# Supplementary material for: Interconnected lineage trajectories link conventional and natural killer (NK)-like exhausted CD8+ T cells beneficial in type 1 diabetes
Source: Commun Biol. 2024 Jun 27;7:773. doi: 10.1038/s42003-024-06456-3 (PMC11211332; doi:10.1038/s42003-024-06456-3)
Supplement: Supplementary file 3 — Supplementary Data 1 [file 42003_2024_6456_MOESM3_ESM.xlsx]

## Sheet: CD57+DP_vs_DN_Up_0.05
seqnames	start	end	width	strand	Conc	Conc_CD57_pos_DP	Conc_DN_non_naive	Fold	p.value	FDR	peak	feature	feature.ranges.start	feature.ranges.end	feature.ranges.width	feature.strand	distance	insideFeature	distanceToSite	gene_name
chr20	20215248	20217248	2001	*	7.89429	8.81045	4.74752	4.29606	1.37931e-15	2.32848e-12	13667	ENSG00000225417	20214299	20215262	964	-	0	overlapStart	0	RP5-1178H5.2
chr1	202196781	202198781	2001	*	8.65651	9.56521	5.62903	4.17249	3.03663e-16	1.12952e-12	1833	ENSG00000133067	202193901	202319781	125881	+	0	inside	2879	LGR6
chr19	10515127	10517127	2001	*	7.83354	8.70685	5.26128	3.68091	1.21715e-15	2.21278e-12	10678	ENSG00000180739	10512742	10517931	5190	-	0	inside	803	S1PR5
chr7	134640272	134642272	2001	*	7.98589	8.85204	5.48933	3.59875	9.28973e-12	8.74716e-10	20767	ENSG00000172331	134646808	134679813	33006	+	4535	upstream	4535	BPGM
chr3	126606377	126608377	2001	*	7.85059	8.70676	5.45297	3.48976	4.79991e-12	5.2519e-10	15790	ENSG00000283374	126571779	126608555	36777	-	0	inside	177	TXNRD3NB
chr17	12981466	12983466	2001	*	7.69408	8.54348	5.35939	3.4198	4.05017e-12	4.62424e-10	8929	ENSG00000277621	12982613	12983002	390	-	0	includeFeature	0	RP11-597M12.2
chr7	66032756	66034756	2001	*	7.34864	8.18995	5.08556	3.33925	1.93381e-12	2.675e-10	20246	ENSG00000229886	66025126	66031544	6419	-	1211	upstream	1211	RP5-1132H15.3
chr18	44728972	44730972	2001	*	8.82161	9.65778	6.60201	3.294	3.27562e-13	7.85194e-11	10132	ENSG00000280365	44732575	44733315	741	+	1602	upstream	1602	RP11-9H20.2
chr6	152635409	152637409	2001	*	8.90147	9.7364	6.69207	3.28267	2.89868e-14	1.39811e-11	19597	ENSG00000131018	152121684	152637801	516118	-	0	inside	391	SYNE1
chr15	65512183	65514183	2001	*	8.19814	9.03039	6.0107	3.25701	4.60447e-10	2.05325e-08	7467	ENSG00000074603	65442463	65517704	75242	-	0	inside	3520	DPP8
chr13	30156352	30158352	2001	*	7.9692	8.80124	5.78341	3.2547	1.06619e-12	1.78738e-10	5888	ENSG00000232117	30151886	30159621	7736	-	0	inside	1268	LINC00384
chr11	36425618	36427618	2001	*	7.12295	7.95308	4.9526	3.23488	3.80121e-15	4.27799e-12	3655	ENSG00000255060	36425447	36426122	676	-	0	overlapStart	0	RP11-219O3.2
chr17	36065766	36067766	2001	*	8.07647	8.90553	5.91459	3.22808	1.65092e-11	1.3501e-09	9171	ENSG00000275385	36064280	36072032	7753	+	0	inside	1485	CCL18
chr19	10522385	10524385	2001	*	7.35624	8.18543	5.19343	3.22724	4.96275e-12	5.40505e-10	10680	ENSG00000180739	10512742	10517931	5190	-	4453	upstream	4453	S1PR5
chr2	130588153	130590153	2001	*	4.89402	5.70663	2.85666	3.06663	1.39889e-08	3.50226e-07	12720	ENSG00000232408	130583549	130590463	6915	-	0	inside	309	AC140481.4
chr6	10750962	10752962	2001	*	7.59151	8.39637	5.60881	3.0241	4.92092e-14	2.04037e-11	18459	ENSG00000272097	10743324	10747663	4340	-	3298	upstream	3298	RP11-421M1.8
chr6	10750962	10752962	2001	*	7.59151	8.39637	5.60881	3.0241	4.92092e-14	2.04037e-11	18459	ENSG00000137210	10747759	10852753	104995	+	0	inside	3202	TMEM14B
chr6	10750962	10752962	2001	*	7.59151	8.39637	5.60881	3.0241	4.92092e-14	2.04037e-11	18459	ENSG00000272162	10747794	10930423	182630	+	0	inside	3167	RP11-637O19.3
chr6	10750962	10752962	2001	*	7.59151	8.39637	5.60881	3.0241	4.92092e-14	2.04037e-11	18459	ENSG00000222383	10752791	10752926	136	-	0	includeFeature	0	RNA5SP203
chr14	24608834	24610834	2001	*	7.77414	8.57638	5.80944	3.00393	1.68579e-10	8.81458e-09	6424	ENSG00000100450	24606480	24609699	3220	-	0	overlapStart	0	GZMH
chr9	78237253	78239253	2001	*	8.29995	9.10186	6.33745	3.00234	3.16722e-13	7.71691e-11	22256	ENSG00000148019	78236062	78279690	43629	+	0	inside	1190	CEP78
chr20	10350131	10352131	2001	*	8.59365	9.39496	6.63528	2.998	2.89207e-13	7.42948e-11	13636	ENSG00000214835	10349157	10349628	472	-	502	upstream	502	RPL23AP6
chr20	57604308	57606308	2001	*	8.13549	8.93666	6.17806	2.99627	2.03441e-09	6.97841e-08	14029	ENSG00000227297	57599695	57601200	1506	-	3107	upstream	3107	RP4-718J7.4
chr20	24147548	24149548	2001	*	6.72458	7.52598	4.76564	2.99412	7.34099e-13	1.40912e-10	13684	ENSG00000236151	24142590	24144386	1797	-	3161	upstream	3161	RP5-1100I6.1
chr3	126612688	126614688	2001	*	7.50693	8.30651	5.56022	2.98271	2.62473e-10	1.28433e-08	15791	ENSG00000283374	126571779	126608555	36777	-	4132	upstream	4132	TXNRD3NB
chr14	24633363	24635363	2001	*	8.60005	9.39663	6.67332	2.96168	3.26269e-14	1.48289e-11	6425	ENSG00000100453	24630954	24634267	3314	-	0	overlapStart	0	GZMB
chr20	36563923	36565923	2001	*	6.82599	7.61808	4.92856	2.92398	1.87882e-13	5.16326e-11	13813	ENSG00000273986	36561237	36561530	294	-	2392	upstream	2392	Metazoa_SRP
chr4	15970234	15972234	2001	*	7.34459	8.13591	5.45212	2.91994	8.19893e-11	4.91811e-09	16474	ENSG00000137441	15960243	15969309	9067	-	924	upstream	924	FGFBP2
chr5	132663191	132665191	2001	*	7.93026	8.72076	6.04303	2.91521	3.0942e-13	7.66226e-11	17883	ENSG00000223442	132630589	132664272	33684	-	0	overlapStart	0	TH2LCRR
chr19	14475851	14477851	2001	*	8.15325	8.94086	6.28441	2.89432	9.04443e-13	1.59819e-10	10831	ENSG00000160951	14472466	14475362	2897	-	488	upstream	488	PTGER1
chr12	10601863	10603863	2001	*	6.53266	7.31951	4.66853	2.88439	1.20004e-11	1.06867e-09	4672	ENSG00000256667	10588063	10599669	11607	-	2193	upstream	2193	KLRA1P
chr1	225459883	225461883	2001	*	8.83106	9.6151	6.98444	2.86937	1.29217e-11	1.11865e-09	2057	ENSG00000234476	225447243	225465343	18101	-	0	inside	3459	RP11-496N12.6
chr1	225459883	225461883	2001	*	8.83106	9.6151	6.98444	2.86937	1.29217e-11	1.11865e-09	2057	ENSG00000282418	225465021	225473837	8817	+	3137	upstream	3137	RP11-496N12.9
chr15	94271736	94273736	2001	*	7.66271	8.44573	5.82242	2.86037	2.35713e-11	1.8265e-09	7743	ENSG00000258632	94273496	94274005	510	+	0	overlapStart	0	RP11-354B3.1
chr6	4606995	4608995	2001	*	6.75852	7.5408	4.92281	2.85244	1.5025e-10	7.9798e-09	18411	ENSG00000260673	4599287	4602420	3134	-	4574	upstream	4574	RP4-529N6.2
chr6	4606995	4608995	2001	*	6.75852	7.5408	4.92281	2.85244	1.5025e-10	7.9798e-09	18411	ENSG00000205444	4610656	4611304	649	+	1660	upstream	1660	RP4-529N6.1
chr1	158923878	158925878	2001	*	6.6899	7.4714	4.85899	2.84663	2.557e-10	1.26163e-08	1485	ENSG00000163564	158930796	158977054	46259	+	4917	upstream	4917	PYHIN1
chr2	110674419	110676419	2001	*	7.93846	8.71908	6.11292	2.84378	3.97952e-11	2.72676e-09	12604	ENSG00000169679	110637698	110678114	40417	-	0	inside	1694	BUB1
chr6	10725871	10727871	2001	*	7.57719	8.35188	5.78724	2.80166	5.14709e-14	2.09735e-11	18456	ENSG00000111843	10722915	10731129	8215	+	0	inside	2955	TMEM14C
chr1	221839017	221841017	2001	*	9.14392	9.91689	7.36405	2.79187	1.22335e-10	6.80295e-09	2018	ENSG00000227925	221827666	221840666	13001	-	0	overlapStart	0	RP11-191N8.2
chr1	221839017	221841017	2001	*	9.14392	9.91689	7.36405	2.79187	1.22335e-10	6.80295e-09	2018	ENSG00000200033	221837334	221837437	104	-	1579	upstream	1579	RNU6-403P
chr9	126636539	126638539	2001	*	7.97659	8.74886	6.20083	2.7858	9.99197e-13	1.71123e-10	22572	ENSG00000238010	126640756	126641293	538	+	2216	upstream	2216	RP11-123K19.2
chr17	36102512	36104512	2001	*	7.73066	8.49865	5.97972	2.75632	1.05809e-10	6.05492e-09	9174	ENSG00000275302	36103590	36105621	2032	+	0	overlapStart	0	CCL4
chr16	31364320	31366320	2001	*	7.49926	8.2622	5.77696	2.72225	2.37736e-08	5.41817e-07	8244	ENSG00000261245	31361278	31361695	418	-	2624	upstream	2624	RP11-120K18.3
chr12	132817760	132819760	2001	*	7.11295	7.87595	5.39026	2.72177	4.65486e-09	1.39966e-07	5762	ENSG00000283396	132784026	132822128	38103	-	0	inside	2367	AC127070.1
chr17	36089313	36091313	2001	*	7.53678	8.29762	5.82611	2.70863	1.6186e-11	1.32827e-09	9173	ENSG00000277632	36088256	36090169	1914	-	0	overlapStart	0	CCL3
chr2	73830194	73832194	2001	*	8.12739	8.88674	6.42499	2.69987	1.73151e-10	9.03365e-09	12357	ENSG00000124356	73828916	73873659	44744	+	0	inside	1277	STAMBP
chr19	38923600	38925600	2001	*	6.64055	7.39959	4.9398	2.69444	7.51761e-11	4.57653e-09	11222	ENSG00000128626	38930548	38933162	2615	+	4947	upstream	4947	MRPS12
chr16	15389020	15391020	2001	*	6.39095	7.14993	4.69058	2.69295	1.33064e-08	3.35629e-07	8015	ENSG00000156968	15395754	15413268	17515	+	4733	upstream	4733	MPV17L
chr16	15389020	15391020	2001	*	6.39095	7.14993	4.69058	2.69295	1.33064e-08	3.35629e-07	8015	ENSG00000261130	15395754	15515348	119595	+	4733	upstream	4733	RP11-1021N1.1
chr4	25686924	25688924	2001	*	6.43592	7.19202	4.75126	2.67471	7.5473e-12	7.56577e-10	16498	ENSG00000249277	25686202	25686458	257	-	465	upstream	465	RP11-302F12.4
chr16	29111110	29113110	2001	*	7.65065	8.40471	5.977	2.66513	1.54326e-11	1.28882e-09	8148	ENSG00000260908	29053732	29108108	54377	-	3001	upstream	3001	CTB-134H23.3
chr16	29111110	29113110	2001	*	7.65065	8.40471	5.977	2.66513	1.54326e-11	1.28882e-09	8148	ENSG00000260517	29116127	29217860	101734	+	3016	upstream	3016	RP11-426C22.5
chr1	157699921	157701921	2001	*	6.67549	7.42816	5.00937	2.6537	3.20238e-11	2.31453e-09	1483	ENSG00000160856	157674321	157700857	26537	-	0	overlapStart	0	FCRL3
chr16	89820776	89822776	2001	*	6.76825	7.52015	5.10618	2.64922	3.25261e-11	2.32967e-09	8689	ENSG00000187741	89737549	89816657	79109	-	4118	upstream	4118	FANCA
chr16	89820776	89822776	2001	*	6.76825	7.52015	5.10618	2.64922	3.25261e-11	2.32967e-09	8689	LRG_495	89737551	89816657	79107	-	4118	upstream	4118	FANCA
chr16	89820776	89822776	2001	*	6.76825	7.52015	5.10618	2.64922	3.25261e-11	2.32967e-09	8689	ENSG00000204991	89818179	89871319	53141	+	0	inside	2596	SPIRE2
chr22	25054030	25056030	2001	*	6.06438	6.81278	4.42087	2.62431	2.09575e-10	1.06062e-08	14493	ENSG00000279006	25048967	25051966	3000	-	2063	upstream	2063	CTA-243E7.2
chr16	71855483	71857483	2001	*	7.34817	8.09579	5.70874	2.62395	5.14976e-10	2.2154e-08	8497	ENSG00000279592	71859680	71860676	997	+	2196	upstream	2196	RP11-417N10.4
chr19	14458879	14460879	2001	*	7.03065	7.77731	5.39621	2.61725	7.39318e-13	1.40912e-10	10830	ENSG00000267474	14458401	14459366	966	+	0	overlapEnd	477	CTC-548K16.6
chr19	54905036	54907036	2001	*	6.8002	7.54669	5.16663	2.61556	2.03916e-11	1.62268e-09	11642	ENSG00000189430	54906150	54916140	9991	+	0	overlapStart	0	NCR1
chr4	169015230	169017230	2001	*	8.11353	8.85889	6.48588	2.61122	1.34719e-12	2.08102e-10	17139	ENSG00000145439	168863770	169010275	146506	-	4954	upstream	4954	CBR4
chr11	104163160	104165160	2001	*	8.94352	9.68774	7.32173	2.60503	5.1655e-10	2.21564e-08	4224	ENSG00000170962	103907186	104164379	257194	-	0	overlapStart	0	PDGFD
chr12	94180072	94182072	2001	*	6.941	7.68522	5.31918	2.60199	1.17273e-11	1.06192e-09	5350	ENSG00000258035	94168006	94186044	18039	-	0	inside	3971	RP11-74K11.2
chr8	130006074	130008074	2001	*	7.27383	8.01116	5.68702	2.56103	2.54883e-10	1.26085e-08	21757	ENSG00000253043	130004528	130004601	74	-	1472	upstream	1472	RNU7-181P
chr22	23263167	23265167	2001	*	8.46149	9.19676	6.88498	2.55045	1.75589e-11	1.43099e-09	14470	ENSG00000240160	23261782	23262071	290	-	1095	upstream	1095	RN7SL263P
chr22	23263167	23265167	2001	*	8.46149	9.19676	6.88498	2.55045	1.75589e-11	1.43099e-09	14470	ENSG00000230701	23262767	23265005	2239	+	0	overlapEnd	399	FBXW4P1
chr8	29049359	29051359	2001	*	7.49099	8.22341	5.92855	2.53225	9.36796e-11	5.46672e-09	21222	ENSG00000200719	29048494	29048604	111	-	754	upstream	754	RNA5SP260
chr8	29049359	29051359	2001	*	7.49099	8.22341	5.92855	2.53225	9.36796e-11	5.46672e-09	21222	ENSG00000259366	29055935	29056685	751	+	4575	upstream	4575	CTD-2647L4.4
chr5	74326150	74328150	2001	*	7.00973	7.74179	5.44908	2.52906	1.93739e-12	2.675e-10	17534	ENSG00000251041	74321631	74340152	18522	+	0	inside	4518	CTD-2275D24.1
chr5	74326150	74328150	2001	*	7.00973	7.74179	5.44908	2.52906	1.93739e-12	2.675e-10	17534	ENSG00000249343	74322486	74328297	5812	+	0	inside	3663	LINC01333
chr11	45092632	45094632	2001	*	7.11314	7.84485	5.55421	2.52723	9.0614e-13	1.59819e-10	3679	ENSG00000019485	45095806	45235124	139319	+	1173	upstream	1173	PRDM11
chr10	123771409	123773409	2001	*	6.44837	7.18035	4.88805	2.5269	3.66062e-11	2.55962e-09	3270	ENSG00000231138	123776670	123777749	1080	+	3260	upstream	3260	RP11-391M7.3
chr20	23455635	23457635	2001	*	6.9822	7.71075	5.43859	2.50849	7.16064e-12	7.29459e-10	13681	ENSG00000125831	23450403	23452857	2455	-	2777	upstream	2777	CST11
chr20	23455635	23457635	2001	*	6.9822	7.71075	5.43859	2.50849	7.16064e-12	7.29459e-10	13681	ENSG00000200208	23457584	23457685	102	-	0	overlapEnd	49	Y_RNA
chr20	23455635	23457635	2001	*	6.9822	7.71075	5.43859	2.50849	7.16064e-12	7.29459e-10	13681	ENSG00000273838	23458529	23459459	931	+	893	upstream	893	RP3-333B15.5
chr2	218129633	218131633	2001	*	5.99544	6.72318	4.45576	2.50019	1.84345e-10	9.50039e-09	13265	ENSG00000180871	218125289	218137253	11965	+	0	inside	4343	CXCR2
chr2	25815463	25817463	2001	*	6.47022	7.19598	4.94004	2.49074	9.72516e-11	5.64728e-09	11922	ENSG00000187536	25809925	25810656	732	-	4806	upstream	4806	TPM3P7
chr17	67406956	67408956	2001	*	6.4383	7.16377	4.90949	2.48901	1.3266e-09	4.88959e-08	9642	ENSG00000201547	67408774	67408881	108	-	0	includeFeature	0	Y_RNA
chr13	30147296	30149296	2001	*	9.42544	10.1492	7.90464	2.48395	1.58514e-11	1.3099e-09	5887	ENSG00000232643	30154066	30154586	521	+	4769	upstream	4769	LINC00385
chr17	8387417	8389417	2001	*	6.2406	6.96342	4.72436	2.47303	3.02447e-11	2.21301e-09	8906	ENSG00000263809	8368638	8383187	14550	-	4229	upstream	4229	RP11-849F2.7
chr17	8387417	8389417	2001	*	6.2406	6.96342	4.72436	2.47303	3.02447e-11	2.21301e-09	8906	ENSG00000161970	8377520	8383213	5694	-	4203	upstream	4203	RPL26
chr3	196143933	196145933	2001	*	6.36135	7.08211	4.85475	2.46192	1.37689e-10	7.39579e-09	16271	ENSG00000224652	196142636	196160890	18255	+	0	inside	1296	LINC00885
chr2	27572122	27574122	2001	*	6.91848	7.63718	5.42153	2.45195	1.71649e-07	2.90182e-06	11968	ENSG00000221843	27576522	27582720	6199	+	2399	upstream	2399	C2orf16
chr2	176931073	176933073	2001	*	8.72955	9.44467	7.24913	2.43454	2.0875e-11	1.65557e-09	12995	ENSG00000206866	176929985	176930090	106	-	982	upstream	982	RNU6-187P
chr19	38864010	38866010	2001	*	8.29013	9.00347	6.81782	2.42428	4.80967e-10	2.11679e-08	11218	ENSG00000269050	38870159	38873763	3605	+	4148	upstream	4148	CTC-360G5.6
chr12	68481915	68483915	2001	*	6.89276	7.60631	5.41946	2.42317	2.59134e-11	1.96786e-09	5233	ENSG00000256917	68487687	68487863	177	+	3771	upstream	3771	RP11-81H14.4
chr11	6200355	6202355	2001	*	7.40977	8.12249	5.94025	2.41971	2.58923e-11	1.96786e-09	3444	ENSG00000267940	6201901	6203253	1353	-	0	overlapEnd	897	RP11-290F24.6
chr11	6200355	6202355	2001	*	7.40977	8.12249	5.94025	2.41971	2.58923e-11	1.96786e-09	3444	ENSG00000180878	6205566	6211132	5567	+	3210	upstream	3210	C11orf42
chr1	161625979	161627979	2001	*	6.42923	7.1403	4.96721	2.40803	3.05984e-09	9.81226e-08	1554	ENSG00000162747	161623196	161631963	8768	-	0	inside	3983	FCGR3B
chr17	20468320	20470320	2001	*	5.28114	5.98955	3.83106	2.38745	3.95933e-05	0.000331943	9023	ENSG00000170298	20449395	20467539	18145	-	780	upstream	780	LGALS9B
chr10	112368592	112370592	2001	*	8.26651	8.97051	6.83597	2.3732	4.07053e-11	2.77242e-09	3196	ENSG00000197142	112374018	112428380	54363	+	3425	upstream	3425	ACSL5
chr12	116915914	116917914	2001	*	7.75245	8.45588	6.3244	2.36956	3.58958e-11	2.51739e-09	5563	ENSG00000174989	116910956	117031148	120193	+	0	inside	4957	FBXW8
chr5	39460182	39462182	2001	*	6.15451	6.85622	4.73397	2.35638	3.71546e-09	1.16152e-07	17331	ENSG00000153071	39371675	39462300	90626	-	0	inside	117	DAB2
chr19	54550483	54552483	2001	*	6.5839	7.28269	5.176	2.3424	1.08079e-10	6.15064e-09	11638	ENSG00000235181	54551970	54552256	287	+	0	includeFeature	0	AC009892.2
chr5	73625151	73627151	2001	*	7.94143	8.63922	6.53779	2.33979	2.90419e-11	2.14493e-09	17532	ENSG00000214944	73626158	73941993	315836	+	0	overlapStart	0	ARHGEF28
chr16	30766917	30768917	2001	*	6.54647	7.2439	5.14438	2.33515	4.14497e-11	2.80694e-09	8216	ENSG00000196118	30757423	30762710	5288	-	4206	upstream	4206	CCDC189
chr19	55275555	55277555	2001	*	7.12344	7.81944	5.72753	2.32899	4.38226e-08	9.14125e-07	11652	ENSG00000133265	55262231	55280381	18151	-	0	inside	2825	HSPBP1
chr19	55275555	55277555	2001	*	7.12344	7.81944	5.72753	2.32899	4.38226e-08	9.14125e-07	11652	ENSG00000160469	55282072	55312533	30462	+	4516	upstream	4516	BRSK1
chr10	33116929	33118929	2001	*	8.41806	9.10875	7.0445	2.30311	5.26367e-09	1.53772e-07	2614	ENSG00000233387	33096257	33116672	20416	-	256	upstream	256	RP11-342D11.3
chr16	10876058	10878058	2001	*	8.46683	9.15725	7.09443	2.30172	1.99297e-09	6.85618e-08	7974	LRG_49	10877198	10924983	47786	+	0	overlapStart	0	CIITA
chr1	54806442	54808442	2001	*	7.03431	7.72429	5.66377	2.29749	1.42301e-11	1.20976e-09	779	ENSG00000162398	54806063	54842252	36190	+	0	inside	378	LEXM
chr19	23378200	23380200	2001	*	6.61944	7.30817	5.25405	2.29008	9.5095e-10	3.67235e-08	11055	ENSG00000269431	23380317	23380876	560	+	116	upstream	116	BNIP3P8
chr19	23378200	23380200	2001	*	6.61944	7.30817	5.25405	2.29008	9.5095e-10	3.67235e-08	11055	ENSG00000268992	23384530	23385293	764	+	4329	upstream	4329	CDC42EP3P1
chr6	46174669	46176669	2001	*	7.9469	8.62415	6.62823	2.23441	4.72695e-10	2.09994e-08	18965	ENSG00000112796	46159187	46170971	11785	-	3697	upstream	3697	ENPP5
chr13	21288959	21290959	2001	*	6.16168	6.83703	4.85058	2.22117	1.27513e-07	2.24899e-06	5806	ENSG00000277077	21287634	21287828	195	-	1130	upstream	1130	RP11-101P17.15
chr16	87761384	87763384	2001	*	8.59071	9.26481	7.28459	2.21928	2.83589e-08	6.28737e-07	8625	ENSG00000104731	87696485	87765992	69508	-	0	inside	2607	KLHDC4
chr12	68158832	68160832	2001	*	8.65488	9.32826	7.35157	2.21579	7.35579e-09	2.04333e-07	5222	ENSG00000111537	68154768	68159747	4980	-	0	overlapStart	0	IFNG
chr6	145819143	145821143	2001	*	7.0816	7.75297	5.78616	2.20408	9.37574e-09	2.47859e-07	19531	ENSG00000118496	145793502	145814753	21252	-	4389	upstream	4389	FBXO30
chr7	55239619	55241619	2001	*	6.06521	6.73686	4.76868	2.20259	9.24859e-08	1.71706e-06	20204	ENSG00000237210	55244247	55245681	1435	+	2627	upstream	2627	RP11-339F13.2
chr6	75495562	75497562	2001	*	8.34041	9.00825	7.05869	2.18845	4.64438e-08	9.62853e-07	19052	ENSG00000118407	75291859	75493738	201880	-	1823	upstream	1823	FILIP1
chr6	75495562	75497562	2001	*	8.34041	9.00825	7.05869	2.18845	4.64438e-08	9.62853e-07	19052	ENSG00000219722	75499705	75500136	432	+	2142	upstream	2142	RPL26P20
chr6	135623570	135625570	2001	*	7.7776	8.44327	6.50422	2.17743	2.65904e-10	1.29575e-08	19408	ENSG00000226540	135619165	135620171	1007	-	3398	upstream	3398	GAPDHP73
chr4	6197420	6199420	2001	*	8.40947	9.07484	7.13726	2.17654	1.04059e-08	2.71749e-07	16405	ENSG00000152969	6026199	6200591	174393	-	0	inside	1170	JAKMIP1
chr4	6197420	6199420	2001	*	8.40947	9.07484	7.13726	2.17654	1.04059e-08	2.71749e-07	16405	ENSG00000249896	6200733	6239937	39205	+	1312	upstream	1312	RP11-586D19.1
chr4	6197420	6199420	2001	*	8.40947	9.07484	7.13726	2.17654	1.04059e-08	2.71749e-07	16405	ENSG00000251408	6202328	6206649	4322	+	2907	upstream	2907	RP11-586D19.2
chr12	92461282	92463282	2001	*	7.61808	8.28303	6.34745	2.17376	7.72767e-10	3.11665e-08	5330	ENSG00000205056	92466451	92492091	25641	+	3168	upstream	3168	RP11-693J15.5
chr20	50109384	50111384	2001	*	8.07728	8.74141	6.80979	2.17031	2.30196e-10	1.14818e-08	13965	ENSG00000244687	50081124	50115959	34836	-	0	inside	4574	UBE2V1
chr8	71842984	71844984	2001	*	9.13937	9.80244	7.87591	2.16592	1.33357e-09	4.88959e-08	21450	ENSG00000178860	71841549	71844468	2920	-	0	overlapStart	0	MSC
chr17	36209811	36211811	2001	*	6.89905	7.56161	5.63755	2.16104	1.04143e-06	1.40888e-05	9178	ENSG00000276070	36210924	36212878	1955	+	0	overlapStart	0	CCL4L2
chr19	10517260	10519260	2001	*	7.83179	8.49306	6.57516	2.15634	3.47426e-09	1.09627e-07	10679	ENSG00000180739	10512742	10517931	5190	-	0	overlapStart	0	S1PR5
chr13	114267867	114269867	2001	*	6.81088	7.47124	5.55771	2.15034	2.92501e-08	6.46071e-07	6314	ENSG00000265450	114273828	114273908	81	+	3960	upstream	3960	MIR4502
chr2	192279	194279	2001	*	7.27319	7.93095	6.02977	2.13892	1.54811e-09	5.55205e-08	11747	ENSG00000227061	197569	202605	5037	+	3289	upstream	3289	AC079779.7
chr1	206943959	206945959	2001	*	6.34282	7.00036	5.10021	2.13581	4.08309e-09	1.25651e-07	1917	ENSG00000162896	206928518	206946466	17949	-	0	inside	506	PIGR
chr14	61527826	61529826	2001	*	8.08218	8.73835	6.84467	2.13241	7.36616e-09	2.04333e-07	6642	ENSG00000258989	61529128	61657964	128837	+	0	overlapStart	0	RP11-47I22.4
chr17	36188142	36190142	2001	*	8.12492	8.77965	6.89276	2.12567	9.35963e-06	9.51523e-05	9177	ENSG00000274767	36183235	36196471	13237	+	0	inside	4906	AC131056.3
chr1	167373659	167375659	2001	*	5.91345	6.56897	4.67834	2.12475	5.32177e-08	1.07225e-06	1586	ENSG00000272033	167379108	167381000	1893	+	3448	upstream	3448	RP11-52A20.2
chr12	9826383	9828383	2001	*	5.92416	6.57928	4.69056	2.12292	2.62443e-07	4.19661e-06	4653	ENSG00000150045	9827481	9845007	17527	+	0	overlapStart	0	KLRF1
chr20	38872314	38874314	2001	*	8.89891	9.55183	7.67344	2.11769	4.73427e-09	1.41473e-07	13853	ENSG00000240474	38872770	38873074	305	+	0	includeFeature	0	RN7SL116P
chr4	15960965	15964392	3428	*	9.82451	10.4751	8.60773	2.10699	4.65071e-10	2.06996e-08	16473	ENSG00000137441	15960243	15969309	9067	-	0	inside	4916	FGFBP2
chr8	41507168	41509168	2001	*	6.88144	7.53187	5.66507	2.10387	1.78676e-10	9.28133e-09	21293	ENSG00000253943	41511240	41512521	1282	+	2071	upstream	2071	KRT18P37
chr3	43036026	43038026	2001	*	6.04734	6.69799	4.83015	2.10263	8.34327e-10	3.31403e-08	15185	ENSG00000232375	43037121	43037451	331	+	0	includeFeature	0	RP11-136C24.1
chr7	131237446	131239446	2001	*	7.23623	7.88599	6.02231	2.10142	4.90207e-10	2.13756e-08	20752	ENSG00000233287	131242590	131242995	406	+	3143	upstream	3143	AC009362.2
chr1	161544483	161546483	2001	*	6.33836	6.98619	5.13144	2.0905	1.63807e-08	3.99312e-07	1551	ENSG00000203747	161541759	161550737	8979	-	0	inside	4253	FCGR3A
chr1	161544483	161546483	2001	*	6.33836	6.98619	5.13144	2.0905	1.63807e-08	3.99312e-07	1551	LRG_60	161541759	161550623	8865	-	0	inside	4139	FCGR3A
chr13	44111877	44113877	2001	*	6.80171	7.44634	5.6063	2.077	1.06815e-09	4.07173e-08	5998	ENSG00000227258	44110451	44240517	130067	+	0	inside	1425	SMIM2-AS1
chr6	116136084	116138084	2001	*	7.91099	8.55454	6.71944	2.07372	7.62035e-09	2.09175e-07	19267	ENSG00000218428	116137058	116137572	515	-	0	includeFeature	0	NIP7P3
chr16	29117815	29119815	2001	*	6.87526	7.51851	5.68477	2.07089	7.05998e-10	2.88678e-08	8149	ENSG00000260517	29116127	29217860	101734	+	0	inside	1687	RP11-426C22.5
chr1	92839807	92841807	2001	*	6.9893	7.62952	5.80957	2.05734	1.32885e-09	4.88959e-08	993	ENSG00000207523	92840719	92840851	133	+	0	includeFeature	0	SNORA66
chr1	92839807	92841807	2001	*	6.9893	7.62952	5.80957	2.05734	1.32885e-09	4.88959e-08	993	ENSG00000207022	92846059	92846182	124	+	4251	upstream	4251	SNORA51
chr22	23184746	23186746	2001	*	7.28716	7.92613	6.11182	2.05221	5.19886e-08	1.05377e-06	14468	ENSG00000236794	23179918	23180172	255	-	4573	upstream	4573	BCRP8
chr16	123101	125101	2001	*	5.28817	5.92669	4.11445	2.04379	4.81213e-07	7.16634e-06	7791	ENSG00000228779	125737	127219	1483	+	635	upstream	635	Z69666.2
chr1	235837218	235839218	2001	*	5.30827	5.94558	4.13876	2.03852	1.39513e-06	1.81368e-05	2203	ENSG00000229463	235839483	235840182	700	+	264	upstream	264	LYST-AS1
chr1	100395842	100397842	2001	*	8.73711	9.37232	7.57493	2.03666	6.77645e-10	2.79015e-08	1045	ENSG00000234332	100393033	100394026	994	-	1815	upstream	1815	BCAS2P2
chr11	11621112	11623112	2001	*	8.22579	8.8594	7.06914	2.02921	4.7361e-07	7.08436e-06	3507	ENSG00000110328	11270876	11622005	351130	-	0	overlapStart	0	GALNT18
chr18	12928905	12930905	2001	*	6.63585	7.26986	5.47784	2.02876	3.17918e-11	2.30481e-09	10016	ENSG00000175354	12785478	12929643	144166	-	0	overlapStart	0	PTPN2
chr2	16663423	16666883	3461	*	9.18747	9.82015	8.03405	2.02558	8.7217e-10	3.42976e-08	11861	ENSG00000197872	16549459	16666331	116873	-	0	overlapStart	0	FAM49A
chr17	35888338	35890338	2001	*	7.4532	8.08371	6.30724	2.01465	2.95068e-09	9.50085e-08	9168	ENSG00000271394	35889558	35889804	247	+	0	includeFeature	0	7SK
chr7	6031432	6033432	2001	*	6.19548	6.82513	5.05246	2.00828	6.716e-08	1.30854e-06	19867	ENSG00000157999	6031376	6036386	5011	+	0	inside	55	ANKRD61
chr3	4747837	4749837	2001	*	6.16252	6.79187	5.02051	2.00688	4.87527e-08	1.00193e-06	14885	ENSG00000235947	4749192	4751590	2399	-	0	overlapEnd	1752	EGOT
chr3	4747837	4749837	2001	*	6.16252	6.79187	5.02051	2.00688	4.87527e-08	1.00193e-06	14885	ENSG00000275981	4750333	4750685	353	+	495	upstream	495	AC018816.1
chr1	15411337	15413337	2001	*	8.46536	9.09242	7.33115	2.0004	7.58213e-09	2.08853e-07	208	ENSG00000228140	15402979	15409433	6455	-	1903	upstream	1903	RP3-467K16.4
chr1	15411337	15413337	2001	*	8.46536	9.09242	7.33115	2.0004	7.58213e-09	2.08853e-07	208	ENSG00000142634	15409895	15430343	20449	+	0	inside	1441	EFHD2
chr6	129860262	129862262	2001	*	7.6532	8.27765	6.52778	1.98833	3.55836e-08	7.65225e-07	19350	ENSG00000203756	129831244	129861547	30304	-	0	overlapStart	0	TMEM244
chr3	66297119	66299119	2001	*	7.69352	8.31577	6.57553	1.97875	1.92992e-09	6.68794e-08	15442	ENSG00000206759	66293114	66293220	107	-	3898	upstream	3898	RNU6-787P
chr1	158929821	158931821	2001	*	7.66152	8.28364	6.54396	1.97816	4.47263e-09	1.35174e-07	1486	ENSG00000163564	158930796	158977054	46259	+	0	overlapStart	0	PYHIN1
chr4	26075324	26077324	2001	*	7.70947	8.33098	6.59395	1.97555	6.65228e-06	7.01562e-05	16502	ENSG00000283314	26070754	26104258	33505	+	0	inside	4569	RP11-263J14.1
chr11	3049010	3051010	2001	*	8.03293	8.65397	6.91894	1.97387	1.0227e-08	2.67668e-07	3418	ENSG00000201616	3048359	3048521	163	-	488	upstream	488	RNU1-91P
chr15	85625052	85627052	2001	*	8.00223	8.62252	6.89074	1.9706	3.64942e-09	1.14542e-07	7657	ENSG00000259276	85621264	85627689	6426	-	0	inside	636	RP11-815J21.3
chr1	235855194	235857194	2001	*	6.55239	7.17115	5.44596	1.96189	1.32521e-07	2.32517e-06	2204	ENSG00000222831	235853000	235853060	61	-	2133	upstream	2133	MIR1537
chr9	83986261	83988261	2001	*	5.92883	6.54782	4.82166	1.96108	3.50569e-08	7.56652e-07	22272	ENSG00000202523	83992932	83993033	102	+	4670	upstream	4670	Y_RNA
chr1	184386296	184388296	2001	*	10.2163	10.8334	9.11517	1.95803	3.6239e-10	1.68266e-08	1730	ENSG00000271387	184385753	184386704	952	-	0	overlapStart	0	RP11-382D12.2
chr1	184386296	184388296	2001	*	10.2163	10.8334	9.11517	1.95803	3.6239e-10	1.68266e-08	1730	ENSG00000116667	184387058	184629020	241963	+	0	overlapStart	0	C1orf21
chr14	35390218	35392218	2001	*	6.86102	7.4763	5.76606	1.94762	7.01468e-11	4.37427e-09	6469	ENSG00000240023	35388121	35389069	949	-	1148	upstream	1148	RP11-561B11.1
chr12	64657079	64659079	2001	*	7.72295	8.33779	6.62941	1.94697	1.62014e-08	3.95563e-07	5184	ENSG00000256314	64654060	64655019	960	-	2059	upstream	2059	RP11-338E21.3
chr16	29731447	29733447	2001	*	6.05264	6.66727	4.95977	1.94291	8.27112e-07	1.15532e-05	8162	ENSG00000222375	29731051	29731404	354	-	42	upstream	42	RN7SKP127
chr17	5236942	5238942	2001	*	6.46677	7.08093	5.37544	1.94204	1.8751e-08	4.41397e-07	8821	ENSG00000161929	5208961	5234860	25900	-	2081	upstream	2081	SCIMP
chr9	91211026	91213026	2001	*	5.93026	6.54319	4.84293	1.93528	1.10443e-08	2.85058e-07	22311	ENSG00000273381	91206175	91210299	4125	-	726	upstream	726	RP11-305L7.7
chr1	117643859	117645859	2001	*	6.55914	7.17118	5.47473	1.93324	5.73952e-11	3.66616e-09	1203	ENSG00000213262	117640812	117641639	828	-	2219	upstream	2219	VDAC2P3
chr1	67193635	67195635	2001	*	8.12525	8.73352	7.05297	1.91951	1.79572e-07	3.0228e-06	848	ENSG00000253074	67196140	67196243	104	+	504	upstream	504	RNU6-586P
chr2	223940915	223942915	2001	*	7.87017	8.47849	6.79774	1.9195	1.34174e-08	3.38066e-07	13339	ENSG00000085449	223855716	223945387	89672	-	0	inside	2471	WDFY1
chr4	101334156	101336156	2001	*	6.66141	7.26974	5.58893	1.91786	2.8229e-09	9.18958e-08	16841	ENSG00000221265	101330302	101330414	113	-	3741	upstream	3741	MIR1255A
chr10	92210471	92212471	2001	*	7.62617	8.23307	6.5583	1.91329	1.08157e-08	2.80591e-07	3004	ENSG00000105988	92216332	92216793	462	+	3860	upstream	3860	NHP2P1
chr10	50671380	50673380	2001	*	7.55054	8.156	6.48725	1.90719	1.31349e-09	4.86569e-08	2715	ENSG00000232706	50676743	50686326	9584	+	3362	upstream	3362	NUTM2HP
chr1	200861843	200863843	2001	*	8.10451	8.70833	7.04641	1.90088	8.04732e-07	1.12672e-05	1814	ENSG00000231333	200863808	200864152	345	+	0	overlapStart	0	RPL34P6
chr6	132611646	132613646	2001	*	6.29988	6.90252	5.24552	1.89324	1.36787e-05	0.000131416	19379	ENSG00000179073	132608225	132609302	1078	-	2343	upstream	2343	TAAR3
chr2	121745262	121747262	2001	*	5.63478	6.23731	4.58078	1.8906	4.78414e-07	7.13816e-06	12684	ENSG00000270798	121743479	121745921	2443	-	0	overlapStart	0	RP11-416H1.1
chr12	122160875	122162875	2001	*	6.33566	6.93609	5.28822	1.88427	8.19178e-08	1.54513e-06	5655	ENSG00000158113	122167738	122203471	35734	+	4862	upstream	4862	LRRC43
chr16	17448501	17450501	2001	*	7.56191	8.16108	6.51841	1.88115	5.26323e-08	1.06367e-06	8034	ENSG00000275927	17445825	17446380	556	-	2120	upstream	2120	RP11-567P19.1
chr8	127200445	127202445	2001	*	6.23906	6.83733	5.19839	1.87508	6.59452e-05	0.000523003	21744	ENSG00000254166	127185635	127203222	17588	-	0	inside	776	CASC19
chr11	86671163	86673163	2001	*	7.50685	8.10447	6.46821	1.87469	1.09579e-10	6.19566e-09	4145	ENSG00000151376	86441108	86672636	231529	-	0	overlapStart	0	ME3
chr2	231382945	231384945	2001	*	6.08382	6.67853	5.0542	1.86012	8.26725e-08	1.55812e-06	13396	ENSG00000224376	231388976	231394991	6016	+	4030	upstream	4030	AC017104.6
chr20	34449239	34451239	2001	*	5.57901	6.17374	4.54929	1.85847	4.35559e-05	0.000361955	13775	ENSG00000231795	34450930	34454552	3623	+	0	overlapStart	0	ITCH-IT1
chr8	55892359	55894359	2001	*	6.15902	6.75174	5.1355	1.85227	2.73719e-09	8.98483e-08	21358	ENSG00000254325	55893595	55895739	2145	+	0	overlapStart	0	RP11-318K15.2
chr11	134411356	134413356	2001	*	7.8783	8.47016	6.8574	1.85159	7.80128e-10	3.13564e-08	4502	ENSG00000109956	134378504	134411918	33415	-	0	overlapStart	0	B3GAT1
chrX	123784050	123786050	2001	*	6.69281	7.28434	5.67294	1.84868	5.62279e-09	1.62258e-07	23440	ENSG00000226902	123785009	123785451	443	+	0	includeFeature	0	CHCHD2P1
chr18	77621137	77623137	2001	*	6.46125	7.05225	5.44297	1.84609	1.01729e-09	3.90302e-08	10311	ENSG00000264693	77622552	77624515	1964	+	0	overlapStart	0	RP11-63N3.1
chr12	126771444	126773444	2001	*	8.34696	8.93738	7.33047	1.84607	2.33378e-07	3.79082e-06	5719	ENSG00000256128	126729787	126772411	42625	-	0	overlapStart	0	LINC00944
chr11	94472601	94474601	2001	*	6.58588	7.17557	5.5716	1.84104	9.64064e-07	1.32009e-05	4171	ENSG00000255893	94472908	94473570	663	-	0	includeFeature	0	RP11-685N10.1
chr7	30162525	30164525	2001	*	7.64191	8.23113	6.62903	1.84072	1.70299e-08	4.11538e-07	20039	ENSG00000225907	30167804	30168004	201	+	3278	upstream	3278	RPS27P16
chr5	157343531	157345531	2001	*	6.56139	7.14991	5.55067	1.83627	8.36608e-09	2.2597e-07	18174	ENSG00000172568	157341600	157345721	4122	-	0	inside	189	FNDC9
chr9	16869763	16872927	3165	*	7.39253	7.98031	6.38404	1.83463	2.2447e-09	7.54642e-08	21983	ENSG00000173068	16409503	16870843	461341	-	0	overlapStart	0	BNC2
chr19	44760201	44762201	2001	*	7.55719	8.1446	6.54983	1.83331	4.01125e-08	8.44184e-07	11354	ENSG00000253027	44764950	44765100	151	+	2748	upstream	2748	SNORA70
chr19	44760201	44762201	2001	*	7.55719	8.1446	6.54983	1.83331	4.01125e-08	8.44184e-07	11354	ENSG00000236807	44765148	44765464	317	+	2946	upstream	2946	AC092066.6
chr4	150572539	150574539	2001	*	6.00349	6.58722	5.00718	1.81574	1.25502e-06	1.65774e-05	17064	ENSG00000249690	150579089	150581545	2457	+	4549	upstream	4549	RP11-1336O20.2
chrX	47634049	47636049	2001	*	7.27861	7.86155	6.28466	1.81514	1.03163e-07	1.87406e-06	23114	ENSG00000126759	47624213	47630305	6093	-	3743	upstream	3743	CFP
chrX	47634049	47636049	2001	*	7.27861	7.86155	6.28466	1.81514	1.03163e-07	1.87406e-06	23114	LRG_129	47624213	47630305	6093	-	3743	upstream	3743	CFP
chr13	81115904	81117904	2001	*	5.6308	6.21363	4.63716	1.81089	1.32917e-06	1.73556e-05	6180	ENSG00000270415	81114866	81115295	430	-	608	upstream	608	DPPA3P3
chr21	46052057	46054057	2001	*	6.79852	7.38043	5.80766	1.81031	8.68647e-07	1.20722e-05	14353	ENSG00000228235	46052596	46053105	510	+	0	includeFeature	0	AP001476.4
chr21	46052057	46054057	2001	*	6.79852	7.38043	5.80766	1.81031	8.68647e-07	1.20722e-05	14353	ENSG00000226115	46056516	46057567	1052	+	2458	upstream	2458	AP001476.3
chr5	157389772	157391772	2001	*	7.93435	8.51427	6.94937	1.80381	1.31523e-07	2.3111e-06	18176	ENSG00000248544	157375741	157384950	9210	-	4821	upstream	4821	CTB-47B11.3
chr12	89493549	89495549	2001	*	6.78473	7.36466	5.79973	1.80246	8.7593e-08	1.63909e-06	5304	ENSG00000226982	89500093	89502670	2578	+	4543	upstream	4543	CENPCP1
chr10	77925563	77927563	2001	*	7.30824	7.88745	6.32535	1.80041	4.13301e-09	1.26692e-07	2898	ENSG00000151208	77790791	77926526	135736	-	0	overlapStart	0	DLG5
chr10	77925563	77927563	2001	*	7.30824	7.88745	6.32535	1.80041	4.13301e-09	1.26692e-07	2898	ENSG00000233871	77927372	77929824	2453	+	0	overlapStart	0	DLG5-AS1
chr2	20595129	20597129	2001	*	6.26816	6.84594	5.2895	1.79292	5.63086e-09	1.62292e-07	11876	ENSG00000231948	20590775	20592548	1774	-	2580	upstream	2580	HS1BP3-IT1
chr7	38258390	38260390	2001	*	5.55016	6.12764	4.57236	1.78948	1.45284e-07	2.51181e-06	20101	ENSG00000211687	38253380	38253429	50	-	4960	upstream	4960	TRGJ2
chr7	38258390	38260390	2001	*	5.55016	6.12764	4.57236	1.78948	1.45284e-07	2.51181e-06	20101	ENSG00000211688	38256337	38256396	60	-	1993	upstream	1993	TRGJP2
chr19	45666896	45668896	2001	*	7.82834	8.40271	6.85964	1.78191	5.00714e-08	1.02369e-06	11394	ENSG00000010310	45668244	45683724	15481	+	0	overlapStart	0	GIPR
chr4	40264444	40266444	2001	*	8.19472	8.76569	7.23591	1.76891	1.34518e-07	2.35148e-06	16572	ENSG00000250338	40265472	40266457	986	+	0	overlapStart	0	RP11-395I6.2
chr1	91532807	91534807	2001	*	6.24554	6.81584	5.28866	1.76369	1.21805e-08	3.10209e-07	969	ENSG00000241318	91534666	91535593	928	-	0	overlapEnd	785	WDR82P2
chr12	31722347	31724347	2001	*	8.25193	8.82113	7.29823	1.76206	6.64402e-08	1.2988e-06	4837	ENSG00000151743	31671137	31729174	58038	-	0	inside	4826	AMN1
chr12	31722347	31724347	2001	*	8.25193	8.82113	7.29823	1.76206	6.64402e-08	1.2988e-06	4837	ENSG00000276900	31729117	31731204	2088	+	4769	upstream	4769	RP11-467L13.7
chr8	134323967	134325967	2001	*	6.69724	7.26607	5.74459	1.75893	0.000344388	0.0022509	21795	ENSG00000253627	134211865	134320447	108583	-	3519	upstream	3519	RP11-513H8.1
chr17	35879418	35881418	2001	*	8.37473	8.94279	7.42428	1.75775	4.04091e-07	6.14166e-06	9167	ENSG00000271503	35871491	35880793	9303	-	0	overlapStart	0	CCL5
chr15	58516898	58518898	2001	*	7.48692	8.05446	6.53793	1.7551	1.90595e-07	3.17444e-06	7383	ENSG00000259476	58521311	58523371	2061	+	2412	upstream	2412	RP11-50C13.2
chr17	42266081	42268081	2001	*	8.96731	9.5321	8.02619	1.74543	1.34373e-07	2.35069e-06	9288	ENSG00000267758	42268587	42269807	1221	+	505	upstream	505	RP11-358B23.5
chr2	419158	421158	2001	*	6.54938	7.11394	5.6089	1.74229	4.8286e-07	7.18183e-06	11751	ENSG00000226277	421057	422303	1247	+	0	overlapStart	0	AC105393.2
chr13	114339248	114341248	2001	*	7.66284	8.22685	6.72393	1.74166	2.43733e-07	3.93738e-06	6317	ENSG00000260615	114346167	114346637	471	+	4918	upstream	4918	RPL23AP97
chr1	38052209	38054209	2001	*	6.43659	6.99979	5.49996	1.73683	4.22719e-06	4.72813e-05	578	ENSG00000224592	38047314	38119025	71712	+	0	inside	4894	RP5-884C9.2
chr2	37200974	37202974	2001	*	7.27524	7.83747	6.34138	1.73444	4.0673e-07	6.1778e-06	12038	ENSG00000138068	37167820	37196598	28779	-	4375	upstream	4375	SULT6B1
chr2	37200974	37202974	2001	*	7.27524	7.83747	6.34138	1.73444	4.0673e-07	6.1778e-06	12038	ENSG00000218739	37196488	37216193	19706	+	0	inside	4485	CEBPZOS
chr12	68450613	68452613	2001	*	7.7721	8.33194	6.84493	1.72586	2.89113e-07	4.57662e-06	5231	ENSG00000251301	68332888	68451663	118776	-	0	overlapStart	0	RP11-81H14.2
chr17	78631088	78633088	2001	*	6.95382	7.51386	6.0261	1.7257	2.18968e-08	5.03904e-07	9827	ENSG00000267123	78617389	78632057	14669	-	0	overlapStart	0	CTD-2357A8.3
chr6	40586707	40588707	2001	*	7.75009	8.30706	6.83095	1.71495	1.35913e-09	4.9647e-08	18868	ENSG00000156564	40391586	40587465	195880	-	0	overlapStart	0	LRFN2
chr2	130427452	130429452	2001	*	5.52611	6.08305	4.60703	1.71052	9.3793e-07	1.28953e-05	12719	ENSG00000178162	130416755	130431363	14609	-	0	inside	1910	FAR2P2
chr2	130427452	130429452	2001	*	5.52611	6.08305	4.60703	1.71052	9.3793e-07	1.28953e-05	12719	ENSG00000230646	130427731	130429225	1495	+	0	includeFeature	0	KLF2P2
chr21	7774881	7776881	2001	*	5.58018	6.13705	4.66133	1.71039	4.73243e-06	5.2167e-05	14130	ENSG00000277277	7769796	7770546	751	-	4334	upstream	4334	CH507-396I9.7
chr15	50261747	50263747	2001	*	7.76776	8.32231	6.85532	1.70587	2.95863e-08	6.52888e-07	7328	ENSG00000140287	50241947	50266026	24080	-	0	inside	2278	HDC
chr2	231529532	231531532	2001	*	7.89076	8.44519	6.97864	1.70552	2.24168e-09	7.54642e-08	13405	ENSG00000171596	231523160	231530495	7336	-	0	overlapStart	0	NMUR1
chr3	125118936	125120936	2001	*	7.24784	7.80064	6.34025	1.69876	1.80719e-08	4.2969e-07	15775	ENSG00000199327	125119097	125119200	104	-	0	includeFeature	0	RNU6-230P
chr14	74617524	74619524	2001	*	8.94146	9.49389	8.03488	1.69853	1.07004e-07	1.93639e-06	6786	ENSG00000258976	74614693	74616647	1955	-	876	upstream	876	CTD-2207P18.2
chr4	104494042	104496042	2001	*	8.07546	8.62665	7.17228	1.69348	5.00267e-07	7.39102e-06	16865	ENSG00000168772	104468312	104494901	26590	-	0	overlapStart	0	CXXC4
chr4	104494042	104496042	2001	*	8.07546	8.62665	7.17228	1.69348	5.00267e-07	7.39102e-06	16865	ENSG00000245384	104490965	104697592	206628	+	0	inside	3076	AC004053.1
chr19	10101115	10103115	2001	*	7.8148	8.36498	6.91439	1.68951	7.93325e-08	1.50477e-06	10654	ENSG00000130812	10092338	10102796	10459	-	0	overlapStart	0	ANGPTL6
chr19	10101115	10103115	2001	*	7.8148	8.36498	6.91439	1.68951	7.93325e-08	1.50477e-06	10654	ENSG00000243207	10106223	10114780	8558	+	3107	upstream	3107	PPAN-P2RY11
chr19	10101115	10103115	2001	*	7.8148	8.36498	6.91439	1.68951	7.93325e-08	1.50477e-06	10654	ENSG00000130810	10106289	10111634	5346	+	3173	upstream	3173	PPAN
chr19	10101115	10103115	2001	*	7.8148	8.36498	6.91439	1.68951	7.93325e-08	1.50477e-06	10654	ENSG00000209645	10107651	10107735	85	+	4535	upstream	4535	SNORD105
chr5	177411747	177413747	2001	*	6.34689	6.89689	5.44697	1.68687	4.01706e-07	6.10935e-06	18289	LRG_145	177402138	177409576	7439	-	2170	upstream	2170	F12
chr5	177411747	177413747	2001	*	6.34689	6.89689	5.44697	1.68687	4.01706e-07	6.10935e-06	18289	ENSG00000131187	177402140	177409576	7437	-	2170	upstream	2170	F12
chr18	44678103	44680103	2001	*	8.93839	9.48748	8.04095	1.68606	4.03367e-09	1.24454e-07	10131	ENSG00000267414	44676927	44679717	2791	-	0	overlapStart	0	RP11-456K23.1
chr18	44678103	44680103	2001	*	8.93839	9.48748	8.04095	1.68606	4.03367e-09	1.24454e-07	10131	ENSG00000152217	44680173	45068510	388338	+	69	upstream	69	SETBP1
chr11	2268304	2272122	3819	*	8.54537	9.09449	7.64785	1.68602	6.19844e-08	1.22795e-06	3405	ENSG00000183734	2268495	2270952	2458	-	0	includeFeature	0	ASCL2
chr18	76686212	76688212	2001	*	6.69788	7.24711	5.80006	1.68467	2.18339e-09	7.3823e-08	10299	ENSG00000276397	76690029	76693636	3608	+	1816	upstream	1816	AC034110.1
chr19	51371919	51373919	2001	*	8.43798	8.98526	7.54545	1.67913	4.83208e-07	7.18248e-06	11565	ENSG00000269403	51350373	51368099	17727	-	3819	upstream	3819	CTD-2616J11.11
chr19	51371919	51373919	2001	*	8.43798	8.98526	7.54545	1.67913	4.83208e-07	7.18248e-06	11565	ENSG00000160318	51367098	51369003	1906	-	2915	upstream	2915	CLDND2
chr19	51371919	51373919	2001	*	8.43798	8.98526	7.54545	1.67913	4.83208e-07	7.18248e-06	11565	ENSG00000105374	51371606	51372715	1110	-	0	overlapStart	0	NKG7
chr12	89345502	89347502	2001	*	8.14153	8.68631	7.25577	1.6697	2.63989e-08	5.94768e-07	5297	ENSG00000274021	89351015	89353271	2257	+	3512	upstream	3512	RP11-823E8.3
chr12	14215522	14217522	2001	*	6.78728	7.33142	5.90324	1.666	7.69725e-09	2.1104e-07	4720	ENSG00000256084	14216590	14221297	4708	+	0	overlapStart	0	RP11-134N1.2
chr19	6669239	6671239	2001	*	8.34809	8.89136	7.46641	1.66423	2.60303e-07	4.17086e-06	10574	ENSG00000125735	6661253	6670588	9336	-	0	overlapStart	0	TNFSF14
chrX	86013759	86015759	2001	*	6.23274	6.77633	5.35016	1.66294	4.21335e-07	6.38323e-06	23315	ENSG00000199567	86019608	86019715	108	+	3848	upstream	3848	Y_RNA
chr5	138564463	138566463	2001	*	8.61072	9.15283	7.73211	1.66014	1.21091e-07	2.16153e-06	17949	ENSG00000206989	138561043	138561110	68	-	3352	upstream	3352	SNORD63
chr14	21703145	21705145	2001	*	6.5254	7.06787	5.64585	1.6594	1.82874e-07	3.06746e-06	6353	ENSG00000256350	21698954	21699151	198	-	3993	upstream	3993	AE000658.30
chr7	144235477	144237477	2001	*	4.73961	5.28366	3.85582	1.65866	0.000102214	0.000768359	20871	ENSG00000212807	144231911	144232843	933	-	2633	upstream	2633	OR2A42
chr2	216349671	216351671	2001	*	8.03004	8.57061	7.15558	1.65413	1.41765e-08	3.54547e-07	13254	ENSG00000207303	216351403	216351504	102	+	0	includeFeature	0	Y_RNA
chr1	159825639	159827639	2001	*	7.73867	8.27873	6.86557	1.65205	9.20325e-07	1.26902e-05	1491	ENSG00000158714	159826750	159837249	10500	+	0	overlapStart	0	SLAMF8
chr11	70364338	70366338	2001	*	6.74863	7.28744	5.87883	1.64639	1.19388e-07	2.13436e-06	4025	ENSG00000254604	70282367	70363368	81002	-	969	upstream	969	AP000487.6
chr2	165793717	165795717	2001	*	9.03214	9.57037	8.16389	1.64605	5.03847e-08	1.02921e-06	12905	ENSG00000115339	165747591	165794682	47092	-	0	overlapStart	0	GALNT3
chr2	165793717	165795717	2001	*	9.03214	9.57037	8.16389	1.64605	5.03847e-08	1.02921e-06	12905	ENSG00000235192	165794851	165810010	15160	+	0	overlapStart	0	AC009495.2
chr1	54230118	54232118	2001	*	6.37862	6.91603	5.51251	1.64066	2.14618e-08	4.95913e-07	770	ENSG00000198711	54236440	54239063	2624	+	4321	upstream	4321	SSBP3-AS1
chr10	96720029	96722029	2001	*	8.82816	9.36437	7.96523	1.63865	5.91867e-08	1.17548e-06	3042	ENSG00000155629	96593312	96720514	127203	-	0	overlapStart	0	PIK3AP1
chr2	68365110	68367110	2001	*	7.39136	7.92752	6.52856	1.63756	4.86074e-07	7.20695e-06	12278	ENSG00000203395	68361214	68365584	4371	-	0	overlapStart	0	AC015969.3
chr2	68365110	68367110	2001	*	7.39136	7.92752	6.52856	1.63756	4.86074e-07	7.20695e-06	12278	ENSG00000115956	68365173	68397453	32281	+	0	overlapStart	0	PLEK
chr13	113875359	113877359	2001	*	7.11126	7.64588	6.25251	1.63169	2.63938e-07	4.2148e-06	6306	ENSG00000237699	113877608	113879376	1769	+	248	upstream	248	RP11-199F6.4
chr12	31790412	31792412	2001	*	6.167	6.70185	5.30767	1.63087	6.51143e-05	0.000517281	4842	ENSG00000188375	31791185	31792241	1057	-	0	includeFeature	0	H3F3C
chr5	112417156	112419156	2001	*	7.28224	7.81608	6.42555	1.62903	7.53803e-08	1.43905e-06	17759	ENSG00000129595	112142441	112419316	276876	-	0	inside	159	EPB41L4A
chr5	112417156	112419156	2001	*	7.28224	7.81608	6.42555	1.62903	7.53803e-08	1.43905e-06	17759	ENSG00000278921	112419583	112420978	1396	+	426	upstream	426	EPB41L4A-AS2
chr15	44394229	44396229	2001	*	5.34904	5.88321	4.49152	1.62588	2.25349e-06	2.74248e-05	7285	ENSG00000259499	44387320	44390451	3132	-	3777	upstream	3777	RP11-616K22.2
chr22	23137047	23139047	2001	*	7.92833	8.45831	7.08173	1.61565	3.71367e-06	4.23799e-05	14465	ENSG00000283438	23132730	23133005	276	-	4041	upstream	4041	Metazoa_SRP
chr22	23137047	23139047	2001	*	7.92833	8.45831	7.08173	1.61565	3.71367e-06	4.23799e-05	14465	ENSG00000275635	23137805	23137864	60	-	0	includeFeature	0	U7
chr1	11692322	11694322	2001	*	7.11055	7.6406	6.26374	1.61519	1.54775e-09	5.55205e-08	176	ENSG00000116670	11674480	11691650	17171	-	671	upstream	671	MAD2L2
chr1	11692322	11694322	2001	*	7.11055	7.6406	6.26374	1.61519	1.54775e-09	5.55205e-08	176	ENSG00000162490	11691729	11725857	34129	+	0	inside	592	DRAXIN
chr2	105142874	105144874	2001	*	6.66139	7.19025	5.81769	1.61028	3.69688e-10	1.70316e-08	12565	ENSG00000226508	105144113	105145424	1312	+	0	overlapStart	0	AC104655.3
chr6	159038476	159040476	2001	*	8.36384	8.89096	7.52463	1.60565	8.68465e-07	1.20722e-05	19673	ENSG00000164691	159034468	159045152	10685	-	0	inside	4675	TAGAP
chr7	55569002	55571002	2001	*	8.5335	9.05979	7.69644	1.60275	6.8763e-07	9.83148e-06	20211	ENSG00000154978	55436056	55572988	136933	-	0	inside	1985	VOPP1
chr7	55569002	55571002	2001	*	8.5335	9.05979	7.69644	1.60275	6.8763e-07	9.83148e-06	20211	ENSG00000223475	55573171	55588336	15166	+	2168	upstream	2168	RP11-310H4.1
chr6	150142014	150144014	2001	*	6.78845	7.31413	5.95294	1.59911	3.79496e-07	5.80518e-06	19576	ENSG00000198729	150143076	150250357	107282	+	0	overlapStart	0	PPP1R14C
chr5	102295422	102297422	2001	*	9.40668	9.93099	8.5747	1.59599	1.37817e-07	2.398e-06	17709	ENSG00000173930	102233986	102296549	62564	-	0	overlapStart	0	SLCO4C1
chr16	69345089	69347089	2001	*	5.64449	6.16985	4.80984	1.59539	6.54064e-06	6.91021e-05	8463	ENSG00000259900	69335276	69351730	16455	-	0	inside	4640	RP11-343C2.7
chr16	69345089	69347089	2001	*	5.64449	6.16985	4.80984	1.59539	6.54064e-06	6.91021e-05	8463	ENSG00000157315	69343248	69351809	8562	-	0	inside	4719	TMED6
chr7	74061313	74063313	2001	*	7.57879	8.10269	6.74784	1.59368	4.4377e-08	9.24873e-07	20306	ENSG00000232415	74059576	74062284	2709	-	0	overlapStart	0	CTB-51J22.1
chr14	95479361	95481361	2001	*	6.69003	7.21292	5.86169	1.58903	9.51303e-09	2.50927e-07	6948	ENSG00000176438	95407266	95475836	68571	-	3524	upstream	3524	SYNE3
chr3	177344817	177346817	2001	*	7.18222	7.70488	6.35445	1.58888	4.7447e-07	7.08826e-06	16106	ENSG00000226782	177337628	177349166	11539	-	0	inside	2348	RP11-706D8.3
chr8	100831607	100833607	2001	*	6.74304	7.26581	5.91499	1.58869	2.09414e-07	3.45139e-06	21601	ENSG00000222795	100831728	100831860	133	-	0	includeFeature	0	RNU4-83P
chr11	83044141	83046141	2001	*	7.27949	7.80087	6.45499	1.58444	1.43434e-06	1.85744e-05	4112	ENSG00000254522	83040806	83041403	598	-	2737	upstream	2737	RP11-113K21.1
chr11	83044141	83046141	2001	*	7.27949	7.80087	6.45499	1.58444	1.43434e-06	1.85744e-05	4112	ENSG00000207221	83041464	83041598	135	-	2542	upstream	2542	SNORA70E
chr1	28198725	28200725	2001	*	7.60015	8.12129	6.77623	1.58391	1.00484e-05	0.000101187	444	ENSG00000169403	28147166	28193936	46771	-	4788	upstream	4788	PTAFR
chr19	3356683	3358683	2001	*	7.38873	7.90946	6.56588	1.58225	7.42405e-07	1.05192e-05	10477	ENSG00000280103	3355554	3355955	402	-	727	upstream	727	AC007792.1
chr19	3356683	3358683	2001	*	7.38873	7.90946	6.56588	1.58225	7.42405e-07	1.05192e-05	10477	ENSG00000141905	3359563	3469217	109655	+	879	upstream	879	NFIC
chr3	97871329	97873329	2001	*	6.85706	7.37782	6.03413	1.58174	1.72726e-08	4.16128e-07	15535	ENSG00000279658	97836986	97874691	37706	-	0	inside	1361	RP11-389G6.4
chr20	2864844	2866844	2001	*	7.86136	8.3818	7.03924	1.58161	7.76093e-05	0.000603163	13565	ENSG00000132670	2864184	3039076	174893	+	0	inside	659	PTPRA
chr12	55666344	55668344	2001	*	5.65888	6.18026	4.83437	1.58138	0.000202311	0.00140382	5084	ENSG00000270458	55662337	55662501	165	-	3842	upstream	3842	RP11-644F5.17
chr19	14274026	14276026	2001	*	6.23517	6.75503	5.4145	1.57752	2.23503e-06	2.72422e-05	10819	ENSG00000267406	14267807	14269377	1571	-	4648	upstream	4648	CTD-2189E23.2
chr19	54849461	54851461	2001	*	5.94389	6.46373	5.12328	1.57677	3.49202e-05	0.000297938	11641	ENSG00000240403	54850443	54867207	16765	+	0	overlapStart	0	KIR3DL2
chr5	151097319	151099319	2001	*	7.43893	7.95681	6.62326	1.57227	1.09749e-07	1.98454e-06	18117	ENSG00000145901	151029945	151093577	63633	-	3741	upstream	3741	TNIP1
chr12	121038234	121040234	2001	*	8.18259	8.69947	7.36945	1.56927	0.000215956	0.00148932	5617	ENSG00000135114	121019111	121039242	20132	-	0	overlapStart	0	OASL
chr14	24206355	24208355	2001	*	6.56676	7.08378	5.75329	1.56813	1.19889e-06	1.59452e-05	6410	ENSG00000278784	24201612	24202811	1200	-	3543	upstream	3543	RP11-468E2.11
chr14	24206355	24208355	2001	*	6.56676	7.08378	5.75329	1.56813	1.19889e-06	1.59452e-05	6410	ENSG00000139908	24205697	24208362	2666	+	0	inside	657	TSSK4
chr1	204072293	204074293	2001	*	7.01502	7.53016	6.20624	1.56221	2.72172e-08	6.0851e-07	1864	ENSG00000143842	204073115	204127743	54629	+	0	overlapStart	0	SOX13
chr1	160861858	160863858	2001	*	7.26888	7.78305	6.46254	1.55908	3.10032e-07	4.85573e-06	1521	ENSG00000122223	160830160	160862855	32696	-	0	overlapStart	0	CD244
chr10	70601835	70603835	2001	*	8.91714	9.42853	8.1177	1.55041	4.01739e-08	8.44724e-07	2824	ENSG00000180644	70597348	70602775	5428	-	0	overlapStart	0	PRF1
chr10	70601835	70603835	2001	*	8.91714	9.42853	8.1177	1.55041	4.01739e-08	8.44724e-07	2824	LRG_94	70597348	70602775	5428	-	0	overlapStart	0	PRF1
chr2	111463223	111465223	2001	*	5.95415	6.46494	5.15622	1.54513	3.17076e-05	0.000273996	12614	ENSG00000280878	111468810	111637967	169158	+	3586	upstream	3586	RP11-68E19.2
chr1	174152766	174154766	2001	*	8.03015	8.53957	7.23559	1.54316	5.46616e-07	8.00912e-06	1666	ENSG00000152061	174159410	174995308	835899	+	4643	upstream	4643	RABGAP1L
chr3	114323015	114325015	2001	*	6.9185	7.42644	6.12761	1.53704	4.95998e-07	7.33569e-06	15697	ENSG00000259976	114314501	114329714	15214	-	0	inside	4698	MIR568
chr1	52138990	52140990	2001	*	6.98851	7.49619	6.19824	1.53625	2.0242e-08	4.71793e-07	738	ENSG00000157077	52142094	52346686	204593	+	1103	upstream	1103	ZFYVE9
chr5	107670065	107672065	2001	*	8.04762	8.5547	7.25884	1.53506	3.90493e-08	8.26223e-07	17729	ENSG00000184349	107376889	107670895	294007	-	0	overlapStart	0	EFNA5
chr6	24973578	24975578	2001	*	7.92393	8.43101	7.13513	1.53501	2.68872e-07	4.2878e-06	18572	ENSG00000214975	24976419	24976982	564	+	840	upstream	840	PPIAP29
chr19	6674054	6676054	2001	*	7.12582	7.63266	6.33762	1.53349	1.59656e-07	2.73626e-06	10575	ENSG00000125735	6661253	6670588	9336	-	3465	upstream	3465	TNFSF14
chr8	58990978	58992978	2001	*	7.99176	8.4967	7.2082	1.52768	1.70525e-06	2.16328e-05	21383	ENSG00000254048	58991720	58992938	1219	-	0	includeFeature	0	RP11-328K2.1
chr2	176851787	176853787	2001	*	7.93633	8.44114	7.15309	1.52719	9.69884e-08	1.77968e-06	12994	ENSG00000227098	176845993	176849428	3436	-	2358	upstream	2358	AC073636.1
chr12	95805015	95807015	2001	*	6.66666	7.17118	5.88416	1.52489	6.43116e-07	9.22854e-06	5372	ENSG00000258292	95803097	95823307	20211	+	0	inside	1917	RP11-536G4.1
chr12	94649551	94651551	2001	*	8.35231	8.85633	7.57102	1.52468	3.10513e-07	4.86004e-06	5357	ENSG00000057704	94567124	94650562	83439	-	0	overlapStart	0	TMCC3
chr14	55336913	55338913	2001	*	9.3456	9.84752	8.56941	1.51781	3.79199e-07	5.8044e-06	6589	ENSG00000258455	55325834	55339501	13668	-	0	inside	587	RP11-665C16.5
chr18	48833688	48835688	2001	*	8.95369	9.45514	8.17863	1.51612	1.64896e-07	2.79968e-06	10167	ENSG00000267764	48826051	48834770	8720	-	0	overlapStart	0	RP11-484L8.1
chr22	20122226	20124226	2001	*	6.42776	6.92942	5.65219	1.51474	2.39117e-07	3.8734e-06	14413	ENSG00000099899	20111866	20117392	5527	-	4833	upstream	4833	TRMT2A
chr22	20122226	20124226	2001	*	6.42776	6.92942	5.65219	1.51474	2.39117e-07	3.8734e-06	14413	ENSG00000264346	20126402	20126526	125	+	2175	upstream	2175	SNORA77
chr2	230574867	230576867	2001	*	7.82172	8.32188	7.04978	1.51118	3.85962e-07	5.89265e-06	13380	ENSG00000235419	230520594	230580006	59413	-	0	inside	3138	AC010149.4
chr2	230574867	230576867	2001	*	7.82172	8.32188	7.04978	1.51118	3.85962e-07	5.89265e-06	13380	ENSG00000183022	230573167	230573809	643	-	1057	upstream	1057	TPM3P8
chr19	33301629	33303629	2001	*	8.05899	8.55902	7.28736	1.51089	4.60056e-07	6.90785e-06	11101	ENSG00000245848	33299934	33302564	2631	-	0	overlapStart	0	CEBPA
chr19	33301629	33303629	2001	*	8.05899	8.55902	7.28736	1.51089	4.60056e-07	6.90785e-06	11101	LRG_456	33299934	33302524	2591	-	0	overlapStart	0	CEBPA
chr19	33301629	33303629	2001	*	8.05899	8.55902	7.28736	1.51089	4.60056e-07	6.90785e-06	11101	ENSG00000267727	33301279	33301940	662	+	0	overlapEnd	349	CTD-2540B15.7
chr19	33301629	33303629	2001	*	8.05899	8.55902	7.28736	1.51089	4.60056e-07	6.90785e-06	11101	ENSG00000267296	33302857	33305054	2198	+	0	overlapStart	0	CEBPA-AS1
chr19	33301629	33303629	2001	*	8.05899	8.55902	7.28736	1.51089	4.60056e-07	6.90785e-06	11101	ENSG00000267130	33305036	33309387	4352	+	1406	upstream	1406	CTD-2540B15.9
chr16	391123	393123	2001	*	7.78215	8.28138	7.01246	1.50798	4.1788e-07	6.33494e-06	7801	ENSG00000129925	370773	387113	16341	-	4009	upstream	4009	TMEM8A
chr16	391123	393123	2001	*	7.78215	8.28138	7.01246	1.50798	4.1788e-07	6.33494e-06	7801	ENSG00000103202	396725	410367	13643	+	3601	upstream	3601	NME4
chr3	191327914	191329914	2001	*	8.80778	9.30666	8.03891	1.50731	0.000391662	0.00251947	16233	ENSG00000188958	191267168	191330536	63369	-	0	inside	621	UTS2B
chr3	191327914	191329914	2001	*	8.80778	9.30666	8.03891	1.50731	0.000391662	0.00251947	16233	ENSG00000152492	191329077	191398670	69594	+	0	overlapStart	0	CCDC50
chr5	91310849	91312849	2001	*	8.97785	9.47614	8.21043	1.50532	9.19073e-08	1.71034e-06	17648	ENSG00000248323	91303029	91314402	11374	-	0	inside	1552	LUCAT1
chr18	79138393	79140393	2001	*	6.80286	7.30122	6.03527	1.50406	3.45377e-07	5.33506e-06	10316	ENSG00000279474	79144752	79146918	2167	+	4358	upstream	4358	CTD-2286N8.1
chr10	84176803	84180319	3517	*	8.53682	9.03405	7.77193	1.50159	1.89795e-07	3.1676e-06	2931	ENSG00000188373	84173738	84185294	11557	+	0	inside	3064	C10orf99
chr11	112960394	112963404	3011	*	7.2042	7.70141	6.43937	1.50062	3.2628e-08	7.1269e-07	4288	ENSG00000247416	112959279	112963460	4182	-	0	inside	55	RP11-629G13.1
chr11	112960394	112963404	3011	*	7.2042	7.70141	6.43937	1.50062	3.2628e-08	7.1269e-07	4288	ENSG00000149294	112961247	113278436	317190	+	0	overlapStart	0	NCAM1
chr19	54738438	54740438	2001	*	6.02263	6.51925	5.2592	1.4968	1.76624e-05	0.000164408	11640	ENSG00000243772	54738515	54753052	14538	+	0	overlapStart	0	KIR2DL3
chr1	172661920	172663920	2001	*	9.08116	9.57492	8.32455	1.49002	6.14283e-07	8.85242e-06	1648	ENSG00000117560	172659018	172666874	7857	+	0	inside	2901	FASLG
chr1	172661920	172663920	2001	*	9.08116	9.57492	8.32455	1.49002	6.14283e-07	8.85242e-06	1648	LRG_58	172659045	172666873	7829	+	0	inside	2874	FASLG
chr5	55036612	55038612	2001	*	7.60809	8.10165	6.85197	1.48863	5.95846e-07	8.64471e-06	17411	ENSG00000240535	55021299	55042844	21546	-	0	inside	4231	CTD-2313F11.1
chr5	55036612	55038612	2001	*	7.60809	8.10165	6.85197	1.48863	5.95846e-07	8.64471e-06	17411	ENSG00000207229	55040847	55040945	99	+	2234	upstream	2234	Y_RNA
chr16	29640113	29642113	2001	*	6.75952	7.25242	6.00497	1.48553	1.52952e-07	2.62518e-06	8157	ENSG00000260133	29618785	29636328	17544	-	3784	upstream	3784	CA5AP1
chr17	3794196	3797629	3434	*	9.57337	10.0657	8.8202	1.48525	1.70264e-05	0.000159052	8781	ENSG00000083457	3714628	3801243	86616	-	0	inside	3613	ITGAE
chr10	95294384	95296384	2001	*	7.39179	7.88309	6.64101	1.48086	6.37368e-06	6.76114e-05	3027	ENSG00000107438	95237572	95291024	53453	-	3359	upstream	3359	PDLIM1
chr5	139388915	139390915	2001	*	8.46374	8.95267	7.71858	1.47353	2.98699e-07	4.70317e-06	17961	ENSG00000170482	139367196	139384553	17358	-	4361	upstream	4361	SLC23A1
chr5	139388915	139390915	2001	*	8.46374	8.95267	7.71858	1.47353	2.98699e-07	4.70317e-06	17961	ENSG00000170476	139387480	139390081	2602	-	0	overlapStart	0	MZB1
chr5	139388915	139390915	2001	*	8.46374	8.95267	7.71858	1.47353	2.98699e-07	4.70317e-06	17961	ENSG00000228672	139390592	139395713	5122	-	0	overlapEnd	4797	PROB1
chr14	24051992	24053992	2001	*	8.55322	9.03907	7.81526	1.4633	1.73859e-07	2.93708e-06	6398	ENSG00000186648	24052000	24069728	17729	+	0	overlapStart	0	CARMIL3
chr8	59141041	59143041	2001	*	6.03054	6.51642	5.2925	1.4608	2.81627e-05	0.000247434	21387	ENSG00000206853	59137372	59137502	131	-	3538	upstream	3538	SNORA51
chr20	63902034	63904034	2001	*	6.42708	6.91243	5.6903	1.45976	7.79348e-06	8.07147e-05	14112	ENSG00000199805	63908955	63909119	165	+	4920	upstream	4920	RNU1-134P
chr1	206924504	206926504	2001	*	8.23791	8.7225	7.50288	1.45898	2.40721e-07	3.89405e-06	1916	ENSG00000162894	206904386	206923247	18862	-	1256	upstream	1256	FCMR
chr1	58717296	58719296	2001	*	6.81699	7.30074	6.08395	1.455	3.18753e-07	4.97911e-06	788	ENSG00000283445	58715609	58771295	55687	+	0	inside	1686	RP11-63G10.4
chr14	105985605	105987605	2001	*	7.81799	8.30093	7.0868	1.45326	2.6064e-06	3.10796e-05	7084	ENSG00000211934	105986582	105987083	502	-	0	includeFeature	0	IGHV1-2
chr7	159143951	159145951	2001	*	7.55324	8.03549	6.82365	1.45078	3.65165e-07	5.61138e-06	21010	ENSG00000106018	159028175	159144957	116783	-	0	overlapStart	0	VIPR2
chr1	26780667	26782667	2001	*	6.16617	6.64737	5.439	1.44556	3.55922e-05	0.000302694	392	ENSG00000060642	26787472	26798398	10927	+	4804	upstream	4804	PIGV
chr8	55878784	55880784	2001	*	8.11036	8.5908	7.38496	1.44515	3.28046e-07	5.09733e-06	21357	ENSG00000254087	55879813	56014168	134356	+	0	overlapStart	0	LYN
chr16	57608809	57610809	2001	*	8.48335	8.96369	7.7582	1.44496	3.45053e-06	3.9645e-05	8353	ENSG00000205336	57610652	57665580	54929	+	0	overlapStart	0	ADGRG1
chr22	26642015	26644015	2001	*	7.81684	8.2951	7.09647	1.43777	2.17153e-06	2.65779e-05	14507	ENSG00000225783	26646428	26676475	30048	+	2412	upstream	2412	MIAT
chr20	47486356	47488356	2001	*	8.42537	8.90311	7.70619	1.43638	2.74842e-05	0.000242193	13929	ENSG00000202186	47484278	47484381	104	-	1974	upstream	1974	RNU6-497P
chr18	3379725	3381725	2001	*	6.25025	6.72768	5.53176	1.43332	3.92696e-06	4.44066e-05	9960	ENSG00000240364	3377916	3378247	332	-	1477	upstream	1477	RPL31P59
chr19	20243542	20245542	2001	*	5.9422	6.41864	5.22598	1.42944	1.25748e-06	1.65844e-05	11026	ENSG00000268620	20249052	20250295	1244	+	3509	upstream	3509	AC078899.4
chr1	244963202	244965202	2001	*	6.1311	6.60709	5.41591	1.42834	7.48113e-06	7.78552e-05	2257	ENSG00000203666	244969705	245127164	157460	+	4502	upstream	4502	EFCAB2
chr8	66673756	66675756	2001	*	5.76832	6.2445	5.05269	1.42818	1.33185e-05	0.000128373	21423	ENSG00000278888	66674499	66675916	1418	-	0	overlapEnd	159	AC090154.1
chr5	65020728	65022728	2001	*	7.21675	7.69219	6.50283	1.42805	2.01868e-07	3.33509e-06	17469	ENSG00000272354	65020614	65020989	376	+	0	overlapEnd	113	RP11-307L14.2
chr3	44968755	44970755	2001	*	5.90595	6.38111	5.19266	1.42514	9.78734e-07	1.33553e-05	15209	ENSG00000075914	44975241	45036066	60826	+	4485	upstream	4485	EXOSC7
chr10	49189747	49191747	2001	*	6.84705	7.32084	6.13688	1.42227	2.96604e-07	4.67953e-06	2699	ENSG00000204161	49154725	49188585	33861	-	1161	upstream	1161	C10orf128
chr16	85935325	85937325	2001	*	8.2832	8.75558	7.57624	1.41873	1.37847e-06	1.79596e-05	8613	ENSG00000268804	85935281	85936223	943	-	0	overlapStart	0	RP11-542M13.3
chr17	49403502	49405502	2001	*	6.55768	7.02975	5.85141	1.41626	1.71207e-07	2.89642e-06	9455	ENSG00000186244	49400429	49400800	372	-	2701	upstream	2701	RP11-1079K10.1
chr17	49403502	49405502	2001	*	6.55768	7.02975	5.85141	1.41626	1.71207e-07	2.89642e-06	9455	ENSG00000250186	49404081	49405197	1117	+	0	includeFeature	0	RP11-1079K10.4
chr17	49403502	49405502	2001	*	6.55768	7.02975	5.85141	1.41626	1.71207e-07	2.89642e-06	9455	ENSG00000281126	49408209	49408427	219	+	2706	upstream	2706	AC091180.1
chr4	71185657	71187657	2001	*	9.49333	9.96424	8.78969	1.41432	2.6891e-06	3.19047e-05	16678	ENSG00000080493	71186757	71572087	385331	+	0	overlapStart	0	SLC4A4
chr7	144354307	144358172	3866	*	6.49338	6.96451	5.78922	1.41313	1.43071e-05	0.000136786	20872	ENSG00000244479	144251264	144356181	104918	-	0	overlapStart	0	OR2A1-AS1
chr7	144354307	144358172	3866	*	6.49338	6.96451	5.78922	1.41313	1.43071e-05	0.000136786	20872	ENSG00000050327	144355288	144380632	25345	+	0	overlapStart	0	ARHGEF5
chr10	114808147	114810147	2001	*	6.80443	7.27507	6.1014	1.41193	2.46157e-07	3.9711e-06	3215	ENSG00000215760	114809375	114811170	1796	+	0	overlapStart	0	TAF9BP2
chr10	69228107	69230107	2001	*	7.73426	8.20364	7.03406	1.40869	9.66193e-07	1.32224e-05	2802	ENSG00000229261	69215333	69232490	17158	-	0	inside	2382	RP11-227H15.4
chr3	37215817	37217817	2001	*	8.10518	8.57367	7.40697	1.40602	1.01717e-06	1.38001e-05	15132	ENSG00000271653	37216779	37217988	1210	+	0	overlapStart	0	RP11-259K5.1
chr5	109467958	109469958	2001	*	6.91366	7.38231	6.21509	1.40562	3.35522e-07	5.20323e-06	17737	ENSG00000248876	109470843	109471586	744	+	884	upstream	884	RP11-231G15.3
chr11	627765	629765	2001	*	7.027	7.49537	6.32909	1.40481	4.16042e-06	4.66955e-05	3375	ENSG00000099834	616565	626078	9514	-	1686	upstream	1686	CDHR5
chr11	627765	629765	2001	*	7.027	7.49537	6.32909	1.40481	4.16042e-06	4.66955e-05	3375	ENSG00000070031	626431	627143	713	-	621	upstream	621	SCT
chr2	111493795	111495795	2001	*	6.75129	7.21972	6.05322	1.4047	2.17634e-06	2.65954e-05	12615	ENSG00000172965	111196350	111495100	298751	-	0	overlapStart	0	MIR4435-2HG
chr2	111493795	111495795	2001	*	6.75129	7.21972	6.05322	1.4047	2.17634e-06	2.65954e-05	12615	ENSG00000240350	111491273	111570974	79702	+	0	inside	2521	AC017002.1
chr2	111493795	111495795	2001	*	6.75129	7.21972	6.05322	1.4047	2.17634e-06	2.65954e-05	12615	ENSG00000224959	111491943	111494811	2869	-	0	overlapStart	0	AC017002.2
chr17	1822747	1824747	2001	*	8.19703	8.66384	7.50261	1.4006	9.36063e-06	9.51523e-05	8739	ENSG00000132383	1829702	1900082	70381	+	4954	upstream	4954	RPA1
chr19	13131676	13133676	2001	*	6.5235	6.99058	5.82845	1.40003	5.78161e-06	6.20257e-05	10781	ENSG00000266897	13131571	13132410	840	+	0	overlapEnd	104	AC005546.2
chr4	39931133	39933133	2001	*	6.92102	7.38752	6.22728	1.39866	1.13595e-06	1.5185e-05	16563	ENSG00000271278	39932454	39933561	1108	+	0	overlapStart	0	TCEB1P33
chr4	39931133	39933133	2001	*	6.92102	7.38752	6.22728	1.39866	1.13595e-06	1.5185e-05	16563	ENSG00000252970	39936753	39936855	103	+	3619	upstream	3619	RNA5SP159
chr14	102499589	102501589	2001	*	5.90212	6.36856	5.20852	1.39681	7.21896e-05	0.000565881	7019	ENSG00000212330	102501676	102501779	104	+	86	upstream	86	RNU6-244P
chr2	241867229	241869229	2001	*	8.18614	8.65171	7.49448	1.3966	8.51839e-06	8.7418e-05	13523	ENSG00000188011	241869600	241873823	4224	+	370	upstream	370	RTP5
chr5	127784793	127786793	2001	*	7.4149	7.8801	6.72407	1.39493	4.48216e-06	4.98032e-05	17839	ENSG00000251032	127784618	127787042	2425	-	0	inside	248	CUL1P1
chr17	47829070	47832584	3515	*	9.73203	10.1959	9.04404	1.39172	2.06188e-06	2.546e-05	9414	ENSG00000159111	47823272	47831534	8263	-	0	overlapStart	0	MRPL10
chr17	47829070	47832584	3515	*	9.73203	10.1959	9.04404	1.39172	2.06188e-06	2.546e-05	9414	ENSG00000141294	47831627	47837713	6087	+	0	overlapStart	0	LRRC46
chr10	12412445	12414445	2001	*	7.06415	7.52836	6.37552	1.39143	7.96152e-06	8.22748e-05	2419	ENSG00000252438	12415928	12416000	73	+	1482	upstream	1482	SNORD45
chrX	149829395	149831395	2001	*	7.54694	8.01056	6.85963	1.38993	9.00525e-07	1.24535e-05	23548	ENSG00000280752	149825708	149879799	54092	+	0	inside	3686	LINC00850
chr2	60992075	60994075	2001	*	6.85664	7.32029	6.16924	1.38941	3.83453e-06	4.34718e-05	12206	ENSG00000222251	60998752	60998888	137	+	4676	upstream	4676	RNA5SP95
chr19	38692986	38694986	2001	*	6.78341	7.24708	6.09599	1.38936	7.24857e-07	1.02996e-05	11211	ENSG00000267375	38683873	38693606	9734	-	0	overlapStart	0	CTB-186G2.4
chr22	22758626	22760626	2001	*	5.89337	6.35724	5.20548	1.38854	9.04263e-06	9.22769e-05	14461	ENSG00000211666	22758700	22759218	519	+	0	includeFeature	0	IGLV2-14
chr22	22758626	22760626	2001	*	5.89337	6.35724	5.20548	1.38854	9.04263e-06	9.22769e-05	14461	ENSG00000253590	22762294	22762516	223	+	1667	upstream	1667	IGLV3-13
chr6	53047558	53049558	2001	*	6.65838	7.12169	5.97175	1.38805	3.95222e-07	6.02624e-06	18989	ENSG00000112146	53051991	53100873	48883	+	2432	upstream	2432	FBXO9
chr14	52154193	52156193	2001	*	6.15227	6.61511	5.46665	1.38577	4.20466e-06	4.70515e-05	6549	ENSG00000258440	52155740	52156179	440	+	0	includeFeature	0	RP11-1033H12.3
chr19	58326520	58328520	2001	*	8.93761	9.3983	8.25678	1.38117	1.39593e-06	1.81372e-05	11727	ENSG00000283103	58310449	58326933	16485	-	0	overlapStart	0	LLNLR-245B6.1
chr19	58326520	58328520	2001	*	8.93761	9.3983	8.25678	1.38117	1.39593e-06	1.81372e-05	11727	ENSG00000182318	58327019	58342332	15314	+	0	overlapStart	0	ZSCAN22
chr20	5995946	5997946	2001	*	7.64346	8.10242	6.96645	1.37505	7.46749e-07	1.05744e-05	13627	ENSG00000275632	6000418	6000941	524	+	2471	upstream	2471	RP5-967N21.11
chr20	5995946	5997946	2001	*	7.64346	8.10242	6.96645	1.37505	7.46749e-07	1.05744e-05	13627	ENSG00000263755	6001733	6002030	298	+	3786	upstream	3786	RN7SL498P
chr12	48933120	48935120	2001	*	7.18698	7.64556	6.51078	1.3735	4.58324e-06	5.08068e-05	4947	ENSG00000255863	48921963	48939663	17701	-	0	inside	4542	AC073610.5
chr7	112285434	112287434	2001	*	5.75315	6.21228	5.07573	1.37305	1.571e-06	2.01241e-05	20630	ENSG00000202406	112288623	112288952	330	+	1188	upstream	1188	RN7SKP187
chr17	38727000	38729000	2001	*	8.05248	8.51002	7.37857	1.37077	6.10558e-07	8.80411e-06	9200	ENSG00000279119	38727833	38728198	366	-	0	includeFeature	0	AC006449.2
chr17	38727000	38729000	2001	*	8.05248	8.51002	7.37857	1.37077	6.10558e-07	8.80411e-06	9200	ENSG00000277972	38730235	38735044	4810	+	1234	upstream	1234	CISD3
chr17	15588962	15590962	2001	*	5.53191	5.98896	4.85908	1.3658	1.82363e-05	0.000169151	8942	ENSG00000223544	15588852	15589084	233	+	0	overlapEnd	109	AC005838.2
chr8	22442926	22444926	2001	*	9.15157	9.60739	8.48141	1.36569	3.49883e-06	4.01609e-05	21139	ENSG00000120910	22440819	22541142	100324	+	0	inside	2106	PPP3CC
chrX	37571039	37573039	2001	*	6.82146	7.27715	6.15158	1.36393	1.53328e-06	1.97265e-05	23041	ENSG00000147036	37571569	37684463	112895	+	0	overlapStart	0	LANCL3
chr19	16718548	16720548	2001	*	5.13209	5.58782	4.46212	1.36035	0.000692559	0.00414798	10885	ENSG00000188039	16719976	16817963	97988	+	0	overlapStart	0	NWD1
chr2	317096	319096	2001	*	5.81453	6.26961	5.146	1.3603	0.00062109	0.00377834	11749	ENSG00000235779	305111	314367	9257	-	2728	upstream	2728	AC079779.5
chr2	317096	319096	2001	*	5.81453	6.26961	5.146	1.3603	0.00062109	0.00377834	11749	ENSG00000233684	317912	342118	24207	+	0	overlapStart	0	AC079779.6
chr17	1606540	1608540	2001	*	7.13348	7.58585	6.47083	1.35373	8.05695e-06	8.31157e-05	8731	ENSG00000243704	1604374	1604672	299	-	1867	upstream	1867	RN7SL105P
chr1	113858668	113860668	2001	*	6.09355	6.54633	5.43002	1.35359	3.84018e-05	0.000323215	1157	ENSG00000226167	113856635	113901237	44603	+	0	inside	2032	AP4B1-AS1
chr15	99105425	99107425	2001	*	7.49387	7.94479	6.83432	1.34947	1.68975e-06	2.14822e-05	7756	ENSG00000259475	98954149	99105824	151676	-	0	overlapStart	0	RP11-654A16.3
chr15	99105425	99107425	2001	*	7.49387	7.94479	6.83432	1.34947	1.68975e-06	2.14822e-05	7756	LRG_415	99105080	99135595	30516	+	0	inside	344	SYNM
chr1	234971572	234973572	2001	*	6.92669	7.37685	6.26883	1.34651	0.000117956	0.000872543	2183	ENSG00000238005	234957342	234970062	12721	-	1509	upstream	1509	RP11-443B7.1
chr9	4943517	4945517	2001	*	5.5743	6.02446	4.91641	1.34417	0.000117384	0.000869673	21931	ENSG00000220937	4944670	4945902	1233	-	0	overlapEnd	384	HNRNPA1P41
chr1	36400186	36402186	2001	*	8.08516	8.53362	7.43095	1.34202	0.00916941	0.0388857	560	ENSG00000181817	36391238	36397892	6655	-	2293	upstream	2293	LSM10
chr8	100409169	100411169	2001	*	9.00434	9.45219	8.35144	1.34042	2.38182e-05	0.000212985	21588	ENSG00000253824	100381260	100414459	33200	-	0	inside	3289	KB-173C10.2
chr22	37161718	37163718	2001	*	8.28847	8.73551	7.63728	1.33768	9.08348e-06	9.2574e-05	14615	ENSG00000235237	37166757	37182850	16094	+	3038	upstream	3038	RP1-151B14.6
chr1	89258783	89260783	2001	*	7.38515	7.83225	6.73383	1.33736	9.73013e-07	1.32849e-05	944	ENSG00000237568	89260582	89269754	9173	+	0	overlapStart	0	RP4-620F22.2
chr20	36643485	36645485	2001	*	7.93819	8.38483	7.28786	1.33626	2.28961e-05	0.000205908	13819	ENSG00000101082	36612318	36646216	33899	-	0	inside	730	SLA2
chr22	35647176	35649176	2001	*	8.15512	8.60133	7.5057	1.33503	7.88493e-06	8.1519e-05	14586	ENSG00000221963	35648395	35668409	20015	+	0	overlapStart	0	APOL6
chr1	162822433	162824433	2001	*	6.76946	7.21599	6.11939	1.33494	7.14063e-05	0.000560702	1564	ENSG00000230739	162824795	162849467	24673	+	361	upstream	361	RP11-331H2.4
chr10	131311006	131313006	2001	*	7.1033	7.54966	6.45358	1.33478	2.44661e-06	2.93668e-05	3316	ENSG00000176769	131092391	131311721	219331	-	0	overlapStart	0	TCERG1L
chr18	58862544	58864544	2001	*	6.86855	7.3144	6.2199	1.33297	1.59978e-05	0.000150514	10224	ENSG00000074657	58862600	58986480	123881	+	0	overlapStart	0	ZNF532
chr11	118227025	118229025	2001	*	7.52293	7.96718	6.87771	1.32852	2.16306e-06	2.65017e-05	4335	ENSG00000160593	118193740	118225094	31355	-	1930	upstream	1930	JAML
chr11	57546972	57548972	2001	*	6.20433	6.64901	5.55819	1.32836	1.15897e-05	0.000114367	3748	ENSG00000214872	57542641	57550274	7634	+	0	inside	4330	SMTNL1
chr12	31751742	31753742	2001	*	5.8643	6.30784	5.22058	1.32415	0.00199551	0.0104711	4841	ENSG00000256843	31748100	31748240	141	-	3501	upstream	3501	RP11-467L13.4
chr12	31751742	31753742	2001	*	5.8643	6.30784	5.22058	1.32415	0.00199551	0.0104711	4841	ENSG00000223722	31754720	31755121	402	+	977	upstream	977	RP11-467L13.5
chr9	89501345	89503345	2001	*	9.48473	9.92707	8.84355	1.32332	1.17302e-05	0.000115322	22300	ENSG00000187764	89360787	89498130	137344	-	3214	upstream	3214	SEMA4D
chr10	69221861	69223861	2001	*	7.74667	8.1889	7.10573	1.32236	4.51449e-06	5.00918e-05	2801	ENSG00000156510	69220303	69267559	47257	+	0	inside	1557	HKDC1
chr1	160878250	160880250	2001	*	5.7331	6.1761	5.09053	1.32217	0.000441162	0.00280054	1522	ENSG00000179914	160876539	160885170	8632	-	0	inside	4919	ITLN1
chr5	74639638	74641638	2001	*	9.60576	10.0472	8.96657	1.3204	7.88852e-07	1.10711e-05	17537	ENSG00000171617	74627406	74641424	14019	-	0	overlapStart	0	ENC1
chr5	74639638	74641638	2001	*	9.60576	10.0472	8.96657	1.3204	7.88852e-07	1.10711e-05	17537	ENSG00000049860	74640023	74722647	82625	+	0	overlapStart	0	HEXB
chr2	87455079	87457079	2001	*	6.84462	7.28457	6.20852	1.3145	5.21936e-06	5.67407e-05	12447	ENSG00000280721	87439523	87459044	19522	-	0	inside	1964	AC133644.2
chr2	87455079	87457079	2001	*	6.84462	7.28457	6.20852	1.3145	5.21936e-06	5.67407e-05	12447	ENSG00000222041	87455368	87606805	151438	+	0	overlapStart	0	LINC00152
chr10	13107191	13109191	2001	*	7.37413	7.81369	6.73883	1.31381	3.07604e-06	3.59897e-05	2425	ENSG00000235763	13104574	13104793	220	-	2397	upstream	2397	SNRPGP5
chr14	87951496	87953496	2001	*	6.18277	6.62206	5.54803	1.31158	1.76401e-06	2.22826e-05	6859	ENSG00000259096	87952527	87955203	2677	+	0	overlapStart	0	FAM35CP
chr1	168543081	168545081	2001	*	6.21467	6.6536	5.58072	1.31049	0.00827303	0.0355888	1617	ENSG00000143185	168540765	168543997	3233	-	0	overlapStart	0	XCL2
chr1	168543081	168545081	2001	*	6.21467	6.6536	5.58072	1.31049	0.00827303	0.0355888	1617	ENSG00000227777	168542737	168543354	618	+	0	overlapEnd	343	RP4-738P11.3
chr1	168575430	168577430	2001	*	6.46043	6.89878	5.8277	1.30908	3.95734e-05	0.000331894	1619	ENSG00000143184	168576473	168582077	5605	+	0	overlapStart	0	XCL1
chr4	26872555	26874555	2001	*	9.41614	9.85355	8.78537	1.30796	7.55917e-06	7.85635e-05	16512	ENSG00000248340	26873561	26874349	789	-	0	includeFeature	0	RP11-293A21.2
chr22	39089753	39091753	2001	*	9.03987	9.47706	8.40957	1.30718	4.95233e-06	5.41868e-05	14670	ENSG00000225720	39091586	39092855	1270	+	0	overlapStart	0	RP4-742C19.12
chr5	112419468	112421468	2001	*	7.25604	7.69317	6.62584	1.30619	1.32552e-06	1.73175e-05	17760	ENSG00000129595	112142441	112419316	276876	-	151	upstream	151	EPB41L4A
chr5	112419468	112421468	2001	*	7.25604	7.69317	6.62584	1.30619	1.32552e-06	1.73175e-05	17760	ENSG00000278921	112419583	112420978	1396	+	0	includeFeature	0	EPB41L4A-AS2
chr12	108837576	108839576	2001	*	7.58385	8.02071	6.95423	1.30558	1.02696e-06	1.3901e-05	5480	ENSG00000274598	108833721	108834384	664	-	3191	upstream	3191	RP11-423G4.10
chr12	108837576	108839576	2001	*	7.58385	8.02071	6.95423	1.30558	1.02696e-06	1.3901e-05	5480	ENSG00000207622	108836908	108837006	99	-	569	upstream	569	MIR619
chr8	25183652	25185652	2001	*	7.06403	7.50082	6.43455	1.30497	6.97878e-05	0.000549788	21176	ENSG00000147459	25184723	25418082	233360	+	0	overlapStart	0	DOCK5
chr18	25952840	25954840	2001	*	6.24935	6.6857	5.62079	1.3026	1.18358e-05	0.000116165	10087	ENSG00000264193	25953216	25953468	253	-	0	includeFeature	0	RP11-737G21.1
chr4	82797914	82799914	2001	*	8.69988	9.13549	8.07285	1.30225	4.00415e-05	0.000335463	16744	ENSG00000145284	82629539	82798857	169319	-	0	overlapStart	0	SCD5
chr16	66872464	66874464	2001	*	8.7084	9.14358	8.08227	1.30092	5.96588e-06	6.36558e-05	8385	ENSG00000159593	66802875	66873256	70382	-	0	overlapStart	0	NAE1
chr16	66872464	66874464	2001	*	8.7084	9.14358	8.08227	1.30092	5.96588e-06	6.36558e-05	8385	ENSG00000172840	66878589	66895754	17166	+	4124	upstream	4124	PDP2
chr17	16987369	16989369	2001	*	6.79887	7.23432	6.1722	1.30055	1.60678e-07	2.75178e-06	8966	ENSG00000230969	16988329	16990177	1849	+	0	overlapStart	0	AC104024.2
chr1	200206965	200208965	2001	*	6.27557	6.71122	5.6485	1.30043	6.75755e-05	0.000534677	1803	ENSG00000233827	200213678	200214322	645	+	4712	upstream	4712	FAM58BP
chr9	127395948	127397948	2001	*	9.5602	9.99494	8.935	1.29975	4.10338e-06	4.61806e-05	22582	ENSG00000136856	127397138	127408424	11287	+	0	overlapStart	0	SLC2A8
chr17	5241643	5243643	2001	*	6.81187	7.24644	6.18703	1.29785	1.67111e-06	2.12796e-05	8822	ENSG00000263164	5240508	5241543	1036	-	99	upstream	99	RP11-333E1.2
chr16	30449867	30451867	2001	*	6.37	6.80431	5.74569	1.29649	5.34379e-06	5.79336e-05	8199	ENSG00000179918	30443631	30446181	2551	-	3685	upstream	3685	SEPHS2
chr10	11319194	11321194	2001	*	6.42922	6.86265	5.80674	1.2939	8.92543e-07	1.23721e-05	2398	ENSG00000181800	11316834	11319884	3051	-	0	overlapStart	0	CELF2-AS1
chr12	47720868	47722868	2001	*	6.63645	7.06952	6.01474	1.29303	9.37633e-07	1.28953e-05	4922	ENSG00000111405	47709734	47725567	15834	-	0	inside	2698	ENDOU
chr8	100492493	100495652	3160	*	9.58094	10.0133	8.96061	1.29254	4.78579e-06	5.26815e-05	21594	ENSG00000254364	100492528	100493713	1186	+	0	includeFeature	0	KB-1615E4.3
chr5	39424095	39426095	2001	*	7.602	8.03415	6.98221	1.29107	1.20389e-06	1.60026e-05	17330	ENSG00000113600	39284262	39424868	140607	-	0	overlapStart	0	C9
chr12	121033119	121035119	2001	*	8.4899	8.92116	7.87193	1.28878	7.32556e-05	0.000573096	5616	ENSG00000135114	121019111	121039242	20132	-	0	inside	4122	OASL
chr2	235492985	235494985	2001	*	6.58377	7.01463	5.96663	1.2862	5.50781e-06	5.94662e-05	13453	ENSG00000157985	235494089	236131800	637712	+	0	overlapStart	0	AGAP1
chr8	124727561	124729561	2001	*	7.40715	7.83772	6.7906	1.28613	9.75145e-06	9.87852e-05	21725	ENSG00000170873	124550790	124728429	177640	-	0	overlapStart	0	MTSS1
chr10	133278092	133280092	2001	*	8.09448	8.52491	7.47823	1.28607	1.81752e-06	2.2885e-05	3339	ENSG00000151651	133262403	133276868	14466	-	1223	upstream	1223	ADAM8
chr5	157607023	157609023	2001	*	7.32646	7.75511	6.71388	1.28017	0.000357298	0.00232336	18179	ENSG00000254336	157604707	157605637	931	-	1385	upstream	1385	AC008694.2
chr17	68255197	68257197	2001	*	7.57246	8.00028	6.96158	1.27782	5.77912e-05	0.000464886	9670	ENSG00000141337	68259182	68422731	163550	+	1984	upstream	1984	ARSG
chr5	10632950	10634950	2001	*	6.75033	7.17629	6.14327	1.27144	0.000459531	0.00290834	17254	ENSG00000250106	10627260	10628225	966	-	4724	upstream	4724	ANKRD33B-AS1
chr9	22007876	22009876	2001	*	8.01053	8.43586	7.40478	1.27045	2.14247e-06	2.63313e-05	22032	ENSG00000147883	22002903	22009363	6461	-	0	overlapStart	0	CDKN2B
chr9	22007876	22009876	2001	*	8.01053	8.43586	7.40478	1.27045	2.14247e-06	2.63313e-05	22032	ENSG00000215221	22012155	22012536	382	+	2278	upstream	2278	UBA52P6
chr1	7948251	7950251	2001	*	6.69695	7.12229	6.09114	1.26951	4.89679e-06	5.37283e-05	115	ENSG00000116288	7954291	7985505	31215	+	4039	upstream	4039	PARK7
chr3	112846900	112848900	2001	*	6.80969	7.23459	6.20479	1.26829	1.63479e-07	2.77961e-06	15669	ENSG00000206531	112815709	112846856	31148	-	43	upstream	43	CD200R1L
chr14	88029253	88031253	2001	*	6.54722	6.97145	5.94368	1.26595	1.31931e-05	0.000127372	6863	ENSG00000258867	88024550	88097619	73070	+	0	inside	4702	LINC01146
chr5	1447861	1449861	2001	*	6.29329	6.71739	5.69003	1.26519	4.77935e-05	0.000393435	17227	ENSG00000142319	1392790	1445430	52641	-	2430	upstream	2430	SLC6A3
chr6	166243498	166245498	2001	*	7.55263	7.9759	6.95106	1.26396	2.82394e-05	0.000248015	19706	ENSG00000213536	166240290	166240493	204	-	3004	upstream	3004	GNG5P1
chr11	72519024	72521024	2001	*	6.80804	7.23142	6.20626	1.26365	2.58709e-05	0.000229345	4041	ENSG00000238048	72519986	72521733	1748	+	0	overlapStart	0	ART2P
chr5	138458487	138460487	2001	*	9.3688	9.79115	8.76911	1.26182	1.64045e-05	0.000153729	17944	ENSG00000271196	138454540	138454732	193	-	3754	upstream	3754	RP11-461O14.3
chrX	39859501	39861501	2001	*	8.49318	8.91478	7.895	1.25934	0.000620405	0.00377611	23053	ENSG00000214047	39865424	39865888	465	+	3922	upstream	3922	RPS11P7
chr6	6683604	6685604	2001	*	5.97468	6.39628	5.37651	1.25709	0.000656213	0.00396142	18431	ENSG00000261211	6680309	6683633	3325	-	0	overlapStart	0	RP1-80N2.3
chr6	6683604	6685604	2001	*	5.97468	6.39628	5.37651	1.25709	0.000656213	0.00396142	18431	ENSG00000279368	6685148	6686984	1837	+	0	overlapStart	0	RP1-80N2.4
chr17	45169794	45171794	2001	*	5.81857	6.24005	5.22065	1.25639	0.000583053	0.00356991	9369	ENSG00000267288	45168800	45171584	2785	-	0	overlapStart	0	RP13-890H12.2
chr22	46261674	46263674	2001	*	5.95646	6.37771	5.35899	1.25599	2.774e-06	3.28296e-05	14810	ENSG00000130943	46255663	46263355	7693	-	0	overlapStart	0	PKDREJ
chr22	46261674	46263674	2001	*	5.95646	6.37771	5.35899	1.25599	2.774e-06	3.28296e-05	14810	ENSG00000075234	46267961	46294008	26048	+	4286	upstream	4286	TTC38
chr7	24910254	24912254	2001	*	7.83775	8.25736	7.24361	1.25304	1.72494e-05	0.000160881	19991	ENSG00000234999	24906135	24906594	460	-	3659	upstream	3659	SNRPCP19
chr19	54210053	54212053	2001	*	9.26807	9.68744	8.67439	1.25281	1.81045e-05	0.000168126	11630	ENSG00000224579	54209092	54209418	327	-	634	upstream	634	AC012314.19
chr3	122029563	122031563	2001	*	5.75395	6.17388	5.15916	1.25158	0.000104306	0.000782096	15743	ENSG00000202388	122025195	122025304	110	-	4258	upstream	4258	Y_RNA
chr4	2319364	2321364	2001	*	5.77549	6.19516	5.18123	1.25085	3.2511e-05	0.000279405	16361	ENSG00000239247	2316197	2316506	310	-	2857	upstream	2857	RN7SL589P
chr4	2319364	2321364	2001	*	5.77549	6.19516	5.18123	1.25085	3.2511e-05	0.000279405	16361	ENSG00000249077	2324467	2325082	616	+	3102	upstream	3102	RP11-478C1.8
chr1	91947644	91949644	2001	*	8.89654	9.31456	8.30558	1.24867	1.90887e-05	0.000176227	981	ENSG00000137948	91949371	92014426	65056	+	0	overlapStart	0	BRDT
chr10	95290051	95292051	2001	*	7.84984	8.2676	7.25943	1.24747	2.08408e-05	0.000190027	3026	ENSG00000107438	95237572	95291024	53453	-	0	overlapStart	0	PDLIM1
chr8	122488852	122490852	2001	*	6.61769	7.03563	6.02691	1.24703	1.17015e-05	0.000115134	21690	ENSG00000255325	122485515	122489815	4301	-	0	overlapStart	0	RP11-96B2.1
chr18	59903930	59905930	2001	*	8.66174	9.0786	8.07311	1.24511	7.71261e-05	0.000600197	10231	ENSG00000141682	59899948	59904306	4359	+	0	overlapEnd	3981	PMAIP1
chr2	231553550	231555550	2001	*	6.45313	6.8703	5.86389	1.2445	2.35289e-06	2.84879e-05	13407	ENSG00000231494	231559903	231560364	462	+	4352	upstream	4352	AC104634.3
chr14	72593600	72595600	2001	*	6.63737	7.0527	6.05183	1.2392	2.6591e-06	3.16281e-05	6751	ENSG00000258871	72552580	72595125	42546	-	0	overlapStart	0	RP3-514A23.2
chr15	80159143	80161143	2001	*	6.68403	7.09872	6.09977	1.23735	0.000151363	0.00108272	7613	ENSG00000259967	80165923	80166980	1058	+	4779	upstream	4779	RP11-2E17.2
chr11	48345480	48347480	2001	*	5.84646	6.26149	5.26151	1.23708	0.000118613	0.000876305	3741	ENSG00000197161	48345351	48352447	7097	-	0	inside	4966	OR4C4P
chr11	115503498	115505498	2001	*	8.96212	9.37536	8.38076	1.2343	4.458e-06	4.96047e-05	4307	ENSG00000182985	115169218	115504957	335740	-	0	overlapStart	0	CADM1
chr13	40221057	40223057	2001	*	8.72425	9.13704	8.14378	1.2329	3.53419e-06	4.05077e-05	5948	ENSG00000207458	40226827	40226932	106	+	3769	upstream	3769	RNY3P9
chr16	57801473	57803473	2001	*	7.64161	8.05366	7.06261	1.23026	1.19942e-05	0.000117477	8358	ENSG00000187185	57798186	57816946	18761	+	0	inside	3286	CTD-2600O9.1
chr17	36182901	36184901	2001	*	6.94361	7.35568	6.36456	1.2298	0.00159848	0.0086628	9176	ENSG00000274767	36183235	36196471	13237	+	0	overlapStart	0	AC131056.3
chrX	23661388	23663388	2001	*	6.08012	6.49215	5.50117	1.22855	0.000368475	0.00238525	23017	ENSG00000123131	23664262	23686399	22138	+	873	upstream	873	PRDX4
chr15	38695485	38697485	2001	*	8.11834	8.52942	7.54126	1.2276	4.11706e-06	4.62685e-05	7189	ENSG00000175779	38696598	38700038	3441	+	0	overlapStart	0	C15orf53
chr11	61833776	61835776	2001	*	6.79163	7.20271	6.21455	1.22668	1.83618e-06	2.30831e-05	3809	ENSG00000149485	61799625	61829318	29694	-	4457	upstream	4457	FADS1
chr1	12160995	12162995	2001	*	8.19501	8.60506	7.61997	1.22456	7.65878e-06	7.9459e-05	190	ENSG00000028137	12166943	12209228	42286	+	3947	upstream	3947	TNFRSF1B
chr5	54645451	54647451	2001	*	8.54741	8.95671	7.97384	1.22247	1.86174e-06	2.33424e-05	17405	ENSG00000280159	54643557	54645987	2431	+	0	overlapEnd	1893	CTD-2591A1.1
chr1	115641252	115643252	2001	*	7.67862	8.0864	7.10808	1.21756	3.19057e-06	3.70545e-05	1174	ENSG00000173218	115641953	115698224	56272	+	0	overlapStart	0	VANGL1
chr10	125160187	125162187	2001	*	7.45378	7.86134	6.88366	1.21677	3.50154e-05	0.000298497	3291	ENSG00000175029	124984317	125161170	176854	-	0	overlapStart	0	CTBP2
chr10	125160187	125162187	2001	*	7.45378	7.86134	6.88366	1.21677	3.50154e-05	0.000298497	3291	ENSG00000282787	125162379	125162971	593	+	191	upstream	191	RP11-151A10.3
chr10	125160187	125162187	2001	*	7.45378	7.86134	6.88366	1.21677	3.50154e-05	0.000298497	3291	ENSG00000214298	125166677	125166937	261	+	4489	upstream	4489	MRPS21P6
chrX	119647174	119649174	2001	*	8.71211	9.11918	8.14295	1.21587	0.000774343	0.00458208	23410	ENSG00000211578	119646738	119646848	111	-	325	upstream	325	MIR766
chr19	6488581	6490581	2001	*	5.43545	5.84363	4.8641	1.21576	0.000490322	0.00307022	10563	ENSG00000268191	6494320	6495025	706	+	3738	upstream	3738	CTD-2396E7.10
chr19	6488581	6490581	2001	*	5.43545	5.84363	4.8641	1.21576	0.000490322	0.00307022	10563	ENSG00000268203	6494320	6494805	486	+	3738	upstream	3738	CTD-2396E7.9
chr1	190848	192848	2001	*	5.67229	6.08024	5.10138	1.21565	0.000275294	0.0018489	1	ENSG00000273874	187891	187958	68	-	2889	upstream	2889	MIR6859-2
chr2	28423075	28425075	2001	*	7.49014	7.89682	6.92175	1.21419	4.89449e-06	5.3728e-05	11984	ENSG00000270210	28425945	28426719	775	+	869	upstream	869	RP11-373D23.3
chr2	8281696	8283696	2001	*	6.57503	6.98195	6.00615	1.21411	0.000207599	0.00143798	11785	ENSG00000235665	7922425	8278084	355660	-	3611	upstream	3611	LINC00298
chr2	7724727	7726727	2001	*	8.31033	8.71636	7.74322	1.21267	1.95166e-05	0.000179407	11782	ENSG00000235576	7725801	7730705	4905	+	0	overlapStart	0	AC092580.4
chr12	19403446	19405446	2001	*	6.63478	7.03961	6.07001	1.20799	1.55992e-06	2.00039e-05	4748	ENSG00000139154	19404045	19720801	316757	+	0	overlapStart	0	AEBP2
chr15	96329614	96331614	2001	*	7.50008	7.9045	6.93614	1.20749	8.48237e-06	8.7124e-05	7748	ENSG00000247809	96110040	96327361	217322	-	2252	upstream	2252	NR2F2-AS1
chr15	96329614	96331614	2001	*	7.50008	7.9045	6.93614	1.20749	8.48237e-06	8.7124e-05	7748	ENSG00000185551	96325938	96340263	14326	+	0	inside	3675	NR2F2
chr1	235887260	235889260	2001	*	7.33302	7.7368	6.77031	1.20552	2.02575e-05	0.000185281	2207	LRG_143	235661031	235883708	222678	-	3551	upstream	3551	LYST
chr1	235887260	235889260	2001	*	7.33302	7.7368	6.77031	1.20552	2.02575e-05	0.000185281	2207	ENSG00000143669	235661041	235883640	222600	-	3619	upstream	3619	LYST
chr11	18245538	18247538	2001	*	6.42648	6.83054	5.86322	1.20546	9.06031e-06	9.24175e-05	3564	ENSG00000255071	18231423	18248635	17213	-	0	inside	1096	SAA2-SAA4
chr11	18245538	18247538	2001	*	6.42648	6.83054	5.86322	1.20546	9.06031e-06	9.24175e-05	3564	ENSG00000134339	18239223	18248643	9421	-	0	inside	1104	SAA2
chr4	186067979	186069979	2001	*	6.4988	6.90276	5.93574	1.20526	1.31788e-06	1.72368e-05	17200	ENSG00000164342	186069152	186088069	18918	+	0	overlapStart	0	TLR3
chr4	186067979	186069979	2001	*	6.4988	6.90276	5.93574	1.20526	1.31788e-06	1.72368e-05	17200	LRG_117	186069155	186085098	15944	+	0	overlapStart	0	TLR3
chr7	26293167	26295167	2001	*	8.39937	8.80285	7.83724	1.20517	6.05615e-05	0.000484861	20008	ENSG00000086300	26291895	26374329	82435	+	0	inside	1271	SNX10
chr9	117782287	117784287	2001	*	7.41436	7.81723	6.85342	1.20289	4.75758e-06	5.24199e-05	22506	ENSG00000228512	117783448	117868071	84624	+	0	overlapStart	0	RP11-281A20.2
chr1	206768571	206770571	2001	*	7.24629	7.64732	6.68894	1.19735	9.89208e-05	0.000746692	1914	ENSG00000136634	206767602	206772494	4893	-	0	inside	1922	IL10
chr1	154869384	154871384	2001	*	7.33373	7.73473	6.77644	1.19733	4.43964e-06	4.94237e-05	1406	ENSG00000143603	154697455	154870280	172826	-	0	overlapStart	0	KCNN3
chr17	83082746	83084746	2001	*	8.9268	9.32615	8.37271	1.19315	0.000198342	0.00137952	9925	ENSG00000176845	83079691	83095119	15429	+	0	inside	3054	METRNL
chr19	10111988	10113988	2001	*	8.40656	8.80574	7.85278	1.19252	3.77081e-05	0.000318397	10656	ENSG00000244165	10111538	10115372	3835	+	0	inside	449	P2RY11
chr5	151093236	151095236	2001	*	7.52552	7.9242	6.97274	1.19062	5.7092e-05	0.000460516	18116	ENSG00000145901	151029945	151093577	63633	-	0	overlapStart	0	TNIP1
chr9	91163899	91165899	2001	*	8.00357	8.40212	7.45102	1.19051	3.76113e-05	0.000317807	22309	ENSG00000237422	91119138	91163087	43950	-	811	upstream	811	RP11-305L7.3
chr9	91163899	91165899	2001	*	8.00357	8.40212	7.45102	1.19051	3.76113e-05	0.000317807	22309	ENSG00000235641	91159573	91165658	6086	+	0	overlapEnd	4325	LINC00484
chr5	94792567	94794567	2001	*	8.96948	9.36766	8.41763	1.18975	1.46678e-05	0.000139663	17661	ENSG00000249175	94788789	94793599	4811	+	0	overlapEnd	3777	CTC-484P3.3
chr22	37284187	37286187	2001	*	7.28378	7.68205	6.73178	1.18927	1.23689e-06	1.6386e-05	14621	ENSG00000100055	37282027	37315345	33319	+	0	inside	2159	CYTH4
chr1	26377600	26379600	2001	*	8.82573	9.22359	8.2745	1.18878	1.29453e-05	0.000125338	377	ENSG00000176083	26361634	26374522	12889	-	3077	upstream	3077	ZNF683
chr10	62373314	62375314	2001	*	8.12235	8.52005	7.57144	1.18807	8.75689e-06	8.97348e-05	2742	ENSG00000138311	62374192	62672011	297820	+	0	overlapStart	0	ZNF365
chr9	132160690	132162690	2001	*	7.64615	8.04219	7.09843	1.18301	9.0442e-07	1.25e-05	22717	ENSG00000196358	132161676	132244534	82859	+	0	overlapStart	0	NTNG2
chr12	54017036	54019036	2001	*	8.13193	8.52753	7.58507	1.18193	6.50948e-05	0.000517281	5066	ENSG00000198353	54016931	54056030	39100	+	0	inside	104	HOXC4
chr12	54017036	54019036	2001	*	8.13193	8.52753	7.58507	1.18193	6.50948e-05	0.000517281	5066	ENSG00000273046	54017110	54035361	18252	+	0	overlapStart	0	RP11-834C11.14
chr12	54017036	54019036	2001	*	8.13193	8.52753	7.58507	1.18193	6.50948e-05	0.000517281	5066	ENSG00000260597	54019910	54022589	2680	+	873	upstream	873	AC012531.25
chr6	25137294	25139294	2001	*	8.51292	8.90681	7.96934	1.17707	3.56301e-05	0.000302907	18578	ENSG00000219682	25140003	25141403	1401	+	708	upstream	708	RP3-425P12.4
chr12	31889790	31891790	2001	*	7.22204	7.61606	6.67821	1.17683	0.000119848	0.000883502	4845	ENSG00000255760	31877079	31887203	10125	-	2586	upstream	2586	RP11-428G5.5
chr12	31889790	31891790	2001	*	7.22204	7.61606	6.67821	1.17683	0.000119848	0.000883502	4845	ENSG00000256465	31893370	31893702	333	+	1579	upstream	1579	RP11-428G5.6
chr20	34540652	34542652	2001	*	5.68447	6.07875	5.14014	1.17558	0.000212979	0.00147094	13777	ENSG00000101460	34546854	34560345	13492	+	4201	upstream	4201	MAP1LC3A
chr17	47820796	47822796	2001	*	8.2238	8.61649	7.68253	1.17347	6.62307e-06	6.98793e-05	9413	ENSG00000006025	47807372	47821834	14463	-	0	overlapStart	0	OSBPL7
chr19	8574754	8576754	2001	*	7.58876	7.98083	7.04867	1.17138	1.42597e-05	0.000136388	10630	ENSG00000142347	8520790	8577577	56788	-	0	inside	822	MYO1F
chr19	8574754	8576754	2001	*	7.58876	7.98083	7.04867	1.17138	1.42597e-05	0.000136388	10630	ENSG00000279396	8575079	8576170	1092	-	0	includeFeature	0	AC130469.1
chr19	8574754	8576754	2001	*	7.58876	7.98083	7.04867	1.17138	1.42597e-05	0.000136388	10630	ENSG00000267986	8581160	8582715	1556	+	4405	upstream	4405	AC130469.2
chr11	12086609	12088609	2001	*	7.97882	8.3706	7.43928	1.17074	1.24688e-05	0.000121171	3513	ENSG00000255400	12086891	12089441	2551	+	0	overlapStart	0	RP13-631K18.5
chr19	41992849	41994849	2001	*	8.36711	8.7588	7.82772	1.17064	1.94949e-05	0.000179278	11300	ENSG00000105409	41966582	41997497	30916	-	0	inside	2647	ATP1A3
chr3	171809042	171811042	2001	*	8.00204	8.39176	7.46644	1.16475	1.00329e-05	0.000101116	16075	ENSG00000075651	171600405	171810950	210546	-	0	overlapStart	0	PLD1
chr17	17304162	17306162	2001	*	7.95867	8.34834	7.42315	1.1646	1.06363e-05	0.000106291	8974	ENSG00000205309	17303335	17347663	44329	+	0	inside	826	NT5M
chr2	202277256	202279256	2001	*	6.83339	7.22311	6.29777	1.164	0.00510176	0.0236421	13175	ENSG00000212309	202278108	202278192	85	+	0	includeFeature	0	SNORD70
chr7	603607	605607	2001	*	9.43866	9.8275	8.90469	1.16263	1.96324e-05	0.000180191	19757	ENSG00000237181	603185	608482	5298	+	0	inside	421	AC147651.4
chr12	121059219	121061219	2001	*	7.68381	8.0726	7.14996	1.16192	7.2463e-05	0.000567271	5618	ENSG00000283542	121053732	121059670	5939	-	0	overlapStart	0	RP11-216P16.7
chrX	124342007	124344007	2001	*	8.07475	8.46276	7.54235	1.15987	0.0002302	0.0015788	23450	LRG_106	124346282	124373160	26879	+	2274	upstream	2274	SH2D1A
chr14	106004122	106006122	2001	*	8.02919	8.41715	7.49691	1.15968	0.000106462	0.000796749	7087	ENSG00000253780	106001534	106001824	291	-	2297	upstream	2297	IGHVIII-2-1
chr14	106004122	106006122	2001	*	8.02919	8.41715	7.49691	1.15968	0.000106462	0.000796749	7087	ENSG00000211935	106005095	106005574	480	-	0	includeFeature	0	IGHV1-3
chr2	112623593	112625593	2001	*	7.65716	8.04503	7.12507	1.15923	8.77268e-06	8.97937e-05	12630	ENSG00000231747	112621809	112622167	359	-	1425	upstream	1425	AC079922.2
chr7	142718449	142720449	2001	*	6.35943	6.74725	5.8274	1.15799	0.000815009	0.0047963	20850	ENSG00000211753	142720660	142721160	501	+	210	upstream	210	TRBV28
chr7	142718449	142720449	2001	*	6.35943	6.74725	5.8274	1.15799	0.000815009	0.0047963	20850	ENSG00000244273	142722358	142722764	407	+	1908	upstream	1908	PGBD4P1
chr8	11557830	11559830	2001	*	7.8792	8.26529	7.35045	1.15422	1.44758e-05	0.000138231	21069	ENSG00000269954	11552488	11552991	504	-	4838	upstream	4838	RP11-148O21.6
chr8	11557830	11559830	2001	*	7.8792	8.26529	7.35045	1.15422	1.44758e-05	0.000138231	21069	ENSG00000254774	11553224	11554207	984	-	3622	upstream	3622	RP11-148O21.3
chr8	11557830	11559830	2001	*	7.8792	8.26529	7.35045	1.15422	1.44758e-05	0.000138231	21069	ENSG00000255518	11556251	11558022	1772	-	0	overlapStart	0	RP11-148O21.4
chr8	11557830	11559830	2001	*	7.8792	8.26529	7.35045	1.15422	1.44758e-05	0.000138231	21069	ENSG00000255354	11558466	11560020	1555	-	0	overlapEnd	189	RP11-148O21.2
chr12	39466607	39468607	2001	*	7.1354	7.52132	6.60698	1.15327	2.69985e-05	0.000238625	4873	ENSG00000255991	39466442	39467345	904	-	0	overlapStart	0	RP11-242C24.2
chr2	102417278	102419278	2001	*	7.63616	8.02156	7.10871	1.15212	3.62724e-05	0.000307925	12561	ENSG00000115607	102418689	102452565	33877	+	0	overlapStart	0	IL18RAP
chr2	37598850	37600850	2001	*	8.97331	9.35664	8.44972	1.14666	6.16528e-05	0.00049243	12047	ENSG00000236213	37600136	37646698	46563	+	0	overlapStart	0	AC006369.2
chr3	46369075	46371075	2001	*	7.0087	7.39228	6.48465	1.14647	0.00679246	0.0301301	15233	ENSG00000160791	46370854	46376206	5353	+	0	overlapStart	0	CCR5
chr1	145931911	145933911	2001	*	6.76856	7.15184	6.2451	1.14537	4.47771e-06	4.97772e-05	1259	ENSG00000265241	145917714	145927678	9965	-	4232	upstream	4232	RBM8A
chr1	145931911	145933911	2001	*	6.76856	7.15184	6.2451	1.14537	4.47771e-06	4.97772e-05	1259	LRG_574	145921556	145927536	5981	-	4374	upstream	4374	RBM8A
chr1	145931911	145933911	2001	*	6.76856	7.15184	6.2451	1.14537	4.47771e-06	4.97772e-05	1259	ENSG00000280778	145927258	145977811	50554	+	0	inside	4652	CH17-270A2.2
chr2	136225152	136227152	2001	*	7.80553	8.18829	7.28304	1.14461	3.43361e-06	3.94947e-05	12774	ENSG00000279024	136230753	136233245	2493	+	3600	upstream	3600	RP11-1193F23.1
chr17	10198125	10200125	2001	*	7.51524	7.89801	6.99272	1.14449	1.97318e-05	0.000180892	8924	ENSG00000007237	9910609	10198551	287943	-	0	overlapStart	0	GAS7
chr6	81751849	81753849	2001	*	10.7916	11.1734	10.271	1.14233	4.60719e-05	0.000379925	19068	ENSG00000112773	81491439	81752774	261336	-	0	overlapStart	0	FAM46A
chr20	51766294	51768294	2001	*	6.34395	6.72572	5.82331	1.14056	1.32251e-05	0.000127577	13996	ENSG00000054793	51596514	51768634	172121	-	0	inside	339	ATP9A
chr16	31063197	31065197	2001	*	6.1737	6.55545	5.65309	1.14028	7.82667e-06	8.09875e-05	8233	ENSG00000261124	31065495	31069246	3752	+	297	upstream	297	AC135050.5
chr2	87476218	87478218	2001	*	6.79789	7.17914	6.27821	1.1396	1.61344e-05	0.000151558	12448	ENSG00000273445	87477495	87478034	540	-	0	includeFeature	0	RP11-1399P15.1
chr1	203764098	203766098	2001	*	9.21757	9.59822	8.69902	1.13899	1.82704e-05	0.000169401	1861	ENSG00000122188	203765176	203776233	11058	+	0	overlapStart	0	LAX1
chr18	63154346	63156346	2001	*	9.7704	10.1506	9.25263	1.13786	2.58891e-05	0.00022942	10254	ENSG00000267766	63151114	63151320	207	-	3025	upstream	3025	RP11-299P2.1
chr7	38316663	38318663	2001	*	7.29266	7.67315	6.7744	1.13782	9.80122e-05	0.000741254	20104	ENSG00000211695	38317017	38318861	1845	-	0	overlapEnd	197	TRGV9
chr19	39297162	39299162	2001	*	6.96554	7.34566	6.44798	1.1365	3.26572e-06	3.78158e-05	11228	ENSG00000182393	39296325	39298673	2349	+	0	overlapEnd	836	IFNL1
chr10	100370146	100372146	2001	*	8.6192	8.9989	8.1024	1.13616	0.000125817	0.000921459	3088	ENSG00000235823	100373615	100383368	9754	+	1468	upstream	1468	OLMALINC
chr19	542952	544952	2001	*	8.00443	8.38345	7.48891	1.13399	0.000138935	0.00100446	10343	ENSG00000197540	544034	549924	5891	+	0	overlapStart	0	GZMM
chr4	104490379	104492379	2001	*	8.99849	9.3771	8.48374	1.13311	5.41797e-05	0.000440332	16864	ENSG00000168772	104468312	104494901	26590	-	0	inside	2521	CXXC4
chr4	104490379	104492379	2001	*	8.99849	9.3771	8.48374	1.13311	5.41797e-05	0.000440332	16864	ENSG00000245384	104490965	104697592	206628	+	0	overlapStart	0	AC004053.1
chr19	21027658	21029658	2001	*	6.18878	6.5676	5.67362	1.13194	0.000223447	0.00153739	11034	ENSG00000271598	21025915	21026041	127	-	1616	upstream	1616	CTD-2542C24.9
chr13	71290214	71292214	2001	*	9.54976	9.9278	9.03606	1.13157	1.36038e-05	0.000130855	6121	ENSG00000225801	71296210	71297235	1026	+	3995	upstream	3995	RABEPKP1
chr7	69597411	69599411	2001	*	8.18201	8.55983	7.66871	1.13064	1.63737e-05	0.000153501	20272	ENSG00000234215	69595958	69597448	1491	-	0	overlapStart	0	RP5-942I16.1
chr7	69597411	69599411	2001	*	8.18201	8.55983	7.66871	1.13064	1.63737e-05	0.000153501	20272	ENSG00000158321	69598919	70793068	1194150	+	0	overlapStart	0	AUTS2
chr16	10870259	10872259	2001	*	6.68222	7.05971	6.16954	1.12873	0.000158702	0.00112805	7973	ENSG00000179583	10866222	10932281	66060	+	0	inside	4036	CIITA
chr16	10870259	10872259	2001	*	6.68222	7.05971	6.16954	1.12873	0.000158702	0.00112805	7973	LRG_49	10877198	10924983	47786	+	4938	upstream	4938	CIITA
chr18	12774510	12776510	2001	*	7.83443	8.21036	7.32463	1.12511	0.000841273	0.00493979	10009	ENSG00000260302	12774651	12775923	1273	-	0	includeFeature	0	RP11-973H7.1
chr4	168831036	168833036	2001	*	8.34086	8.71609	7.83237	1.1233	2.12895e-05	0.00019315	17136	ENSG00000249609	168828919	168832937	4019	-	0	overlapStart	0	RP11-635L1.3
chr12	110577463	110579463	2001	*	8.26137	8.636	7.75397	1.12158	0.000253911	0.00172143	5508	ENSG00000196850	110533245	110583320	50076	-	0	inside	3856	PPTC7
chr2	172101940	172103940	2001	*	8.90673	9.28098	8.40002	1.12068	3.81265e-05	0.000321241	12951	ENSG00000115844	172099439	172102900	3462	-	0	overlapStart	0	DLX2
chr2	172101940	172103940	2001	*	8.90673	9.28098	8.40002	1.12068	3.81265e-05	0.000321241	12951	ENSG00000236651	172103006	172109982	6977	+	0	overlapStart	0	DLX2-AS1
chr19	18088218	18090218	2001	*	7.4866	7.86086	6.97987	1.1202	0.000375563	0.00242714	10938	LRG_72	18059561	18086887	27327	-	1330	upstream	1330	IL12RB1
chr17	44556246	44558246	2001	*	7.22503	7.59823	6.72028	1.11698	7.042e-06	7.38379e-05	9355	ENSG00000180340	44557459	44559570	2112	+	0	overlapStart	0	FZD2
chr8	100414945	100416945	2001	*	8.10078	8.47358	7.59676	1.11632	0.000402723	0.00258009	21589	ENSG00000253824	100381260	100414459	33200	-	485	upstream	485	KB-173C10.2
chr10	50635847	50637847	2001	*	8.13801	8.51043	7.63469	1.11525	9.43491e-05	0.000716992	2712	ENSG00000231588	50629532	50631075	1544	-	4771	upstream	4771	RP11-50E11.2
chr13	88621516	88623516	2001	*	6.7624	7.13507	6.2586	1.11515	1.62333e-05	0.000152427	6187	ENSG00000261666	88626853	88630397	3545	+	3336	upstream	3336	LINC00560
chr10	121597509	121599509	2001	*	6.12716	6.49986	5.6233	1.11447	0.000118481	0.000875602	3256	ENSG00000066468	121478334	121598458	120125	-	0	overlapStart	0	FGFR2
chr19	29527516	29529516	2001	*	6.63089	7.00327	6.12762	1.11419	1.84517e-06	2.31715e-05	11067	ENSG00000264515	29287011	29525752	238742	-	1763	upstream	1763	CTC-525D6.1
chr19	29527516	29529516	2001	*	6.63089	7.00327	6.12762	1.11419	1.84517e-06	2.31715e-05	11067	ENSG00000266248	29489775	29526948	37174	-	567	upstream	567	CTC-525D6.2
chr19	29527516	29529516	2001	*	6.63089	7.00327	6.12762	1.11419	1.84517e-06	2.31715e-05	11067	ENSG00000187135	29526499	29564479	37981	+	0	inside	1016	VSTM2B
chr16	2841537	2843537	2001	*	6.94354	7.31572	6.44066	1.11389	4.21093e-05	0.000350797	7884	ENSG00000172460	2839568	2842744	3177	-	0	overlapStart	0	PRSS30P
chr1	235103885	235105885	2001	*	8.23365	8.60535	7.73165	1.11324	0.000174834	0.00123565	2190	ENSG00000273416	235104180	235104609	430	-	0	includeFeature	0	RP4-597N16.4
chr16	81615513	81617513	2001	*	8.95159	9.32273	8.45061	1.11186	0.000105896	0.000792758	8565	ENSG00000279681	81617038	81617543	506	-	0	overlapEnd	29	RP11-274A11.5
chr16	81615513	81617513	2001	*	8.95159	9.32273	8.45061	1.11186	0.000105896	0.000792758	8565	ENSG00000279294	81618505	81620563	2059	+	991	upstream	991	RP11-274A11.3
chr2	38666262	38668262	2001	*	9.37182	9.74285	8.87104	1.11162	9.95603e-05	0.000750491	12066	ENSG00000143891	38665910	38741237	75328	+	0	inside	351	GALM
chr2	38666262	38668262	2001	*	9.37182	9.74285	8.87104	1.11162	9.95603e-05	0.000750491	12066	ENSG00000232518	38668202	38671421	3220	-	0	overlapEnd	3158	AC074366.3
chr17	58328017	58330017	2001	*	9.40214	9.77244	8.9027	1.10957	3.91038e-05	0.000328539	9533	ENSG00000005379	58301228	58328760	27533	-	0	overlapStart	0	TSPOAP1
chr17	58328017	58330017	2001	*	9.40214	9.77244	8.9027	1.10957	3.91038e-05	0.000328539	9533	ENSG00000265148	58325450	58415766	90317	+	0	inside	2566	TSPOAP1-AS1
chr12	106138044	106140044	2001	*	7.59574	7.96613	7.09614	1.10926	8.47132e-05	0.000650247	5455	ENSG00000074590	106063340	106140033	76694	-	0	overlapStart	0	NUAK1
chr1	207882197	207884197	2001	*	7.57768	7.94785	7.07847	1.10864	2.70979e-05	0.000239056	1926	ENSG00000203709	207801518	207879096	77579	-	3100	upstream	3100	C1orf132
chr12	122165837	122167837	2001	*	6.476	6.84586	5.97734	1.10689	0.00225314	0.0116726	5656	ENSG00000158113	122167738	122203471	35734	+	0	overlapStart	0	LRRC43
chr2	221529128	221531128	2001	*	6.86021	7.22864	6.36419	1.10322	0.000157106	0.00111747	13323	ENSG00000226726	221532668	221533008	341	+	1539	upstream	1539	TMEM256P2
chr11	9600581	9602581	2001	*	7.06326	7.4314	6.56775	1.10259	2.90479e-05	0.000254266	3486	ENSG00000243964	9606142	9606609	468	+	3560	upstream	3560	RPL23AP65
chr10	70162004	70164004	2001	*	7.26202	7.62963	6.76748	1.10123	0.000269903	0.00181631	2814	ENSG00000229097	70163685	70164124	440	+	0	overlapStart	0	CALM2P2
chr12	94643766	94645766	2001	*	6.66385	7.0312	6.16976	1.10004	1.23343e-05	0.000120111	5356	ENSG00000057704	94567124	94650562	83439	-	0	inside	4795	TMCC3
chr13	113930176	113932176	2001	*	7.23717	7.60405	6.74397	1.09914	0.0117001	0.0478739	6307	ENSG00000260910	113926514	113928844	2331	-	1331	upstream	1331	LINC00565
chr5	76174474	76176474	2001	*	6.8339	7.19926	6.34344	1.09458	9.27663e-07	1.2769e-05	17554	ENSG00000254893	76170093	76174331	4239	-	142	upstream	142	AC113404.1
chr17	35340826	35342826	2001	*	6.3196	6.68492	5.8292	1.09393	0.00140835	0.00777823	9152	ENSG00000267271	35344231	35344564	334	+	1404	upstream	1404	RP11-686D22.2
chr14	99945238	99947238	2001	*	7.06531	7.42986	6.5763	1.09251	6.48701e-05	0.000515861	6981	ENSG00000199836	99945315	99945477	163	+	0	includeFeature	0	RNU1-47P
chr7	7257797	7259797	2001	*	7.83823	8.20228	7.35014	1.09155	2.98858e-05	0.000260059	19899	ENSG00000230825	7255154	7277779	22626	+	0	inside	2642	AC005532.5
chr16	30184984	30186984	2001	*	8.9076	9.27073	8.42117	1.0893	3.60387e-05	0.000306161	8187	ENSG00000102879	30182827	30189076	6250	+	0	inside	2156	CORO1A
chr16	30184984	30186984	2001	*	8.9076	9.27073	8.42117	1.0893	3.60387e-05	0.000306161	8187	ENSG00000261416	30183505	30184957	1453	-	26	upstream	26	RP11-455F5.5
chr16	30184984	30186984	2001	*	8.9076	9.27073	8.42117	1.0893	3.60387e-05	0.000306161	8187	LRG_195	30183605	30189076	5472	+	0	inside	1378	CORO1A
chr1	203662463	203664463	2001	*	6.18011	6.54308	5.69396	1.08716	6.34219e-05	0.000506047	1857	ENSG00000236035	203656969	203657760	792	-	4702	upstream	4702	RP11-90O23.1
chr18	31684294	31686294	2001	*	8.40941	8.77138	7.92506	1.08594	0.000100694	0.000758381	10095	ENSG00000118276	31622247	31685836	63590	-	0	overlapStart	0	B4GALT6
chr18	31684294	31686294	2001	*	8.40941	8.77138	7.92506	1.08594	0.000100694	0.000758381	10095	ENSG00000259985	31685655	31686823	1169	+	0	overlapStart	0	RP11-549B18.1
chr1	151436221	151438221	2001	*	5.50229	5.86481	5.01695	1.0847	0.00102283	0.00587165	1353	ENSG00000238711	151439000	151439095	96	+	778	upstream	778	RNY4P25
chr6	119146553	119148553	2001	*	7.02908	7.39061	6.54553	1.08401	0.000373324	0.00241531	19303	ENSG00000111879	118959763	119149387	189625	-	0	inside	833	FAM184A
chr6	42027527	42029527	2001	*	6.24043	6.6019	5.75699	1.08304	3.17861e-05	0.000274373	18886	ENSG00000223946	42030053	42031382	1330	+	525	upstream	525	RP11-533O20.2
chr16	87894888	87896888	2001	*	7.92686	8.2875	7.44492	1.08203	0.000296694	0.00197634	8629	ENSG00000260603	87892938	87893685	748	-	1202	upstream	1202	GS1-21A4.1
chr21	44919969	44921969	2001	*	7.34086	7.70122	6.85938	1.08099	2.10664e-05	0.000191567	14339	LRG_76	44885953	44921050	35098	-	0	overlapStart	0	ITGB2
chr21	44919969	44921969	2001	*	7.34086	7.70122	6.85938	1.08099	2.10664e-05	0.000191567	14339	ENSG00000227039	44921051	44929678	8628	+	0	overlapStart	0	ITGB2-AS1
chr9	2620664	2622664	2001	*	7.69887	8.05817	7.21931	1.07821	0.000290107	0.00193355	21915	ENSG00000147852	2621834	2660053	38220	+	0	overlapStart	0	VLDLR
chr3	114331569	114333569	2001	*	6.84545	7.20391	6.36739	1.07532	0.000240942	0.00164152	15698	ENSG00000259976	114314501	114329714	15214	-	1854	upstream	1854	MIR568
chr3	112296573	112298573	2001	*	5.97608	6.33478	5.4976	1.07494	0.000531294	0.00329224	15659	ENSG00000172139	112140887	112294258	153372	-	2314	upstream	2314	SLC9C1
chr3	112296573	112298573	2001	*	5.97608	6.33478	5.4976	1.07494	0.000531294	0.00329224	15659	ENSG00000239482	112302478	112332791	30314	+	3904	upstream	3904	RP11-90K6.1
chr8	100381282	100383282	2001	*	7.8418	8.19921	7.36562	1.07301	0.00421617	0.0200412	21587	ENSG00000265599	100382763	100382845	83	+	0	includeFeature	0	MIR4471
chr17	47203984	47205984	2001	*	8.22339	8.57962	7.74931	1.06988	0.000118687	0.00087658	9397	ENSG00000198336	47200446	47223679	23234	+	0	inside	3537	MYL4
chr1	161539265	161541265	2001	*	8.13445	8.49063	7.66044	1.06973	0.000327034	0.00214996	1550	ENSG00000224203	161536571	161538158	1588	-	1106	upstream	1106	RPS23P10
chr10	17453449	17455449	2001	*	8.61829	8.97427	8.14466	1.06929	4.58823e-05	0.000378493	2482	ENSG00000148488	17318383	17454330	135948	-	0	overlapStart	0	ST8SIA6
chr3	45880232	45882232	2001	*	7.22454	7.5805	6.75094	1.06866	2.30078e-05	0.000206442	15221	ENSG00000173585	45886504	45903177	16674	+	4271	upstream	4271	CCR9
chr2	47154786	47156786	2001	*	5.91755	6.27392	5.44322	1.06839	0.00134281	0.00745113	12139	ENSG00000239605	47045538	47155378	109841	-	0	overlapStart	0	C2orf61
chr1	92029032	92031032	2001	*	7.26574	7.62146	6.79257	1.06801	3.23113e-05	0.00027816	982	ENSG00000172031	92029982	92063536	33555	+	0	overlapStart	0	EPHX4
chr10	6274431	6276431	2001	*	9.01626	9.37113	8.5446	1.0663	0.000554471	0.00341972	2354	ENSG00000215244	6277687	6335982	58296	+	1255	upstream	1255	RP11-563J2.2
chr2	213014961	213016961	2001	*	6.46231	6.81753	5.99001	1.06594	0.000281759	0.00188518	13232	ENSG00000273118	212581357	213021545	440189	-	0	inside	4583	AC079610.1
chr2	233384706	233386706	2001	*	7.69684	8.05163	7.22532	1.06567	0.00019462	0.00135744	13435	ENSG00000201013	233379843	233379955	113	-	4750	upstream	4750	Y_RNA
chr19	40825968	40827968	2001	*	8.09423	8.4487	7.62326	1.06496	7.87919e-05	0.000610947	11274	ENSG00000237118	40818721	40826772	8052	-	0	overlapStart	0	CYP2F2P
chr1	7939893	7941893	2001	*	6.15908	6.514	5.68733	1.06473	8.46035e-05	0.000649617	114	ENSG00000049249	7915894	7943165	27272	-	0	inside	1271	TNFRSF9
chr1	7939893	7941893	2001	*	6.15908	6.514	5.68733	1.06473	8.46035e-05	0.000649617	114	ENSG00000270330	7942372	7942726	355	+	478	upstream	478	RP5-892F13.2
chr8	47737099	47739099	2001	*	7.69125	8.04502	7.22154	1.06284	0.000330446	0.00216817	21337	ENSG00000221869	47736909	47739086	2178	-	0	overlapStart	0	CEBPD
chr16	89422053	89424053	2001	*	7.06977	7.42314	6.60075	1.06138	0.00048719	0.00305499	8670	ENSG00000261692	89420075	89422226	2152	-	0	overlapStart	0	RP1-168P16.1
chr15	89935565	89937565	2001	*	5.48249	5.83611	5.01304	1.05995	0.00223328	0.011585	7683	ENSG00000259273	89936492	89937005	514	+	0	includeFeature	0	RP11-493E3.2
chr1	160519090	160521090	2001	*	7.46119	7.81388	6.99337	1.05975	3.31255e-05	0.00028417	1506	ENSG00000162739	160485030	160523262	38233	-	0	inside	2171	SLAMF6
chr4	102733775	102735775	2001	*	6.79593	7.14775	6.32966	1.05687	4.39048e-05	0.00036447	16854	ENSG00000230069	102727274	102730721	3448	-	3053	upstream	3053	LRRC37A15P
chr4	102733775	102735775	2001	*	6.79593	7.14775	6.32966	1.05687	4.39048e-05	0.00036447	16854	ENSG00000248971	102728746	102730171	1426	-	3603	upstream	3603	KRT8P46
chr4	102733775	102735775	2001	*	6.79593	7.14775	6.32966	1.05687	4.39048e-05	0.00036447	16854	ENSG00000224207	102734358	102734612	255	+	0	includeFeature	0	RP11-10L12.1
chr9	137638498	137640498	2001	*	5.783	6.13461	5.3171	1.05501	0.000919209	0.00534299	22820	ENSG00000274841	137638128	137638408	281	-	89	upstream	89	Metazoa_SRP
chr7	33903562	33905562	2001	*	6.54814	6.89907	6.08343	1.05419	4.80942e-05	0.000395635	20067	ENSG00000164619	33904911	34155872	250962	+	0	overlapStart	0	BMPER
chr9	14314544	14316544	2001	*	7.81311	8.16306	7.35012	1.05236	0.000223442	0.00153739	21972	ENSG00000225472	14317085	14357908	40824	+	540	upstream	540	RP11-120J1.1
chr17	64024842	64026842	2001	*	9.02319	9.37269	8.561	1.05147	5.27897e-05	0.000429922	9597	ENSG00000108622	64002594	64020634	18041	-	4207	upstream	4207	ICAM2
chrX	3706844	3708844	2001	*	8.08125	8.43063	7.61926	1.0509	0.00525914	0.0242547	22922	ENSG00000183943	3604370	3713608	109239	-	0	inside	4763	PRKX
chr9	33748118	33750118	2001	*	8.24112	8.58996	7.78008	1.04946	0.00014868	0.00106643	22068	ENSG00000010438	33750466	33799231	48766	+	347	upstream	347	PRSS3
chr1	23908438	23910438	2001	*	6.21758	6.56625	5.75685	1.04756	0.000179486	0.00126513	318	ENSG00000188822	23870526	23913362	42837	-	0	inside	2923	CNR2
chr21	44656787	44658787	2001	*	7.73594	8.08382	7.27659	1.04663	6.39987e-05	0.000509618	14333	ENSG00000212933	44654213	44654659	447	-	2127	upstream	2127	KRTAP12-4
chr14	20412157	20414157	2001	*	9.33592	9.68357	8.87696	1.04644	7.60337e-05	0.000592281	6321	ENSG00000129566	20365667	20413429	47763	-	0	overlapStart	0	TEP1
chr14	20412157	20414157	2001	*	9.33592	9.68357	8.87696	1.04644	7.60337e-05	0.000592281	6321	ENSG00000200225	20414987	20415098	112	+	829	upstream	829	RNA5SP382
chr14	62077052	62079052	2001	*	6.27158	6.61958	5.81201	1.04581	0.000212227	0.00146651	6649	ENSG00000258842	62069518	62081154	11637	-	0	inside	2101	RP11-355I22.5
chr22	22786946	22788946	2001	*	6.84478	7.19221	6.38622	1.04483	0.000254221	0.00172208	14462	ENSG00000275772	22785643	22787268	1626	-	0	overlapStart	0	LL22NC03-24A12.9
chr22	22786946	22788946	2001	*	6.84478	7.19221	6.38622	1.04483	0.000254221	0.00172208	14462	ENSG00000211668	22792491	22793007	517	+	3544	upstream	3544	IGLV2-11
chr21	36429195	36431195	2001	*	7.75358	8.10074	7.29547	1.04467	1.82327e-05	0.000169151	14262	ENSG00000230479	36430360	36481070	50711	+	0	overlapStart	0	AP000695.6
chr10	92689117	92691117	2001	*	9.241	9.58793	8.78331	1.04444	0.000258637	0.00174696	3011	ENSG00000152804	92689951	92695646	5696	+	0	overlapStart	0	HHEX
chr8	28077701	28079701	2001	*	7.01283	7.35974	6.55516	1.04355	0.000109028	0.00081389	21206	ENSG00000189233	28021964	28083871	61908	-	0	inside	4169	NUGGC
chr20	21099596	21101596	2001	*	7.94525	8.29187	7.48811	1.04324	4.36784e-05	0.000362718	13670	ENSG00000225127	21087604	21106358	18755	-	0	inside	4761	LINC00237
chr1	89199804	89201804	2001	*	7.74691	8.09279	7.29105	1.04114	7.94843e-05	0.000615307	943	ENSG00000162654	89181148	89198932	17785	-	871	upstream	871	GBP4
chr12	31895746	31897746	2001	*	9.28732	9.63147	8.83446	1.03684	0.000152283	0.00108798	4846	ENSG00000244436	31897820	31898123	304	+	73	upstream	73	RP11-428G5.1
chr16	29290118	29292118	2001	*	6.92522	7.26909	6.47286	1.03515	0.000184794	0.0012979	8151	ENSG00000198106	29291220	29372110	80891	+	0	overlapStart	0	RP11-231C14.7
chr10	92601948	92603948	2001	*	5.93665	6.28061	5.48413	1.03429	0.000194723	0.00135755	3010	ENSG00000184111	92596852	92597287	436	-	4660	upstream	4660	RP11-366I13.3
chr5	139746318	139748318	2001	*	9.47372	9.81659	9.02308	1.03336	0.000208728	0.00144538	17979	ENSG00000249131	139741349	139746223	4875	-	94	upstream	94	CTB-35F21.2
chr19	38856511	38858511	2001	*	5.80514	6.14878	5.35318	1.03318	0.000255005	0.00172638	11217	ENSG00000104824	38836388	38852347	15960	-	4163	upstream	4163	HNRNPL
chr13	50364970	50366970	2001	*	7.70231	8.04526	7.25152	1.03313	0.000243552	0.00165739	6088	ENSG00000223676	50361410	50361763	354	-	3206	upstream	3206	RPL34P26
chr5	55061586	55063586	2001	*	7.53842	7.88133	7.08772	1.03292	0.000279215	0.00187258	17412	ENSG00000248029	55063179	55066230	3052	+	0	overlapStart	0	CTD-2313F11.3
chr16	56642555	56644555	2001	*	8.33005	8.67141	7.88204	1.02898	0.000210706	0.00145737	8319	ENSG00000205361	56643705	56644786	1082	+	0	overlapStart	0	MT1DP
chr16	56642555	56644555	2001	*	8.33005	8.67141	7.88204	1.02898	0.000210706	0.00145737	8319	ENSG00000205360	56648248	56649514	1267	+	3692	upstream	3692	MT1CP
chr16	56642555	56644555	2001	*	8.33005	8.67141	7.88204	1.02898	0.000210706	0.00145737	8319	ENSG00000259923	56648881	56652636	3756	+	4325	upstream	4325	RP11-249C24.11
chr20	31716642	31718642	2001	*	6.50556	6.84693	6.05753	1.02795	0.000240208	0.00163841	13727	ENSG00000281376	31721507	31723409	1903	+	2864	upstream	2864	ABALON
chr3	172446867	172448867	2001	*	6.79458	7.13554	6.34724	1.02712	4.0108e-05	0.000335782	16083	ENSG00000121853	172445133	172448456	3324	-	0	overlapStart	0	GHSR
chr19	51122672	51124672	2001	*	6.58115	6.92211	6.13384	1.02689	2.01161e-05	0.00018413	11561	ENSG00000268581	51119987	51122965	2979	+	0	overlapEnd	2684	SIGLEC18P
chr19	51122672	51124672	2001	*	6.58115	6.92211	6.13384	1.02689	2.01161e-05	0.00018413	11561	ENSG00000129450	51124908	51136651	11744	+	235	upstream	235	SIGLEC9
chr19	3132594	3134594	2001	*	7.98277	8.32257	7.53744	1.02463	0.000231689	0.00158855	10470	ENSG00000060558	3136193	3163769	27577	+	1598	upstream	1598	GNA15
chr2	161279965	161281965	2001	*	6.84396	7.1828	6.40027	1.0214	1.24069e-05	0.000120689	12891	ENSG00000225813	161281902	161282618	717	+	0	overlapStart	0	AC009299.4
chr11	125495302	125497302	2001	*	7.62485	7.96301	7.18235	1.02002	0.000125638	0.000920434	4433	ENSG00000149557	125445745	125496317	50573	-	0	overlapStart	0	FEZ1
chr11	125495302	125497302	2001	*	7.62485	7.96301	7.18235	1.02002	0.000125638	0.000920434	4433	ENSG00000255537	125495214	125499528	4315	+	0	inside	87	AP000708.1
chr2	213021412	213023412	2001	*	6.34399	6.68237	5.90112	1.01962	0.000219683	0.00151326	13233	ENSG00000273118	212581357	213021545	440189	-	0	overlapStart	0	AC079610.1
chr16	68005043	68007043	2001	*	6.68481	7.02263	6.2429	1.01847	2.27371e-05	0.000204834	8436	ENSG00000167261	67987394	68000586	13193	-	4456	upstream	4456	DPEP2
chr16	68005043	68007043	2001	*	6.68481	7.02263	6.2429	1.01847	2.27371e-05	0.000204834	8436	ENSG00000262962	68002432	68004952	2521	-	90	upstream	90	KARSP3
chr6	32622174	32624174	2001	*	8.71756	9.05435	8.2774	1.01667	0.000224242	0.00154152	18762	ENSG00000196735	32628179	32647062	18884	+	4004	upstream	4004	HLA-DQA1
chr3	4888351	4890351	2001	*	6.45441	6.79149	6.01376	1.01624	5.2304e-05	0.000426701	14890	ENSG00000235978	4814294	4887293	73000	-	1057	upstream	1057	AC018816.3
chr22	22719499	22721499	2001	*	6.88555	7.22161	6.44665	1.01387	2.94823e-05	0.000257211	14459	ENSG00000211663	22720623	22721145	523	+	0	includeFeature	0	IGLV3-19
chr11	3919264	3921264	2001	*	7.05728	7.39325	6.61854	1.01375	9.70973e-05	0.000735512	3433	ENSG00000206976	3922567	3922703	137	+	1302	upstream	1302	SNORA7
chr9	126516332	126518332	2001	*	6.60425	6.94015	6.16562	1.01319	5.67272e-05	0.00045773	22571	ENSG00000233721	126516417	126518808	2392	+	0	overlapStart	0	RP11-205K6.1
chr9	126516332	126518332	2001	*	6.60425	6.94015	6.16562	1.01319	5.67272e-05	0.00045773	22571	ENSG00000279137	126518840	126520773	1934	+	507	upstream	507	RP11-205K6.3
chr14	105374846	105376846	2001	*	6.55093	6.88635	6.11313	1.01184	0.00144578	0.00795936	7074	ENSG00000242085	105374618	105374971	354	+	0	overlapEnd	227	RPS20P33
chr12	123937388	123939388	2001	*	6.79524	7.13046	6.35777	1.01153	1.82792e-05	0.000169416	5700	ENSG00000250091	123926424	123934984	8561	-	2403	upstream	2403	DNAH10OS
chr6	153130288	153132288	2001	*	7.78075	8.11571	7.34373	1.01142	0.000123929	0.000909894	19601	ENSG00000091844	153004459	153131249	126791	-	0	overlapStart	0	RGS17
chr20	652452	654452	2001	*	7.70267	8.03758	7.26573	1.01125	5.53846e-05	0.000449043	13541	ENSG00000271303	646615	653370	6756	-	0	overlapStart	0	SRXN1
chr5	147781707	147783707	2001	*	9.25011	9.58473	8.81367	1.01088	0.00105569	0.00604267	18078	ENSG00000176049	147585439	147782848	197410	-	0	overlapStart	0	JAKMIP2
chr3	128673922	128675922	2001	*	6.01567	6.34992	5.57986	1.00805	0.000180856	0.0012725	15814	ENSG00000277250	128673681	128674021	341	-	0	overlapStart	0	Metazoa_SRP
chr3	128673922	128675922	2001	*	6.01567	6.34992	5.57986	1.00805	0.000180856	0.0012725	15814	ENSG00000242551	128674735	128677005	2271	-	0	overlapEnd	1082	POU5F1P6
chr5	126757877	126759877	2001	*	7.26688	7.5996	6.83367	1.00512	0.00108322	0.00618524	17827	ENSG00000252185	126755316	126755417	102	-	2459	upstream	2459	RNU6-752P
chr1	16078161	16080161	2001	*	7.01923	7.35188	6.58614	1.00477	0.000143899	0.0010356	225	ENSG00000185519	16057769	16073632	15864	-	4528	upstream	4528	FAM131C
chr4	38523048	38525048	2001	*	7.27663	7.60794	6.84583	1.0013	9.53973e-05	0.000724027	16542	ENSG00000249534	38420662	38523180	102519	-	0	overlapStart	0	LINC01258
chr5	156919669	156921669	2001	*	6.39008	6.72093	5.96006	0.999337	0.011723	0.047926	18156	ENSG00000270560	156924119	156924710	592	+	2449	upstream	2449	APOOP1
chr7	100351563	100353563	2001	*	6.76979	7.1004	6.34017	0.999066	0.000239172	0.0016337	20496	ENSG00000121716	100352176	100367733	15558	+	0	overlapStart	0	PILRB
chr7	100351563	100353563	2001	*	6.76979	7.1004	6.34017	0.999066	0.000239172	0.0016337	20496	ENSG00000235333	100352360	100353692	1333	+	0	overlapStart	0	PVRIG2P
chr6	30736441	30738441	2001	*	7.01739	7.34746	6.58867	0.997809	0.000236876	0.00162083	18707	ENSG00000137312	30727709	30742733	15025	-	0	inside	4291	FLOT1
chr6	30736441	30738441	2001	*	7.01739	7.34746	6.58867	0.997809	0.000236876	0.00162083	18707	ENSG00000201988	30736304	30736414	111	-	26	upstream	26	Y_RNA
chr6	30736441	30738441	2001	*	7.01739	7.34746	6.58867	0.997809	0.000236876	0.00162083	18707	ENSG00000272273	30742929	30743592	664	+	4487	upstream	4487	XXbac-BPG252P9.10
chr1	54886263	54888263	2001	*	7.68842	8.01794	7.26065	0.996701	0.000415212	0.00265291	780	ENSG00000116133	54849633	54887218	37586	-	0	overlapStart	0	DHCR24
chr1	54886263	54888263	2001	*	7.68842	8.01794	7.26065	0.996701	0.000415212	0.00265291	780	ENSG00000242396	54886875	54888001	1127	+	0	includeFeature	0	RP11-67L3.5
chr1	54886263	54888263	2001	*	7.68842	8.01794	7.26065	0.996701	0.000415212	0.00265291	780	ENSG00000233203	54887563	54888850	1288	+	0	overlapStart	0	RP11-67L3.4
chr8	98943333	98945333	2001	*	8.68248	9.01182	8.25502	0.996522	0.000189477	0.00132802	21577	ENSG00000104375	98401403	98942827	541425	-	505	upstream	505	STK3
chr8	98943333	98945333	2001	*	8.68248	9.01182	8.25502	0.996522	0.000189477	0.00132802	21577	ENSG00000271930	98943595	98944098	504	+	0	includeFeature	0	RP11-44N12.5
chr8	98943333	98945333	2001	*	8.68248	9.01182	8.25502	0.996522	0.000189477	0.00132802	21577	ENSG00000164920	98944403	98952104	7702	+	0	overlapStart	0	OSR2
chr11	65638785	65640785	2001	*	8.97722	9.30601	8.55068	0.995112	9.83591e-05	0.000743164	3924	ENSG00000213445	65638097	65650930	12834	+	0	inside	687	SIPA1
chr18	79962162	79964162	2001	*	8.13901	8.46748	7.71299	0.994067	0.000787078	0.00464813	10327	ENSG00000226742	79964561	79970822	6262	+	398	upstream	398	HSBP1L1
chr12	47275982	47277982	2001	*	8.16935	8.49725	7.74429	0.992545	9.24393e-05	0.000704518	4915	ENSG00000257925	47237734	47279021	41288	-	0	inside	1038	RP11-493L12.3
chr17	74462624	74464624	2001	*	7.55909	7.88683	7.13431	0.991869	3.93396e-05	0.00033005	9700	ENSG00000167851	74466416	74484796	18381	+	1791	upstream	1791	CD300A
chrX	49165952	49167952	2001	*	9.12239	9.44986	8.69806	0.991609	0.000191105	0.00133785	23151	ENSG00000269313	49162564	49168483	5920	+	0	inside	3387	MAGIX
chrX	49165952	49167952	2001	*	9.12239	9.44986	8.69806	0.991609	0.000191105	0.00133785	23151	ENSG00000279422	49165576	49165972	397	-	0	overlapStart	0	RP11-641J8.1
chrX	49165952	49167952	2001	*	9.12239	9.44986	8.69806	0.991609	0.000191105	0.00133785	23151	ENSG00000102007	49171926	49175239	3314	+	3973	upstream	3973	PLP2
chr12	38904462	38907801	3340	*	9.26665	9.59389	8.84271	0.991011	0.000160713	0.00114097	4869	ENSG00000139117	38646822	38907430	260609	-	0	overlapStart	0	CPNE8
chr12	38904462	38907801	3340	*	9.26665	9.59389	8.84271	0.991011	0.000160713	0.00114097	4869	ENSG00000257718	38906451	38909592	3142	+	0	overlapStart	0	RP11-396F22.1
chr12	9239405	9241405	2001	*	6.40973	6.73691	5.98589	0.989523	0.00169475	0.0090928	4639	ENSG00000283429	9239467	9239551	85	-	0	includeFeature	0	MIR1244-3
chr12	9239405	9241405	2001	*	6.40973	6.73691	5.98589	0.989523	0.00169475	0.0090928	4639	ENSG00000231503	9239986	9240331	346	-	0	includeFeature	0	PTMAP4
chr12	9239405	9241405	2001	*	6.40973	6.73691	5.98589	0.989523	0.00169475	0.0090928	4639	ENSG00000237248	9240003	9243052	3050	+	0	overlapStart	0	LINC00987
chr5	141878328	141880328	2001	*	9.0148	9.34138	8.59197	0.989204	0.000140153	0.00101172	18028	ENSG00000156453	141853111	141879246	26136	-	0	overlapStart	0	PCDH1
chr1	20485298	20487298	2001	*	7.16823	7.49495	6.74518	0.988904	2.55185e-05	0.000226902	266	ENSG00000162545	20482391	20486220	3830	-	0	overlapStart	0	CAMK2N1
chr8	129884738	129886738	2001	*	7.42796	7.75454	7.00514	0.988686	0.000105853	0.000792691	21752	ENSG00000254263	129890465	129901758	11294	+	3726	upstream	3726	RP11-473O4.4
chr19	6771542	6773542	2001	*	8.36136	8.68749	7.93931	0.987828	0.000306337	0.00203313	10580	ENSG00000125731	6752160	6767588	15429	-	3953	upstream	3953	SH2D3A
chr19	6771542	6773542	2001	*	8.36136	8.68749	7.93931	0.987828	0.000306337	0.00203313	10580	ENSG00000141968	6772714	6857366	84653	+	0	overlapStart	0	VAV1
chr5	150154928	150156928	2001	*	7.41275	7.73894	6.99059	0.987626	2.98245e-05	0.000259813	18098	ENSG00000113721	150113837	150155872	42036	-	0	overlapStart	0	PDGFRB
chr2	62505105	62507105	2001	*	6.12101	6.44568	5.70139	0.982479	5.80082e-05	0.000466473	12232	ENSG00000186889	62500221	62511894	11674	-	0	inside	4788	TMEM17
chr3	196640952	196642952	2001	*	7.48972	7.81356	7.07149	0.981394	0.00159724	0.00865806	16288	ENSG00000174004	196639686	196662004	22319	+	0	inside	1265	NRROS
chr3	196640952	196642952	2001	*	7.48972	7.81356	7.07149	0.981394	0.00159724	0.00865806	16288	ENSG00000163964	196639775	196736007	96233	+	0	inside	1176	PIGX
chr16	3577842	3579842	2001	*	7.40358	7.7267	6.98655	0.979428	1.65655e-05	0.000155115	7920	ENSG00000167984	3539033	3577400	38368	-	441	upstream	441	NLRC3
chr16	3577842	3579842	2001	*	7.40358	7.7267	6.98655	0.979428	1.65655e-05	0.000155115	7920	ENSG00000261938	3581181	3583266	2086	+	1338	upstream	1338	RP11-461A8.1
chr9	130171458	130173458	2001	*	6.96973	7.29274	6.55288	0.978882	8.60485e-05	0.000659426	22683	ENSG00000107130	130172578	130237304	64727	+	0	overlapStart	0	NCS1
chr8	81796134	81798134	2001	*	6.26692	6.58991	5.85011	0.97817	0.000135137	0.000981809	21506	ENSG00000253334	81791823	81815714	23892	+	0	inside	4310	RP13-923O23.6
chr15	22253285	22255285	2001	*	7.04983	7.37234	6.63381	0.977609	3.38101e-05	0.000289666	7097	ENSG00000259098	22258138	22258848	711	+	2852	upstream	2852	RP11-603B24.2
chr1	75783780	75787180	3401	*	10.2225	10.5442	9.80786	0.976231	5.74666e-05	0.000463222	871	ENSG00000137955	75786197	75795079	8883	+	0	overlapStart	0	RABGGTB
chr1	75783780	75787180	3401	*	10.2225	10.5442	9.80786	0.976231	5.74666e-05	0.000463222	871	ENSG00000206620	75787072	75787150	79	+	0	includeFeature	0	SNORD45C
chr1	75783780	75787180	3401	*	10.2225	10.5442	9.80786	0.976231	5.74666e-05	0.000463222	871	ENSG00000207241	75787889	75787972	84	+	708	upstream	708	SNORD45A
chr1	75783780	75787180	3401	*	10.2225	10.5442	9.80786	0.976231	5.74666e-05	0.000463222	871	ENSG00000201487	75789477	75789548	72	+	2296	upstream	2296	SNORD45B
chr20	24930706	24932706	2001	*	5.95751	6.27833	5.5443	0.972012	9.32337e-05	0.0007092	13685	ENSG00000274173	24931840	24932983	1144	+	0	overlapStart	0	RP4-568C11.4
chr3	11290499	11292499	2001	*	7.94854	8.26831	7.53709	0.970749	0.000781216	0.00461697	14942	ENSG00000226621	11290406	11290663	258	-	0	overlapStart	0	AC083855.5
chr6	36130825	36132825	2001	*	8.326	8.64541	7.91513	0.96993	0.000171798	0.00121529	18828	ENSG00000156711	36127809	36144524	16716	+	0	inside	3015	MAPK13
chr1	2233535	2235535	2001	*	8.52191	8.84094	8.11168	0.96895	0.00076193	0.00451315	60	ENSG00000157933	2228695	2310119	81425	+	0	inside	4839	SKI
chr14	52266655	52268655	2001	*	8.3009	8.61953	7.89133	0.967843	0.00140839	0.00777823	6553	ENSG00000168229	52267713	52276724	9012	+	0	overlapStart	0	PTGDR
chr9	112179482	112181482	2001	*	7.85568	8.17307	7.44816	0.964415	0.000528451	0.00327892	22470	ENSG00000106868	112040785	112175408	134624	-	4073	upstream	4073	SUSD1
chr8	80533367	80535367	2001	*	6.00896	6.32664	5.60097	0.963749	0.0021049	0.0109866	21487	ENSG00000254162	80535006	80539135	4130	-	0	overlapEnd	3767	RP11-48B3.3
chr6	148565784	148567784	2001	*	6.22833	6.54586	5.8206	0.963624	0.000234403	0.00160483	19542	ENSG00000217824	148567378	148567654	277	-	0	includeFeature	0	SNRPEP6
chr20	24948093	24950093	2001	*	9.29708	9.61345	8.89127	0.962021	0.00020349	0.00141159	13686	ENSG00000077984	24949230	24959928	10699	+	0	overlapStart	0	CST7
chr16	69443490	69445490	2001	*	6.70573	7.02156	6.30081	0.959587	0.000196705	0.00137015	8466	ENSG00000261527	69443240	69444290	1051	-	0	overlapStart	0	RP11-343C2.10
chr1	40240962	40242962	2001	*	6.86896	7.18407	6.46523	0.957802	0.000125882	0.000921652	613	ENSG00000188800	40245947	40251691	5745	+	2984	upstream	2984	TMCO2
chr1	200887452	200889452	2001	*	8.22996	8.54472	7.82679	0.957552	0.000179702	0.00126552	1815	ENSG00000163362	200891048	200915735	24688	+	1595	upstream	1595	C1orf106
chr19	46785547	46787547	2001	*	8.31515	8.62987	7.91206	0.957454	0.000962941	0.00556434	11424	ENSG00000105281	46774883	46788594	13712	-	0	inside	1046	SLC1A5
chr19	46785547	46787547	2001	*	8.31515	8.62987	7.91206	0.957454	0.000962941	0.00556434	11424	ENSG00000275719	46787815	46789043	1229	+	267	upstream	267	CTB-147N14.6
chr17	4789540	4791540	2001	*	8.74928	9.06391	8.34633	0.957338	0.000269024	0.00181194	8802	ENSG00000182853	4785285	4786433	1149	-	3106	upstream	3106	VMO1
chr17	4789540	4791540	2001	*	8.74928	9.06391	8.34633	0.957338	0.000269024	0.00181194	8802	ENSG00000182327	4788959	4790390	1432	+	0	overlapEnd	580	GLTPD2
chr17	4789540	4791540	2001	*	8.74928	9.06391	8.34633	0.957338	0.000269024	0.00181194	8802	ENSG00000142507	4796144	4798503	2360	+	4603	upstream	4603	PSMB6
chr19	659099	661099	2001	*	8.94327	9.25777	8.54052	0.957042	0.00255575	0.0130347	10352	ENSG00000070423	647526	663277	15752	-	0	inside	2177	RNF126
chr19	659099	661099	2001	*	8.94327	9.25777	8.54052	0.957042	0.00255575	0.0130347	10352	ENSG00000267666	663482	669500	6019	+	2382	upstream	2382	AC004156.3
chr3	127628826	127630826	2001	*	8.30973	8.62393	7.90748	0.956099	0.000264508	0.00178378	15800	ENSG00000114631	127629181	127672809	43629	+	0	overlapStart	0	PODXL2
chr2	70102871	70104871	2001	*	6.61121	6.92569	6.20849	0.95596	0.000562176	0.00346272	12309	ENSG00000179818	69962263	70103220	140958	-	0	overlapStart	0	PCBP1-AS1
chr18	2971308	2973308	2001	*	8.79424	9.10818	8.39241	0.955528	0.000285967	0.0019092	9951	ENSG00000266397	2967018	2985410	18393	+	0	inside	4289	RP11-737O24.1
chr5	132426512	132428512	2001	*	8.68109	8.99496	8.27938	0.955323	0.000135617	0.000984689	17874	ENSG00000238160	132419416	132426714	7299	-	0	overlapStart	0	AC116366.5
chr10	89643038	89645038	2001	*	9.71921	10.0323	9.31878	0.953406	0.000232245	0.00159191	2985	ENSG00000152782	89579497	89645572	66076	-	0	inside	533	PANK1
chr10	89643038	89645038	2001	*	9.71921	10.0323	9.31878	0.953406	0.000232245	0.00159191	2985	ENSG00000249962	89644603	89645223	621	-	0	overlapEnd	184	RP11-80H5.5
chr10	89643038	89645038	2001	*	9.71921	10.0323	9.31878	0.953406	0.000232245	0.00159191	2985	ENSG00000232936	89645282	89650667	5386	+	243	upstream	243	RP11-80H5.2
chr22	21725819	21727819	2001	*	5.99936	6.3124	5.59901	0.951487	0.000120929	0.000890351	14446	ENSG00000244671	21722895	21723182	288	-	2636	upstream	2636	RN7SL280P
chr5	132465677	132467677	2001	*	8.87213	9.18449	8.47289	0.951372	0.000365085	0.00236719	17877	ENSG00000202533	132468147	132468257	111	+	469	upstream	469	Y_RNA
chr22	24805188	24807188	2001	*	6.98636	7.29874	6.58708	0.950722	3.24149e-05	0.000278782	14491	ENSG00000167037	24806169	24927578	121410	+	0	overlapStart	0	SGSM1
chr1	112704272	112708243	3972	*	8.81381	9.12536	8.41592	0.949208	5.55166e-05	0.000449731	1149	ENSG00000155366	112701106	112707434	6329	-	0	overlapStart	0	RHOC
chr1	112704272	112708243	3972	*	8.81381	9.12536	8.41592	0.949208	5.55166e-05	0.000449731	1149	ENSG00000271810	112702614	112711433	8820	-	0	inside	3189	RP11-426L16.10
chr3	13072501	13074501	2001	*	8.08727	8.39863	7.68967	0.948543	0.00157673	0.00856457	14966	ENSG00000144711	12897220	13073117	175898	-	0	overlapStart	0	IQSEC1
chr11	86954459	86956459	2001	*	8.48669	8.79755	8.0899	0.94734	0.000190109	0.00133166	4148	ENSG00000174804	86945679	86955391	9713	-	0	overlapStart	0	FZD4
chr11	86954459	86956459	2001	*	8.48669	8.79755	8.0899	0.94734	0.000190109	0.00133166	4148	ENSG00000246523	86955619	87000959	45341	+	0	overlapStart	0	RP11-736K20.6
chr11	118698697	118700697	2001	*	8.39626	8.70662	8.00029	0.945999	0.000236949	0.00162085	4351	ENSG00000207462	118702342	118702447	106	+	1644	upstream	1644	RNU6-376P
chr11	118698697	118700697	2001	*	8.39626	8.70662	8.00029	0.945999	0.000236949	0.00162085	4351	ENSG00000255422	118704607	118750263	45657	+	3909	upstream	3909	AP002954.4
chr18	54716898	54718898	2001	*	7.11293	7.42339	6.71681	0.945719	0.000298989	0.00198939	10205	ENSG00000041353	54717860	54895516	177657	+	0	overlapStart	0	RAB27B
chr9	69167868	69169868	2001	*	6.81455	7.12508	6.41832	0.945704	4.90342e-05	0.000402947	22197	ENSG00000283143	69174373	69248326	73954	+	4504	upstream	4504	AL358113.1
chr22	28810888	28812888	2001	*	7.67767	7.98755	7.2825	0.944492	0.000325287	0.00214086	14518	ENSG00000272858	28814914	28815662	749	+	2025	upstream	2025	CTA-292E10.8
chr14	61327537	61329537	2001	*	8.31896	8.62849	7.92435	0.943794	0.000484491	0.00304129	6632	ENSG00000247287	61298164	61322818	24655	-	4718	upstream	4718	RP11-902B17.1
chr1	7953240	7955240	2001	*	7.64353	7.95263	7.24961	0.942448	8.4437e-05	0.00064876	116	ENSG00000116288	7954291	7985505	31215	+	0	overlapStart	0	PARK7
chr1	37477735	37479735	2001	*	8.52224	8.83039	8.12987	0.940222	0.000284627	0.0019024	564	ENSG00000233621	37454879	37474411	19533	-	3323	upstream	3323	LINC01137
chr1	37477735	37479735	2001	*	8.52224	8.83039	8.12987	0.940222	0.000284627	0.0019024	564	ENSG00000163874	37474552	37484379	9828	+	0	inside	3182	ZC3H12A
chr15	44714632	44716632	2001	*	7.42466	7.73266	7.03254	0.939455	0.000278748	0.00186998	7294	ENSG00000229474	44665732	44711316	45585	-	3315	upstream	3315	PATL2
chr15	44714632	44716632	2001	*	7.42466	7.73266	7.03254	0.939455	0.000278748	0.00186998	7294	ENSG00000166710	44711477	44718877	7401	+	0	inside	3154	B2M
chr11	108732757	108734757	2001	*	6.83002	7.1377	6.43843	0.93823	3.7124e-05	0.000314364	4255	ENSG00000254730	108727741	108730104	2364	-	2652	upstream	2652	RP11-801G16.2
chr17	76383415	76385415	2001	*	8.3154	8.62259	7.92459	0.93765	0.000193177	0.00134876	9767	ENSG00000161542	76309486	76384521	75036	-	0	overlapStart	0	PRPSAP1
chr5	107672826	107674826	2001	*	7.81958	8.12681	7.4287	0.937612	8.54241e-05	0.000655066	17730	ENSG00000184349	107376889	107670895	294007	-	1930	upstream	1930	EFNA5
chr3	45994629	45996629	2001	*	8.9417	9.24825	8.55193	0.936112	0.000353875	0.00230399	15227	ENSG00000163820	45917899	45995824	77926	-	0	overlapStart	0	FYCO1
chr12	89351611	89353611	2001	*	10.2829	10.5892	9.8935	0.935632	0.000309622	0.0020509	5298	ENSG00000139318	89347232	89353271	6040	-	0	overlapStart	0	DUSP6
chr12	89351611	89353611	2001	*	10.2829	10.5892	9.8935	0.935632	0.000309622	0.0020509	5298	ENSG00000274021	89351015	89353271	2257	+	0	overlapEnd	595	RP11-823E8.3
chr1	153359525	153361525	2001	*	5.83496	6.1415	5.4452	0.934207	0.0102807	0.0429972	1371	ENSG00000163220	153357854	153361027	3174	+	0	overlapEnd	1670	S100A9
chr7	134431550	134433550	2001	*	8.50145	8.80596	8.11498	0.930684	6.86232e-05	0.000541516	20763	ENSG00000273297	134416290	134432453	16164	-	0	overlapStart	0	RP11-38M8.1
chr13	87670383	87672383	2001	*	8.01299	8.31754	7.62646	0.930649	0.00134001	0.00744034	6185	ENSG00000228824	87427214	87671259	244046	-	0	overlapStart	0	MIR4500HG
chr13	87670383	87672383	2001	*	8.01299	8.31754	7.62646	0.930649	0.00134001	0.00744034	6185	ENSG00000165300	87672615	87696272	23658	+	231	upstream	231	SLITRK5
chr4	190013948	190015948	2001	*	6.54711	6.85193	6.16013	0.930546	6.5865e-05	0.000522542	17205	ENSG00000199572	190015138	190015255	118	+	0	includeFeature	0	RNA5SP174
chr4	190013948	190015948	2001	*	6.54711	6.85193	6.16013	0.930546	6.5865e-05	0.000522542	17205	ENSG00000201145	190017696	190017814	119	+	1747	upstream	1747	RNA5SP175
chr1	169311350	169313350	2001	*	7.57996	7.88447	7.19351	0.930362	0.000461897	0.00292041	1621	ENSG00000235575	169310665	169322479	11815	+	0	inside	684	RP4-800F24.1
chr4	36285317	36287317	2001	*	9.64505	9.94889	9.25967	0.929109	0.000483461	0.00303563	16522	ENSG00000197057	36281622	36345756	64135	+	0	inside	3694	DTHD1
chr19	40465274	40467274	2001	*	10.2751	10.5789	9.88989	0.928965	0.000304807	0.00202525	11258	ENSG00000090013	40447789	40465840	18052	-	0	overlapStart	0	BLVRB
chr19	40465274	40467274	2001	*	10.2751	10.5789	9.88989	0.928965	0.000304807	0.00202525	11258	ENSG00000160460	40466241	40576464	110224	+	0	overlapStart	0	SPTBN4
chr7	138875044	138877044	2001	*	8.93665	9.24047	8.55131	0.92895	0.000240567	0.00163991	20794	ENSG00000199646	138876359	138876465	107	-	0	includeFeature	0	RNU6-1272P
chr5	54637274	54639274	2001	*	6.23033	6.5344	5.84457	0.928261	0.000829958	0.00487819	17404	ENSG00000280159	54643557	54645987	2431	+	4282	upstream	4282	CTD-2591A1.1
chr9	127578179	127580179	2001	*	6.99	7.29371	6.60481	0.927992	3.5211e-05	0.000299775	22587	ENSG00000136830	127505339	127578989	73651	-	0	overlapStart	0	FAM129B
chr9	127578179	127580179	2001	*	6.99	7.29371	6.60481	0.927992	3.5211e-05	0.000299775	22587	ENSG00000136854	127579370	127696115	116746	+	0	overlapStart	0	STXBP1
chr11	126354686	126356686	2001	*	8.545	8.84788	8.16116	0.926444	0.00018297	0.00128661	4446	ENSG00000280832	126340889	126355587	14699	-	0	overlapStart	0	ST3GAL4-AS1
chr11	126354686	126356686	2001	*	8.545	8.84788	8.16116	0.926444	0.00018297	0.00128661	4446	ENSG00000110080	126355640	126440344	84705	+	0	overlapStart	0	ST3GAL4
chr20	37042873	37044873	2001	*	7.08951	7.39181	6.70661	0.924351	0.00030579	0.00203064	13833	ENSG00000226144	37049254	37049707	454	+	4380	upstream	4380	RPS27AP3
chr11	1757216	1759216	2001	*	7.44213	7.74322	7.06118	0.921381	7.36214e-05	0.000575576	3398	ENSG00000250644	1734821	1763954	29134	-	0	inside	4737	RP11-295K3.1
chr11	1757216	1759216	2001	*	7.44213	7.74322	7.06118	0.921381	7.36214e-05	0.000575576	3398	ENSG00000235027	1760348	1762486	2139	+	1131	upstream	1131	AC068580.6
chr11	128623600	128625600	2001	*	8.22521	8.52567	7.84527	0.920041	0.000355842	0.00231539	4466	ENSG00000255465	128615867	128621806	5940	-	1793	upstream	1793	RP11-264E20.1
chr17	47693158	47695158	2001	*	8.10983	8.4102	7.73003	0.919771	0.000279332	0.00187283	9405	ENSG00000198933	47694081	47712050	17970	+	0	overlapStart	0	TBKBP1
chr8	140571531	140573531	2001	*	8.07929	8.37963	7.69952	0.919711	0.00174859	0.00933082	21806	ENSG00000279766	140572142	140572812	671	-	0	includeFeature	0	RP11-642A1.2
chr12	57216293	57218293	2001	*	8.29064	8.59093	7.91096	0.919627	0.0028459	0.0143076	5132	ENSG00000182379	57216795	57226449	9655	+	0	overlapStart	0	NXPH4
chr2	172084398	172086398	2001	*	8.07447	8.37429	7.69555	0.918339	0.000238456	0.00162975	12949	ENSG00000144355	172084740	172089677	4938	+	0	overlapStart	0	DLX1
chr22	35370952	35372952	2001	*	6.2271	6.52729	5.84758	0.918153	0.000849987	0.00498723	14581	ENSG00000282602	35372174	35372621	448	+	0	includeFeature	0	CTA-286B10.7
chr22	35370952	35372952	2001	*	6.2271	6.52729	5.84758	0.918153	0.000849987	0.00498723	14581	ENSG00000282041	35376422	35377261	840	+	3469	upstream	3469	CTA-286B10.8
chr17	74325203	74327203	2001	*	6.85169	7.15155	6.47272	0.917829	9.03766e-05	0.00068991	9696	ENSG00000196169	74326210	74355820	29611	+	0	overlapStart	0	KIF19
chr22	21013356	21015356	2001	*	8.24923	8.54849	7.8712	0.916931	0.000310499	0.00205556	14434	ENSG00000161149	21002895	21014292	11398	-	0	overlapStart	0	TUBA3FP
chr22	21013356	21015356	2001	*	8.24923	8.54849	7.8712	0.916931	0.000310499	0.00205556	14434	ENSG00000099957	21009808	21028830	19023	+	0	inside	3547	P2RX6
chr2	230224677	230226677	2001	*	9.15879	9.45784	8.78109	0.91658	0.000911489	0.00531216	13373	ENSG00000135899	230167293	230225729	58437	-	0	overlapStart	0	SP110
chr2	230224677	230226677	2001	*	9.15879	9.45784	8.78109	0.91658	0.000911489	0.00531216	13373	LRG_109	230168918	230220112	51195	-	4564	upstream	4564	SP110
chr2	230224677	230226677	2001	*	9.15879	9.45784	8.78109	0.91658	0.000911489	0.00531216	13373	ENSG00000280755	230176665	230221721	45057	-	2955	upstream	2955	AC009950.1
chr3	59514345	59516345	2001	*	6.17573	6.47502	5.79765	0.915758	0.00407675	0.0194843	15427	ENSG00000242545	59464330	59510678	46349	-	3666	upstream	3666	RP11-719N22.2
chr17	48645697	48647697	2001	*	6.99868	7.29752	6.62131	0.915313	0.000350488	0.00228571	9435	ENSG00000272763	48635923	48647023	11101	-	0	overlapStart	0	RP11-357H14.17
chr17	48645697	48647697	2001	*	6.99868	7.29752	6.62131	0.915313	0.000350488	0.00228571	9435	ENSG00000244649	48646923	48707346	60424	+	0	overlapStart	0	CTD-2377D24.6
chr6	158283458	158285458	2001	*	6.54053	6.83948	6.16298	0.915257	0.00852274	0.0365168	19649	ENSG00000274023	158282841	158428379	145539	+	0	inside	616	RP11-732M18.4
chr2	173074844	173076844	2001	*	8.16121	8.45937	7.78493	0.914064	0.000117251	0.000868961	12957	ENSG00000091436	173075435	173268010	192576	+	0	overlapStart	0	AC013461.1
chr9	34185443	34187443	2001	*	6.85754	7.1556	6.48141	0.913201	0.000564693	0.0034737	22073	ENSG00000227383	34191555	34191881	327	+	4111	upstream	4111	RP11-571F15.2
chr7	140209382	140211382	2001	*	6.08056	6.37798	5.70548	0.91078	0.00171901	0.00919787	20817	ENSG00000199971	140209563	140209671	109	-	0	includeFeature	0	RNU6-797P
chr5	157350159	157352159	2001	*	5.54588	5.84239	5.17223	0.90767	0.00752428	0.0328583	18175	ENSG00000172568	157341600	157345721	4122	-	4437	upstream	4437	FNDC9
chr3	14141697	14145626	3930	*	10.1854	10.4809	9.81326	0.90762	0.000523603	0.00325397	14978	ENSG00000228242	14144637	14165978	21342	+	0	overlapStart	0	AC093495.4
chr7	128458414	128460414	2001	*	8.11642	8.41194	7.74434	0.907214	0.000580628	0.00355691	20695	ENSG00000273184	128455840	128493859	38020	+	0	inside	2573	RP11-212P7.3
chr7	128458414	128460414	2001	*	8.11642	8.41194	7.74434	0.907214	0.000580628	0.00355691	20695	ENSG00000135245	128455849	128458418	2570	+	0	overlapEnd	2564	HILPDA
chr7	128458414	128460414	2001	*	8.11642	8.41194	7.74434	0.907214	0.000580628	0.00355691	20695	ENSG00000240758	128455937	128469197	13261	+	0	inside	2476	RP11-155G14.6
chr14	52068147	52070147	2001	*	7.87478	8.16985	7.50341	0.90598	0.000652295	0.00394179	6548	ENSG00000087303	52004803	52069228	64426	-	0	overlapStart	0	NID2
chr11	67267173	67269173	2001	*	8.59705	8.89135	8.22693	0.904159	0.00150304	0.00822671	3983	ENSG00000173020	67266410	67286556	20147	+	0	inside	762	GRK2
chr1	46548883	46550883	2001	*	8.07684	8.37055	7.70764	0.902512	0.0014587	0.00801558	715	ENSG00000162456	46545644	46551527	5884	-	0	inside	643	KNCN
chr20	31684298	31686298	2001	*	5.51751	5.81195	5.14715	0.90227	0.00341152	0.0166828	13726	ENSG00000236559	31686216	31716825	30610	+	0	overlapStart	0	RP11-243J16.7
chr1	108504025	108506025	2001	*	6.26495	6.55893	5.89532	0.902124	7.26327e-05	0.000568411	1081	ENSG00000283354	108495475	108501144	5670	-	2880	upstream	2880	RP5-964H19.4
chr1	108504025	108506025	2001	*	6.26495	6.55893	5.89532	0.902124	7.26327e-05	0.000568411	1081	ENSG00000226483	108508574	108509243	670	+	2548	upstream	2548	RP5-964H19.2
chr21	46183984	46185984	2001	*	8.01483	8.30737	7.64748	0.89948	0.00250716	0.0128117	14356	ENSG00000160284	46161148	46184476	23329	-	0	overlapStart	0	SPATC1L
chr21	46183984	46185984	2001	*	8.01483	8.30737	7.64748	0.89948	0.00250716	0.0128117	14356	ENSG00000228404	46185079	46188941	3863	+	0	overlapStart	0	AP001468.58
chr7	114915686	114917686	2001	*	7.383	7.67453	7.01725	0.896619	0.000328336	0.00215662	20641	ENSG00000135272	114922154	115019916	97763	+	4467	upstream	4467	MDFIC
chr16	3052444	3054444	2001	*	5.39619	5.68742	5.0309	0.893787	0.0107639	0.0446228	7897	ENSG00000261971	3051096	3059370	8275	-	0	inside	4925	MMP25-AS1
chr14	45089025	45091025	2001	*	6.3068	6.59737	5.94256	0.893389	0.00091472	0.00532344	6494	ENSG00000185246	45084099	45116282	32184	+	0	inside	4925	PRPF39
chr12	9868736	9870736	2001	*	8.08895	8.37899	7.72554	0.893063	0.000814491	0.00479564	4654	ENSG00000110852	9852984	9870136	17153	-	0	overlapStart	0	CLEC2B
chr12	9868736	9870736	2001	*	8.08895	8.37899	7.72554	0.893063	0.000814491	0.00479564	4654	ENSG00000255882	9867027	9869808	2782	+	0	overlapEnd	1708	RP11-290C10.1
chr15	90888613	90890613	2001	*	6.05214	6.34178	5.68936	0.890729	0.00215419	0.0112166	7715	ENSG00000182511	90883695	90895776	12082	+	0	inside	4917	FES
chr21	26844470	26846470	2001	*	7.93936	8.22849	7.57738	0.890679	0.00446397	0.0210792	14177	ENSG00000154734	26835747	26845409	9663	-	0	overlapStart	0	ADAMTS1
chr10	3226972	3228972	2001	*	6.79	7.07918	6.42796	0.890211	0.000417949	0.00266607	2308	ENSG00000236968	3223816	3227407	3592	+	0	overlapEnd	3155	RP11-298E9.5
chr2	241740263	241742263	2001	*	6.85665	7.14562	6.49492	0.889739	0.000478119	0.00300689	13518	ENSG00000215692	241734715	241735498	784	-	4764	upstream	4764	AC114730.8
chr10	70671414	70673414	2001	*	6.25398	6.54271	5.89262	0.888617	0.00023245	0.00159284	2827	ENSG00000138316	70672803	70762441	89639	+	0	overlapStart	0	ADAMTS14
chr14	23987804	23989804	2001	*	7.4739	7.76185	7.11378	0.887469	0.000185646	0.00130349	6395	ENSG00000215256	23938731	23988839	50109	-	0	overlapStart	0	DHRS4-AS1
chr3	16337861	16339861	2001	*	8.20063	8.48813	7.8412	0.886583	0.000459703	0.00290834	15012	ENSG00000272498	16339308	16339871	564	+	0	overlapStart	0	RP11-415F23.3
chr1	26809559	26811559	2001	*	6.52855	6.81636	6.16864	0.886508	7.501e-05	0.000585078	395	ENSG00000241188	26814822	26815112	291	+	3262	upstream	3262	RN7SL165P
chr1	226662077	226664077	2001	*	10.4518	10.7378	10.0946	0.883172	0.000629272	0.00381759	2091	ENSG00000228548	226668897	226676345	7449	+	4819	upstream	4819	ITPKB-AS1
chr19	2089525	2091525	2001	*	7.2041	7.4902	6.84686	0.882603	0.000504461	0.00314576	10427	ENSG00000099840	2096429	2099593	3165	+	4903	upstream	4903	IZUMO4
chr12	54052731	54054731	2001	*	7.74822	8.03404	7.39142	0.88213	0.00174554	0.00931663	5067	ENSG00000248265	54058254	54122234	63981	+	3522	upstream	3522	FLJ12825
chr3	113829782	113831782	2001	*	6.46045	6.74654	6.10324	0.882034	0.00170923	0.00915382	15685	ENSG00000178075	113828182	113947174	118993	+	0	inside	1599	GRAMD1C
chr11	64330949	64332949	2001	*	7.0753	7.36079	6.71903	0.880949	0.00014722	0.00105789	3876	ENSG00000236935	64325050	64329504	4455	-	1444	upstream	1444	AP003774.1
chr2	174011864	174013864	2001	*	6.88973	7.17431	6.53488	0.878505	0.000134472	0.000977883	12961	ENSG00000273258	174011856	174012975	1120	-	0	overlapStart	0	RP11-394I13.3
chr7	100895098	100897098	2001	*	7.79565	8.07981	7.44145	0.877882	0.0026983	0.0136527	20524	ENSG00000087085	100889994	100896974	6981	-	0	overlapStart	0	ACHE
chr9	69173159	69175159	2001	*	7.24634	7.53033	6.8924	0.877217	2.97159e-05	0.000259058	22198	ENSG00000283143	69174373	69248326	73954	+	0	overlapStart	0	AL358113.1
chr6	26445089	26447089	2001	*	6.18903	6.47284	5.83536	0.875954	0.000927059	0.00537671	18614	ENSG00000111801	26440472	26453415	12944	+	0	inside	4616	BTN3A3
chr16	30471598	30473598	2001	*	8.45955	8.74285	8.10666	0.87591	0.000901222	0.00525524	8201	ENSG00000222701	30471587	30471703	117	+	0	overlapEnd	10	Y_RNA
chr16	30471598	30473598	2001	*	8.45955	8.74285	8.10666	0.87591	0.000901222	0.00525524	8201	ENSG00000005844	30472658	30523185	50528	+	0	overlapStart	0	ITGAL
chr19	6590399	6592399	2001	*	6.39928	6.68269	6.04624	0.87515	0.000960273	0.00555028	10571	ENSG00000268785	6593329	6594055	727	+	929	upstream	929	RPL7P50
chr16	81778240	81780240	2001	*	8.36024	8.64305	8.00813	0.874614	0.00047764	0.00300547	8571	LRG_376	81779294	81958294	179001	+	0	overlapStart	0	PLCG2
chr16	67173333	67175333	2001	*	7.7598	8.04152	7.40938	0.871658	0.000624029	0.00379426	8397	ENSG00000140939	67170154	67175735	5582	+	0	inside	3178	NOL3
chr12	92171895	92173895	2001	*	5.75085	6.03303	5.39971	0.871265	0.00259395	0.013201	5324	ENSG00000199895	92170353	92170453	101	-	1441	upstream	1441	Y_RNA
chr2	143176549	143178549	2001	*	7.01162	7.29303	6.66169	0.870511	0.000529244	0.00328126	12785	ENSG00000257284	143162078	143172172	10095	-	4376	upstream	4376	RP11-190J23.1
chr1	161620617	161622617	2001	*	7.44633	7.72683	7.09779	0.86843	0.0008706	0.00508798	1553	ENSG00000231586	161617992	161619585	1594	-	1031	upstream	1031	RPS23P9
chr16	57666539	57668539	2001	*	6.50114	6.78167	6.15256	0.867907	0.000357801	0.00232507	8356	ENSG00000182885	57668187	57689378	21192	+	0	overlapStart	0	ADGRG3
chrX	154367909	154369909	2001	*	9.42726	9.70652	9.08063	0.865767	0.00411283	0.019625	23582	ENSG00000196924	154348524	154374638	26115	-	0	inside	4728	FLNA
chr6	41731995	41735279	3285	*	9.74913	10.0281	9.40304	0.86493	0.000555305	0.00342397	18879	ENSG00000112561	41683978	41736259	52282	-	0	inside	979	TFEB
chr13	87676843	87678843	2001	*	7.40391	7.68265	7.05811	0.863924	0.00196437	0.0103353	6186	ENSG00000165300	87672615	87696272	23658	+	0	inside	4227	SLITRK5
chr4	184625492	184627492	2001	*	5.9807	6.25985	5.63425	0.863853	0.0122477	0.0497358	17184	ENSG00000254233	184584093	184625030	40938	-	461	upstream	461	RP11-242J7.1
chr20	21101832	21103832	2001	*	8.09332	8.37185	7.74784	0.863648	0.00034293	0.00224199	13671	ENSG00000225127	21087604	21106358	18755	-	0	inside	2525	LINC00237
chr17	40515866	40517866	2001	*	7.74249	8.02055	7.39771	0.862357	0.00142239	0.00784703	9259	ENSG00000266088	40517026	40527002	9977	+	0	overlapStart	0	RP5-1028K7.2
chr2	241858964	241860964	2001	*	7.74589	8.02393	7.40116	0.862288	0.00496426	0.0230955	13522	ENSG00000188389	241849881	241858908	9028	-	55	upstream	55	PDCD1
chr1	58812148	58814148	2001	*	7.56979	7.84763	7.22536	0.861719	0.00145526	0.00800039	791	ENSG00000272226	58812808	58813342	535	-	0	includeFeature	0	RP11-63G10.3
chr8	60806959	60808959	2001	*	9.0397	9.31701	8.69609	0.860756	0.000889236	0.00518791	21395	ENSG00000254432	60808735	60809606	872	-	0	overlapEnd	646	RP11-33I11.2
chr3	4978228	4980228	2001	*	10.5631	10.8402	10.2199	0.860206	0.00160097	0.00867432	14892	ENSG00000235831	4896809	4979961	83153	-	0	overlapStart	0	BHLHE40-AS1
chr3	4978228	4980228	2001	*	10.5631	10.8402	10.2199	0.860206	0.00160097	0.00867432	14892	ENSG00000134107	4979116	4985323	6208	+	0	overlapStart	0	BHLHE40
chr11	66044300	66046300	2001	*	7.28913	7.56603	6.94616	0.859199	0.000442526	0.00280619	3943	ENSG00000175229	66041952	66049180	7229	-	0	inside	2879	GAL3ST3
chr11	66044300	66046300	2001	*	7.28913	7.56603	6.94616	0.859199	0.000442526	0.00280619	3943	ENSG00000087365	66050729	66069308	18580	+	4428	upstream	4428	SF3B2
chr2	144514760	144518671	3912	*	9.92034	10.1966	9.57828	0.858289	0.000756448	0.00448405	12803	ENSG00000238057	144518097	144521477	3381	+	0	overlapStart	0	ZEB2-AS1
chr2	144514760	144518671	3912	*	9.92034	10.1966	9.57828	0.858289	0.000756448	0.00448405	12803	ENSG00000275372	144518447	144518574	128	+	0	includeFeature	0	ZEB2_AS1_1
chr2	144514760	144518671	3912	*	9.92034	10.1966	9.57828	0.858289	0.000756448	0.00448405	12803	ENSG00000273537	144520456	144520555	100	+	1784	upstream	1784	ZEB2_AS1_3
chr2	144514760	144518671	3912	*	9.92034	10.1966	9.57828	0.858289	0.000756448	0.00448405	12803	ENSG00000277444	144521039	144521116	78	+	2367	upstream	2367	ZEB2_AS1_4
chr8	102534967	102536967	2001	*	7.01204	7.28833	6.66999	0.857519	0.000409026	0.00261622	21623	ENSG00000252593	102533241	102533339	99	-	1627	upstream	1627	RNU6-1224P
chr3	184260490	184262490	2001	*	8.55377	8.82983	8.21208	0.857494	0.0010264	0.00589069	16162	ENSG00000163888	184259213	184261463	2251	-	0	overlapStart	0	CAMK2N2
chr12	3727406	3729406	2001	*	8.17443	8.45034	7.83297	0.857029	0.00497393	0.0231268	4547	ENSG00000222338	3726222	3726327	106	-	1078	upstream	1078	RNU6-174P
chr12	6773906	6775906	2001	*	8.22589	8.50159	7.88475	0.856507	0.00181143	0.0096227	4598	ENSG00000089692	6772512	6778455	5944	+	0	inside	1393	LAG3
chr15	75349140	75351140	2001	*	7.21643	7.49218	6.8752	0.856279	0.000152073	0.00108681	7567	ENSG00000275645	75346744	75347161	418	-	1978	upstream	1978	RP11-817O13.9
chr15	75349140	75351140	2001	*	7.21643	7.49218	6.8752	0.856279	0.000152073	0.00108681	7567	ENSG00000140398	75346955	75357114	10160	+	0	inside	2184	NEIL1
chr11	100686331	100688331	2001	*	7.60705	7.8821	7.26692	0.854655	0.00962124	0.0405688	4202	ENSG00000248027	100684162	100687955	3794	-	0	overlapStart	0	CTD-2383M3.1
chr11	100686331	100688331	2001	*	7.60705	7.8821	7.26692	0.854655	0.00962124	0.0405688	4202	ENSG00000165895	100687653	100991937	304285	+	0	overlapStart	0	ARHGAP42
chr2	20445966	20447966	2001	*	9.63393	9.90797	9.29532	0.852551	0.000634405	0.00384351	11874	ENSG00000143878	20447074	20449445	2372	+	0	overlapStart	0	RHOB
chr2	20445966	20447966	2001	*	9.63393	9.90797	9.29532	0.852551	0.000634405	0.00384351	11874	ENSG00000228950	20451042	20452947	1906	+	3075	upstream	3075	AC023137.2
chr3	101643159	101645159	2001	*	7.88486	8.15899	7.54612	0.852437	0.000818438	0.00481527	15569	ENSG00000201511	101647421	101647522	102	+	2261	upstream	2261	Y_RNA
chr1	38045931	38047931	2001	*	8.31638	8.59029	7.97797	0.852016	0.0022968	0.0118806	577	ENSG00000185668	38044611	38046794	2184	-	0	overlapStart	0	POU3F1
chr1	38045931	38047931	2001	*	8.31638	8.59029	7.97797	0.852016	0.0022968	0.0118806	577	ENSG00000224592	38047314	38119025	71712	+	0	overlapStart	0	RP5-884C9.2
chr16	27401292	27403292	2001	*	9.6335	9.90692	9.29586	0.850961	0.00164525	0.00887352	8112	ENSG00000103522	27402162	27452042	49881	+	0	overlapStart	0	IL21R
chr18	46071259	46073259	2001	*	8.29614	8.56948	7.95862	0.850554	0.00174395	0.00931234	10145	ENSG00000152229	45983536	46072272	88737	-	0	overlapStart	0	PSTPIP2
chr5	73446871	73448871	2001	*	8.60715	8.8804	8.26975	0.850406	0.00260106	0.013226	17527	ENSG00000251493	73444827	73448527	3701	-	0	overlapStart	0	FOXD1
chr5	73446871	73448871	2001	*	8.60715	8.8804	8.26975	0.850406	0.00260106	0.013226	17527	ENSG00000247993	73446357	73446984	628	+	0	overlapEnd	513	FOXD1-AS1
chr5	73446871	73448871	2001	*	8.60715	8.8804	8.26975	0.850406	0.00260106	0.013226	17527	ENSG00000251604	73451498	73453395	1898	+	2626	upstream	2626	LINC01385
chr1	211680096	211682096	2001	*	8.99389	9.26681	8.65701	0.84963	0.00137024	0.00758768	1955	ENSG00000117650	211658657	211675630	16974	-	4465	upstream	4465	NEK2
chr1	211680096	211682096	2001	*	8.99389	9.26681	8.65701	0.84963	0.00137024	0.00758768	1955	ENSG00000231057	211675762	211690103	14342	+	0	inside	4333	RP11-122M14.1
chr12	4806977	4808977	2001	*	6.44654	6.71981	6.10912	0.84946	0.00421045	0.0200199	4565	ENSG00000256988	4806542	4808641	2100	-	0	overlapStart	0	RP11-234B24.4
chr12	4806977	4808977	2001	*	6.44654	6.71981	6.10912	0.84946	0.00421045	0.0200199	4565	ENSG00000151079	4809176	4813412	4237	+	198	upstream	198	KCNA6
chr2	68120619	68122619	2001	*	6.47569	6.74851	6.13895	0.848373	0.000312384	0.00206572	12274	ENSG00000236259	68125265	68125747	483	+	2645	upstream	2645	AC017083.2
chr3	196638721	196640721	2001	*	8.13492	8.40741	7.79869	0.848371	0.000675473	0.00406212	16287	ENSG00000174004	196639686	196662004	22319	+	0	overlapStart	0	NRROS
chr3	196638721	196640721	2001	*	8.13492	8.40741	7.79869	0.848371	0.000675473	0.00406212	16287	ENSG00000163964	196639775	196736007	96233	+	0	overlapStart	0	PIGX
chr11	63566387	63568387	2001	*	9.54788	9.82015	9.21199	0.848048	0.00260918	0.0132579	3847	ENSG00000133328	63552770	63563383	10614	-	3003	upstream	3003	HRASLS2
chr7	6025593	6027593	2001	*	7.46572	7.73775	7.13019	0.846978	0.000716722	0.00427321	19866	ENSG00000157999	6031376	6036386	5011	+	3782	upstream	3782	ANKRD61
chr2	9738654	9740654	2001	*	6.92287	7.195	6.5872	0.846932	0.00443597	0.0209554	11809	ENSG00000200034	9740643	9740783	141	-	0	overlapEnd	128	RNU4-73P
chr19	40755740	40757740	2001	*	6.4735	6.74543	6.13813	0.846102	0.0101023	0.0423482	11270	ENSG00000188493	40740856	40751553	10698	-	4186	upstream	4186	C19orf54
chr1	116503568	116505568	2001	*	10.0379	10.3093	9.70326	0.846017	0.00121967	0.00685186	1185	ENSG00000224950	116493016	116499212	6197	-	4355	upstream	4355	RP5-1086K13.1
chr20	62739393	62741393	2001	*	9.19015	9.46143	8.85577	0.845508	0.00135817	0.00752789	14075	ENSG00000223669	62732566	62735347	2782	-	4045	upstream	4045	RP11-93B14.4
chr5	178113779	178117718	3940	*	9.48339	9.75462	9.1491	0.845408	0.00176276	0.00939581	18306	ENSG00000145911	178113443	178126087	12645	+	0	inside	335	N4BP3
chr15	85667187	85669187	2001	*	8.58841	8.85963	8.25412	0.845265	0.000950291	0.005502	7659	ENSG00000259367	85619623	85670948	51326	-	0	inside	1760	RP11-815J21.4
chr17	49208124	49211668	3545	*	8.29079	8.56203	7.95648	0.845243	0.000800074	0.00472016	9446	ENSG00000167083	49202791	49210574	7784	-	0	overlapStart	0	GNGT2
chr17	49208124	49211668	3545	*	8.29079	8.56203	7.95648	0.845243	0.000800074	0.00472016	9446	ENSG00000108798	49210227	49223225	12999	+	0	overlapStart	0	ABI3
chrX	123877957	123879957	2001	*	7.12833	7.39887	6.79506	0.843075	0.00750435	0.0328015	23444	ENSG00000237331	123872626	123873932	1307	-	4024	upstream	4024	XIAP-AS1
chrX	123877957	123879957	2001	*	7.12833	7.39887	6.79506	0.843075	0.00750435	0.0328015	23444	ENSG00000237025	123878590	123879296	707	-	0	includeFeature	0	RP1-315G1.1
chr3	45915113	45917113	2001	*	7.66471	7.9349	7.33199	0.842411	0.00116479	0.00658267	15222	ENSG00000163818	45823316	45916042	92727	-	0	overlapStart	0	LZTFL1
chr2	144523428	144525428	2001	*	7.61219	7.88228	7.27962	0.84214	0.001174	0.00662517	12804	ENSG00000169554	144384081	144524583	140503	-	0	overlapStart	0	ZEB2
chr16	81442006	81445826	3821	*	9.98225	10.2521	9.65007	0.841952	0.000416187	0.00265771	8561	ENSG00000153815	81445170	81711762	266593	+	0	overlapStart	0	CMIP
chr19	31348391	31350391	2001	*	7.32241	7.59212	6.99042	0.841061	0.00106711	0.00610358	11084	ENSG00000121297	31274945	31349547	74603	-	0	overlapStart	0	TSHZ3
chr19	31348391	31350391	2001	*	7.32241	7.59212	6.99042	0.841061	0.00106711	0.00610358	11084	ENSG00000267662	31348881	31417794	68914	+	0	overlapStart	0	AC007796.1
chr17	21287002	21289002	2001	*	10.1063	10.375	9.7757	0.839259	0.00130659	0.00727955	9034	ENSG00000034152	21284672	21315240	30569	+	0	inside	2329	MAP2K3
chr16	26597203	26599203	2001	*	7.79053	8.05918	7.46013	0.838601	0.00400439	0.0191928	8102	ENSG00000236481	26584755	26594813	10059	-	2389	upstream	2389	AC002331.1
chr19	13838684	13840684	2001	*	9.49027	9.75851	9.16051	0.837886	0.00105351	0.00603165	10793	ENSG00000267519	13834516	13836359	1844	-	2324	upstream	2324	MIR24-2
chr19	13838684	13840684	2001	*	9.49027	9.75851	9.16051	0.837886	0.00105351	0.00603165	10793	ENSG00000207808	13836440	13836517	78	-	2166	upstream	2166	MIR27A
chr19	13838684	13840684	2001	*	9.49027	9.75851	9.16051	0.837886	0.00105351	0.00603165	10793	ENSG00000207980	13836587	13836659	73	-	2024	upstream	2024	MIR23A
chr10	109922478	109924478	2001	*	8.96947	9.23693	8.64087	0.835891	0.000731349	0.00435054	3166	ENSG00000108039	109864766	109923553	58788	-	0	overlapStart	0	XPNPEP1
chr3	135964625	135966625	2001	*	9.02667	9.29405	8.69819	0.835697	0.0019815	0.0104091	15877	ENSG00000073711	135965673	136147891	182219	+	0	overlapStart	0	PPP2R3A
chr15	44783560	44785560	2001	*	8.43351	8.70077	8.10524	0.835257	0.000953219	0.00551324	7298	ENSG00000276121	44778196	44778721	526	-	4838	upstream	4838	CTD-2008A1.3
chr19	52785826	52787826	2001	*	7.4001	7.66702	7.07233	0.834097	0.000806098	0.00475214	11596	ENSG00000189190	52764195	52786791	22597	-	0	overlapStart	0	ZNF600
chr6	139290564	139292564	2001	*	9.97267	10.2393	9.64539	0.833805	0.000676279	0.00406593	19469	ENSG00000164440	139240061	139292139	52079	-	0	overlapStart	0	TXLNB
chr2	237431951	237433951	2001	*	8.47572	8.74206	8.14882	0.832977	0.00138516	0.00766314	13459	ENSG00000222032	237428920	237434822	5903	-	0	inside	870	AC112721.2
chr6	89834318	89836318	2001	*	7.35128	7.61725	7.02494	0.831696	0.00140585	0.00777033	19109	ENSG00000118412	89829894	89874436	44543	+	0	inside	4423	CASP8AP2
chr8	9134755	9136755	2001	*	6.11432	6.38021	5.78809	0.830606	0.000857643	0.00502218	21054	ENSG00000254340	9141424	9145435	4012	+	4668	upstream	4668	RP11-10A14.3
chr2	70976264	70978264	2001	*	8.80366	9.06896	8.47832	0.830439	0.000924964	0.0053672	12327	ENSG00000144031	70978380	70985499	7120	+	115	upstream	115	ANKRD53
chr4	128552351	128554351	2001	*	7.03977	7.30508	6.71444	0.829868	0.000222451	0.00153143	16990	ENSG00000273077	128552590	128553416	827	-	0	includeFeature	0	RP11-130C6.1
chrX	63350368	63352368	2001	*	7.961	8.22612	7.63594	0.829797	0.000502602	0.00313665	23208	ENSG00000186767	63347228	63351344	4117	-	0	overlapStart	0	SPIN4
chrX	63350368	63352368	2001	*	7.961	8.22612	7.63594	0.829797	0.000502602	0.00313665	23208	ENSG00000233661	63349646	63352178	2533	+	0	overlapEnd	721	SPIN4-AS1
chr11	63535798	63537798	2001	*	7.07746	7.34237	6.75271	0.828906	0.00161889	0.00874934	3845	ENSG00000133321	63536809	63546462	9654	+	0	overlapStart	0	RARRES3
chr5	151213309	151215309	2001	*	9.56413	9.82874	9.23985	0.828788	0.000575351	0.00352915	18123	ENSG00000196743	151212150	151270440	58291	+	0	inside	1158	GM2A
chr5	134647699	134649699	2001	*	9.36669	9.63122	9.04253	0.828567	0.00243802	0.0125098	17918	ENSG00000152700	134601144	134649271	48128	-	0	overlapStart	0	SAR1B
chr5	134647699	134649699	2001	*	9.36669	9.63122	9.04253	0.828567	0.00243802	0.0125098	17918	ENSG00000113615	134648789	134727823	79035	+	0	overlapStart	0	SEC24A
chr15	60527734	60529734	2001	*	6.40848	6.67344	6.08365	0.82856	0.00367633	0.0178265	7406	ENSG00000259274	60529973	60545159	15187	+	238	upstream	238	CTD-2501E16.2
chr5	91279610	91281610	2001	*	9.39938	9.66351	9.07581	0.827589	0.00183018	0.00970482	17647	ENSG00000234292	91280097	91281142	1046	-	0	includeFeature	0	RP11-213H15.1
chr5	119308150	119310150	2001	*	9.14392	9.40635	8.82291	0.823298	0.0017355	0.00927354	17800	ENSG00000243333	119306343	119306631	289	-	1518	upstream	1518	RN7SL174P
chr6	2852872	2854872	2001	*	8.30262	8.56505	7.98161	0.82314	0.00150399	0.00822996	18384	ENSG00000266750	2854031	2854107	77	-	0	includeFeature	0	MIR4645
chr15	48962947	48964947	2001	*	7.90319	8.16552	7.58231	0.8228	0.00117317	0.00662211	7318	ENSG00000185634	48823735	48963444	139710	-	0	overlapStart	0	SHC4
chr7	29194228	29197913	3686	*	9.34407	9.60586	9.02402	0.821712	0.00109795	0.00625612	20029	ENSG00000106066	28995231	29195451	200221	-	0	overlapStart	0	CPVL
chr3	100491524	100493524	2001	*	8.72368	8.98505	8.40423	0.820608	0.0029899	0.014911	15557	ENSG00000181458	100492619	100577444	84826	+	0	overlapStart	0	TMEM45A
chr17	2688727	2690727	2001	*	6.07375	6.33547	5.75379	0.820153	0.000405814	0.00259778	8764	ENSG00000272770	2683305	2685088	1784	-	3638	upstream	3638	RP11-74E22.5
chr17	2688727	2690727	2001	*	6.07375	6.33547	5.75379	0.820153	0.000405814	0.00259778	8764	ENSG00000272911	2688473	2688960	488	+	0	overlapEnd	253	RP11-74E22.6
chr22	39013169	39015169	2001	*	7.48174	7.74304	7.1624	0.820087	0.00163416	0.00882616	14666	ENSG00000244509	39014083	39020352	6270	+	0	overlapStart	0	APOBEC3C
chr22	39013169	39015169	2001	*	7.48174	7.74304	7.1624	0.820087	0.00163416	0.00882616	14666	ENSG00000243811	39014363	39033276	18914	+	0	overlapStart	0	APOBEC3D
chr6	75748173	75750173	2001	*	8.73919	8.99947	8.42138	0.817889	0.000842812	0.0049476	19055	ENSG00000196586	75749192	75919537	170346	+	0	overlapStart	0	MYO6
chr13	80340366	80342366	2001	*	8.47792	8.73772	8.16083	0.816637	0.00313764	0.0155071	6176	ENSG00000136158	80335976	80340951	4976	-	0	overlapStart	0	SPRY2
chr6	87718237	87720237	2001	*	6.41152	6.67168	6.09389	0.816598	0.00678257	0.0301032	19093	ENSG00000238628	87720915	87721018	104	+	677	upstream	677	snoU13
chr19	40190275	40192275	2001	*	8.19495	8.45193	7.88204	0.809575	0.00157128	0.00854086	11251	ENSG00000130758	40191744	40215575	23832	+	0	overlapStart	0	MAP3K10
chr17	48584543	48586543	2001	*	7.7662	8.0229	7.45372	0.808742	0.00178153	0.00948305	9431	ENSG00000182742	48575513	48580111	4599	-	4431	upstream	4431	HOXB4
chr17	48584543	48586543	2001	*	7.7662	8.0229	7.45372	0.808742	0.00178153	0.00948305	9431	ENSG00000257178	48579630	48582259	2630	-	2283	upstream	2283	MIR10A
chr10	30432997	30434997	2001	*	10.0304	10.2868	9.71851	0.808203	0.00323586	0.0159492	2580	ENSG00000107968	30433937	30461833	27897	+	0	overlapStart	0	MAP3K8
chr14	105167892	105169892	2001	*	7.55436	7.81038	7.24289	0.80698	0.00112215	0.00636552	7064	ENSG00000184916	105140981	105168824	27844	-	0	overlapStart	0	JAG2
chr20	10218635	10220635	2001	*	7.80845	8.06429	7.49726	0.80661	0.000582796	0.00356926	13635	ENSG00000132639	10218830	10307418	88589	+	0	overlapStart	0	SNAP25
chrX	66074043	66076043	2001	*	5.87419	6.13002	5.563	0.805284	0.0028821	0.0144558	23228	ENSG00000237294	66074835	66076347	1513	-	0	overlapEnd	303	EIF4BP9
chr20	33673455	33675455	2001	*	7.17042	7.42534	6.86057	0.80409	0.000254966	0.00172638	13762	ENSG00000125967	33657087	33674463	17377	-	0	overlapStart	0	NECAB3
chr20	33673455	33675455	2001	*	7.17042	7.42534	6.86057	0.80409	0.000254966	0.00172638	13762	ENSG00000271803	33674517	33675380	864	+	0	includeFeature	0	RP1-63M2.5
chr1	182390758	182392758	2001	*	8.76237	9.01707	8.45284	0.804035	0.000622467	0.00378574	1713	ENSG00000135821	182381704	182392206	10503	-	0	overlapStart	0	GLUL
chr9	120924850	120926850	2001	*	8.61668	8.87138	8.30718	0.803979	0.00274312	0.013835	22515	ENSG00000056558	120902393	120929173	26781	-	0	inside	2322	TRAF1
chr5	18745219	18747219	2001	*	9.85793	10.1124	9.54868	0.803691	0.00122553	0.00687988	17281	ENSG00000248693	18704433	18746173	41741	-	0	overlapStart	0	CTD-2023M8.1
chr1	46532318	46534318	2001	*	7.68247	7.93689	7.37338	0.803046	0.00113462	0.00642289	714	ENSG00000282881	46532166	46533614	1449	-	0	overlapStart	0	RP11-49P4.7
chr1	46532318	46534318	2001	*	7.68247	7.93689	7.37338	0.803046	0.00113462	0.00642289	714	ENSG00000269956	46538696	46570255	31560	+	4377	upstream	4377	MKNK1-AS1
chrX	129780460	129782460	2001	*	9.56993	9.82392	9.26146	0.802371	0.00534836	0.024616	23460	ENSG00000122122	129779979	129795201	15223	+	0	inside	480	SASH3
chrX	9165110	9167110	2001	*	7.102	7.35624	6.79316	0.802368	0.00135209	0.00749773	22932	ENSG00000177138	9024232	9164639	140408	-	470	upstream	470	FAM9B
chr9	21994363	21996363	2001	*	10.2718	10.5257	9.96349	0.802164	0.0014747	0.00808665	22031	LRG_11	21967752	21994491	26740	-	0	overlapStart	0	CDKN2A
chr9	21994363	21996363	2001	*	10.2718	10.5257	9.96349	0.802164	0.0014747	0.00808665	22031	ENSG00000147889	21967753	21995301	27549	-	0	overlapStart	0	CDKN2A
chr9	21994363	21996363	2001	*	10.2718	10.5257	9.96349	0.802164	0.0014747	0.00808665	22031	ENSG00000240498	21994778	22121097	126320	+	0	overlapStart	0	CDKN2B-AS1
chr9	21994363	21996363	2001	*	10.2718	10.5257	9.96349	0.802164	0.0014747	0.00808665	22031	ENSG00000266446	21995482	21996013	532	+	0	includeFeature	0	RP11-149I2.4
chr1	226736371	226738371	2001	*	8.54965	8.80356	8.24129	0.802037	0.000673432	0.00405397	2096	ENSG00000143772	226631690	226739323	107634	-	0	inside	951	ITPKB
chr19	17404688	17406688	2001	*	7.65559	7.90784	7.3497	0.797676	0.0031158	0.0154185	10908	ENSG00000130303	17402939	17405648	2710	-	0	overlapStart	0	BST2
chr19	17404688	17406688	2001	*	7.65559	7.90784	7.3497	0.797676	0.0031158	0.0154185	10908	ENSG00000282851	17405694	17418904	13211	+	0	overlapStart	0	BISPR
chr19	17404688	17406688	2001	*	7.65559	7.90784	7.3497	0.797676	0.0031158	0.0154185	10908	ENSG00000141971	17405722	17433724	28003	+	0	overlapStart	0	MVB12A
chr14	39228326	39230326	2001	*	8.45788	8.71003	8.15212	0.797657	0.00064505	0.003903	6486	ENSG00000150526	39230231	39253655	23425	+	0	overlapStart	0	MIA2
chr14	39228326	39230326	2001	*	8.45788	8.71003	8.15212	0.797657	0.00064505	0.003903	6486	ENSG00000258941	39233902	39350423	116522	+	3575	upstream	3575	RP11-407N17.3
chr7	131555548	131557548	2001	*	8.4722	8.72433	8.16648	0.797602	0.00179025	0.00952304	20754	ENSG00000128567	131500262	131558217	57956	-	0	inside	668	PODXL
chr2	28809624	28811624	2001	*	8.92651	9.17857	8.62091	0.797491	0.00175559	0.009362	11990	ENSG00000273233	28810281	28810706	426	-	0	includeFeature	0	RP11-713D19.1
chr1	231611870	231613870	2001	*	7.15186	7.40376	6.84649	0.796589	0.00179942	0.00956533	2158	ENSG00000229228	231591292	231612090	20799	-	0	overlapStart	0	LINC00582
chr1	201169859	201171859	2001	*	8.9766	9.22828	8.67154	0.79657	0.00660269	0.0293986	1820	ENSG00000116857	201134772	201171574	36803	-	0	overlapStart	0	TMEM9
chr11	62542405	62544405	2001	*	8.2294	8.48111	7.9243	0.79651	0.00213854	0.0111449	3817	ENSG00000257058	62545999	62547699	1701	+	1593	upstream	1593	RP11-864I4.4
chr19	19590273	19592273	2001	*	7.3029	7.55468	6.99769	0.796377	0.0036233	0.017591	11009	ENSG00000267178	19588091	19588415	325	-	1857	upstream	1857	PHF5CP
chr9	124257209	124259209	2001	*	7.05721	7.30863	6.75253	0.795376	0.000341191	0.00223218	22545	ENSG00000119408	124257606	124353307	95702	+	0	overlapStart	0	NEK6
chr9	124257209	124259209	2001	*	7.05721	7.30863	6.75253	0.795376	0.000341191	0.00223218	22545	ENSG00000227200	124262876	124265809	2934	+	3666	upstream	3666	RP11-121A14.3
chrX	2927790	2929790	2001	*	7.2592	7.51055	6.95462	0.795298	0.0019355	0.0102083	22920	ENSG00000006756	2903970	2929351	25382	-	0	overlapStart	0	ARSD
chr8	9087908	9089908	2001	*	7.75808	8.00915	7.45392	0.794795	0.00160375	0.00868339	21053	ENSG00000197334	9091240	9091508	269	+	1331	upstream	1331	Metazoa_SRP
chr19	6551117	6553117	2001	*	6.63211	6.88335	6.32769	0.794658	0.00330048	0.0162102	10570	ENSG00000268742	6552358	6554494	2137	-	0	overlapEnd	1376	CTD-2396E7.7
chr3	121653703	121655703	2001	*	6.39803	6.64924	6.09366	0.794407	0.000617246	0.00375882	15738	ENSG00000243544	121653994	121654296	303	-	0	includeFeature	0	RN7SL172P
chr3	121653703	121655703	2001	*	6.39803	6.64924	6.09366	0.794407	0.000617246	0.00375882	15738	ENSG00000222057	121655475	121655604	130	-	0	includeFeature	0	RNU4-62P
chr19	16586064	16588064	2001	*	8.26279	8.5135	7.95916	0.794045	0.00415108	0.0197836	10881	ENSG00000269578	16586905	16587985	1081	-	0	includeFeature	0	CTD-3222D19.5
chr19	16586064	16588064	2001	*	8.26279	8.5135	7.95916	0.794045	0.00415108	0.0197836	10881	ENSG00000279748	16586905	16589409	2505	+	0	overlapStart	0	CTD-3222D19.9
chr1	236141486	236143486	2001	*	8.76464	9.01526	8.46112	0.793947	0.00161242	0.00872233	2212	ENSG00000077585	236142505	236221865	79361	+	0	overlapStart	0	GPR137B
chr9	35637911	35639911	2001	*	6.20725	6.45787	5.90376	0.792758	0.00289546	0.0145159	22100	ENSG00000231393	35642514	35643517	1004	+	2602	upstream	2602	RP11-331F9.3
chr3	10010227	10012227	2001	*	8.0302	8.28018	7.72764	0.792191	0.00228944	0.0118452	14925	ENSG00000125037	9962537	10011116	48580	-	0	overlapStart	0	EMC3
chr3	10010227	10012227	2001	*	8.0302	8.28018	7.72764	0.792191	0.00228944	0.0118452	14925	ENSG00000206567	10006418	10011209	4792	-	0	overlapStart	0	AC022007.5
chr5	88501488	88503488	2001	*	7.21841	7.46807	6.91632	0.791111	0.000674484	0.00405824	17632	ENSG00000271904	88433892	88498697	64806	-	2790	upstream	2790	CTC-498M16.4
chr1	35576810	35578810	2001	*	7.36462	7.61392	7.06307	0.790271	0.00051085	0.00317973	539	ENSG00000239636	35569813	35577729	7917	-	0	overlapStart	0	RP4-728D4.2
chr1	35576810	35578810	2001	*	7.36462	7.61392	7.06307	0.790271	0.00051085	0.00317973	539	ENSG00000116819	35573370	35595328	21959	+	0	inside	3439	TFAP2E
chr8	96144822	96146822	2001	*	8.32266	8.5717	8.02146	0.78996	0.00293236	0.0146767	21562	ENSG00000270131	96140572	96140944	373	-	3877	upstream	3877	KB-1043D8.8
chr16	28507268	28509268	2001	*	6.55652	6.80569	6.25515	0.789498	0.000456296	0.00288886	8127	ENSG00000197272	28499362	28512051	12690	-	0	inside	2782	IL27
chr21	43335888	43337888	2001	*	5.97804	6.22693	5.67708	0.788283	0.0014323	0.0078962	14311	ENSG00000237864	43322417	43332039	9623	-	3848	upstream	3848	LINC00322
chr6	144150351	144152351	2001	*	10.019	10.267	9.71934	0.787612	0.00284685	0.0143093	19512	LRG_113	144150517	144191939	41423	+	0	overlapStart	0	STX11
chr6	144150351	144152351	2001	*	10.019	10.267	9.71934	0.787612	0.00284685	0.0143093	19512	ENSG00000135604	144150526	144188370	37845	+	0	overlapStart	0	STX11
chr7	130912511	130914511	2001	*	9.85194	10.0998	9.55251	0.787191	0.00511594	0.0236986	20742	ENSG00000226380	130876747	130913310	36564	-	0	overlapStart	0	MIR29A
chr7	143309996	143311996	2001	*	6.62123	6.86901	6.32188	0.786153	0.000503349	0.00314048	20861	ENSG00000188037	143316126	143352083	35958	+	4129	upstream	4129	CLCN1
chr1	8025361	8027361	2001	*	7.85942	8.10693	7.56048	0.786054	0.00066084	0.00398731	118	ENSG00000116285	8004404	8026308	21905	-	0	overlapStart	0	ERRFI1
chr1	8025361	8027361	2001	*	7.85942	8.10693	7.56048	0.786054	0.00066084	0.00398731	118	ENSG00000238290	8026738	8122702	95965	+	0	overlapStart	0	RP11-431K24.1
chr16	79599827	79601827	2001	*	9.71055	9.95687	9.41334	0.783455	0.0023075	0.0119307	8546	ENSG00000178573	79585843	79600714	14872	-	0	overlapStart	0	MAF
chr16	79599827	79601827	2001	*	9.71055	9.95687	9.41334	0.783455	0.0023075	0.0119307	8546	ENSG00000277214	79603572	79604177	606	+	1744	upstream	1744	RP11-70D24.3
chr16	79599827	79601827	2001	*	9.71055	9.95687	9.41334	0.783455	0.0023075	0.0119307	8546	ENSG00000278058	79605802	79606605	804	+	3974	upstream	3974	RP11-70D24.2
chr1	1212087	1214087	2001	*	7.16563	7.41133	6.86932	0.781346	0.000367549	0.00238121	27	ENSG00000186827	1211326	1214138	2813	-	0	inside	50	TNFRSF4
chrX	45770790	45772790	2001	*	7.25593	7.50118	6.96028	0.780282	0.00221931	0.0115252	23091	ENSG00000270069	45745211	45770274	25064	-	515	upstream	515	MIR222HG
chr19	18044170	18046170	2001	*	7.38782	7.63258	7.09287	0.77916	0.00180731	0.00960512	10936	ENSG00000243455	18048637	18049090	454	+	2466	upstream	2466	RPS18P13
chr10	73908118	73910118	2001	*	6.61515	6.85997	6.32012	0.778867	0.0045563	0.0214253	2878	ENSG00000122861	73909177	73917497	8321	+	0	overlapStart	0	PLAU
chr10	73908118	73910118	2001	*	6.61515	6.85997	6.32012	0.778867	0.0045563	0.0214253	2878	LRG_593	73911104	73917501	6398	+	985	upstream	985	PLAU
chr1	29123551	29125551	2001	*	7.39218	7.63486	7.10025	0.774055	0.00123865	0.00694693	463	ENSG00000253304	29119428	29123935	4508	-	0	overlapStart	0	TMEM200B
chr11	110711467	110713467	2001	*	8.20131	8.44388	7.90955	0.774026	0.00305427	0.0151712	4264	ENSG00000137727	110577042	110713189	136148	-	0	overlapStart	0	ARHGAP20
chr1	235074186	235076186	2001	*	7.46039	7.70294	7.16864	0.773781	0.0120949	0.0491828	2187	ENSG00000280587	235065479	235074220	8742	-	0	overlapStart	0	LINC01348
chr7	130667633	130669633	2001	*	8.90448	9.14654	8.61345	0.772925	0.00110131	0.00627187	20738	ENSG00000158623	130506238	130668748	162511	-	0	overlapStart	0	COPG2
chr10	71318168	71320168	2001	*	8.62801	8.86973	8.33747	0.772059	0.00170969	0.00915424	2830	ENSG00000198246	71319258	71363385	44128	+	0	overlapStart	0	SLC29A3
chr7	13990313	13992313	2001	*	8.23418	8.4759	7.94366	0.771948	0.00344882	0.0168466	19930	ENSG00000006468	13891228	13991425	100198	-	0	overlapStart	0	ETV1
chr4	141635566	141637566	2001	*	8.20807	8.44946	7.91802	0.77115	0.00247859	0.0126794	17025	ENSG00000164136	141636599	141733987	97389	+	0	overlapStart	0	IL15
chr11	88508187	88510187	2001	*	6.5619	6.80328	6.27187	0.770397	0.000609459	0.00371523	4160	ENSG00000255082	88504576	88524054	19479	+	0	inside	3610	GRM5-AS1
chr2	36354834	36356834	2001	*	8.82013	9.06102	8.5308	0.770051	0.00259461	0.0132015	12028	ENSG00000260025	36354749	36355114	366	-	0	overlapStart	0	RP11-490M8.1
chr2	36354834	36356834	2001	*	8.82013	9.06102	8.5308	0.770051	0.00259461	0.0132015	12028	ENSG00000150938	36355926	36551135	195210	+	0	overlapStart	0	CRIM1
chr18	3602535	3605817	3283	*	8.56065	8.80155	8.27129	0.770036	0.000995985	0.00573565	9967	ENSG00000262001	3603000	3608336	5337	+	0	overlapStart	0	DLGAP1-AS2
chr9	129487703	129489703	2001	*	9.12276	9.36354	8.83358	0.769827	0.00145236	0.00798818	22657	ENSG00000204054	129483451	129513686	30236	+	0	inside	4251	LINC00963
chr3	168094743	168096743	2001	*	9.74483	9.98529	9.45611	0.769104	0.0109796	0.0453894	16050	ENSG00000173905	168008677	168095975	87299	-	0	overlapStart	0	GOLIM4
chr11	125062024	125064024	2001	*	7.63639	7.87696	7.34751	0.768998	0.000923169	0.0053616	4429	ENSG00000134955	125063067	125090312	27246	+	0	overlapStart	0	SLC37A2
chr19	45078343	45080343	2001	*	7.40381	7.64371	7.1159	0.767268	0.00196391	0.0103351	11367	ENSG00000170684	45071500	45076588	5089	-	1754	upstream	1754	ZNF296
chr19	45078343	45080343	2001	*	7.40381	7.64371	7.1159	0.767268	0.00196391	0.0103351	11367	ENSG00000142252	45079195	45091524	12330	+	0	overlapStart	0	GEMIN7
chr19	45078343	45080343	2001	*	7.40381	7.64371	7.1159	0.767268	0.00196391	0.0103351	11367	ENSG00000007047	45079288	45305283	225996	+	0	overlapStart	0	MARK4
chr2	86789959	86791959	2001	*	9.13327	9.37262	8.84616	0.766335	0.00239244	0.0123214	12439	LRG_44	86784605	86791714	7110	-	0	overlapStart	0	CD8A
chr20	47414545	47416545	2001	*	5.8081	6.04759	5.52077	0.76511	0.00788977	0.0342267	13928	ENSG00000224565	47391929	47412327	20399	-	2217	upstream	2217	RP1-148H17.1
chr7	142710937	142712937	2001	*	7.20226	7.44099	6.91604	0.764329	0.00268531	0.0135986	20848	ENSG00000241911	142711384	142711924	541	+	0	includeFeature	0	TRBVB
chr7	142710937	142712937	2001	*	7.20226	7.44099	6.91604	0.764329	0.00268531	0.0135986	20848	ENSG00000211752	142715346	142715861	516	+	2408	upstream	2408	TRBV27
chr6	33074871	33076871	2001	*	8.13427	8.37221	7.84917	0.762734	0.00220875	0.0114729	18771	ENSG00000231389	33064569	33080775	16207	-	0	inside	3903	HLA-DPA1
chr6	33074871	33076871	2001	*	8.13427	8.37221	7.84917	0.762734	0.00220875	0.0114729	18771	ENSG00000223865	33075926	33087201	11276	+	0	overlapStart	0	HLA-DPB1
chr6	33074871	33076871	2001	*	8.13427	8.37221	7.84917	0.762734	0.00220875	0.0114729	18771	ENSG00000224796	33079451	33079860	410	+	2579	upstream	2579	RPL32P1
chr22	46266924	46268924	2001	*	6.66769	6.9058	6.38237	0.762502	0.000491455	0.00307602	14811	ENSG00000130943	46255663	46263355	7693	-	3568	upstream	3568	PKDREJ
chr22	46266924	46268924	2001	*	6.66769	6.9058	6.38237	0.762502	0.000491455	0.00307602	14811	ENSG00000075234	46267961	46294008	26048	+	0	overlapStart	0	TTC38
chr12	121128306	121130306	2001	*	8.179	8.41674	7.8942	0.762251	0.00481857	0.022493	5621	ENSG00000089041	121132819	121188032	55214	+	2512	upstream	2512	P2RX7
chr6	25035282	25037282	2001	*	7.01181	7.24925	6.72745	0.76109	0.00161212	0.00872233	18576	ENSG00000283467	24840704	25041926	201223	-	0	inside	4643	AL078584.1
chr6	25035282	25037282	2001	*	7.01181	7.24925	6.72745	0.76109	0.00161212	0.00872233	18576	ENSG00000272053	25014952	25042170	27219	-	0	inside	4887	RP11-367G6.3
chr6	25035282	25037282	2001	*	7.01181	7.24925	6.72745	0.76109	0.00161212	0.00872233	18576	ENSG00000244618	25031009	25031287	279	-	3994	upstream	3994	RN7SL334P
chr6	25035282	25037282	2001	*	7.01181	7.24925	6.72745	0.76109	0.00161212	0.00872233	18576	ENSG00000229313	25041839	25056664	14826	+	4556	upstream	4556	RP3-425P12.5
chr12	47215486	47217486	2001	*	8.66136	8.89858	8.37731	0.761065	0.00168724	0.00906074	4913	ENSG00000247774	47205898	47216456	10559	-	0	overlapStart	0	PCED1B-AS1
chr17	47732190	47734190	2001	*	8.80977	9.04624	8.5268	0.759265	0.00224953	0.0116565	9408	ENSG00000073861	47733244	47746119	12876	+	0	overlapStart	0	TBX21
chr1	68496138	68498138	2001	*	8.71878	8.95463	8.43669	0.757756	0.00154234	0.00840867	857	ENSG00000024526	68474152	68497221	23070	-	0	overlapStart	0	DEPDC1
chr1	68496138	68498138	2001	*	8.71878	8.95463	8.43669	0.757756	0.00154234	0.00840867	857	ENSG00000234264	68496676	68538627	41952	+	0	overlapStart	0	DEPDC1-AS1
chr1	89271893	89273893	2001	*	8.66524	8.90106	8.3832	0.757662	0.001943	0.0102433	945	ENSG00000154451	89258950	89272804	13855	-	0	overlapStart	0	GBP5
chr12	57477440	57480932	3493	*	10.0437	10.2793	9.76193	0.757349	0.00386974	0.018642	5139	ENSG00000166986	57475445	57517569	42125	+	0	inside	1994	MARS
chrX	46446274	46448274	2001	*	8.06253	8.29806	7.78091	0.75683	0.00291195	0.01459	23095	ENSG00000147121	46446857	46497422	50566	+	0	overlapStart	0	KRBOX4
chrX	118973821	118975821	2001	*	8.57945	8.8149	8.29792	0.756771	0.00625139	0.0280885	23399	ENSG00000175556	118974614	119018355	43742	+	0	overlapStart	0	LONRF3
chr4	2290128	2292128	2001	*	8.77792	9.01295	8.49701	0.755762	0.00286562	0.0143914	16360	ENSG00000251148	2295584	2319089	23506	+	3455	upstream	3455	RP11-478C1.7
chr12	128852456	128854456	2001	*	5.90631	6.14179	5.62475	0.755465	0.00122106	0.00685801	5730	ENSG00000151948	128853427	128984968	131542	+	0	overlapStart	0	GLT1D1
chr8	102122362	102124362	2001	*	8.95133	9.1859	8.67107	0.754681	0.00276664	0.0139387	21617	ENSG00000104490	101686543	102124907	438365	-	0	inside	544	NCALD
chr8	102122362	102124362	2001	*	8.95133	9.1859	8.67107	0.754681	0.00276664	0.0139387	21617	ENSG00000266756	102125432	102125515	84	+	1069	upstream	1069	MIR5680
chr1	39788088	39790088	2001	*	7.44072	7.67518	7.16063	0.754037	0.000824614	0.0048492	601	ENSG00000116985	39757182	39788861	31680	-	0	overlapStart	0	BMP8B
chr1	39788088	39790088	2001	*	7.44072	7.67518	7.16063	0.754037	0.000824614	0.0048492	601	ENSG00000261798	39788976	39790171	1196	+	0	overlapStart	0	RP1-118J21.25
chr22	44667136	44669136	2001	*	8.7046	8.93836	8.42549	0.752677	0.0042698	0.0202717	14789	ENSG00000186654	44668547	44737681	69135	+	0	overlapStart	0	PRR5
chr2	241802824	241804824	2001	*	7.14908	7.38287	6.86993	0.752308	0.00169161	0.00907798	13520	ENSG00000215023	241800916	241801907	992	-	916	upstream	916	AC114730.5
chr2	241802824	241804824	2001	*	7.14908	7.38287	6.86993	0.752308	0.00169161	0.00907798	13520	ENSG00000204099	241808825	241817413	8589	+	4000	upstream	4000	NEU4
chr10	84193583	84195583	2001	*	8.05964	8.29295	7.78118	0.751446	0.00594568	0.0269402	2932	ENSG00000148600	84194635	84219621	24987	+	0	overlapStart	0	CDHR1
chr1	160522074	160524074	2001	*	6.8183	7.05161	6.53983	0.750974	0.00132508	0.00736868	1507	ENSG00000162739	160485030	160523262	38233	-	0	overlapStart	0	SLAMF6
chr4	121226676	121228676	2001	*	7.57917	7.81227	7.30101	0.750803	0.00652725	0.0291341	16952	ENSG00000050730	121131408	121227466	96059	-	0	overlapStart	0	TNIP3
chr11	102293181	102295181	2001	*	7.64206	7.87513	7.36395	0.75074	0.00243647	0.0125046	4206	ENSG00000243777	102295060	102295806	747	+	0	overlapStart	0	RP11-864G5.1
chr1	26786700	26788700	2001	*	9.34437	9.57728	9.06647	0.750703	0.00273565	0.0138121	393	ENSG00000060642	26787472	26798398	10927	+	0	overlapStart	0	PIGV
chr7	38329745	38331745	2001	*	7.27053	7.50354	6.99251	0.750453	0.00148183	0.00812003	20105	ENSG00000272908	38326070	38329643	3574	-	101	upstream	101	RP11-121A8.1
chr7	38329745	38331745	2001	*	7.27053	7.50354	6.99251	0.750453	0.00148183	0.00812003	20105	ENSG00000211696	38330343	38330935	593	-	0	includeFeature	0	TRGV8
chr6	129709252	129711252	2001	*	8.61759	8.84971	8.34081	0.748698	0.00316122	0.0156138	19346	ENSG00000146376	129576132	129710225	134094	-	0	overlapStart	0	ARHGAP18
chr7	155204714	155206714	2001	*	10.2715	10.5036	9.99489	0.748661	0.00359079	0.0174655	20972	ENSG00000228521	155204147	155205189	1043	+	0	overlapEnd	566	AC099552.3
chr3	125309963	125311963	2001	*	7.36836	7.60041	7.0917	0.748179	0.00158799	0.00861185	15777	ENSG00000229048	125310881	125311350	470	+	0	includeFeature	0	DUTP1
chr1	93877984	93879984	2001	*	9.65275	9.88455	9.37644	0.74803	0.0037777	0.0182619	1014	ENSG00000067334	93866283	93879918	13636	-	0	overlapStart	0	DNTTIP2
chr10	132961381	132963381	2001	*	7.16802	7.39987	6.89163	0.747617	0.0037496	0.0181334	3334	ENSG00000232903	132943967	132965289	21323	-	0	inside	1907	LINC01166
chr10	132961381	132963381	2001	*	7.16802	7.39987	6.89163	0.747617	0.0037496	0.0181334	3334	ENSG00000224758	132961340	132962237	898	-	0	overlapStart	0	LINC01167
chr10	132961381	132963381	2001	*	7.16802	7.39987	6.89163	0.747617	0.0037496	0.0181334	3334	ENSG00000240707	132965534	132976354	10821	+	2152	upstream	2152	LINC01168
chr8	38029951	38031951	2001	*	8.82533	9.05665	8.54972	0.746758	0.00220025	0.0114337	21268	ENSG00000187840	38030341	38060365	30025	+	0	overlapStart	0	EIF4EBP1
chr22	50538750	50540750	2001	*	8.19881	8.43	7.92338	0.746338	0.0103153	0.0431017	14863	ENSG00000273272	50542650	50543011	362	+	1899	upstream	1899	CTA-384D8.34
chr11	86151067	86153067	2001	*	5.88918	6.1208	5.61313	0.746098	0.00303293	0.0150842	4135	ENSG00000200877	86153227	86153334	108	+	159	upstream	159	RNU6-560P
chr17	76715287	76717287	2001	*	9.10771	9.33871	8.83255	0.746024	0.00323964	0.0159645	9782	ENSG00000182534	76672551	76711016	38466	-	4270	upstream	4270	MXRA7
chr15	50246976	50248976	2001	*	6.98615	7.21727	6.71081	0.745749	0.00157268	0.00854648	7327	ENSG00000241175	50244628	50244931	304	-	2044	upstream	2044	RN7SL494P
chr1	39204366	39206366	2001	*	7.48121	7.71174	7.2067	0.74454	0.00539471	0.02481	589	ENSG00000270040	39206512	39206957	446	+	145	upstream	145	RP11-416A14.1
chr15	101333130	101335130	2001	*	6.87481	7.10513	6.6006	0.74376	0.00750934	0.0328112	7780	ENSG00000259764	101334437	101337428	2992	+	0	overlapStart	0	PCSK6-AS1
chr1	43367110	43369110	2001	*	8.65942	8.88935	8.38576	0.743398	0.00191845	0.0101297	664	ENSG00000066322	43363397	43368074	4678	-	0	overlapStart	0	ELOVL1
chr5	10440849	10442849	2001	*	8.73431	8.96403	8.46095	0.742901	0.00303112	0.0150784	17251	ENSG00000250600	10441290	10441792	503	-	0	includeFeature	0	ROPN1L-AS1
chr5	10440849	10442849	2001	*	8.73431	8.96403	8.46095	0.742901	0.00303112	0.0150784	17251	ENSG00000145491	10441524	10472029	30506	+	0	overlapStart	0	ROPN1L
chr4	2837238	2839238	2001	*	7.61359	7.84271	7.34108	0.741189	0.00222483	0.0115488	16379	ENSG00000087274	2843857	2930076	86220	+	4618	upstream	4618	ADD1
chr19	2281246	2283246	2001	*	6.12076	6.35	5.84808	0.740594	0.00175005	0.0093365	10439	ENSG00000188305	2274622	2282176	7555	-	0	overlapStart	0	C19orf35
chr15	75107727	75109727	2001	*	6.43149	6.66024	6.15951	0.739672	0.00231155	0.0119465	7565	ENSG00000260152	75114261	75114868	608	+	4533	upstream	4533	RP11-69H7.4
chr6	26658780	26660780	2001	*	8.35835	8.58653	8.08718	0.739101	0.00125108	0.00701162	18623	ENSG00000181315	26634383	26659752	25370	-	0	overlapStart	0	ZNF322
chr22	39039661	39041661	2001	*	7.46968	7.69793	7.19841	0.739021	0.00750885	0.0328112	14668	ENSG00000128394	39040604	39053910	13307	+	0	overlapStart	0	APOBEC3F
chr22	39039661	39041661	2001	*	7.46968	7.69793	7.19841	0.739021	0.00750885	0.0328112	14668	ENSG00000239713	39040961	39087743	46783	+	0	overlapStart	0	APOBEC3G
chr9	7934870	7936870	2001	*	8.06285	8.29092	7.79182	0.738789	0.00287376	0.0144262	21969	ENSG00000226376	7930827	7935137	4311	-	0	overlapStart	0	RP11-29B9.1
chr7	18085790	18087790	2001	*	6.23277	6.46075	5.96188	0.737652	0.00302602	0.0150657	19941	ENSG00000048052	18086949	19002416	915468	+	0	overlapStart	0	HDAC9
chr1	30823557	30825557	2001	*	6.57261	6.80037	6.30203	0.737386	0.00244231	0.0125236	470	ENSG00000223382	30824228	30834431	10204	+	0	overlapStart	0	RP5-1125N11.2
chr2	70108038	70110038	2001	*	8.65703	8.88441	8.38699	0.73722	0.00404022	0.0193253	12310	ENSG00000179818	69962263	70103220	140958	-	4817	upstream	4817	PCBP1-AS1
chr12	51423788	51425788	2001	*	7.5475	7.77486	7.27749	0.7369	0.00160255	0.00867886	5011	ENSG00000271065	51421956	51424611	2656	-	0	overlapStart	0	RP11-607P23.1
chr15	101979367	101981367	2001	*	6.01867	6.24613	5.74853	0.736184	0.0078453	0.034065	7786	ENSG00000248472	101976558	101979093	2536	-	273	upstream	273	DDX11L9
chr6	28136341	28138341	2001	*	8.1392	8.36618	7.86973	0.736161	0.00386387	0.0186175	18656	ENSG00000269293	28121795	28137293	15499	-	0	overlapStart	0	ZSCAN16-AS1
chr6	28136341	28138341	2001	*	8.1392	8.36618	7.86973	0.736161	0.00386387	0.0186175	18656	ENSG00000261839	28136849	28139678	2830	+	0	overlapStart	0	RP1-265C24.8
chr6	28136341	28138341	2001	*	8.1392	8.36618	7.86973	0.736161	0.00386387	0.0186175	18656	ENSG00000198315	28141910	28159472	17563	+	3568	upstream	3568	ZKSCAN8
chr9	86098498	86100498	2001	*	7.54262	7.76947	7.27333	0.735674	0.00450773	0.0212477	22279	ENSG00000135052	86026146	86100173	74028	-	0	overlapStart	0	GOLM1
chr3	195906020	195908020	2001	*	9.693	9.91884	9.42512	0.733651	0.00704258	0.0310763	16262	ENSG00000061938	195863364	195911945	48582	-	0	inside	3924	TNK2
chr3	195906020	195908020	2001	*	9.693	9.91884	9.42512	0.733651	0.00704258	0.0310763	16262	ENSG00000224614	195908076	195911257	3182	+	55	upstream	55	TNK2-AS1
chr3	195906020	195908020	2001	*	9.693	9.91884	9.42512	0.733651	0.00704258	0.0310763	16262	ENSG00000226155	195912049	195913986	1938	+	4028	upstream	4028	AC124944.3
chr17	35486878	35488878	2001	*	8.41181	8.63742	8.14426	0.732924	0.00379022	0.0183103	9158	ENSG00000267046	35490009	35491238	1230	+	1130	upstream	1130	E2F3P1
chr5	160467049	160469049	2001	*	9.28957	9.51464	9.02277	0.731757	0.00680543	0.0301763	18205	ENSG00000253522	160468268	160487426	19159	+	0	overlapStart	0	MIR3142HG
chr15	41893951	41895951	2001	*	9.08606	9.31109	8.81931	0.73165	0.00450986	0.0212534	7254	ENSG00000137877	41848144	41894077	45934	-	0	overlapStart	0	SPTBN5
chr15	41893951	41895951	2001	*	9.08606	9.31109	8.81931	0.73165	0.00450986	0.0212534	7254	ENSG00000174171	41892793	41898575	5783	+	0	inside	1157	RP11-23P13.6
chr1	225847497	225849497	2001	*	7.46343	7.68851	7.19661	0.731414	0.00237009	0.0122249	2063	ENSG00000242861	225840883	225846522	5640	-	974	upstream	974	RP11-285F7.2
chr18	80246620	80248620	2001	*	7.76605	7.99013	7.50066	0.729087	0.0032688	0.016078	10333	ENSG00000178184	80157232	80247546	90315	-	0	overlapStart	0	PARD6G
chr10	102119519	102121519	2001	*	9.05536	9.27925	8.79021	0.72891	0.00235588	0.0121596	3118	ENSG00000198728	102107560	102120453	12894	-	0	overlapStart	0	LDB1
chr11	88414017	88416017	2001	*	7.03325	7.25705	6.76824	0.728144	0.00525911	0.0242547	4158	ENSG00000249489	88408179	88409223	1045	-	4793	upstream	4793	GAPDHP70
chr11	85810195	85812195	2001	*	9.47011	9.69356	9.2056	0.727874	0.00515125	0.0238528	4125	ENSG00000137501	85694224	85811159	116936	-	0	overlapStart	0	SYTL2
chr1	107962696	107964696	2001	*	8.93251	9.15597	8.66798	0.727838	0.0025194	0.0128659	1078	ENSG00000134215	107571160	107965144	393985	-	0	inside	447	VAV3
chr1	107962696	107964696	2001	*	8.93251	9.15597	8.66798	0.727838	0.0025194	0.0128659	1078	ENSG00000230489	107964443	107994607	30165	+	0	overlapStart	0	VAV3-AS1
chr5	136079681	136081681	2001	*	7.58853	7.81203	7.32394	0.72765	0.00321805	0.015868	17929	ENSG00000270123	136080471	136080597	127	-	0	includeFeature	0	VTRNA2-1
chr5	136079681	136081681	2001	*	7.58853	7.81203	7.32394	0.72765	0.00321805	0.015868	17929	ENSG00000278815	136080497	136080597	101	-	0	includeFeature	0	Vault
chr5	148825525	148827525	2001	*	10.3563	10.5794	10.0922	0.72723	0.00383686	0.0185062	18085	ENSG00000169252	148825245	148828687	3443	+	0	inside	279	ADRB2
chr12	102477909	102479909	2001	*	6.93462	7.15722	6.67129	0.725219	0.00168958	0.0090712	5420	ENSG00000017427	102395867	102480645	84779	-	0	inside	735	IGF1
chr5	55071856	55073856	2001	*	6.90175	7.12427	6.63855	0.724983	0.00416562	0.0198409	17413	ENSG00000249454	55073015	55096553	23539	+	0	overlapStart	0	GZMAP1
chr7	66113861	66115861	2001	*	9.66851	9.8905	9.40604	0.724391	0.00453699	0.0213516	20250	ENSG00000241258	66114604	66154568	39965	+	0	overlapStart	0	CRCP
chr3	194686992	194688992	2001	*	8.5179	8.73966	8.25576	0.723691	0.0104287	0.0434466	16246	ENSG00000185112	194686544	194689037	2494	+	0	inside	447	FAM43A
chr12	9950222	9952222	2001	*	6.11378	6.33481	5.85264	0.720878	0.00507449	0.0235296	4656	ENSG00000231560	9948137	9953336	5200	-	0	inside	1113	AC091814.3
chr12	9950222	9952222	2001	*	6.11378	6.33481	5.85264	0.720878	0.00507449	0.0235296	4656	ENSG00000172322	9951316	9995694	44379	+	0	overlapStart	0	CLEC12A
chr19	51393351	51395351	2001	*	8.40248	8.62295	8.14214	0.720578	0.00387682	0.0186648	11566	ENSG00000262874	51388289	51390574	2286	-	2776	upstream	2776	C19orf84
chr19	51393351	51395351	2001	*	8.40248	8.62295	8.14214	0.720578	0.00387682	0.0186648	11566	ENSG00000268889	51394488	51403650	9163	+	0	overlapStart	0	CTD-2616J11.14
chrX	71195179	71197179	2001	*	6.55358	6.77418	6.29306	0.720186	0.0108216	0.0447989	23249	ENSG00000228427	71183559	71198175	14617	-	0	inside	995	RP5-1091N2.9
chr12	51318034	51320034	2001	*	7.29833	7.51845	7.03847	0.719435	0.00502012	0.0233141	5006	ENSG00000110934	51281038	51324668	43631	-	0	inside	4633	BIN2
chr1	227562516	227564516	2001	*	8.64085	8.86028	8.38196	0.718129	0.00189396	0.0100071	2106	ENSG00000181450	227563543	227677443	113901	+	0	overlapStart	0	ZNF678
chr7	74194031	74196031	2001	*	5.56503	5.78512	5.30522	0.718003	0.01032	0.0431017	20312	ENSG00000086730	74199652	74229834	30183	+	3620	upstream	3620	LAT2
chr22	32137170	32139170	2001	*	6.27653	6.49577	6.0179	0.716719	0.0065883	0.0293622	14573	ENSG00000239674	32141267	32143272	2006	+	2096	upstream	2096	RP1-127L4.7
chr5	14663403	14665403	2001	*	9.78882	10.0076	9.53086	0.716655	0.00498629	0.0231661	17266	ENSG00000261360	14661808	14664604	2797	-	0	overlapStart	0	CTD-2165H16.4
chr5	14663403	14665403	2001	*	9.78882	10.0076	9.53086	0.716655	0.00498629	0.0231661	17266	ENSG00000154124	14664664	14699711	35048	+	0	overlapStart	0	OTULIN
chr2	69647343	69649343	2001	*	7.9459	8.16471	7.68785	0.716529	0.00607066	0.0274172	12297	ENSG00000196975	69644425	69827100	182676	+	0	inside	2917	ANXA4
chr3	40476142	40478142	2001	*	7.19434	7.41292	6.93663	0.715701	0.00385145	0.0185614	15165	ENSG00000177873	40477113	40490236	13124	+	0	overlapStart	0	ZNF619
chr20	2692471	2694471	2001	*	7.77697	7.9953	7.51961	0.715315	0.00459392	0.0215735	13558	ENSG00000088881	2692878	2760108	67231	+	0	overlapStart	0	EBF4
chr3	186108255	186110255	2001	*	10.2697	10.4878	10.0127	0.715032	0.00700815	0.0309358	16189	ENSG00000244405	186046308	186110318	64011	-	0	inside	62	ETV5
chr11	75429273	75431273	2001	*	8.35435	8.57246	8.09729	0.714931	0.00787839	0.0341836	4075	ENSG00000149243	75422394	75430629	8236	-	0	overlapStart	0	KLHL35
chr3	196631591	196633591	2001	*	9.20881	9.42683	8.95188	0.714842	0.00400081	0.0191834	16286	ENSG00000232065	196631498	196632587	1090	-	0	overlapStart	0	LINC01063
chr3	129248590	129250590	2001	*	8.3014	8.51939	8.04451	0.714636	0.00273433	0.0138084	15834	ENSG00000181789	129249606	129277773	28168	+	0	overlapStart	0	COPG1
chr9	271387	273387	2001	*	9.58306	9.80078	9.32653	0.714175	0.00454097	0.021366	21903	ENSG00000235880	267966	273002	5037	-	0	overlapStart	0	RP11-59O6.3
chr16	57601299	57603299	2001	*	8.13541	8.35318	7.87881	0.714093	0.00480559	0.0224413	8352	ENSG00000260828	57603137	57603697	561	+	0	overlapStart	0	HMGB3P32
chrX	2695945	2697945	2001	*	8.68183	8.89948	8.4254	0.713909	0.00222647	0.0115548	22916	ENSG00000002586	2691179	2741309	50131	+	0	inside	4765	CD99
chr9	136964890	136966890	2001	*	6.29269	6.51063	6.03588	0.713617	0.00207639	0.0108521	22788	ENSG00000198454	136969243	136971990	2748	+	2352	upstream	2352	PRR31
chr17	77087690	77089690	2001	*	7.2884	7.5051	7.0333	0.711256	0.0013329	0.00740556	9790	ENSG00000129657	77086716	77217101	130386	+	0	inside	973	SEC14L1
chr17	77087690	77089690	2001	*	7.2884	7.5051	7.0333	0.711256	0.0013329	0.00740556	9790	ENSG00000234912	77086716	77094990	8275	+	0	inside	973	SNHG20
chr17	77087690	77089690	2001	*	7.2884	7.5051	7.0333	0.711256	0.0013329	0.00740556	9790	ENSG00000275143	77089307	77089493	187	+	0	includeFeature	0	SCARNA16
chr17	18025159	18027159	2001	*	7.0615	7.27814	6.80648	0.711032	0.0011896	0.00670627	8991	ENSG00000280198	18026072	18026771	700	-	0	includeFeature	0	RP11-384M20.1
chr5	96807152	96809152	2001	*	10.4855	10.7015	10.2314	0.710121	0.0045282	0.0213186	17684	ENSG00000164307	96760810	96808100	47291	-	0	overlapStart	0	ERAP1
chr4	2412151	2414151	2001	*	9.75361	9.96872	9.5007	0.707954	0.00868503	0.0371045	16364	ENSG00000159733	2269582	2418663	149082	-	0	inside	4511	ZFYVE28
chr4	2412151	2414151	2001	*	9.75361	9.96872	9.5007	0.707954	0.00868503	0.0371045	16364	ENSG00000206113	2418974	2462942	43969	+	4822	upstream	4822	CFAP99
chr1	116377051	116379051	2001	*	8.93724	9.15218	8.68457	0.707465	0.00293721	0.0146948	1182	ENSG00000163399	116372668	116410261	37594	+	0	inside	4382	ATP1A1
chr19	18418467	18420467	2001	*	8.89318	9.10802	8.64067	0.707201	0.00339129	0.0165941	10963	ENSG00000130511	18418864	18434562	15699	+	0	overlapStart	0	SSBP4
chr15	80694266	80696266	2001	*	7.66411	7.87865	7.41199	0.70626	0.00168576	0.00905485	7614	ENSG00000271983	80693216	80693707	492	-	558	upstream	558	RP11-28H5.2
chr1	22142215	22144215	2001	*	6.73991	6.95448	6.48776	0.705915	0.00100229	0.00576772	289	ENSG00000162552	22117305	22143969	26665	-	0	overlapStart	0	WNT4
chr11	82970719	82972719	2001	*	7.69539	7.9096	7.44373	0.705475	0.00468482	0.021938	4111	ENSG00000137509	82823502	82970584	147083	-	134	upstream	134	PRCP
chr7	27172637	27174637	2001	*	7.60873	7.82272	7.35737	0.704934	0.00578798	0.0263571	20017	ENSG00000078399	27162435	27175180	12746	-	0	inside	542	HOXA9
chr22	17776234	17778234	2001	*	7.7694	7.9831	7.51845	0.70428	0.00487849	0.0227323	14386	ENSG00000015475	17734138	17774770	40633	-	1463	upstream	1463	BID
chr22	17776234	17778234	2001	*	7.7694	7.9831	7.51845	0.70428	0.00487849	0.0227323	14386	ENSG00000269220	17777322	17779481	2160	+	0	overlapStart	0	LINC00528
chrX	25012114	25014114	2001	*	6.47028	6.68416	6.21908	0.704113	0.00484162	0.0225961	23036	ENSG00000004848	25003694	25016420	12727	-	0	inside	2305	ARX
chr9	112173744	112175744	2001	*	8.74751	8.96077	8.49716	0.703441	0.00338145	0.0165529	22469	ENSG00000106868	112040785	112175408	134624	-	0	overlapStart	0	SUSD1
chr9	112173744	112175744	2001	*	8.74751	8.96077	8.49716	0.703441	0.00338145	0.0165529	22469	ENSG00000225513	112173522	112173971	450	-	0	overlapStart	0	RP11-165N19.2
chr19	6480710	6482710	2001	*	7.26803	7.48119	7.01783	0.702826	0.00129388	0.00722066	10562	ENSG00000205744	6467207	6482557	15351	-	0	overlapStart	0	DENND1C
chr17	67992603	67994603	2001	*	8.11481	8.32771	7.86495	0.702474	0.00307486	0.0152478	9657	ENSG00000186665	67991101	67996431	5331	-	0	inside	1827	C17orf58
chr9	70410625	70412625	2001	*	9.36404	9.5761	9.11535	0.700654	0.00808761	0.0349119	22204	ENSG00000119138	70384597	70414624	30028	-	0	inside	1998	KLF9
chr8	98293173	98295173	2001	*	6.74263	6.95479	6.49379	0.700211	0.00142176	0.0078454	21575	ENSG00000104361	98189833	98294393	104561	-	0	overlapStart	0	NIPAL2
chr17	31093847	31095847	2001	*	7.68643	7.89834	7.43796	0.699984	0.00401338	0.0192242	9111	ENSG00000264107	31090787	31095450	4664	-	0	overlapStart	0	RP11-848P1.5
chr17	31093847	31095847	2001	*	7.68643	7.89834	7.43796	0.699984	0.00401338	0.0192242	9111	ENSG00000265444	31094350	31094425	76	-	0	includeFeature	0	MIR4733
chr17	31093847	31095847	2001	*	7.68643	7.89834	7.43796	0.699984	0.00401338	0.0192242	9111	ENSG00000196712	31094927	31382116	287190	+	0	overlapStart	0	NF1
chr17	31093847	31095847	2001	*	7.68643	7.89834	7.43796	0.699984	0.00401338	0.0192242	9111	LRG_214	31094927	31377677	282751	+	0	overlapStart	0	NF1
chr2	201115248	201118513	3266	*	10.0186	10.2298	9.77125	0.698453	0.0057375	0.0261608	13155	ENSG00000003402	201116104	201176687	60584	+	0	overlapStart	0	CFLAR
chr10	87094581	87096581	2001	*	10.6807	10.8913	10.434	0.697228	0.0045156	0.021272	2952	ENSG00000148672	87050486	87094866	44381	-	0	overlapStart	0	GLUD1
chr10	87094581	87096581	2001	*	10.6807	10.8913	10.434	0.697228	0.0045156	0.021272	2952	ENSG00000122376	87094161	87191468	97308	+	0	inside	419	FAM35A
chr1	46132055	46134055	2001	*	8.54153	8.75209	8.2949	0.696991	0.00263098	0.013355	707	ENSG00000117461	46040140	46133036	92897	-	0	overlapStart	0	PIK3R3
chr1	46132055	46134055	2001	*	8.54153	8.75209	8.2949	0.696991	0.00263098	0.013355	707	ENSG00000227857	46134531	46139081	4551	+	475	upstream	475	RP4-533D7.5
chr3	101826976	101828976	2001	*	9.37762	9.58795	9.13131	0.696557	0.0055959	0.0256156	15578	ENSG00000249474	101823793	101824998	1206	-	1977	upstream	1977	RP11-49I4.3
chr3	101826976	101828976	2001	*	9.37762	9.58795	9.13131	0.696557	0.0055959	0.0256156	15578	ENSG00000144802	101827991	101861022	33032	+	0	overlapStart	0	NFKBIZ
chr2	32945863	32947863	2001	*	7.91118	8.12139	7.66504	0.696024	0.00754271	0.0329327	12022	ENSG00000206951	32945339	32945451	113	-	411	upstream	411	Y_RNA
chr2	32945863	32947863	2001	*	7.91118	8.12139	7.66504	0.696024	0.00754271	0.0329327	12022	ENSG00000049323	32946972	33399509	452538	+	0	overlapStart	0	LTBP1
chr18	50297090	50299090	2001	*	7.52974	7.73992	7.28364	0.695844	0.0015136	0.00827682	10187	ENSG00000267695	50302190	50313595	11406	+	3099	upstream	3099	RP11-1030E3.1
chr5	136131828	136133828	2001	*	8.4514	8.66128	8.20569	0.695382	0.00281629	0.0141708	17930	ENSG00000164621	136129507	136134890	5384	-	0	inside	1061	SMAD5-AS1
chr5	136131828	136133828	2001	*	8.4514	8.66128	8.20569	0.695382	0.00281629	0.0141708	17930	ENSG00000113658	136132845	136188747	55903	+	0	overlapStart	0	SMAD5
chr5	136131828	136133828	2001	*	8.4514	8.66128	8.20569	0.695382	0.00281629	0.0141708	17930	ENSG00000275646	136133696	136133826	131	+	0	includeFeature	0	SMAD5-AS1_2
chr5	136131828	136133828	2001	*	8.4514	8.66128	8.20569	0.695382	0.00281629	0.0141708	17930	ENSG00000277524	136133912	136134035	124	+	83	upstream	83	SMAD5-AS1_3
chr5	136131828	136133828	2001	*	8.4514	8.66128	8.20569	0.695382	0.00281629	0.0141708	17930	ENSG00000274934	136134082	136134248	167	+	253	upstream	253	SMAD5-AS1_4
chr19	16583474	16585474	2001	*	8.99225	9.20175	8.74707	0.694546	0.00498139	0.0231479	10880	ENSG00000279748	16586905	16589409	2505	+	1430	upstream	1430	CTD-3222D19.9
chr7	65251360	65253360	2001	*	6.33821	6.54808	6.09252	0.694504	0.00255034	0.0130099	20238	ENSG00000229064	65247608	65247758	151	-	3601	upstream	3601	RP11-746P2.5
chr5	140725140	140727140	2001	*	8.00526	8.21477	7.76006	0.694414	0.00516594	0.0239021	18008	ENSG00000202515	140726158	140726246	89	+	0	includeFeature	0	VTRNA1-3
chr14	97457957	97459957	2001	*	8.45952	8.66828	8.21536	0.692709	0.00606561	0.0274048	6958	ENSG00000246084	97458816	97581601	122786	+	0	overlapStart	0	CTD-2506J14.1
chr1	226185725	226187725	2001	*	9.05709	9.26533	8.81364	0.691563	0.00327629	0.0161081	2079	ENSG00000182827	226144679	226186730	42052	-	0	overlapStart	0	ACBD3
chr4	121949393	121951393	2001	*	9.09396	9.30205	8.85072	0.691202	0.00356465	0.0173526	16964	ENSG00000138741	121879027	121951754	72728	-	0	inside	360	TRPC3
chr3	33096182	33098182	2001	*	9.21516	9.42314	8.97208	0.690949	0.00366824	0.0177909	15113	ENSG00000170266	32996608	33097230	100623	-	0	overlapStart	0	GLB1
chr3	33096182	33098182	2001	*	9.21516	9.42314	8.97208	0.690949	0.00366824	0.0177909	15113	ENSG00000188167	33090421	33096801	6381	-	0	overlapStart	0	TMPPE
chr3	33096182	33098182	2001	*	9.21516	9.42314	8.97208	0.690949	0.00366824	0.0177909	15113	ENSG00000275090	33103008	33103306	299	+	4825	upstream	4825	RN7SL296P
chr3	39287552	39289552	2001	*	7.47497	7.68292	7.23191	0.690552	0.00322187	0.0158835	15157	ENSG00000270367	39285985	39287920	1936	+	0	overlapEnd	1566	RP11-331G2.6
chr1	27233397	27235397	2001	*	9.75982	9.96759	9.51701	0.690515	0.00349904	0.0170648	408	ENSG00000224311	27229106	27234352	5247	-	0	overlapStart	0	RP11-40H20.4
chr1	27233397	27235397	2001	*	9.75982	9.96759	9.51701	0.690515	0.00349904	0.0170648	408	ENSG00000142784	27234516	27308633	74118	+	0	overlapStart	0	WDTC1
chr5	122844389	122846389	2001	*	9.32595	9.53352	9.08342	0.690003	0.00637609	0.028551	17811	ENSG00000064652	122843439	123029354	185916	+	0	inside	949	SNX24
chr4	121696041	121698041	2001	*	9.48898	9.69631	9.24677	0.689462	0.00672883	0.0298815	16956	ENSG00000164111	121667955	121697113	29159	-	0	overlapStart	0	ANXA5
chr12	101876604	101878604	2001	*	9.52157	9.72866	9.27969	0.688898	0.00613644	0.0276614	5416	ENSG00000252863	101871742	101871801	60	-	4802	upstream	4802	RNU6-1183P
chr12	101876604	101878604	2001	*	9.52157	9.72866	9.27969	0.688898	0.00613644	0.0276614	5416	ENSG00000258153	101873316	101873623	308	-	2980	upstream	2980	HSPE1P4
chr12	101876604	101878604	2001	*	9.52157	9.72866	9.27969	0.688898	0.00613644	0.0276614	5416	ENSG00000136048	101877351	102012130	134780	+	0	overlapStart	0	DRAM1
chr7	953652	955652	2001	*	7.46423	7.67146	7.22216	0.688841	0.00628355	0.0282115	19767	ENSG00000105963	897901	955407	57507	-	0	overlapStart	0	ADAP1
chr1	212566288	212568288	2001	*	8.35476	8.56172	8.11306	0.688436	0.00658699	0.0293622	1969	ENSG00000162772	212565334	212620777	55444	+	0	inside	953	ATF3
chr9	38391647	38393647	2001	*	8.3791	8.58543	8.13826	0.686943	0.0061255	0.0276279	22148	ENSG00000137124	38392664	38398661	5998	+	0	overlapStart	0	ALDH1B1
chr16	21644565	21648367	3803	*	8.33003	8.53631	8.08925	0.686833	0.00417617	0.0198831	8062	ENSG00000140749	21639537	21652660	13124	-	0	inside	4292	IGSF6
chr5	132865577	132867577	2001	*	9.82349	10.0296	9.58294	0.686603	0.00879773	0.0375249	17891	ENSG00000164404	132861181	132866884	5704	-	0	overlapStart	0	GDF9
chr5	132865577	132867577	2001	*	9.82349	10.0296	9.58294	0.686603	0.00879773	0.0375249	17891	ENSG00000164405	132866560	132868031	1472	+	0	overlapStart	0	UQCRQ
chr5	132865577	132867577	2001	*	9.82349	10.0296	9.58294	0.686603	0.00879773	0.0375249	17891	ENSG00000164406	132872322	132875046	2725	+	4744	upstream	4744	LEAP2
chr19	10288310	10290310	2001	*	7.95989	8.16604	7.71929	0.686446	0.00300433	0.0149767	10665	ENSG00000266978	10252268	10285108	32841	-	3201	upstream	3201	CTD-2369P2.5
chr19	10288310	10290310	2001	*	7.95989	8.16604	7.71929	0.686446	0.00300433	0.0149767	10665	ENSG00000267607	10285801	10289019	3219	-	0	overlapStart	0	CTD-2369P2.8
chr19	10288310	10290310	2001	*	7.95989	8.16604	7.71929	0.686446	0.00300433	0.0149767	10665	ENSG00000105371	10286967	10288522	1556	+	0	overlapEnd	1342	ICAM4
chr19	10288310	10290310	2001	*	7.95989	8.16604	7.71929	0.686446	0.00300433	0.0149767	10665	ENSG00000105376	10289981	10296778	6798	+	0	overlapStart	0	ICAM5
chr19	10501780	10503780	2001	*	8.26465	8.47072	8.02418	0.686296	0.00348774	0.0170168	10677	ENSG00000079999	10486120	10503741	17622	-	0	overlapStart	0	KEAP1
chr4	11470792	11472792	2001	*	7.73547	7.94144	7.49513	0.685937	0.0113048	0.0465871	16458	ENSG00000251152	11469250	11478196	8947	+	0	inside	1541	RP11-281P23.1
chr1	1629342	1631342	2001	*	9.64009	9.84566	9.40029	0.685305	0.00542775	0.0249522	44	ENSG00000189409	1632095	1635263	3169	+	752	upstream	752	MMP23B
chr3	128466351	128468351	2001	*	7.05997	7.26503	6.82087	0.683542	0.00362265	0.017591	15809	ENSG00000179407	128462439	128467248	4810	-	0	overlapStart	0	DNAJB8
chr3	128466351	128468351	2001	*	7.05997	7.26503	6.82087	0.683542	0.00362265	0.017591	15809	ENSG00000242049	128463594	128472317	8724	+	0	inside	2756	DNAJB8-AS1
chr3	114230813	114232813	2001	*	7.80359	8.00844	7.56477	0.683324	0.00664258	0.0295596	15693	ENSG00000240487	114231398	114233021	1624	-	0	overlapEnd	207	RP11-553L6.3
chr10	16520536	16522536	2001	*	6.93593	7.14084	6.69704	0.68313	0.00127281	0.00711316	2466	ENSG00000165985	16513743	16522005	8263	-	0	overlapStart	0	C1QL3
chrX	101621747	101623747	2001	*	8.41678	8.62131	8.17838	0.682711	0.0102482	0.0428912	23332	ENSG00000198960	101615118	101618001	2884	-	3745	upstream	3745	ARMCX6
chrX	101621747	101623747	2001	*	8.41678	8.62131	8.17838	0.682711	0.0102482	0.0428912	23332	ENSG00000102401	101622797	101627843	5047	+	0	overlapStart	0	ARMCX3
chrX	101621747	101623747	2001	*	8.41678	8.62131	8.17838	0.682711	0.0102482	0.0428912	23332	ENSG00000228275	101622983	101624164	1182	-	0	overlapEnd	416	ARMCX3-AS1
chrX	101621747	101623747	2001	*	8.41678	8.62131	8.17838	0.682711	0.0102482	0.0428912	23332	ENSG00000261101	101627868	101628523	656	+	4120	upstream	4120	RP4-545K15.5
chr12	30795248	30797248	2001	*	8.37597	8.58049	8.1376	0.682676	0.00608254	0.0274656	4822	ENSG00000235884	30795681	30802711	7031	+	0	overlapStart	0	LINC00941
chr12	19128712	19130712	2001	*	8.68823	8.89247	8.45024	0.68207	0.00328628	0.0161505	4745	ENSG00000052126	19129752	19376400	246649	+	0	overlapStart	0	PLEKHA5
chr22	25067368	25069368	2001	*	9.06723	9.27134	8.8294	0.68182	0.00952102	0.0402252	14495	ENSG00000279110	25052122	25065241	13120	-	2126	upstream	2126	CTA-243E7.1
chr12	22395490	22397490	2001	*	8.30095	8.50424	8.06425	0.679758	0.00589032	0.0267201	4765	ENSG00000256714	22395088	22398075	2988	-	0	inside	584	RP11-73M14.1
chr17	42772428	42774428	2001	*	6.77014	6.97281	6.53427	0.677788	0.00246489	0.0126176	9311	ENSG00000131475	42773436	42779599	6164	+	0	overlapStart	0	VPS25
chr6	13486692	13488692	2001	*	9.44186	9.64422	9.2064	0.677743	0.0108452	0.0448888	18487	ENSG00000145990	13357830	13487662	129833	-	0	overlapStart	0	GFOD1
chr6	13486692	13488692	2001	*	9.44186	9.64422	9.2064	0.677743	0.0108452	0.0448888	18487	ENSG00000237786	13486294	13486852	559	+	0	overlapEnd	397	GFOD1-AS1
chr7	43985116	43987116	2001	*	6.81585	7.0184	6.58016	0.677517	0.00495007	0.0230386	20143	ENSG00000239556	43984994	43990207	5214	-	0	inside	3090	AC004951.5
chr18	50265535	50267535	2001	*	8.56237	8.76421	8.32764	0.676377	0.00288054	0.014451	10184	ENSG00000172361	50227193	50266522	39330	-	0	overlapStart	0	CFAP53
chr2	183037472	183039472	2001	*	9.78493	9.98642	9.55066	0.675698	0.00614601	0.0276834	13036	ENSG00000061676	182909115	183038858	129744	-	0	overlapStart	0	NCKAP1
chr4	6688138	6690138	2001	*	8.07371	8.27521	7.83942	0.675518	0.00687371	0.0304391	16414	ENSG00000246526	6687448	6690519	3072	-	0	inside	380	RP11-539L10.2
chr4	6688138	6690138	2001	*	8.07371	8.27521	7.83942	0.675518	0.00687371	0.0304391	16414	ENSG00000163993	6693069	6697170	4102	+	2930	upstream	2930	S100P
chr21	44011614	44013614	2001	*	8.58885	8.79012	8.35487	0.675068	0.00447043	0.0211055	14321	ENSG00000160218	44012319	44106552	94234	+	0	overlapStart	0	TRAPPC10
chr14	62116448	62118448	2001	*	7.48027	7.68113	7.24685	0.673845	0.00686028	0.0304024	6651	ENSG00000258903	62103378	62117175	13798	-	0	overlapStart	0	RP11-355I22.2
chr14	62116448	62118448	2001	*	7.48027	7.68113	7.24685	0.673845	0.00686028	0.0304024	6651	ENSG00000186369	62114353	62130962	16610	+	0	inside	2094	LINC00643
chr6	37501912	37503912	2001	*	9.54026	9.73993	9.30846	0.6714	0.00561708	0.0257026	18855	ENSG00000198937	37482920	37499922	17003	-	1989	upstream	1989	CCDC167
chr6	37501912	37503912	2001	*	9.54026	9.73993	9.30846	0.6714	0.00561708	0.0257026	18855	ENSG00000204110	37507348	37535616	28269	+	3435	upstream	3435	RP1-153P14.8
chr16	11586089	11588089	2001	*	8.10899	8.30861	7.87725	0.671096	0.00384179	0.0185262	7986	LRG_253	11547722	11586950	39229	-	0	overlapStart	0	LITAF
chr17	39866421	39868421	2001	*	7.17935	7.37903	6.94751	0.670974	0.00297812	0.0148617	9232	ENSG00000161405	39757715	39864188	106474	-	2232	upstream	2232	IKZF3
chr17	39866421	39868421	2001	*	7.17935	7.37903	6.94751	0.670974	0.00297812	0.0148617	9232	ENSG00000186075	39868164	39877896	9733	+	0	overlapStart	0	ZPBP2
chr2	241843302	241845302	2001	*	7.56783	7.76745	7.33608	0.670956	0.00882269	0.0376042	13521	ENSG00000235151	241844380	241845036	657	+	0	includeFeature	0	AC114730.2
chr12	6960518	6962518	2001	*	9.62826	9.82762	9.39686	0.670696	0.00683148	0.0302804	4609	ENSG00000257084	6963246	6964447	1202	+	727	upstream	727	U47924.27
chr12	6960518	6962518	2001	*	9.62826	9.82762	9.39686	0.670696	0.00683148	0.0302804	4609	ENSG00000207713	6963699	6963766	68	+	1180	upstream	1180	MIR200C
chr12	6960518	6962518	2001	*	9.62826	9.82762	9.39686	0.670696	0.00683148	0.0302804	4609	ENSG00000207708	6964097	6964191	95	+	1578	upstream	1578	MIR141
chr12	6960518	6962518	2001	*	9.62826	9.82762	9.39686	0.670696	0.00683148	0.0302804	4609	ENSG00000271969	6964949	6965382	434	+	2430	upstream	2430	U47924.29
chr16	69725475	69727475	2001	*	8.20187	8.40121	7.97049	0.670469	0.00272023	0.0137489	8470	ENSG00000181019	69706996	69726951	19956	-	0	overlapStart	0	NQO1
chr16	69725475	69727475	2001	*	8.20187	8.40121	7.97049	0.670469	0.00272023	0.0137489	8470	ENSG00000262136	69727013	69742563	15551	+	0	overlapStart	0	CTD-2033A16.3
chr4	88006604	88008604	2001	*	8.64637	8.84504	8.4159	0.668966	0.00725643	0.031877	16781	ENSG00000118762	88007668	88077777	70110	+	0	overlapStart	0	PKD2
chr9	126804646	126806646	2001	*	8.83628	9.03487	8.60592	0.668804	0.00442725	0.0209225	22574	ENSG00000169155	126805006	126838210	33205	+	0	overlapStart	0	ZBTB43
chr3	159987771	159989771	2001	*	8.8739	9.07247	8.64357	0.668761	0.0035985	0.0174886	16030	ENSG00000168811	159988750	159996019	7270	+	0	overlapStart	0	IL12A
chr10	69089155	69091155	2001	*	9.28267	9.48113	9.05248	0.668549	0.0070011	0.0309115	2797	ENSG00000122862	69088106	69104811	16706	+	0	inside	1048	SRGN
chr6	105136031	105138031	2001	*	6.95684	7.15548	6.72642	0.668411	0.00301293	0.0150069	19160	ENSG00000112276	105096822	105137174	40353	-	0	overlapStart	0	BVES
chr6	105136031	105138031	2001	*	6.95684	7.15548	6.72642	0.668411	0.00301293	0.0150069	19160	ENSG00000203808	105136308	105169945	33638	+	0	overlapStart	0	BVES-AS1
chr2	231361408	231363408	2001	*	6.26862	6.46703	6.03851	0.667458	0.00321798	0.015868	13395	ENSG00000263641	231362708	231362793	86	+	0	includeFeature	0	MIR4777
chr9	14321619	14323619	2001	*	8.69956	8.89739	8.47022	0.667006	0.0116071	0.0475757	21973	ENSG00000225472	14317085	14357908	40824	+	0	inside	4533	RP11-120J1.1
chr2	74528949	74530949	2001	*	9.96537	10.1623	9.73722	0.665057	0.00905774	0.0384811	12379	ENSG00000144045	74518131	74526336	8206	-	2612	upstream	2612	DQX1
chr2	74528949	74530949	2001	*	9.96537	10.1623	9.73722	0.665057	0.00905774	0.0384811	12379	ENSG00000115307	74526645	74529939	3295	-	0	overlapStart	0	AUP1
chr2	74528949	74530949	2001	*	9.96537	10.1623	9.73722	0.665057	0.00905774	0.0384811	12379	ENSG00000115317	74529377	74533348	3972	+	0	overlapStart	0	HTRA2
chr1	27658869	27660869	2001	*	8.69339	8.89032	8.46527	0.664893	0.0054886	0.025183	430	ENSG00000233975	27660328	27662722	2395	-	0	overlapEnd	1852	RP11-288L9.1
chr6	31680170	31682170	2001	*	6.49889	6.69608	6.27041	0.664782	0.000736873	0.00437789	18737	ENSG00000204428	31676684	31684040	7357	-	0	inside	1869	LY6G5C
chr11	94511533	94513533	2001	*	7.63452	7.83149	7.40633	0.664776	0.00738117	0.0323408	4173	ENSG00000257057	94512432	94532123	19692	+	0	overlapStart	0	C11orf97
chr19	51440976	51442976	2001	*	8.65549	8.85211	8.42777	0.664175	0.00919807	0.0390002	11567	ENSG00000269181	51442379	51442650	272	+	0	includeFeature	0	CTD-3073N11.5
chr1	116569985	116571985	2001	*	9.47193	9.66702	9.24627	0.660668	0.00889212	0.0378524	1188	ENSG00000116815	116514535	116571039	56505	-	0	overlapStart	0	CD58
chr5	76715095	76717095	2001	*	8.80952	9.00459	8.58389	0.660559	0.00830956	0.0357264	17560	ENSG00000225407	76691439	76716215	24777	-	0	overlapStart	0	CTD-2384B11.2
chr5	76715095	76717095	2001	*	8.80952	9.00459	8.58389	0.660559	0.00830956	0.0357264	17560	ENSG00000181104	76716043	76735781	19739	+	0	overlapStart	0	F2R
chr19	42396067	42398067	2001	*	7.97842	8.17321	7.75316	0.659765	0.00446356	0.0210792	11317	ENSG00000213904	42397128	42652355	255228	+	0	overlapStart	0	LIPE-AS1
chr16	87764383	87766383	2001	*	9.14171	9.33636	8.91664	0.659618	0.0110069	0.0454864	8626	ENSG00000104731	87696485	87765992	69508	-	0	overlapStart	0	KLHDC4
chr1	27608560	27610560	2001	*	7.10663	7.30129	6.88153	0.659189	0.00182317	0.0096807	425	ENSG00000126705	27534035	27604431	70397	-	4128	upstream	4128	AHDC1
chr5	95730375	95732375	2001	*	8.34413	8.53864	8.11925	0.659172	0.0108078	0.0447731	17668	ENSG00000250240	95701249	95732295	31047	-	0	overlapStart	0	CTD-2154I11.2
chr16	80568818	80570818	2001	*	8.07195	8.26621	7.84739	0.658545	0.0115426	0.0473606	8549	ENSG00000260737	80566794	80572808	6015	-	0	inside	1989	LINC01227
chr1	228463734	228465734	2001	*	8.88765	9.08137	8.66382	0.657419	0.00698612	0.0308617	2129	ENSG00000181201	228464103	228464626	524	-	0	includeFeature	0	HIST3H2BA
chr1	182603432	182605432	2001	*	8.98463	9.17835	8.76082	0.657402	0.0104762	0.0436212	1715	ENSG00000143333	182598623	182604408	5786	-	0	overlapStart	0	RGS16
chr2	31233051	31235051	2001	*	7.85609	8.04946	7.63273	0.65641	0.0040846	0.019506	12010	ENSG00000214711	31173056	31233858	60803	-	0	overlapStart	0	CAPN14
chr2	31233051	31235051	2001	*	7.85609	8.04946	7.63273	0.65641	0.0040846	0.019506	12010	ENSG00000013016	31234337	31269447	35111	+	0	overlapStart	0	EHD3
chr1	26275407	26277407	2001	*	8.05517	8.2484	7.83199	0.656141	0.00681951	0.030233	371	ENSG00000142669	26279176	26281522	2347	+	1768	upstream	1768	SH3BGRL3
chr1	228486083	228488083	2001	*	9.58228	9.77532	9.35935	0.655906	0.00371739	0.0179998	2131	ENSG00000279306	228486188	228487120	933	-	0	includeFeature	0	RP5-915N17.11
chr1	228486083	228488083	2001	*	9.58228	9.77532	9.35935	0.655906	0.00371739	0.0179998	2131	ENSG00000168159	228487061	228495766	8706	+	0	overlapStart	0	RNF187
chr19	1881673	1883673	2001	*	8.71426	8.9073	8.49135	0.655789	0.0103619	0.043231	10414	ENSG00000129968	1876810	1885547	8738	-	0	inside	1873	ABHD17A
chr15	67253700	67255700	2001	*	9.17643	9.36939	8.95361	0.655671	0.00568594	0.0259574	7494	ENSG00000103591	67201033	67255195	54163	-	0	overlapStart	0	AAGAB
chr15	67253700	67255700	2001	*	9.17643	9.36939	8.95361	0.655671	0.00568594	0.0259574	7494	ENSG00000103599	67254800	67502260	247461	+	0	overlapStart	0	IQCH
chr17	58337128	58339128	2001	*	9.45314	9.6458	9.23072	0.655004	0.00851162	0.0364823	9534	ENSG00000265206	58330884	58332508	1625	-	4619	upstream	4619	MIR142
chr17	58337128	58339128	2001	*	9.45314	9.6458	9.23072	0.655004	0.00851162	0.0364823	9534	ENSG00000264399	58335976	58336022	47	-	1105	upstream	1105	MIR4736
chr11	67613135	67615135	2001	*	8.20836	8.40069	7.98639	0.654069	0.0099341	0.0417539	4002	ENSG00000231793	67612653	67616257	3605	-	0	inside	1121	DOC2GP
chr10	3781673	3783673	2001	*	9.87999	10.0719	9.65852	0.653385	0.00608767	0.0274835	2312	ENSG00000067082	3775996	3785281	9286	-	0	inside	1607	KLF6
chr19	39400654	39402654	2001	*	9.94251	10.134	9.72172	0.652195	0.00847608	0.0363498	11234	ENSG00000128016	39406813	39409412	2600	+	4158	upstream	4158	ZFP36
chrX	136634491	136636491	2001	*	6.66455	6.85573	6.4441	0.65086	0.00932078	0.0394922	23525	ENSG00000233093	136639543	136642429	2887	+	3051	upstream	3051	LINC00892
chr1	226407196	226409196	2001	*	9.47439	9.66524	9.25438	0.650784	0.0062621	0.0281312	2083	ENSG00000143799	226360691	226408079	47389	-	0	overlapStart	0	PARP1
chr15	41282902	41284902	2001	*	9.61324	9.80383	9.39357	0.6502	0.0103786	0.0432683	7240	ENSG00000247556	41283990	41309737	25748	+	0	overlapStart	0	OIP5-AS1
chr15	75605998	75607998	2001	*	6.01007	6.20089	5.7901	0.649547	0.00998676	0.0419455	7571	ENSG00000260269	75527150	75601205	74056	-	4792	upstream	4792	CTD-2323K18.1
chr2	130755231	130757231	2001	*	6.57307	6.76327	6.35392	0.648526	0.00461344	0.0216466	12722	ENSG00000229797	130743538	130755879	12342	-	0	overlapStart	0	AC140481.8
chr2	130755231	130757231	2001	*	6.57307	6.76327	6.35392	0.648526	0.00461344	0.0216466	12722	ENSG00000178171	130755435	130768134	12700	+	0	overlapStart	0	AMER3
chr10	71741378	71743378	2001	*	7.39481	7.58471	7.17609	0.648172	0.0090025	0.038274	2837	ENSG00000214688	71711701	71737824	26124	-	3553	upstream	3553	C10orf105
chr6	29752015	29754015	2001	*	8.28879	8.47844	8.07039	0.647823	0.0120458	0.0490169	18679	ENSG00000214922	29726601	29749049	22449	-	2965	upstream	2965	HLA-F-AS1
chr6	29752015	29754015	2001	*	8.28879	8.47844	8.07039	0.647823	0.0120458	0.0490169	18679	ENSG00000273340	29741731	29748969	7239	-	3045	upstream	3045	MICE
chr6	29752015	29754015	2001	*	8.28879	8.47844	8.07039	0.647823	0.0120458	0.0490169	18679	ENSG00000235821	29750729	29751148	420	-	866	upstream	866	IFITM4P
chr6	29752015	29754015	2001	*	8.28879	8.47844	8.07039	0.647823	0.0120458	0.0490169	18679	ENSG00000272236	29751965	29752207	243	-	0	overlapStart	0	XXbac-BPG170G13.32
chr17	29139914	29141914	2001	*	9.35214	9.5417	9.13387	0.647746	0.00713728	0.0314096	9075	ENSG00000263709	29140483	29155489	15007	+	0	overlapStart	0	RP11-321A17.4
chr17	48577477	48579477	2001	*	7.88693	8.07653	7.66859	0.647636	0.00647828	0.0289538	9430	ENSG00000182742	48575513	48580111	4599	-	0	inside	633	HOXB4
chr6	104940532	104942532	2001	*	6.79006	6.97933	6.57216	0.646468	0.00327724	0.0161095	19159	ENSG00000203809	104864464	104941447	76984	-	0	overlapStart	0	LIN28B-AS1
chr6	104940532	104942532	2001	*	6.79006	6.97933	6.57216	0.646468	0.00327724	0.0161095	19159	ENSG00000187772	104936616	105083332	146717	+	0	inside	3915	LIN28B
chr1	40507708	40509708	2001	*	7.1967	7.3857	6.97915	0.646031	0.00295645	0.0147735	624	ENSG00000238287	40493157	40508661	15505	-	0	overlapStart	0	RP11-656D10.3
chr1	40507708	40509708	2001	*	7.1967	7.3857	6.97915	0.646031	0.00295645	0.0147735	624	ENSG00000164002	40508741	40516556	7816	+	0	overlapStart	0	EXO5
chr16	46620395	46622395	2001	*	7.49478	7.6832	7.278	0.644784	0.00659651	0.0293877	8256	ENSG00000171241	46580554	46621626	41073	-	0	overlapStart	0	SHCBP1
chr21	46424564	46426564	2001	*	8.21344	8.40103	7.99776	0.643045	0.0115219	0.0472838	14363	ENSG00000225043	46420553	46421034	482	-	3529	upstream	3529	RPL18AP2
chr14	69725964	69727964	2001	*	7.837	8.02429	7.62172	0.642258	0.0116287	0.0476394	6725	ENSG00000100650	69726900	69772005	45106	+	0	overlapStart	0	SRSF5
chr15	50764445	50766445	2001	*	9.27404	9.46106	9.0591	0.641873	0.0102208	0.0427993	7333	ENSG00000138600	50702266	50765808	63543	-	0	overlapStart	0	SPPL2A
chr15	93087044	93089044	2001	*	7.36768	7.55475	7.15269	0.64161	0.0084036	0.0360913	7738	ENSG00000182175	93035273	93089204	53932	-	0	inside	159	RGMA
chr10	69178636	69180636	2001	*	9.74885	9.9351	9.53494	0.640107	0.0102035	0.0427345	2800	ENSG00000156502	69180232	69209099	28868	+	0	overlapStart	0	SUPV3L1
chr10	43573600	43575600	2001	*	8.52693	8.71296	8.31332	0.639467	0.00871769	0.0372171	2661	ENSG00000196793	43556344	43574618	18275	-	0	overlapStart	0	ZNF239
chr16	667056	669056	2001	*	8.01028	8.19624	7.79677	0.639197	0.00531325	0.024483	7809	ENSG00000140983	668086	674174	6089	+	0	overlapStart	0	RHOT2
chr12	46266080	46268080	2001	*	9.48938	9.6751	9.27617	0.638857	0.0105083	0.0437319	4903	ENSG00000111371	46183063	46270017	86955	-	0	inside	1936	SLC38A1
chr6	28348932	28350932	2001	*	7.50521	7.69095	7.29197	0.638575	0.0113191	0.0466241	18661	ENSG00000189298	28349914	28369177	19264	+	0	overlapStart	0	ZKSCAN3
chr1	225923349	225925349	2001	*	9.76625	9.95179	9.55326	0.638484	0.00658696	0.0293622	2068	ENSG00000255835	225886696	225924278	37583	-	0	overlapStart	0	RP4-559A3.7
chr1	225923349	225925349	2001	*	9.76625	9.95179	9.55326	0.638484	0.00658696	0.0293622	2068	ENSG00000143811	225919877	225924340	4464	-	0	overlapStart	0	PYCR2
chr10	102055251	102057251	2001	*	8.7678	8.95296	8.55532	0.637493	0.00543415	0.0249768	3115	ENSG00000120029	101845599	102056193	210595	-	0	overlapStart	0	C10orf76
chr17	40340374	40342374	2001	*	9.07694	9.26147	8.86528	0.636082	0.0110184	0.0455262	9254	ENSG00000265666	40340867	40343136	2270	-	0	overlapEnd	761	RARA-AS1
chr1	151908519	151910519	2001	*	8.17385	8.35834	7.96226	0.635845	0.0105309	0.0438104	1363	ENSG00000159445	151873584	151909808	36225	-	0	overlapStart	0	THEM4
chr2	178111426	178113426	2001	*	9.28962	9.47343	9.07893	0.634411	0.00615884	0.0277306	13004	ENSG00000128655	177623252	178108339	485088	-	3086	upstream	3086	PDE11A
chr2	178111426	178113426	2001	*	9.28962	9.47343	9.07893	0.634411	0.00615884	0.0277306	13004	ENSG00000155636	178112424	178139011	26588	+	0	overlapStart	0	RBM45
chr2	143936112	143938112	2001	*	6.18885	6.37301	5.9777	0.634249	0.011688	0.0478466	12790	ENSG00000232377	143937073	143964156	27084	+	0	overlapStart	0	AC016910.1
chr17	32518663	32520663	2001	*	8.26716	8.45094	8.05651	0.634216	0.0116526	0.0477293	9133	ENSG00000265222	32509954	32523424	13471	-	0	inside	2760	RP11-466A19.8
chr17	32518663	32520663	2001	*	8.26716	8.45094	8.05651	0.634216	0.0116526	0.0477293	9133	ENSG00000263717	32512869	32519350	6482	-	0	overlapStart	0	RP11-466A19.6
chr17	32518663	32520663	2001	*	8.26716	8.45094	8.05651	0.634216	0.0116526	0.0477293	9133	ENSG00000279781	32518322	32518934	613	-	0	overlapStart	0	RP11-466A19.7
chr17	32518663	32520663	2001	*	8.26716	8.45094	8.05651	0.634216	0.0116526	0.0477293	9133	ENSG00000266599	32518953	32531492	12540	+	0	overlapStart	0	RP11-466A19.3
chr2	38376468	38378468	2001	*	10.6003	10.7839	10.3899	0.633988	0.011559	0.0474035	12059	ENSG00000119787	38294880	38377285	82406	-	0	overlapStart	0	ATL2
chr5	150846216	150848216	2001	*	9.02989	9.21321	8.81985	0.633246	0.00804102	0.0347488	18110	ENSG00000237693	150846523	150900736	54214	+	0	overlapStart	0	IRGM
chr6	32438818	32440818	2001	*	6.77818	6.96165	6.56794	0.633013	0.00649513	0.0290017	18759	ENSG00000204287	32439842	32445046	5205	+	0	overlapStart	0	HLA-DRA
chr1	9233835	9235835	2001	*	8.55568	8.73879	8.34592	0.632698	0.00436465	0.0206598	134	ENSG00000049239	9234775	9271337	36563	+	0	overlapStart	0	H6PD
chr1	54995309	54997309	2001	*	7.1534	7.33655	6.94357	0.632453	0.0029672	0.0148166	781	ENSG00000233271	54980950	54992274	11325	-	3034	upstream	3034	RP11-12C17.2
chr1	54995309	54997309	2001	*	7.1534	7.33655	6.94357	0.632453	0.0029672	0.0148166	781	ENSG00000162399	54998933	55010883	11951	+	1623	upstream	1623	BSND
chr3	44624072	44626072	2001	*	6.77586	6.95868	6.56647	0.631517	0.00233814	0.0120733	15203	ENSG00000233509	44617128	44624797	7670	-	0	overlapStart	0	ZNF197-AS1
chr8	78803710	78805710	2001	*	6.74036	6.92287	6.53137	0.63079	0.0103696	0.0432455	21470	ENSG00000104432	78675743	78805523	129781	-	0	overlapStart	0	IL7
chr7	103154830	103156830	2001	*	5.99928	6.18161	5.79052	0.62987	0.00552112	0.0253126	20570	ENSG00000236848	103152007	103152325	319	-	2504	upstream	2504	RPL23AP95
chr20	49914763	49916763	2001	*	9.26637	9.4482	9.05828	0.629836	0.0121664	0.0494226	13958	ENSG00000158480	49903391	49915508	12118	-	0	overlapStart	0	SPATA2
chr11	19711773	19713773	2001	*	9.12098	9.3026	8.91315	0.629348	0.00852042	0.0365134	3582	ENSG00000270607	19710934	19712619	1686	-	0	overlapStart	0	RP11-359E10.1
chr6	73388230	73390230	2001	*	7.10224	7.28369	6.89464	0.628507	0.00571356	0.0260634	19033	ENSG00000203907	73368555	73395133	26579	-	0	inside	4902	OOEP
chr6	73388230	73390230	2001	*	7.10224	7.28369	6.89464	0.628507	0.00571356	0.0260634	19033	ENSG00000080007	73394748	73417569	22822	+	4517	upstream	4517	DDX43
chr6	73309211	73311211	2001	*	8.17291	8.35317	7.96687	0.626072	0.00808021	0.0348927	19031	ENSG00000135314	73241314	73310365	69052	-	0	overlapStart	0	KHDC1
chr11	66545251	66547251	2001	*	8.32017	8.50016	8.11449	0.62546	0.00846223	0.036297	3967	ENSG00000174165	66520637	66546238	25602	-	0	overlapStart	0	ZDHHC24
chr11	66545251	66547251	2001	*	8.32017	8.50016	8.11449	0.62546	0.00846223	0.036297	3967	ENSG00000248746	66546395	66563329	16935	+	0	overlapStart	0	ACTN3
chr7	143374615	143376615	2001	*	9.07325	9.25291	8.86799	0.624809	0.00726813	0.0319166	20863	ENSG00000159840	143381080	143391111	10032	+	4464	upstream	4464	ZYX
chr10	133389153	133391153	2001	*	8.38484	8.56427	8.17988	0.624191	0.0121117	0.0492425	3346	ENSG00000254536	133390834	133420495	29662	+	0	overlapStart	0	RP11-108K14.8
chr10	133389153	133391153	2001	*	8.38484	8.56427	8.17988	0.624191	0.0121117	0.0492425	3346	ENSG00000148824	133394094	133421307	27214	+	2940	upstream	2940	MTG1
chr3	122792844	122794844	2001	*	9.48657	9.66586	9.28179	0.623994	0.0116836	0.0478395	15755	ENSG00000169087	122740003	122793824	53822	-	0	overlapStart	0	HSPBAP1
chr3	122792844	122794844	2001	*	9.48657	9.66586	9.28179	0.623994	0.0116836	0.0478395	15755	ENSG00000138463	122794795	122881139	86345	+	0	overlapStart	0	DIRC2
chr11	63613052	63615052	2001	*	6.8957	7.07516	6.6907	0.623831	0.00565602	0.0258408	3849	ENSG00000176485	63573195	63616883	43689	-	0	inside	1830	PLA2G16
chr11	63613052	63615052	2001	*	6.8957	7.07516	6.6907	0.623831	0.00565602	0.0258408	3849	ENSG00000203520	63616308	63621671	5364	+	1255	upstream	1255	RP11-697H9.3
chr11	87036887	87038887	2001	*	10.275	10.4539	10.0708	0.623092	0.00705338	0.0311123	4149	ENSG00000166575	87037844	87323758	285915	+	0	overlapStart	0	TMEM135
chr2	64606201	64608201	2001	*	8.90286	9.08159	8.69882	0.622653	0.0113197	0.0466241	12246	ENSG00000233694	64606975	64616482	9508	+	0	overlapStart	0	AC007365.1
chr17	42193511	42195511	2001	*	6.75221	6.93108	6.54799	0.622391	0.00223575	0.0115953	9286	ENSG00000167925	42188799	42194532	5734	-	0	overlapStart	0	GHDC
chr1	44405047	44407047	2001	*	7.12753	7.30615	6.92364	0.621992	0.00268819	0.0136102	676	ENSG00000187147	44405194	44651724	246531	+	0	overlapStart	0	RNF220
chr1	228456999	228458999	2001	*	9.85482	10.0331	9.65131	0.621796	0.00767833	0.0334383	2128	ENSG00000181218	228456979	228457873	895	-	0	overlapStart	0	HIST3H2A
chr1	228456999	228458999	2001	*	9.85482	10.0331	9.65131	0.621796	0.00767833	0.0334383	2128	ENSG00000196890	228458107	228460470	2364	+	0	overlapStart	0	HIST3H2BB
chr1	228456999	228458999	2001	*	9.85482	10.0331	9.65131	0.621796	0.00767833	0.0334383	2128	ENSG00000266174	228462074	228462152	79	+	3074	upstream	3074	MIR4666A
chr12	53204922	53206922	2001	*	7.02996	7.20847	6.8262	0.621708	0.0118755	0.0484573	5041	ENSG00000139626	53191318	53207307	15990	-	0	inside	384	ITGB7
chr18	59898905	59900905	2001	*	9.63048	9.80872	9.42706	0.621608	0.0118789	0.0484631	10230	ENSG00000141682	59899948	59904306	4359	+	0	overlapStart	0	PMAIP1
chr6	28355286	28357286	2001	*	7.03525	7.21329	6.83212	0.620614	0.00439891	0.0208094	18662	ENSG00000235109	28324693	28356271	31579	-	0	overlapStart	0	ZSCAN31
chr8	144048334	144050334	2001	*	7.35031	7.52818	7.14739	0.620353	0.0106358	0.0441612	21864	ENSG00000204791	144049129	144051522	2394	+	0	overlapStart	0	SMPD5
chr5	157858123	157860123	2001	*	9.26126	9.43889	9.05865	0.62015	0.00648676	0.0289807	18184	ENSG00000113282	157785743	157859175	73433	-	0	overlapStart	0	CLINT1
chr2	37924461	37926461	2001	*	8.56747	8.74451	8.36563	0.618712	0.0106354	0.0441612	12057	ENSG00000115841	37923187	38067142	143956	+	0	inside	1273	RMDN2
chr1	228405934	228407934	2001	*	9.00537	9.18212	8.80389	0.618121	0.00785074	0.0340824	2126	ENSG00000154370	228393673	228406840	13168	-	0	overlapStart	0	TRIM11
chr1	228405934	228407934	2001	*	9.00537	9.18212	8.80389	0.618121	0.00785074	0.0340824	2126	ENSG00000231563	228407381	228409694	2314	+	0	overlapStart	0	RP11-245P10.4
chr17	7218870	7220870	2001	*	7.60794	7.78441	7.40684	0.617215	0.0058678	0.0266282	8845	ENSG00000132535	7189890	7219702	29813	-	0	overlapStart	0	DLG4
chr17	7218870	7220870	2001	*	7.60794	7.78441	7.40684	0.617215	0.0058678	0.0266282	8845	ENSG00000072778	7217125	7225273	8149	+	0	inside	1744	ACADVL
chr17	45430674	45432674	2001	*	7.52043	7.69684	7.31941	0.617046	0.00811247	0.035	9378	ENSG00000159314	45393902	45434421	40520	-	0	inside	1746	ARHGAP27
chr22	23069214	23071214	2001	*	8.51601	8.69224	8.31523	0.616837	0.0114541	0.0470623	14464	ENSG00000128266	23070361	23125037	54677	+	0	overlapStart	0	GNAZ
chr2	176096767	176098767	2001	*	7.21292	7.38865	7.01279	0.615373	0.00440099	0.0208151	12987	ENSG00000170178	176099730	176101193	1464	+	962	upstream	962	HOXD12
chr6	158852509	158854509	2001	*	9.06891	9.24386	8.86978	0.613975	0.0111074	0.0458458	19667	ENSG00000243775	158841117	158857632	16516	-	0	inside	3122	OSTCP1
chr14	73785079	73788191	3113	*	8.94238	9.11671	8.74406	0.612537	0.00886123	0.0377414	6771	ENSG00000156030	73715122	73790285	75164	-	0	inside	2093	ELMSAN1
chr14	73785079	73788191	3113	*	8.94238	9.11671	8.74406	0.612537	0.00886123	0.0377414	6771	ENSG00000259065	73787360	73803270	15911	+	0	overlapStart	0	RP5-1021I20.1
chr17	38350864	38352864	2001	*	8.5989	8.77296	8.40092	0.611885	0.00816525	0.035202	9194	ENSG00000274211	38352228	38405593	53366	+	0	overlapStart	0	SOCS7
chr2	233059322	233061322	2001	*	8.42856	8.60177	8.23167	0.609912	0.00855596	0.0366325	13426	ENSG00000168918	233059967	233207903	147937	+	0	overlapStart	0	INPP5D
chr17	81702320	81704320	2001	*	8.0535	8.22619	7.85729	0.608644	0.0107512	0.0445935	9877	ENSG00000275902	81697025	81697714	690	-	4605	upstream	4605	RP13-1032I1.11
chr17	81702320	81704320	2001	*	8.0535	8.22619	7.85729	0.608644	0.0107512	0.0445935	9877	ENSG00000262049	81701324	81703300	1977	-	0	overlapStart	0	RP13-1032I1.7
chr17	81702320	81704320	2001	*	8.0535	8.22619	7.85729	0.608644	0.0107512	0.0445935	9877	ENSG00000262814	81703357	81707526	4170	+	0	overlapStart	0	MRPL12
chr17	81702320	81704320	2001	*	8.0535	8.22619	7.85729	0.608644	0.0107512	0.0445935	9877	ENSG00000262660	81703371	81720539	17169	+	0	overlapStart	0	RP13-1032I1.10
chr8	96163492	96165492	2001	*	8.0892	8.26124	7.89382	0.60718	0.00912361	0.0387266	21563	ENSG00000156466	96142330	96160792	18463	-	2699	upstream	2699	GDF6
chr1	35718103	35720103	2001	*	7.827	7.99902	7.63166	0.607062	0.011716	0.0479058	542	ENSG00000142686	35713875	35719472	5598	-	0	overlapStart	0	C1orf216
chr17	40098221	40100221	2001	*	9.37179	9.54273	9.17785	0.604804	0.0103202	0.0431017	9242	ENSG00000126368	40092787	40100725	7939	-	0	inside	503	NR1D1
chr1	247209901	247211901	2001	*	9.81521	9.98599	9.62145	0.604498	0.00845365	0.0362668	2272	ENSG00000227671	247189851	247210856	21006	-	0	overlapStart	0	RP11-488L18.4
chr7	150566339	150568339	2001	*	6.75971	6.9305	6.56596	0.603879	0.00789601	0.0342412	20923	ENSG00000133574	150567277	150573955	6679	+	0	overlapStart	0	GIMAP4
chr2	48343297	48345297	2001	*	8.2644	8.43461	8.07139	0.603012	0.0122284	0.0496658	12153	ENSG00000251889	48340687	48340826	140	-	2470	upstream	2470	RNU4-49P
chr10	132420673	132422673	2001	*	6.87602	7.04626	6.68297	0.602673	0.00657239	0.0293189	3327	ENSG00000231705	132419083	132420953	1871	+	0	overlapEnd	1589	RP11-432J24.2
chr5	68368680	68370680	2001	*	6.69059	6.8606	6.49783	0.602074	0.0098621	0.0415104	17493	ENSG00000251044	68374765	68375292	528	+	4084	upstream	4084	CTD-2582M21.1
chr9	95493685	95495685	2001	*	9.40187	9.57089	9.21039	0.60043	0.0115649	0.0474195	22353	ENSG00000271314	95494924	95495379	456	+	0	includeFeature	0	RP11-435O5.6
chr12	24561400	24563400	2001	*	7.01948	7.18832	6.82823	0.599555	0.00654781	0.0292203	4770	ENSG00000255864	24213256	24562590	349335	-	0	overlapStart	0	RP11-444D3.1
chr16	85010550	85012550	2001	*	8.80377	8.9719	8.61343	0.598344	0.0108495	0.0448989	8599	ENSG00000153786	84974181	85011535	37355	-	0	overlapStart	0	ZDHHC7
chr18	49560956	49562956	2001	*	6.90537	7.07302	6.71566	0.596765	0.00521532	0.0240928	10180	ENSG00000101670	49560699	49599182	38484	+	0	inside	256	LIPG
chr10	49397137	49399137	2001	*	7.34118	7.50853	7.15184	0.596263	0.00436009	0.0206506	2701	ENSG00000165606	49364181	49396016	31836	-	1120	upstream	1120	DRGX
chr16	4115519	4117519	2001	*	8.0625	8.22967	7.87338	0.596057	0.00759585	0.0331341	7928	ENSG00000162104	3953387	4116185	162799	-	0	overlapStart	0	ADCY9
chr12	64451262	64453262	2001	*	8.68304	8.84955	8.49478	0.594629	0.00618539	0.027829	5178	ENSG00000277895	64451591	64452901	1311	-	0	includeFeature	0	RP11-114F3.4
chr12	64451262	64453262	2001	*	8.68304	8.84955	8.49478	0.594629	0.00618539	0.027829	5178	ENSG00000183735	64451880	64502108	50229	+	0	overlapStart	0	TBK1
chr1	153774712	153776712	2001	*	7.98478	8.15043	7.79761	0.592566	0.00860064	0.0367772	1380	ENSG00000279767	153772371	153774079	1709	-	632	upstream	632	AL513523.2
chr1	153774712	153776712	2001	*	7.98478	8.15043	7.79761	0.592566	0.00860064	0.0367772	1380	ENSG00000143554	153774354	153780157	5804	+	0	inside	357	SLC27A3
chr14	92512903	92514903	2001	*	7.88988	8.05521	7.70312	0.59181	0.00745045	0.032584	6917	ENSG00000100599	92513774	92688994	175221	+	0	overlapStart	0	RIN3
chr12	108856168	108858168	2001	*	9.80038	9.96516	9.61433	0.590784	0.0119701	0.0487508	5481	ENSG00000084112	108778192	108857590	79399	-	0	overlapStart	0	SSH1
chr12	108856168	108858168	2001	*	9.80038	9.96516	9.61433	0.590784	0.0119701	0.0487508	5481	ENSG00000110887	108858932	108901043	42112	+	763	upstream	763	DAO
chr6	143510300	143512300	2001	*	8.07891	8.243	7.89374	0.589025	0.0102465	0.0428912	19501	ENSG00000001036	143494811	143511690	16880	-	0	overlapStart	0	FUCA2
chr14	21102759	21104759	2001	*	9.88441	10.0483	9.69948	0.58878	0.0119075	0.0485546	6341	ENSG00000165804	21090046	21104722	14677	-	0	overlapStart	0	ZNF219
chr14	21102759	21104759	2001	*	9.88441	10.0483	9.69948	0.58878	0.0119075	0.0485546	6341	ENSG00000232070	21098937	21103724	4788	+	0	overlapEnd	3821	TMEM253
chr14	21102759	21104759	2001	*	9.88441	10.0483	9.69948	0.58878	0.0119075	0.0485546	6341	ENSG00000178107	21108043	21116703	8661	+	3283	upstream	3283	RP11-998D10.4
chr17	30291069	30293069	2001	*	8.28337	8.44674	8.09911	0.587434	0.0119659	0.0487421	9093	ENSG00000108578	30248195	30292056	43862	-	0	overlapStart	0	BLMH
chr17	30291069	30293069	2001	*	8.28337	8.44674	8.09911	0.587434	0.0119659	0.0487421	9093	ENSG00000222679	30288071	30288177	107	-	2891	upstream	2891	RNU6-1267P
chr6	89351816	89353816	2001	*	9.24846	9.41103	9.06521	0.585742	0.0114579	0.0470623	19102	ENSG00000198833	89326625	89352848	26224	-	0	overlapStart	0	UBE2J1
chr7	96708594	96710594	2001	*	8.48191	8.6441	8.29915	0.584783	0.00863084	0.0368996	20442	ENSG00000127922	96481626	96709891	228266	-	0	overlapStart	0	SHFM1
chr6	32837818	32839818	2001	*	8.73371	8.89584	8.55102	0.584681	0.0102368	0.0428586	18763	ENSG00000250264	32813767	32838822	25056	-	0	overlapStart	0	XXbac-BPG246D15.9
chr6	32837818	32839818	2001	*	8.73371	8.89584	8.55102	0.584681	0.0102368	0.0428586	18763	ENSG00000204267	32821833	32838780	16948	-	0	overlapStart	0	TAP2
chr6	32837818	32839818	2001	*	8.73371	8.89584	8.55102	0.584681	0.0102368	0.0428586	18763	ENSG00000204261	32844086	32846495	2410	+	4267	upstream	4267	PSMB8-AS1
chr6	32837818	32839818	2001	*	8.73371	8.89584	8.55102	0.584681	0.0102368	0.0428586	18763	ENSG00000240065	32844136	32859585	15450	+	4317	upstream	4317	PSMB9
chr22	19431384	19433384	2001	*	8.77137	8.93319	8.58909	0.58397	0.00762355	0.0332242	14400	ENSG00000185608	19431902	19436075	4174	+	0	overlapStart	0	MRPL40
chr11	65878788	65880788	2001	*	6.53764	6.6987	6.35631	0.581635	0.00993069	0.041747	3935	ENSG00000172543	65879809	65883741	3933	+	0	overlapStart	0	CTSW
chr6	147638	149638	2001	*	6.8596	7.0202	6.67885	0.580754	0.0118233	0.0482612	18363	ENSG00000170590	131910	144885	12976	-	2752	upstream	2752	LINC00266-3
chr6	147638	149638	2001	*	6.8596	7.0202	6.67885	0.580754	0.0118233	0.0482612	18363	ENSG00000217929	142272	145083	2812	-	2554	upstream	2554	CICP18
chr6	73262216	73264216	2001	*	8.7973	8.95612	8.6188	0.577189	0.00786497	0.0341379	19030	ENSG00000243501	73209746	73263196	53451	-	0	overlapStart	0	RP11-257K9.8
chr6	73262216	73264216	2001	*	8.7973	8.95612	8.6188	0.577189	0.00786497	0.0341379	19030	ENSG00000229852	73263215	73301401	38187	+	0	overlapStart	0	RP11-398K22.12
chr12	131626267	131628267	2001	*	6.3775	6.53641	6.1989	0.576673	0.00892992	0.0379928	5739	ENSG00000256258	131621891	131623203	1313	-	3063	upstream	3063	RP11-495K9.9
chr14	104799542	104801542	2001	*	8.79063	8.94822	8.61368	0.574417	0.0117294	0.0479441	7051	ENSG00000142208	104769349	104795751	26403	-	3790	upstream	3790	AKT1
chr14	104799542	104801542	2001	*	8.79063	8.94822	8.61368	0.574417	0.0117294	0.0479441	7051	ENSG00000179627	104800596	104804712	4117	+	0	overlapStart	0	ZBTB42
chr3	184016967	184018967	2001	*	9.02726	9.1844	8.85088	0.573425	0.0103019	0.0430624	16155	ENSG00000114770	183919934	184018015	98082	-	0	overlapStart	0	ABCC5
chr7	1027533	1029533	2001	*	7.69694	7.85398	7.52069	0.572984	0.00988955	0.0415963	19772	ENSG00000199023	1022933	1023026	94	-	4506	upstream	4506	MIR339
chr7	1027533	1029533	2001	*	7.69694	7.85398	7.52069	0.572984	0.00988955	0.0415963	19772	ENSG00000225146	1029025	1043891	14867	+	0	overlapStart	0	AC073957.15
chr11	95923067	95925067	2001	*	7.42328	7.58018	7.24721	0.572594	0.00743252	0.0325296	4187	LRG_257	95832880	95924207	91328	-	0	overlapStart	0	MTMR2
chr11	95923067	95925067	2001	*	7.42328	7.58018	7.24721	0.572594	0.00743252	0.0325296	4187	ENSG00000087053	95832882	95925315	92434	-	0	inside	247	MTMR2
chr13	100088038	100090038	2001	*	8.75319	8.90994	8.57731	0.572499	0.0105446	0.0438598	6248	ENSG00000274605	100086031	100088848	2818	-	0	overlapStart	0	RP11-12G12.7
chr13	100088038	100090038	2001	*	8.75319	8.90994	8.57731	0.572499	0.0105446	0.0438598	6248	ENSG00000175198	100089015	100530437	441423	+	0	overlapStart	0	PCCA
chr12	89879915	89881915	2001	*	8.68635	8.84277	8.51088	0.571761	0.0113669	0.0467698	5312	ENSG00000258216	89882665	89989289	106625	+	749	upstream	749	RP11-654D12.2
chr2	60997855	60999855	2001	*	6.98035	7.13551	6.80648	0.568506	0.00744285	0.0325628	12207	ENSG00000222251	60998752	60998888	137	+	0	includeFeature	0	RNA5SP95
chr16	4182965	4184965	2001	*	7.09822	7.24734	6.93189	0.554983	0.00782256	0.033985	7929	ENSG00000263105	4180117	4183515	3399	-	0	overlapStart	0	RP11-95P2.3
chr22	38200832	38202832	2001	*	8.80629	8.95366	8.64212	0.551429	0.0117833	0.0481395	14647	ENSG00000184381	38111495	38205690	94196	-	0	inside	2857	PLA2G6
chr22	38200832	38202832	2001	*	8.80629	8.95366	8.64212	0.551429	0.0117833	0.0481395	14647	ENSG00000185022	38200767	38216511	15745	+	0	inside	64	MAFF
chr7	36735956	36737956	2001	*	6.23442	6.38163	6.07046	0.550292	0.0114513	0.0470597	20085	ENSG00000272984	36734004	36734535	532	-	1420	upstream	1420	RP11-85E16.1
chr17	39621149	39623149	2001	*	7.43493	7.5803	7.27326	0.546687	0.0113749	0.0467945	9223	ENSG00000214546	39619613	39622513	2901	+	0	overlapEnd	1535	AC087491.2
chr17	39621149	39623149	2001	*	7.43493	7.5803	7.27326	0.546687	0.0113749	0.0467945	9223	ENSG00000131771	39626740	39636626	9887	+	3590	upstream	3590	PPP1R1B
chr18	5309284	5311284	2001	*	6.61877	6.76411	6.45713	0.546313	0.011342	0.0466997	9972	ENSG00000264254	5310396	5317664	7269	+	0	overlapStart	0	CTD-3096M3.1
chr1	26168836	26170836	2001	*	7.27858	7.42274	7.1184	0.543933	0.0098967	0.041619	368	ENSG00000282872	26164161	26168581	4421	-	254	upstream	254	RP11-96L14.8
chr1	26168836	26170836	2001	*	7.27858	7.42274	7.1184	0.543933	0.0098967	0.041619	368	ENSG00000236782	26169516	26171821	2306	-	0	overlapEnd	984	RP11-96L14.7
chr1	26168836	26170836	2001	*	7.27858	7.42274	7.1184	0.543933	0.0098967	0.041619	368	ENSG00000142684	26169871	26170873	1003	+	0	overlapStart	0	ZNF593
chr7	28955196	28957196	2001	*	6.7014	6.83715	6.55154	0.52501	0.0118872	0.04848	20026	ENSG00000255690	28953358	28958292	4935	-	0	inside	1095	TRIL
chr7	28955196	28957196	2001	*	6.7014	6.83715	6.55154	0.52501	0.0118872	0.04848	20026	ENSG00000228421	28957667	28959345	1679	+	470	upstream	470	AC005013.5
chr1	37793153	37795153	2001	*	6.58055	6.70781	6.44096	0.506223	0.01117	0.0460797	570	ENSG00000185090	37793802	37801137	7336	+	0	overlapStart	0	MANEAL

## Sheet: CD57-DP_vs_DN_Up_0.05
seqnames	start	end	width	strand	Conc	Conc_CD57_minus_DP	Conc_DN_non_naive	Fold	p.value	FDR	peak	feature	feature.ranges.start	feature.ranges.end	feature.ranges.width	feature.strand	distance	insideFeature	distanceToSite	gene_name
chr1	202196781	202198781	2001	*	7.9802	8.83141	5.62903	3.31187	2.04126e-13	1.34757e-09	1833	ENSG00000133067	202193901	202319781	125881	+	0	inside	2879	LGR6
chr15	65512183	65514183	2001	*	8.04987	8.86274	6.0107	2.96244	3.86339e-09	6.27691e-07	7467	ENSG00000074603	65442463	65517704	75242	-	0	inside	3520	DPP8
chr6	152635409	152637409	2001	*	8.66967	9.4738	6.69207	2.89313	9.53308e-13	3.21864e-09	19597	ENSG00000131018	152121684	152637801	516118	-	0	inside	391	SYNE1
chr13	30156352	30158352	2001	*	7.6557	8.44385	5.78341	2.77046	6.96257e-11	5.0533e-08	5888	ENSG00000232117	30151886	30159621	7736	-	0	inside	1268	LINC00384
chr17	12981466	12983466	2001	*	7.15844	7.93466	5.35939	2.68428	1.59745e-09	3.49574e-07	8929	ENSG00000277621	12982613	12983002	390	-	0	includeFeature	0	RP11-597M12.2
chr11	36425618	36427618	2001	*	6.7125	7.48205	4.9526	2.63721	1.50714e-12	3.95775e-09	3655	ENSG00000255060	36425447	36426122	676	-	0	overlapStart	0	RP11-219O3.2
chr19	10515127	10517127	2001	*	6.9885	7.75231	5.26128	2.59982	2.12608e-11	2.95576e-08	10678	ENSG00000180739	10512742	10517931	5190	-	0	inside	803	S1PR5
chr8	29049359	29051359	2001	*	7.65275	8.41602	5.92855	2.59785	4.83865e-11	4.20977e-08	21222	ENSG00000200719	29048494	29048604	111	-	754	upstream	754	RNA5SP260
chr8	29049359	29051359	2001	*	7.65275	8.41602	5.92855	2.59785	4.83865e-11	4.20977e-08	21222	ENSG00000259366	29055935	29056685	751	+	4575	upstream	4575	CTD-2647L4.4
chr12	10601863	10603863	2001	*	6.38499	7.14687	4.66853	2.585	2.1185e-10	9.4469e-08	4672	ENSG00000256667	10588063	10599669	11607	-	2193	upstream	2193	KLRA1P
chr7	134640272	134642272	2001	*	7.20156	7.96269	5.48933	2.58277	2.14445e-08	2.27273e-06	20767	ENSG00000172331	134646808	134679813	33006	+	4535	upstream	4535	BPGM
chr5	132663191	132665191	2001	*	7.72495	8.48055	6.04303	2.54812	1.20448e-11	2.03333e-08	17883	ENSG00000223442	132630589	132664272	33684	-	0	overlapStart	0	TH2LCRR
chr20	20215248	20217248	2001	*	6.38863	7.13656	4.74752	2.49609	2.52134e-09	4.84467e-07	13667	ENSG00000225417	20214299	20215262	964	-	0	overlapStart	0	RP5-1178H5.2
chr1	221839017	221841017	2001	*	8.9613	9.70071	7.36405	2.44874	2.67242e-09	5.02554e-07	2018	ENSG00000227925	221827666	221840666	13001	-	0	overlapStart	0	RP11-191N8.2
chr1	221839017	221841017	2001	*	8.9613	9.70071	7.36405	2.44874	2.67242e-09	5.02554e-07	2018	ENSG00000200033	221837334	221837437	104	-	1579	upstream	1579	RNU6-403P
chr20	57604308	57606308	2001	*	7.76619	8.50379	6.17806	2.43656	1.53647e-07	9.89456e-06	14029	ENSG00000227297	57599695	57601200	1506	-	3107	upstream	3107	RP4-718J7.4
chr3	126606377	126608377	2001	*	7.04114	7.77875	5.45297	2.43518	2.44394e-08	2.52227e-06	15790	ENSG00000283374	126571779	126608555	36777	-	0	inside	177	TXNRD3NB
chr2	73830194	73832194	2001	*	7.99563	8.72971	6.42499	2.41592	2.40551e-09	4.73764e-07	12357	ENSG00000124356	73828916	73873659	44744	+	0	inside	1277	STAMBP
chr2	110674419	110676419	2001	*	7.62908	8.35189	6.11292	2.34975	3.90415e-09	6.27691e-07	12604	ENSG00000169679	110637698	110678114	40417	-	0	inside	1694	BUB1
chr18	44728972	44730972	2001	*	8.11616	8.83853	6.60201	2.34795	1.75811e-09	3.77738e-07	10132	ENSG00000280365	44732575	44733315	741	+	1602	upstream	1602	RP11-9H20.2
chr16	71855483	71857483	2001	*	7.19292	7.90886	5.70874	2.31018	9.76536e-09	1.23648e-06	8497	ENSG00000279592	71859680	71860676	997	+	2196	upstream	2196	RP11-417N10.4
chr8	71842984	71844984	2001	*	9.32733	10.036	7.87591	2.2725	4.21145e-10	1.49299e-07	21450	ENSG00000178860	71841549	71844468	2920	-	0	overlapStart	0	MSC
chr17	36065766	36067766	2001	*	7.35821	8.06517	5.91459	2.26105	6.15693e-08	4.84677e-06	9171	ENSG00000275385	36064280	36072032	7753	+	0	inside	1485	CCL18
chr4	15970234	15972234	2001	*	6.8728	7.57454	5.45212	2.23194	4.15513e-08	3.78477e-06	16474	ENSG00000137441	15960243	15969309	9067	-	924	upstream	924	FGFBP2
chr12	94180072	94182072	2001	*	6.7314	7.43119	5.31918	2.2212	6.96274e-10	2.04107e-07	5350	ENSG00000258035	94168006	94186044	18039	-	0	inside	3971	RP11-74K11.2
chr20	10350131	10352131	2001	*	8.04178	8.74024	6.63528	2.21647	7.51768e-10	2.09027e-07	13636	ENSG00000214835	10349157	10349628	472	-	502	upstream	502	RPL23AP6
chr6	10725871	10727871	2001	*	7.18858	7.88584	5.78724	2.20888	3.88986e-11	3.69113e-08	18456	ENSG00000111843	10722915	10731129	8215	+	0	inside	2955	TMEM14C
chr19	38923600	38925600	2001	*	6.34279	7.04043	4.9398	2.20867	9.62975e-09	1.23648e-06	11222	ENSG00000128626	38930548	38933162	2615	+	4947	upstream	4947	MRPS12
chr1	225459883	225461883	2001	*	8.35083	9.03981	6.98444	2.16722	1.0797e-08	1.32216e-06	2057	ENSG00000234476	225447243	225465343	18101	-	0	inside	3459	RP11-496N12.6
chr1	225459883	225461883	2001	*	8.35083	9.03981	6.98444	2.16722	1.0797e-08	1.32216e-06	2057	ENSG00000282418	225465021	225473837	8817	+	3137	upstream	3137	RP11-496N12.9
chr14	24633363	24635363	2001	*	8.0335	8.72098	6.67332	2.15922	1.7493e-10	8.10646e-08	6425	ENSG00000100453	24630954	24634267	3314	-	0	overlapStart	0	GZMB
chr1	206943959	206945959	2001	*	6.46204	7.14992	5.10021	2.15835	3.11411e-09	5.49246e-07	1917	ENSG00000162896	206928518	206946466	17949	-	0	inside	506	PIGR
chr11	104163160	104165160	2001	*	8.67837	9.36499	7.32173	2.15536	3.5664e-08	3.37153e-06	4224	ENSG00000170962	103907186	104164379	257194	-	0	overlapStart	0	PDGFD
chr19	10522385	10524385	2001	*	6.53152	7.2136	5.19343	2.12907	9.88273e-08	7.05645e-06	10680	ENSG00000180739	10512742	10517931	5190	-	4453	upstream	4453	S1PR5
chr17	36102512	36104512	2001	*	7.30491	7.98379	5.97972	2.11472	4.69671e-08	4.09601e-06	9174	ENSG00000275302	36103590	36105621	2032	+	0	overlapStart	0	CCL4
chr9	78237253	78239253	2001	*	7.64975	8.32541	6.33745	2.09915	3.09164e-09	5.49246e-07	22256	ENSG00000148019	78236062	78279690	43629	+	0	inside	1190	CEP78
chr1	161625979	161627979	2001	*	6.26943	6.94253	4.96721	2.08357	7.64605e-08	5.68346e-06	1554	ENSG00000162747	161623196	161631963	8768	-	0	inside	3983	FCGR3B
chr15	94271736	94273736	2001	*	7.11484	7.78544	5.82242	2.07343	4.58297e-08	4.0567e-06	7743	ENSG00000258632	94273496	94274005	510	+	0	overlapStart	0	RP11-354B3.1
chr6	10750962	10752962	2001	*	6.89725	7.56683	5.60881	2.06802	1.29771e-09	3.06702e-07	18459	ENSG00000272097	10743324	10747663	4340	-	3298	upstream	3298	RP11-421M1.8
chr6	10750962	10752962	2001	*	6.89725	7.56683	5.60881	2.06802	1.29771e-09	3.06702e-07	18459	ENSG00000137210	10747759	10852753	104995	+	0	inside	3202	TMEM14B
chr6	10750962	10752962	2001	*	6.89725	7.56683	5.60881	2.06802	1.29771e-09	3.06702e-07	18459	ENSG00000272162	10747794	10930423	182630	+	0	inside	3167	RP11-637O19.3
chr6	10750962	10752962	2001	*	6.89725	7.56683	5.60881	2.06802	1.29771e-09	3.06702e-07	18459	ENSG00000222383	10752791	10752926	136	-	0	includeFeature	0	RNA5SP203
chr10	33116929	33118929	2001	*	8.32472	8.99218	7.0445	2.0596	5.82313e-08	4.74565e-06	2614	ENSG00000233387	33096257	33116672	20416	-	256	upstream	256	RP11-342D11.3
chr16	87761384	87763384	2001	*	8.55263	9.21691	7.28459	2.04442	1.5098e-07	9.77608e-06	8625	ENSG00000104731	87696485	87765992	69508	-	0	inside	2607	KLHDC4
chr4	6197420	6199420	2001	*	8.4013	9.06452	7.13726	2.03926	4.19693e-08	3.78588e-06	16405	ENSG00000152969	6026199	6200591	174393	-	0	inside	1170	JAKMIP1
chr4	6197420	6199420	2001	*	8.4013	9.06452	7.13726	2.03926	4.19693e-08	3.78588e-06	16405	ENSG00000249896	6200733	6239937	39205	+	1312	upstream	1312	RP11-586D19.1
chr4	6197420	6199420	2001	*	8.4013	9.06452	7.13726	2.03926	4.19693e-08	3.78588e-06	16405	ENSG00000251408	6202328	6206649	4322	+	2907	upstream	2907	RP11-586D19.2
chr4	169015230	169017230	2001	*	7.74272	8.40404	6.48588	2.02956	9.42793e-10	2.39591e-07	17139	ENSG00000145439	168863770	169010275	146506	-	4954	upstream	4954	CBR4
chr12	132817760	132819760	2001	*	6.64131	7.30111	5.39026	2.02037	1.87828e-06	6.63965e-05	5762	ENSG00000283396	132784026	132822128	38103	-	0	inside	2367	AC127070.1
chr20	36563923	36565923	2001	*	6.15933	6.81369	4.92856	1.99336	5.10265e-09	7.57591e-07	13813	ENSG00000273986	36561237	36561530	294	-	2392	upstream	2392	Metazoa_SRP
chr1	235837218	235839218	2001	*	5.36592	6.0193	4.13876	1.98535	2.20565e-06	7.55482e-05	2203	ENSG00000229463	235839483	235840182	700	+	264	upstream	264	LYST-AS1
chr2	25815463	25817463	2001	*	6.15738	6.80808	4.94004	1.97632	2.59669e-08	2.62801e-06	11922	ENSG00000187536	25809925	25810656	732	-	4806	upstream	4806	TPM3P7
chr14	24608834	24610834	2001	*	7.02175	7.67107	5.80944	1.97208	1.29888e-06	4.9062e-05	6424	ENSG00000100450	24606480	24609699	3220	-	0	overlapStart	0	GZMH
chr2	176931073	176933073	2001	*	8.45411	9.10141	7.24913	1.96437	4.12666e-09	6.52757e-07	12995	ENSG00000206866	176929985	176930090	106	-	982	upstream	982	RNU6-187P
chr1	157699921	157701921	2001	*	6.21647	6.86435	5.00937	1.96348	4.6954e-08	4.09601e-06	1483	ENSG00000160856	157674321	157700857	26537	-	0	overlapStart	0	FCRL3
chr12	68158832	68160832	2001	*	8.55382	9.20035	7.35157	1.96093	9.83789e-08	7.04572e-06	5222	ENSG00000111537	68154768	68159747	4980	-	0	overlapStart	0	IFNG
chr7	66032756	66034756	2001	*	6.28925	6.93618	5.08556	1.95939	5.18641e-07	2.47611e-05	20246	ENSG00000229886	66025126	66031544	6419	-	1211	upstream	1211	RP5-1132H15.3
chr1	38052209	38054209	2001	*	6.67707	7.31655	5.49996	1.92644	6.35476e-07	2.8391e-05	578	ENSG00000224592	38047314	38119025	71712	+	0	inside	4894	RP5-884C9.2
chr11	57546972	57548972	2001	*	6.73333	7.37225	5.55819	1.92405	7.7241e-09	1.05913e-06	3748	ENSG00000214872	57542641	57550274	7634	+	0	inside	4330	SMTNL1
chr8	130006074	130008074	2001	*	6.85593	7.49307	5.68702	1.9163	1.73874e-07	1.07574e-05	21757	ENSG00000253043	130004528	130004601	74	-	1472	upstream	1472	RNU7-181P
chr17	36188142	36190142	2001	*	8.05366	8.6885	6.89276	1.90758	4.55245e-05	0.000837296	9177	ENSG00000274767	36183235	36196471	13237	+	0	inside	4906	AC131056.3
chr5	74326150	74328150	2001	*	6.61132	7.24654	5.44908	1.90724	3.08096e-09	5.49246e-07	17534	ENSG00000251041	74321631	74340152	18522	+	0	inside	4518	CTD-2275D24.1
chr5	74326150	74328150	2001	*	6.61132	7.24654	5.44908	1.90724	3.08096e-09	5.49246e-07	17534	ENSG00000249343	74322486	74328297	5812	+	0	inside	3663	LINC01333
chr3	66297119	66299119	2001	*	7.73508	8.36953	6.57553	1.90555	4.63573e-09	7.10116e-07	15442	ENSG00000206759	66293114	66293220	107	-	3898	upstream	3898	RNU6-787P
chr16	10876058	10878058	2001	*	8.24516	8.87706	7.09443	1.89463	1.34671e-07	8.96568e-06	7974	LRG_49	10877198	10924983	47786	+	0	overlapStart	0	CIITA
chr8	100409169	100411169	2001	*	9.49598	10.1261	8.35144	1.88724	5.19794e-08	4.41899e-06	21588	ENSG00000253824	100381260	100414459	33200	-	0	inside	3289	KB-173C10.2
chr10	114808147	114810147	2001	*	7.24505	7.87489	6.1014	1.88446	3.22816e-10	1.27157e-07	3215	ENSG00000215760	114809375	114811170	1796	+	0	overlapStart	0	TAF9BP2
chr17	8387417	8389417	2001	*	5.86824	6.49814	4.72436	1.88143	2.61523e-08	2.63015e-06	8906	ENSG00000263809	8368638	8383187	14550	-	4229	upstream	4229	RP11-849F2.7
chr17	8387417	8389417	2001	*	5.86824	6.49814	4.72436	1.88143	2.61523e-08	2.63015e-06	8906	ENSG00000161970	8377520	8383213	5694	-	4203	upstream	4203	RPL26
chr13	30147296	30149296	2001	*	9.04358	9.67203	7.90464	1.87984	1.34266e-08	1.56199e-06	5887	ENSG00000232643	30154066	30154586	521	+	4769	upstream	4769	LINC00385
chr3	126612688	126614688	2001	*	6.69328	7.32001	5.56022	1.86981	4.13339e-06	0.000125247	15791	ENSG00000283374	126571779	126608555	36777	-	4132	upstream	4132	TXNRD3NB
chr17	36209811	36211811	2001	*	6.76786	7.39376	5.63755	1.8664	1.22975e-05	0.000300247	9178	ENSG00000276070	36210924	36212878	1955	+	0	overlapStart	0	CCL4L2
chr16	89820776	89822776	2001	*	6.2238	6.84593	5.10618	1.84868	1.62324e-07	1.02576e-05	8689	ENSG00000187741	89737549	89816657	79109	-	4118	upstream	4118	FANCA
chr16	89820776	89822776	2001	*	6.2238	6.84593	5.10618	1.84868	1.62324e-07	1.02576e-05	8689	LRG_495	89737551	89816657	79107	-	4118	upstream	4118	FANCA
chr16	89820776	89822776	2001	*	6.2238	6.84593	5.10618	1.84868	1.62324e-07	1.02576e-05	8689	ENSG00000204991	89818179	89871319	53141	+	0	inside	2596	SPIRE2
chr10	50671380	50673380	2001	*	7.60185	8.22307	6.48725	1.84729	2.7895e-09	5.15056e-07	2715	ENSG00000232706	50676743	50686326	9584	+	3362	upstream	3362	NUTM2HP
chr16	30766917	30768917	2001	*	6.25989	6.88139	5.14438	1.84609	1.41211e-08	1.59683e-06	8216	ENSG00000196118	30757423	30762710	5288	-	4206	upstream	4206	CCDC189
chr1	167373659	167375659	2001	*	5.79111	6.41178	4.67834	1.84095	9.29357e-07	3.87194e-05	1586	ENSG00000272033	167379108	167381000	1893	+	3448	upstream	3448	RP11-52A20.2
chr19	38864010	38866010	2001	*	7.92323	8.54169	6.81782	1.83566	2.17427e-07	1.26568e-05	11218	ENSG00000269050	38870159	38873763	3605	+	4148	upstream	4148	CTC-360G5.6
chr14	24206355	24208355	2001	*	6.85945	7.47813	5.75329	1.83528	5.01803e-08	4.28145e-06	6410	ENSG00000278784	24201612	24202811	1200	-	3543	upstream	3543	RP11-468E2.11
chr14	24206355	24208355	2001	*	6.85945	7.47813	5.75329	1.83528	5.01803e-08	4.28145e-06	6410	ENSG00000139908	24205697	24208362	2666	+	0	inside	657	TSSK4
chr17	36089313	36091313	2001	*	6.92866	7.54624	5.82611	1.8307	1.57175e-07	1.00397e-05	9173	ENSG00000277632	36088256	36090169	1914	-	0	overlapStart	0	CCL3
chr11	45092632	45094632	2001	*	6.64618	7.26054	5.55421	1.81639	5.12028e-09	7.57591e-07	3679	ENSG00000019485	45095806	45235124	139319	+	1173	upstream	1173	PRDM11
chr1	158923878	158925878	2001	*	5.94157	6.55304	4.85899	1.80227	4.26207e-06	0.00012803	1485	ENSG00000163564	158930796	158977054	46259	+	4917	upstream	4917	PYHIN1
chr9	126636539	126638539	2001	*	7.27709	7.8866	6.20083	1.79691	4.97791e-08	4.27811e-06	22572	ENSG00000238010	126640756	126641293	538	+	2216	upstream	2216	RP11-123K19.2
chr16	15389020	15391020	2001	*	5.75536	6.36129	4.69058	1.77834	2.93618e-05	0.000591592	8015	ENSG00000156968	15395754	15413268	17515	+	4733	upstream	4733	MPV17L
chr16	15389020	15391020	2001	*	5.75536	6.36129	4.69058	1.77834	2.93618e-05	0.000591592	8015	ENSG00000261130	15395754	15515348	119595	+	4733	upstream	4733	RP11-1021N1.1
chr16	29111110	29113110	2001	*	7.03789	7.64259	5.977	1.77642	1.99381e-07	1.19296e-05	8148	ENSG00000260908	29053732	29108108	54377	-	3001	upstream	3001	CTB-134H23.3
chr16	29111110	29113110	2001	*	7.03789	7.64259	5.977	1.77642	1.99381e-07	1.19296e-05	8148	ENSG00000260517	29116127	29217860	101734	+	3016	upstream	3016	RP11-426C22.5
chr7	55239619	55241619	2001	*	5.83013	6.43501	4.76868	1.77428	5.34063e-06	0.000153366	20204	ENSG00000237210	55244247	55245681	1435	+	2627	upstream	2627	RP11-339F13.2
chr3	196143933	196145933	2001	*	5.91265	6.51641	4.85475	1.76997	2.7781e-07	1.54489e-05	16271	ENSG00000224652	196142636	196160890	18255	+	0	inside	1296	LINC00885
chr4	25686924	25688924	2001	*	5.80856	6.41213	4.75126	1.76881	1.75908e-07	1.08549e-05	16498	ENSG00000249277	25686202	25686458	257	-	465	upstream	465	RP11-302F12.4
chr10	112368592	112370592	2001	*	7.88978	8.49224	6.83597	1.76812	4.34283e-08	3.9026e-06	3196	ENSG00000197142	112374018	112428380	54363	+	3425	upstream	3425	ACSL5
chr20	38872314	38874314	2001	*	8.72116	9.32169	7.67344	1.76062	2.35845e-07	1.3529e-05	13853	ENSG00000240474	38872770	38873074	305	+	0	includeFeature	0	RN7SL116P
chr1	161544483	161546483	2001	*	6.17787	6.77798	5.13144	1.75564	6.1215e-07	2.75572e-05	1551	ENSG00000203747	161541759	161550737	8979	-	0	inside	4253	FCGR3A
chr1	161544483	161546483	2001	*	6.17787	6.77798	5.13144	1.75564	6.1215e-07	2.75572e-05	1551	LRG_60	161541759	161550623	8865	-	0	inside	4139	FCGR3A
chr19	14458879	14460879	2001	*	6.43542	7.03322	5.39621	1.74679	2.41565e-08	2.50401e-06	10830	ENSG00000267474	14458401	14459366	966	+	0	overlapEnd	477	CTC-548K16.6
chr19	14475851	14477851	2001	*	7.32144	7.91854	6.28441	1.74541	1.76686e-07	1.08745e-05	10831	ENSG00000160951	14472466	14475362	2897	-	488	upstream	488	PTGER1
chr6	129860262	129862262	2001	*	7.55394	8.14751	6.52778	1.7313	5.70408e-07	2.61768e-05	19350	ENSG00000203756	129831244	129861547	30304	-	0	overlapStart	0	TMEM244
chr1	235855194	235857194	2001	*	6.4662	7.05785	5.44596	1.7218	1.62804e-06	5.90139e-05	2204	ENSG00000222831	235853000	235853060	61	-	2133	upstream	2133	MIR1537
chr5	55036612	55038612	2001	*	7.86137	8.44945	6.85197	1.70935	3.55313e-08	3.37153e-06	17411	ENSG00000240535	55021299	55042844	21546	-	0	inside	4231	CTD-2313F11.1
chr5	55036612	55038612	2001	*	7.86137	8.44945	6.85197	1.70935	3.55313e-08	3.37153e-06	17411	ENSG00000207229	55040847	55040945	99	+	2234	upstream	2234	Y_RNA
chr16	31364320	31366320	2001	*	6.7801	7.36611	5.77696	1.69972	7.9555e-05	0.00131521	8244	ENSG00000261245	31361278	31361695	418	-	2624	upstream	2624	RP11-120K18.3
chr6	4606995	4608995	2001	*	5.92666	6.5129	4.92281	1.69864	8.41029e-06	0.00022012	18411	ENSG00000260673	4599287	4602420	3134	-	4574	upstream	4574	RP4-529N6.2
chr6	4606995	4608995	2001	*	5.92666	6.5129	4.92281	1.69864	8.41029e-06	0.00022012	18411	ENSG00000205444	4610656	4611304	649	+	1660	upstream	1660	RP4-529N6.1
chr1	92839807	92841807	2001	*	6.80663	7.39061	5.80957	1.69167	1.0866e-07	7.5754e-06	993	ENSG00000207523	92840719	92840851	133	+	0	includeFeature	0	SNORA66
chr1	92839807	92841807	2001	*	6.80663	7.39061	5.80957	1.69167	1.0866e-07	7.5754e-06	993	ENSG00000207022	92846059	92846182	124	+	4251	upstream	4251	SNORA51
chr8	58990978	58992978	2001	*	8.1974	8.77874	7.2082	1.68268	2.77074e-07	1.54489e-05	21383	ENSG00000254048	58991720	58992938	1219	-	0	includeFeature	0	RP11-328K2.1
chr2	223940915	223942915	2001	*	7.78327	8.36338	6.79774	1.67748	2.26184e-07	1.31343e-05	13339	ENSG00000085449	223855716	223945387	89672	-	0	inside	2471	WDFY1
chr22	23263167	23265167	2001	*	7.86995	8.44987	6.88498	1.6768	2.79714e-07	1.54819e-05	14470	ENSG00000240160	23261782	23262071	290	-	1095	upstream	1095	RN7SL263P
chr22	23263167	23265167	2001	*	7.86995	8.44987	6.88498	1.6768	2.79714e-07	1.54819e-05	14470	ENSG00000230701	23262767	23265005	2239	+	0	overlapEnd	399	FBXW4P1
chr20	23455635	23457635	2001	*	6.41584	6.99314	5.43859	1.66451	1.4938e-07	9.72577e-06	13681	ENSG00000125831	23450403	23452857	2455	-	2777	upstream	2777	CST11
chr20	23455635	23457635	2001	*	6.41584	6.99314	5.43859	1.66451	1.4938e-07	9.72577e-06	13681	ENSG00000200208	23457584	23457685	102	-	0	overlapEnd	49	Y_RNA
chr20	23455635	23457635	2001	*	6.41584	6.99314	5.43859	1.66451	1.4938e-07	9.72577e-06	13681	ENSG00000273838	23458529	23459459	931	+	893	upstream	893	RP3-333B15.5
chr4	26075324	26077324	2001	*	7.56828	8.14458	6.59395	1.66229	8.25998e-05	0.00135098	16502	ENSG00000283314	26070754	26104258	33505	+	0	inside	4569	RP11-263J14.1
chr3	114323015	114325015	2001	*	7.09211	7.66505	6.12761	1.64858	1.20463e-07	8.25225e-06	15697	ENSG00000259976	114314501	114329714	15214	-	0	inside	4698	MIR568
chr2	16663423	16666883	3461	*	8.99731	9.56982	8.03405	1.64831	8.83697e-08	6.48612e-06	11861	ENSG00000197872	16549459	16666331	116873	-	0	overlapStart	0	FAM49A
chr15	85625052	85627052	2001	*	7.84955	8.42051	6.89074	1.6417	1.88946e-07	1.14501e-05	7657	ENSG00000259276	85621264	85627689	6426	-	0	inside	636	RP11-815J21.3
chr1	184386296	184388296	2001	*	10.0726	10.6431	9.11517	1.64073	2.24129e-08	2.36476e-06	1730	ENSG00000271387	184385753	184386704	952	-	0	overlapStart	0	RP11-382D12.2
chr1	184386296	184388296	2001	*	10.0726	10.6431	9.11517	1.64073	2.24129e-08	2.36476e-06	1730	ENSG00000116667	184387058	184629020	241963	+	0	overlapStart	0	C1orf21
chr20	50109384	50111384	2001	*	7.76028	8.32835	6.80979	1.63043	1.52607e-07	9.85443e-06	13965	ENSG00000244687	50081124	50115959	34836	-	0	inside	4574	UBE2V1
chr13	44111877	44113877	2001	*	6.5545	7.12177	5.6063	1.62579	2.53244e-07	1.44919e-05	5998	ENSG00000227258	44110451	44240517	130067	+	0	inside	1425	SMIM2-AS1
chr6	116136084	116138084	2001	*	7.65864	8.22275	6.71944	1.6151	1.23074e-06	4.72197e-05	19267	ENSG00000218428	116137058	116137572	515	-	0	includeFeature	0	NIP7P3
chr6	75495562	75497562	2001	*	7.99101	8.55268	7.05869	1.60605	1.27413e-05	0.000308531	19052	ENSG00000118407	75291859	75493738	201880	-	1823	upstream	1823	FILIP1
chr6	75495562	75497562	2001	*	7.99101	8.55268	7.05869	1.60605	1.27413e-05	0.000308531	19052	ENSG00000219722	75499705	75500136	432	+	2142	upstream	2142	RPL26P20
chr12	68481915	68483915	2001	*	6.35321	6.91539	5.41946	1.6059	3.97362e-07	2.02835e-05	5233	ENSG00000256917	68487687	68487863	177	+	3771	upstream	3771	RP11-81H14.4
chr8	100414945	100416945	2001	*	8.52803	9.08933	7.59676	1.60494	2.15482e-06	7.44182e-05	21589	ENSG00000253824	100381260	100414459	33200	-	485	upstream	485	KB-173C10.2
chr11	6200355	6202355	2001	*	6.85893	7.41573	5.94025	1.58641	4.46052e-07	2.21937e-05	3444	ENSG00000267940	6201901	6203253	1353	-	0	overlapEnd	897	RP11-290F24.6
chr11	6200355	6202355	2001	*	6.85893	7.41573	5.94025	1.58641	4.46052e-07	2.21937e-05	3444	ENSG00000180878	6205566	6211132	5567	+	3210	upstream	3210	C11orf42
chr2	192279	194279	2001	*	6.94083	7.49488	6.02977	1.57618	1.02156e-06	4.14125e-05	11747	ENSG00000227061	197569	202605	5037	+	3289	upstream	3289	AC079779.7
chr19	55275555	55277555	2001	*	6.63495	7.18768	5.72753	1.57075	4.53881e-05	0.000836472	11652	ENSG00000133265	55262231	55280381	18151	-	0	inside	2825	HSPBP1
chr19	55275555	55277555	2001	*	6.63495	7.18768	5.72753	1.57075	4.53881e-05	0.000836472	11652	ENSG00000160469	55282072	55312533	30462	+	4516	upstream	4516	BRSK1
chr1	91947644	91949644	2001	*	9.19574	9.74214	8.30558	1.5492	4.68353e-07	2.30126e-05	981	ENSG00000137948	91949371	92014426	65056	+	0	overlapStart	0	BRDT
chr13	114339248	114341248	2001	*	7.61392	8.16027	6.72393	1.54816	2.18376e-06	7.51846e-05	6317	ENSG00000260615	114346167	114346637	471	+	4918	upstream	4918	RPL23AP97
chrX	37571039	37573039	2001	*	7.03351	7.57687	6.15158	1.53654	1.47864e-07	9.68039e-06	23041	ENSG00000147036	37571569	37684463	112895	+	0	overlapStart	0	LANCL3
chr1	100395842	100397842	2001	*	8.44937	8.98993	7.57493	1.52738	3.73074e-07	1.93361e-05	1045	ENSG00000234332	100393033	100394026	994	-	1815	upstream	1815	BCAS2P2
chr17	35888338	35890338	2001	*	7.18189	7.72253	6.30724	1.52673	1.0041e-06	4.11281e-05	9168	ENSG00000271394	35889558	35889804	247	+	0	includeFeature	0	7SK
chr10	123771409	123773409	2001	*	5.76443	6.30572	4.88805	1.52641	2.96539e-06	9.54824e-05	3270	ENSG00000231138	123776670	123777749	1080	+	3260	upstream	3260	RP11-391M7.3
chr14	74617524	74619524	2001	*	8.90655	9.44606	8.03488	1.52374	8.83675e-07	3.70955e-05	6786	ENSG00000258976	74614693	74616647	1955	-	876	upstream	876	CTD-2207P18.2
chr12	92461282	92463282	2001	*	7.21921	7.75876	6.34745	1.52279	1.49169e-06	5.49137e-05	5330	ENSG00000205056	92466451	92492091	25641	+	3168	upstream	3168	RP11-693J15.5
chr4	184625492	184627492	2001	*	6.50331	7.04185	5.63425	1.51807	3.7455e-05	0.000714585	17184	ENSG00000254233	184584093	184625030	40938	-	461	upstream	461	RP11-242J7.1
chr17	20468320	20470320	2001	*	4.7018	5.24097	3.83106	1.51403	0.00530281	0.0378414	9023	ENSG00000170298	20449395	20467539	18145	-	780	upstream	780	LGALS9B
chr5	73625151	73627151	2001	*	7.40203	7.93874	6.53779	1.51263	6.09034e-07	2.74693e-05	17532	ENSG00000214944	73626158	73941993	315836	+	0	overlapStart	0	ARHGEF28
chr12	116915914	116917914	2001	*	7.18016	7.71365	6.3244	1.50072	1.04393e-06	4.21029e-05	5563	ENSG00000174989	116910956	117031148	120193	+	0	inside	4957	FBXW8
chr6	145819143	145821143	2001	*	6.63402	7.16448	5.78616	1.48909	1.64646e-05	0.000380748	19531	ENSG00000118496	145793502	145814753	21252	-	4389	upstream	4389	FBXO30
chr4	101334156	101336156	2001	*	6.43593	6.96607	5.58893	1.48757	6.74133e-07	2.94685e-05	16841	ENSG00000221265	101330302	101330414	113	-	3741	upstream	3741	MIR1255A
chr19	10517260	10519260	2001	*	7.4196	7.94874	6.57516	1.4853	5.76306e-06	0.000163314	10679	ENSG00000180739	10512742	10517931	5190	-	0	overlapStart	0	S1PR5
chr11	83044141	83046141	2001	*	7.2991	7.82812	6.45499	1.48475	4.45309e-06	0.000132825	4112	ENSG00000254522	83040806	83041403	598	-	2737	upstream	2737	RP11-113K21.1
chr11	83044141	83046141	2001	*	7.2991	7.82812	6.45499	1.48475	4.45309e-06	0.000132825	4112	ENSG00000207221	83041464	83041598	135	-	2542	upstream	2542	SNORA70E
chr2	27572122	27574122	2001	*	6.2632	6.79128	5.42153	1.47986	0.000433622	0.00501381	11968	ENSG00000221843	27576522	27582720	6199	+	2399	upstream	2399	C2orf16
chr1	15411337	15413337	2001	*	8.1702	8.69726	7.33115	1.47838	3.10881e-06	9.9021e-05	208	ENSG00000228140	15402979	15409433	6455	-	1903	upstream	1903	RP3-467K16.4
chr1	15411337	15413337	2001	*	8.1702	8.69726	7.33115	1.47838	3.10881e-06	9.9021e-05	208	ENSG00000142634	15409895	15430343	20449	+	0	inside	1441	EFHD2
chr12	64657079	64659079	2001	*	7.46045	7.98439	6.62941	1.46677	4.08183e-06	0.000124157	5184	ENSG00000256314	64654060	64655019	960	-	2059	upstream	2059	RP11-338E21.3
chr20	24147548	24149548	2001	*	5.59593	6.11958	4.76564	1.46243	1.03687e-05	0.000260669	13684	ENSG00000236151	24142590	24144386	1797	-	3161	upstream	3161	RP5-1100I6.1
chr11	12086609	12088609	2001	*	8.26633	8.78871	7.43928	1.46176	2.32388e-07	1.33958e-05	3513	ENSG00000255400	12086891	12089441	2551	+	0	overlapStart	0	RP13-631K18.5
chr8	100831607	100833607	2001	*	6.73808	7.2589	5.91499	1.4549	1.13826e-06	4.50549e-05	21601	ENSG00000222795	100831728	100831860	133	-	0	includeFeature	0	RNU4-83P
chr2	130588153	130590153	2001	*	3.68838	4.21259	2.85666	1.45216	0.00164681	0.0147093	12720	ENSG00000232408	130583549	130590463	6915	-	0	inside	309	AC140481.4
chr22	25054030	25056030	2001	*	5.2341	5.75102	4.42087	1.43743	4.01061e-05	0.000755272	14493	ENSG00000279006	25048967	25051966	3000	-	2063	upstream	2063	CTA-243E7.2
chr13	81115904	81117904	2001	*	5.44849	5.96465	4.63716	1.43558	5.66509e-05	0.00100366	6180	ENSG00000270415	81114866	81115295	430	-	608	upstream	608	DPPA3P3
chr5	177411747	177413747	2001	*	6.25545	6.77047	5.44697	1.43373	7.47164e-06	0.000199983	18289	LRG_145	177402138	177409576	7439	-	2170	upstream	2170	F12
chr5	177411747	177413747	2001	*	6.25545	6.77047	5.44697	1.43373	7.47164e-06	0.000199983	18289	ENSG00000131187	177402140	177409576	7437	-	2170	upstream	2170	F12
chr1	158929821	158931821	2001	*	7.34679	7.85956	6.54396	1.42733	3.2951e-06	0.000104252	1486	ENSG00000163564	158930796	158977054	46259	+	0	overlapStart	0	PYHIN1
chr16	29731447	29733447	2001	*	5.76133	6.27358	4.95977	1.42292	0.000116191	0.00178084	8162	ENSG00000222375	29731051	29731404	354	-	42	upstream	42	RN7SKP127
chr6	46174669	46176669	2001	*	7.42712	7.93829	6.62823	1.42186	5.46068e-06	0.000155867	18965	ENSG00000112796	46159187	46170971	11785	-	3697	upstream	3697	ENPP5
chr9	91211026	91213026	2001	*	5.64373	6.15567	4.84293	1.42153	5.22084e-06	0.000150475	22311	ENSG00000273381	91206175	91210299	4125	-	726	upstream	726	RP11-305L7.7
chr2	235492985	235494985	2001	*	6.76298	7.27312	5.96663	1.41758	9.39235e-07	3.8938e-05	13453	ENSG00000157985	235494089	236131800	637712	+	0	overlapStart	0	AGAP1
chr12	31722347	31724347	2001	*	8.09284	8.60228	7.29823	1.41632	4.13358e-06	0.000125247	4837	ENSG00000151743	31671137	31729174	58038	-	0	inside	4826	AMN1
chr12	31722347	31724347	2001	*	8.09284	8.60228	7.29823	1.41632	4.13358e-06	0.000125247	4837	ENSG00000276900	31729117	31731204	2088	+	4769	upstream	4769	RP11-467L13.7
chr10	92210471	92212471	2001	*	7.35281	7.86222	6.5583	1.41567	4.1421e-06	0.000125275	3004	ENSG00000105988	92216332	92216793	462	+	3860	upstream	3860	NHP2P1
chr3	114331569	114333569	2001	*	7.16032	7.66908	6.36739	1.41326	4.40979e-06	0.000132092	15698	ENSG00000259976	114314501	114329714	15214	-	1854	upstream	1854	MIR568
chr13	113875359	113877359	2001	*	7.04452	7.55291	6.25251	1.41186	3.82779e-06	0.000117641	6306	ENSG00000237699	113877608	113879376	1769	+	248	upstream	248	RP11-199F6.4
chr7	55569002	55571002	2001	*	8.48542	8.99257	7.69644	1.40859	6.60249e-06	0.000181235	20211	ENSG00000154978	55436056	55572988	136933	-	0	inside	1985	VOPP1
chr7	55569002	55571002	2001	*	8.48542	8.99257	7.69644	1.40859	6.60249e-06	0.000181235	20211	ENSG00000223475	55573171	55588336	15166	+	2168	upstream	2168	RP11-310H4.1
chr2	121745262	121747262	2001	*	5.36718	5.87329	4.58078	1.40047	6.80572e-05	0.00116387	12684	ENSG00000270798	121743479	121745921	2443	-	0	overlapStart	0	RP11-416H1.1
chr4	15960965	15964392	3428	*	9.38685	9.88997	8.60773	1.39498	2.6792e-06	8.88083e-05	16473	ENSG00000137441	15960243	15969309	9067	-	0	inside	4916	FGFBP2
chr22	22786946	22788946	2001	*	7.16417	7.66682	6.38622	1.3922	3.73099e-06	0.000115266	14462	ENSG00000275772	22785643	22787268	1626	-	0	overlapStart	0	LL22NC03-24A12.9
chr22	22786946	22788946	2001	*	7.16417	7.66682	6.38622	1.3922	3.73099e-06	0.000115266	14462	ENSG00000211668	22792491	22793007	517	+	3544	upstream	3544	IGLV2-11
chr11	3049010	3051010	2001	*	7.69243	8.19324	6.91894	1.38635	9.17135e-06	0.00023586	3418	ENSG00000201616	3048359	3048521	163	-	488	upstream	488	RNU1-91P
chr14	61527826	61529826	2001	*	7.61543	8.1151	6.84467	1.38243	2.45475e-05	0.000513411	6642	ENSG00000258989	61529128	61657964	128837	+	0	overlapStart	0	RP11-47I22.4
chr17	67406956	67408956	2001	*	5.68007	6.17967	4.90949	1.37925	9.43344e-05	0.00150135	9642	ENSG00000201547	67408774	67408881	108	-	0	includeFeature	0	Y_RNA
chr1	67193635	67195635	2001	*	7.82103	8.31958	7.05297	1.37875	4.83942e-05	0.000883204	848	ENSG00000253074	67196140	67196243	104	+	504	upstream	504	RNU6-586P
chr10	100370146	100372146	2001	*	8.8672	9.36439	8.1024	1.3746	7.79591e-06	0.000207721	3088	ENSG00000235823	100373615	100383368	9754	+	1468	upstream	1468	OLMALINC
chr12	92171895	92173895	2001	*	6.16583	6.66357	5.39971	1.37407	8.62722e-06	0.000224802	5324	ENSG00000199895	92170353	92170453	101	-	1441	upstream	1441	Y_RNA
chr2	37598850	37600850	2001	*	9.20798	9.70244	8.44972	1.36542	4.19392e-06	0.000126427	12047	ENSG00000236213	37600136	37646698	46563	+	0	overlapStart	0	AC006369.2
chrX	3706844	3708844	2001	*	8.37701	8.87125	7.61926	1.36444	0.000450869	0.00517274	22922	ENSG00000183943	3604370	3713608	109239	-	0	inside	4763	PRKX
chrX	119647174	119649174	2001	*	8.89914	9.39273	8.14295	1.3624	0.000213735	0.00287175	23410	ENSG00000211578	119646738	119646848	111	-	325	upstream	325	MIR766
chrX	39859501	39861501	2001	*	8.65057	9.1439	7.895	1.36144	0.000255564	0.00329156	23053	ENSG00000214047	39865424	39865888	465	+	3922	upstream	3922	RPS11P7
chr1	7948251	7950251	2001	*	6.84065	7.33142	6.09114	1.35158	1.58716e-06	5.79768e-05	115	ENSG00000116288	7954291	7985505	31215	+	4039	upstream	4039	PARK7
chr19	23378200	23380200	2001	*	6.00292	6.49342	5.25405	1.3493	3.33456e-05	0.000652033	11055	ENSG00000269431	23380317	23380876	560	+	116	upstream	116	BNIP3P8
chr19	23378200	23380200	2001	*	6.00292	6.49342	5.25405	1.3493	3.33456e-05	0.000652033	11055	ENSG00000268992	23384530	23385293	764	+	4329	upstream	4329	CDC42EP3P1
chr7	30162525	30164525	2001	*	7.37334	7.8619	6.62903	1.34472	7.25957e-06	0.000195636	20039	ENSG00000225907	30167804	30168004	201	+	3278	upstream	3278	RPS27P16
chr17	42266081	42268081	2001	*	8.76987	9.25816	8.02619	1.34456	1.41659e-05	0.000335468	9288	ENSG00000267758	42268587	42269807	1221	+	505	upstream	505	RP11-358B23.5
chr10	96720029	96722029	2001	*	8.70817	9.19615	7.96523	1.3435	2.7071e-06	8.93571e-05	3042	ENSG00000155629	96593312	96720514	127203	-	0	overlapStart	0	PIK3AP1
chr8	127200445	127202445	2001	*	5.94007	6.42751	5.19839	1.33891	0.00278111	0.0225175	21744	ENSG00000254166	127185635	127203222	17588	-	0	inside	776	CASC19
chr17	35879418	35881418	2001	*	8.16362	8.65007	7.42428	1.33815	3.86429e-05	0.000730628	9167	ENSG00000271503	35871491	35880793	9303	-	0	overlapStart	0	CCL5
chr19	54550483	54552483	2001	*	5.91396	6.39981	5.176	1.3336	1.59343e-05	0.000370915	11638	ENSG00000235181	54551970	54552256	287	+	0	includeFeature	0	AC009892.2
chr10	95294384	95296384	2001	*	7.37645	7.86123	6.64101	1.33208	3.28758e-05	0.000645874	3027	ENSG00000107438	95237572	95291024	53453	-	3359	upstream	3359	PDLIM1
chr13	114267867	114269867	2001	*	6.29259	6.77712	5.55771	1.32994	0.000124198	0.00187439	6314	ENSG00000265450	114273828	114273908	81	+	3960	upstream	3960	MIR4502
chr4	26872555	26874555	2001	*	9.51717	10.0004	8.78537	1.32779	5.89295e-06	0.000165605	16512	ENSG00000248340	26873561	26874349	789	-	0	includeFeature	0	RP11-293A21.2
chr3	44968755	44970755	2001	*	5.924	6.40701	5.19266	1.32419	3.62529e-06	0.000112737	15209	ENSG00000075914	44975241	45036066	60826	+	4485	upstream	4485	EXOSC7
chr16	17448501	17450501	2001	*	7.24161	7.7211	6.51841	1.31445	3.18972e-05	0.000631371	8034	ENSG00000275927	17445825	17446380	556	-	2120	upstream	2120	RP11-567P19.1
chr5	138564463	138566463	2001	*	8.44992	8.92706	7.73211	1.30746	9.3874e-06	0.00024037	17949	ENSG00000206989	138561043	138561110	68	-	3352	upstream	3352	SNORD63
chr15	50261747	50263747	2001	*	7.56966	8.04528	6.85532	1.302	5.35887e-06	0.000153703	7328	ENSG00000140287	50241947	50266026	24080	-	0	inside	2278	HDC
chr2	68365110	68367110	2001	*	7.24181	7.71694	6.52856	1.30017	2.48293e-05	0.000517256	12278	ENSG00000203395	68361214	68365584	4371	-	0	overlapStart	0	AC015969.3
chr2	68365110	68367110	2001	*	7.24181	7.71694	6.52856	1.30017	2.48293e-05	0.000517256	12278	ENSG00000115956	68365173	68397453	32281	+	0	overlapStart	0	PLEK
chr20	49794025	49796025	2001	*	6.53565	7.01076	5.82246	1.29929	0.000131893	0.00196543	13955	ENSG00000252540	49794811	49794914	104	+	0	includeFeature	0	RNU6-919P
chr2	241867229	241869229	2001	*	8.20269	8.67561	7.49448	1.29354	2.77194e-05	0.000562336	13523	ENSG00000188011	241869600	241873823	4224	+	370	upstream	370	RTP5
chr7	142718449	142720449	2001	*	6.53423	7.00654	5.8274	1.29015	0.000233015	0.0030561	20850	ENSG00000211753	142720660	142721160	501	+	210	upstream	210	TRBV28
chr7	142718449	142720449	2001	*	6.53423	7.00654	5.8274	1.29015	0.000233015	0.0030561	20850	ENSG00000244273	142722358	142722764	407	+	1908	upstream	1908	PGBD4P1
chr22	23137047	23139047	2001	*	7.78742	8.25923	7.08173	1.28969	0.000108605	0.00168313	14465	ENSG00000283438	23132730	23133005	276	-	4041	upstream	4041	Metazoa_SRP
chr22	23137047	23139047	2001	*	7.78742	8.25923	7.08173	1.28969	0.000108605	0.00168313	14465	ENSG00000275635	23137805	23137864	60	-	0	includeFeature	0	U7
chr20	63902034	63904034	2001	*	6.3962	6.86811	5.6903	1.28862	5.16168e-05	0.000927689	14112	ENSG00000199805	63908955	63909119	165	+	4920	upstream	4920	RNU1-134P
chr3	125118936	125120936	2001	*	7.04494	7.51631	6.34025	1.28768	4.25947e-06	0.00012803	15775	ENSG00000199327	125119097	125119200	104	-	0	includeFeature	0	RNU6-230P
chr11	86671163	86673163	2001	*	7.17253	7.64373	6.46821	1.28727	5.76001e-07	2.63312e-05	4145	ENSG00000151376	86441108	86672636	231529	-	0	overlapStart	0	ME3
chr18	44678103	44680103	2001	*	8.74276	9.21286	8.04095	1.28452	1.1872e-06	4.59973e-05	10131	ENSG00000267414	44676927	44679717	2791	-	0	overlapStart	0	RP11-456K23.1
chr18	44678103	44680103	2001	*	8.74276	9.21286	8.04095	1.28452	1.1872e-06	4.59973e-05	10131	ENSG00000152217	44680173	45068510	388338	+	69	upstream	69	SETBP1
chr18	59903930	59905930	2001	*	8.77317	9.24249	8.07311	1.28199	5.13664e-05	0.000924596	10231	ENSG00000141682	59899948	59904306	4359	+	0	overlapEnd	3981	PMAIP1
chr7	131237446	131239446	2001	*	6.71948	7.18751	6.02231	1.27649	1.32766e-05	0.000318235	20752	ENSG00000233287	131242590	131242995	406	+	3143	upstream	3143	AC009362.2
chr12	121038234	121040234	2001	*	8.06373	8.53047	7.36945	1.27337	0.0019494	0.016901	5617	ENSG00000135114	121019111	121039242	20132	-	0	overlapStart	0	OASL
chr9	89501345	89503345	2001	*	9.53575	10.0016	8.84355	1.27081	2.18433e-05	0.000470169	22300	ENSG00000187764	89360787	89498130	137344	-	3214	upstream	3214	SEMA4D
chr1	235887260	235889260	2001	*	7.46282	7.92877	6.77031	1.27046	8.75959e-06	0.000227	2207	LRG_143	235661031	235883708	222678	-	3551	upstream	3551	LYST
chr1	235887260	235889260	2001	*	7.46282	7.92877	6.77031	1.27046	8.75959e-06	0.000227	2207	ENSG00000143669	235661041	235883640	222600	-	3619	upstream	3619	LYST
chr17	49403502	49405502	2001	*	6.54185	7.00687	5.85141	1.26653	1.4984e-06	5.50749e-05	9455	ENSG00000186244	49400429	49400800	372	-	2701	upstream	2701	RP11-1079K10.1
chr17	49403502	49405502	2001	*	6.54185	7.00687	5.85141	1.26653	1.4984e-06	5.50749e-05	9455	ENSG00000250186	49404081	49405197	1117	+	0	includeFeature	0	RP11-1079K10.4
chr17	49403502	49405502	2001	*	6.54185	7.00687	5.85141	1.26653	1.4984e-06	5.50749e-05	9455	ENSG00000281126	49408209	49408427	219	+	2706	upstream	2706	AC091180.1
chr14	55336913	55338913	2001	*	9.25868	9.72317	8.56941	1.2665	9.32751e-06	0.000239117	6589	ENSG00000258455	55325834	55339501	13668	-	0	inside	587	RP11-665C16.5
chr8	134323967	134325967	2001	*	6.43416	6.89878	5.74459	1.26508	0.0073257	0.0491444	21795	ENSG00000253627	134211865	134320447	108583	-	3519	upstream	3519	RP11-513H8.1
chr20	51766294	51768294	2001	*	6.51139	6.97535	5.82331	1.26308	2.27904e-06	7.76122e-05	13996	ENSG00000054793	51596514	51768634	172121	-	0	inside	339	ATP9A
chr2	165793717	165795717	2001	*	8.85	9.31307	8.16389	1.26183	7.40857e-06	0.000198745	12905	ENSG00000115339	165747591	165794682	47092	-	0	overlapStart	0	GALNT3
chr2	165793717	165795717	2001	*	8.85	9.31307	8.16389	1.26183	7.40857e-06	0.000198745	12905	ENSG00000235192	165794851	165810010	15160	+	0	overlapStart	0	AC009495.2
chr18	12928905	12930905	2001	*	6.16536	6.62906	5.47784	1.26172	1.728e-06	6.20661e-05	10016	ENSG00000175354	12785478	12929643	144166	-	0	overlapStart	0	PTPN2
chr5	102295422	102297422	2001	*	9.26057	9.72353	8.5747	1.26158	9.79878e-06	0.000249283	17709	ENSG00000173930	102233986	102296549	62564	-	0	overlapStart	0	SLCO4C1
chr1	234971572	234973572	2001	*	6.95417	7.4169	6.26883	1.25963	0.000268001	0.00342375	2183	ENSG00000238005	234957342	234970062	12721	-	1509	upstream	1509	RP11-443B7.1
chr1	160861858	160863858	2001	*	7.14742	7.60993	6.46254	1.25915	1.36715e-05	0.000324736	1521	ENSG00000122223	160830160	160862855	32696	-	0	overlapStart	0	CD244
chr6	159038476	159040476	2001	*	8.20722	8.6687	7.52463	1.2565	4.71291e-05	0.000863449	19673	ENSG00000164691	159034468	159045152	10685	-	0	inside	4675	TAGAP
chr13	80340366	80342366	2001	*	8.84297	9.30425	8.16083	1.25607	2.03763e-05	0.000447975	6176	ENSG00000136158	80335976	80340951	4976	-	0	overlapStart	0	SPRY2
chr16	69345089	69347089	2001	*	5.49307	5.95484	4.80984	1.254	0.000211749	0.0028483	8463	ENSG00000259900	69335276	69351730	16455	-	0	inside	4640	RP11-343C2.7
chr16	69345089	69347089	2001	*	5.49307	5.95484	4.80984	1.254	0.000211749	0.0028483	8463	ENSG00000157315	69343248	69351809	8562	-	0	inside	4719	TMED6
chr1	172661920	172663920	2001	*	9.00334	9.46309	8.32455	1.25123	1.26089e-05	0.000306898	1648	ENSG00000117560	172659018	172666874	7857	+	0	inside	2901	FASLG
chr1	172661920	172663920	2001	*	9.00334	9.46309	8.32455	1.25123	1.26089e-05	0.000306898	1648	LRG_58	172659045	172666873	7829	+	0	inside	2874	FASLG
chr2	173074844	173076844	2001	*	8.46315	8.92265	7.78493	1.25025	7.85574e-07	3.36345e-05	12957	ENSG00000091436	173075435	173268010	192576	+	0	overlapStart	0	AC013461.1
chr15	99105425	99107425	2001	*	7.51214	7.97146	6.83432	1.24919	6.36402e-06	0.000175709	7756	ENSG00000259475	98954149	99105824	151676	-	0	overlapStart	0	RP11-654A16.3
chr15	99105425	99107425	2001	*	7.51214	7.97146	6.83432	1.24919	6.36402e-06	0.000175709	7756	LRG_415	99105080	99135595	30516	+	0	inside	344	SYNM
chr14	88029253	88031253	2001	*	6.6215	7.08081	5.94368	1.24832	1.61414e-05	0.000374006	6863	ENSG00000258867	88024550	88097619	73070	+	0	inside	4702	LINC01146
chr12	122160875	122162875	2001	*	5.96564	6.42478	5.28822	1.24671	0.000100488	0.00158117	5655	ENSG00000158113	122167738	122203471	35734	+	4862	upstream	4862	LRRC43
chr1	58812148	58814148	2001	*	7.89405	8.34919	7.22536	1.23612	1.5893e-05	0.00037043	791	ENSG00000272226	58812808	58813342	535	-	0	includeFeature	0	RP11-63G10.3
chr8	41507168	41509168	2001	*	6.33336	6.78832	5.66507	1.23408	1.33577e-05	0.00031935	21293	ENSG00000253943	41511240	41512521	1282	+	2071	upstream	2071	KRT18P37
chr2	60992075	60994075	2001	*	6.83525	7.28916	6.16924	1.23141	2.64725e-05	0.00054446	12206	ENSG00000222251	60998752	60998888	137	+	4676	upstream	4676	RNA5SP95
chrX	47634049	47636049	2001	*	6.94853	7.40146	6.28466	1.22841	8.06037e-05	0.00132567	23114	ENSG00000126759	47624213	47630305	6093	-	3743	upstream	3743	CFP
chrX	47634049	47636049	2001	*	6.94853	7.40146	6.28466	1.22841	8.06037e-05	0.00132567	23114	LRG_129	47624213	47630305	6093	-	3743	upstream	3743	CFP
chr12	121033119	121035119	2001	*	8.5351	8.9877	7.87193	1.22834	0.000137422	0.00202609	5616	ENSG00000135114	121019111	121039242	20132	-	0	inside	4122	OASL
chr2	111463223	111465223	2001	*	5.81715	6.26872	5.15622	1.22239	0.000627225	0.00675961	12614	ENSG00000280878	111468810	111637967	169158	+	3586	upstream	3586	RP11-68E19.2
chr11	94472601	94474601	2001	*	6.23154	6.68266	5.5716	1.22174	0.000435766	0.00502994	4171	ENSG00000255893	94472908	94473570	663	-	0	includeFeature	0	RP11-685N10.1
chr4	40264444	40266444	2001	*	7.89288	8.34261	7.23591	1.21901	7.27134e-05	0.00122663	16572	ENSG00000250338	40265472	40266457	986	+	0	overlapStart	0	RP11-395I6.2
chr12	89345502	89347502	2001	*	7.91218	8.36165	7.25577	1.2182	1.03398e-05	0.000260669	5297	ENSG00000274021	89351015	89353271	2257	+	3512	upstream	3512	RP11-823E8.3
chr2	37200974	37202974	2001	*	6.99439	7.44229	6.34138	1.21259	0.000129766	0.00194271	12038	ENSG00000138068	37167820	37196598	28779	-	4375	upstream	4375	SULT6B1
chr2	37200974	37202974	2001	*	6.99439	7.44229	6.34138	1.21259	0.000129766	0.00194271	12038	ENSG00000218739	37196488	37216193	19706	+	0	inside	4485	CEBPZOS
chr19	58326520	58328520	2001	*	8.90873	9.35613	8.25678	1.21203	1.27133e-05	0.00030817	11727	ENSG00000283103	58310449	58326933	16485	-	0	overlapStart	0	LLNLR-245B6.1
chr19	58326520	58328520	2001	*	8.90873	9.35613	8.25678	1.21203	1.27133e-05	0.00030817	11727	ENSG00000182318	58327019	58342332	15314	+	0	overlapStart	0	ZSCAN22
chr5	151097319	151099319	2001	*	7.27465	7.72179	6.62326	1.21045	1.29228e-05	0.000311649	18117	ENSG00000145901	151029945	151093577	63633	-	3741	upstream	3741	TNIP1
chr5	65020728	65022728	2001	*	7.15354	7.60036	6.50283	1.20936	4.45672e-06	0.000132825	17469	ENSG00000272354	65020614	65020989	376	+	0	overlapEnd	113	RP11-307L14.2
chr1	28198725	28200725	2001	*	7.42664	7.87332	6.77623	1.20912	0.000393646	0.00464224	444	ENSG00000169403	28147166	28193936	46771	-	4788	upstream	4788	PTAFR
chr17	3794196	3797629	3434	*	9.46708	9.91211	8.8202	1.20471	0.000285321	0.00359281	8781	ENSG00000083457	3714628	3801243	86616	-	0	inside	3613	ITGAE
chr1	200861843	200863843	2001	*	7.69197	8.13638	7.04641	1.20218	0.000609422	0.00659784	1814	ENSG00000231333	200863808	200864152	345	+	0	overlapStart	0	RPL34P6
chr8	22442926	22444926	2001	*	9.12644	9.5706	8.48141	1.20193	2.68582e-05	0.000549581	21139	ENSG00000120910	22440819	22541142	100324	+	0	inside	2106	PPP3CC
chr19	6669239	6671239	2001	*	8.11106	8.55504	7.46641	1.20106	6.10152e-05	0.00106659	10574	ENSG00000125735	6661253	6670588	9336	-	0	overlapStart	0	TNFSF14
chr8	100381282	100383282	2001	*	8.00991	8.45372	7.36562	1.20048	0.00156686	0.0141681	21587	ENSG00000265599	100382763	100382845	83	+	0	includeFeature	0	MIR4471
chrX	124342007	124344007	2001	*	8.18632	8.62998	7.54235	1.20008	0.000149982	0.0021722	23450	LRG_106	124346282	124373160	26879	+	2274	upstream	2274	SH2D1A
chr3	46369075	46371075	2001	*	7.12648	7.56914	6.48465	1.1963	0.00483951	0.0351065	15233	ENSG00000160791	46370854	46376206	5353	+	0	overlapStart	0	CCR5
chr6	24973578	24975578	2001	*	7.77469	8.21627	7.13513	1.19341	2.17713e-05	0.000469046	18572	ENSG00000214975	24976419	24976982	564	+	840	upstream	840	PPIAP29
chr6	135623570	135625570	2001	*	7.14404	7.58575	6.50422	1.19337	4.06548e-05	0.000762567	19408	ENSG00000226540	135619165	135620171	1007	-	3398	upstream	3398	GAPDHP73
chr5	139388915	139390915	2001	*	8.35632	8.79704	7.71858	1.19098	1.29473e-05	0.000311922	17961	ENSG00000170482	139367196	139384553	17358	-	4361	upstream	4361	SLC23A1
chr5	139388915	139390915	2001	*	8.35632	8.79704	7.71858	1.19098	1.29473e-05	0.000311922	17961	ENSG00000170476	139387480	139390081	2602	-	0	overlapStart	0	MZB1
chr5	139388915	139390915	2001	*	8.35632	8.79704	7.71858	1.19098	1.29473e-05	0.000311922	17961	ENSG00000228672	139390592	139395713	5122	-	0	overlapEnd	4797	PROB1
chr16	57608809	57610809	2001	*	8.39308	8.83244	7.7582	1.18678	7.08809e-05	0.00120692	8353	ENSG00000205336	57610652	57665580	54929	+	0	overlapStart	0	ADGRG1
chr18	79138393	79140393	2001	*	6.6709	7.11061	6.03527	1.18672	2.18857e-05	0.000470652	10316	ENSG00000279474	79144752	79146918	2167	+	4358	upstream	4358	CTD-2286N8.1
chr19	51371919	51373919	2001	*	8.17832	8.61673	7.54545	1.18374	0.000126519	0.00190093	11565	ENSG00000269403	51350373	51368099	17727	-	3819	upstream	3819	CTD-2616J11.11
chr19	51371919	51373919	2001	*	8.17832	8.61673	7.54545	1.18374	0.000126519	0.00190093	11565	ENSG00000160318	51367098	51369003	1906	-	2915	upstream	2915	CLDND2
chr19	51371919	51373919	2001	*	8.17832	8.61673	7.54545	1.18374	0.000126519	0.00190093	11565	ENSG00000105374	51371606	51372715	1110	-	0	overlapStart	0	NKG7
chr19	54905036	54907036	2001	*	5.80041	6.23925	5.16663	1.18264	0.000171081	0.00240961	11642	ENSG00000189430	54906150	54916140	9991	+	0	overlapStart	0	NCR1
chr12	14215522	14217522	2001	*	6.53617	6.97461	5.90324	1.1826	7.22267e-06	0.000194864	4720	ENSG00000256084	14216590	14221297	4708	+	0	overlapStart	0	RP11-134N1.2
chr4	71185657	71187657	2001	*	9.42124	9.85902	8.78969	1.18213	4.54089e-05	0.000836472	16678	ENSG00000080493	71186757	71572087	385331	+	0	overlapStart	0	SLC4A4
chr22	22719499	22721499	2001	*	7.07857	7.51653	6.44665	1.18168	2.34587e-06	7.92032e-05	14459	ENSG00000211663	22720623	22721145	523	+	0	includeFeature	0	IGLV3-19
chr20	47486356	47488356	2001	*	8.3343	8.77043	7.70619	1.17677	0.000370627	0.00442394	13929	ENSG00000202186	47484278	47484381	104	-	1974	upstream	1974	RNU6-497P
chr2	111493795	111495795	2001	*	6.68207	7.11856	6.05322	1.17673	3.81485e-05	0.000725928	12615	ENSG00000172965	111196350	111495100	298751	-	0	overlapStart	0	MIR4435-2HG
chr2	111493795	111495795	2001	*	6.68207	7.11856	6.05322	1.17673	3.81485e-05	0.000725928	12615	ENSG00000240350	111491273	111570974	79702	+	0	inside	2521	AC017002.1
chr2	111493795	111495795	2001	*	6.68207	7.11856	6.05322	1.17673	3.81485e-05	0.000725928	12615	ENSG00000224959	111491943	111494811	2869	-	0	overlapStart	0	AC017002.2
chr10	77925563	77927563	2001	*	6.95325	7.38929	6.32535	1.17563	1.71091e-05	0.000391818	2898	ENSG00000151208	77790791	77926526	135736	-	0	overlapStart	0	DLG5
chr10	77925563	77927563	2001	*	6.95325	7.38929	6.32535	1.17563	1.71091e-05	0.000391818	2898	ENSG00000233871	77927372	77929824	2453	+	0	overlapStart	0	DLG5-AS1
chr14	105985605	105987605	2001	*	7.7141	8.14985	7.0868	1.1753	7.06777e-05	0.00120432	7084	ENSG00000211934	105986582	105987083	502	-	0	includeFeature	0	IGHV1-2
chr7	38258390	38260390	2001	*	5.19866	5.63392	4.57236	1.17004	0.00016848	0.0023815	20101	ENSG00000211687	38253380	38253429	50	-	4960	upstream	4960	TRGJ2
chr7	38258390	38260390	2001	*	5.19866	5.63392	4.57236	1.17004	0.00016848	0.0023815	20101	ENSG00000211688	38256337	38256396	60	-	1993	upstream	1993	TRGJP2
chr5	39460182	39462182	2001	*	5.35972	5.79473	4.73397	1.16972	0.000615112	0.00664887	17331	ENSG00000153071	39371675	39462300	90626	-	0	inside	117	DAB2
chr19	10101115	10103115	2001	*	7.53639	7.9696	6.91439	1.16736	5.05865e-05	0.000912642	10654	ENSG00000130812	10092338	10102796	10459	-	0	overlapStart	0	ANGPTL6
chr19	10101115	10103115	2001	*	7.53639	7.9696	6.91439	1.16736	5.05865e-05	0.000912642	10654	ENSG00000243207	10106223	10114780	8558	+	3107	upstream	3107	PPAN-P2RY11
chr19	10101115	10103115	2001	*	7.53639	7.9696	6.91439	1.16736	5.05865e-05	0.000912642	10654	ENSG00000130810	10106289	10111634	5346	+	3173	upstream	3173	PPAN
chr19	10101115	10103115	2001	*	7.53639	7.9696	6.91439	1.16736	5.05865e-05	0.000912642	10654	ENSG00000209645	10107651	10107735	85	+	4535	upstream	4535	SNORD105
chr5	74639638	74641638	2001	*	9.5881	10.0211	8.96657	1.16734	6.8948e-06	0.000187949	17537	ENSG00000171617	74627406	74641424	14019	-	0	overlapStart	0	ENC1
chr5	74639638	74641638	2001	*	9.5881	10.0211	8.96657	1.16734	6.8948e-06	0.000187949	17537	ENSG00000049860	74640023	74722647	82625	+	0	overlapStart	0	HEXB
chr1	174152766	174154766	2001	*	7.85745	8.29059	7.23559	1.16732	5.46369e-05	0.000974557	1666	ENSG00000152061	174159410	174995308	835899	+	4643	upstream	4643	RABGAP1L
chr5	1447861	1449861	2001	*	6.31221	6.7455	5.69003	1.16642	0.000142906	0.0020887	17227	ENSG00000142319	1392790	1445430	52641	-	2430	upstream	2430	SLC6A3
chr17	5241643	5243643	2001	*	6.80796	7.24065	6.18703	1.16517	1.05323e-05	0.000263966	8822	ENSG00000263164	5240508	5241543	1036	-	99	upstream	99	RP11-333E1.2
chr4	39931133	39933133	2001	*	6.84577	7.27728	6.22728	1.1616	2.55237e-05	0.000529147	16563	ENSG00000271278	39932454	39933561	1108	+	0	overlapStart	0	TCEB1P33
chr4	39931133	39933133	2001	*	6.84577	7.27728	6.22728	1.1616	2.55237e-05	0.000529147	16563	ENSG00000252970	39936753	39936855	103	+	3619	upstream	3619	RNA5SP159
chr10	95290051	95292051	2001	*	7.87418	8.30389	7.25943	1.1568	6.20711e-05	0.00108026	3026	ENSG00000107438	95237572	95291024	53453	-	0	overlapStart	0	PDLIM1
chr8	100492493	100495652	3160	*	9.57423	10.0034	8.96061	1.15561	2.80353e-05	0.000567284	21594	ENSG00000254364	100492528	100493713	1186	+	0	includeFeature	0	KB-1615E4.3
chr20	34449239	34451239	2001	*	5.16337	5.59275	4.54929	1.15192	0.00689575	0.0467511	13775	ENSG00000231795	34450930	34454552	3623	+	0	overlapStart	0	ITCH-IT1
chr10	13107191	13109191	2001	*	7.34828	7.7754	6.73883	1.14862	2.69088e-05	0.000550022	2425	ENSG00000235763	13104574	13104793	220	-	2397	upstream	2397	SNRPGP5
chr21	7774881	7776881	2001	*	5.27143	5.69887	4.66133	1.14635	0.00103431	0.0101769	14130	ENSG00000277277	7769796	7770546	751	-	4334	upstream	4334	CH507-396I9.7
chr1	52138990	52140990	2001	*	6.80609	7.23244	6.19824	1.14579	6.3479e-06	0.000175469	738	ENSG00000157077	52142094	52346686	204593	+	1103	upstream	1103	ZFYVE9
chr20	36643485	36645485	2001	*	7.89124	8.3154	7.28786	1.13991	0.000199807	0.00272174	13819	ENSG00000101082	36612318	36646216	33899	-	0	inside	730	SLA2
chr1	168575430	168577430	2001	*	6.42871	6.85171	5.8277	1.13519	0.00026203	0.00335836	1619	ENSG00000143184	168576473	168582077	5605	+	0	overlapStart	0	XCL1
chr13	99366231	99368231	2001	*	7.49764	7.91832	6.90133	1.12914	9.41058e-05	0.00149872	6233	ENSG00000228808	99372173	99372686	514	+	3941	upstream	3941	HMGB3P4
chr16	123101	125101	2001	*	4.71398	5.13624	4.11445	1.12876	0.00198338	0.0171077	7791	ENSG00000228779	125737	127219	1483	+	635	upstream	635	Z69666.2
chr19	44760201	44762201	2001	*	7.14572	7.56618	6.54983	1.12826	0.000155521	0.00223033	11354	ENSG00000253027	44764950	44765100	151	+	2748	upstream	2748	SNORA70
chr19	44760201	44762201	2001	*	7.14572	7.56618	6.54983	1.12826	0.000155521	0.00223033	11354	ENSG00000236807	44765148	44765464	317	+	2946	upstream	2946	AC092066.6
chr6	6683604	6685604	2001	*	5.97234	6.39278	5.37651	1.12679	0.00195712	0.0169368	18431	ENSG00000261211	6680309	6683633	3325	-	0	overlapStart	0	RP1-80N2.3
chr6	6683604	6685604	2001	*	5.97234	6.39278	5.37651	1.12679	0.00195712	0.0169368	18431	ENSG00000279368	6685148	6686984	1837	+	0	overlapStart	0	RP1-80N2.4
chr18	76686212	76688212	2001	*	6.39544	6.81565	5.80006	1.12673	8.25978e-06	0.000216661	10299	ENSG00000276397	76690029	76693636	3608	+	1816	upstream	1816	AC034110.1
chr19	6674054	6676054	2001	*	6.93204	7.35178	6.33762	1.12589	3.59755e-05	0.000693512	10575	ENSG00000125735	6661253	6670588	9336	-	3465	upstream	3465	TNFSF14
chr14	21703145	21705145	2001	*	6.24076	6.66075	5.64585	1.12583	0.000120876	0.00183836	6353	ENSG00000256350	21698954	21699151	198	-	3993	upstream	3993	AE000658.30
chr5	91310849	91312849	2001	*	8.80324	9.22219	8.21043	1.12444	1.7898e-05	0.000405952	17648	ENSG00000248323	91303029	91314402	11374	-	0	inside	1552	LUCAT1
chr6	132611646	132613646	2001	*	5.83768	6.25631	5.24552	1.12101	0.00551099	0.0389377	19379	ENSG00000179073	132608225	132609302	1078	-	2343	upstream	2343	TAAR3
chr22	22758626	22760626	2001	*	5.79617	6.21406	5.20548	1.11878	0.000200876	0.00273159	14461	ENSG00000211666	22758700	22759218	519	+	0	includeFeature	0	IGLV2-14
chr22	22758626	22760626	2001	*	5.79617	6.21406	5.20548	1.11878	0.000200876	0.00273159	14461	ENSG00000253590	22762294	22762516	223	+	1667	upstream	1667	IGLV3-13
chr7	38316663	38318663	2001	*	7.36374	7.78096	6.7744	1.11864	0.000121806	0.00184773	20104	ENSG00000211695	38317017	38318861	1845	-	0	overlapEnd	197	TRGV9
chr1	159825639	159827639	2001	*	7.45474	7.87188	6.86557	1.11845	0.000321458	0.00395534	1491	ENSG00000158714	159826750	159837249	10500	+	0	overlapStart	0	SLAMF8
chr20	34540652	34542652	2001	*	5.72754	6.14379	5.14014	1.11372	0.000396624	0.00467056	13777	ENSG00000101460	34546854	34560345	13492	+	4201	upstream	4201	MAP1LC3A
chr13	40221057	40223057	2001	*	8.72873	9.14375	8.14378	1.11265	1.87452e-05	0.000418736	5948	ENSG00000207458	40226827	40226932	106	+	3769	upstream	3769	RNY3P9
chr3	59514345	59516345	2001	*	6.38027	6.79413	5.79765	1.10765	0.000649478	0.00695188	15427	ENSG00000242545	59464330	59510678	46349	-	3666	upstream	3666	RP11-719N22.2
chr7	159143951	159145951	2001	*	7.40549	7.81896	6.82365	1.10743	3.6641e-05	0.000704044	21010	ENSG00000106018	159028175	159144957	116783	-	0	overlapStart	0	VIPR2
chr4	38523048	38525048	2001	*	7.42501	7.83714	6.84583	1.10345	2.35259e-05	0.000497326	16542	ENSG00000249534	38420662	38523180	102519	-	0	overlapStart	0	LINC01258
chr1	58717296	58719296	2001	*	6.66335	7.07559	6.08395	1.10315	3.74533e-05	0.000714585	788	ENSG00000283445	58715609	58771295	55687	+	0	inside	1686	RP11-63G10.4
chr8	47737099	47739099	2001	*	7.79534	8.20476	7.22154	1.09557	0.000227976	0.00301004	21337	ENSG00000221869	47736909	47739086	2178	-	0	overlapStart	0	CEBPD
chr10	70162004	70164004	2001	*	7.341	7.75028	6.76748	1.09489	0.00028613	0.00359893	2814	ENSG00000229097	70163685	70164124	440	+	0	overlapStart	0	CALM2P2
chr1	201169859	201171859	2001	*	9.24311	9.65141	8.67154	1.09265	0.000332142	0.00406522	1820	ENSG00000116857	201134772	201171574	36803	-	0	overlapStart	0	TMEM9
chr2	38666262	38668262	2001	*	9.43585	9.8407	8.87104	1.08248	0.000140353	0.0020601	12066	ENSG00000143891	38665910	38741237	75328	+	0	inside	351	GALM
chr2	38666262	38668262	2001	*	9.43585	9.8407	8.87104	1.08248	0.000140353	0.0020601	12066	ENSG00000232518	38668202	38671421	3220	-	0	overlapEnd	3158	AC074366.3
chr9	22007876	22009876	2001	*	7.9688	8.37325	7.40478	1.08092	2.97407e-05	0.000594663	22032	ENSG00000147883	22002903	22009363	6461	-	0	overlapStart	0	CDKN2B
chr9	22007876	22009876	2001	*	7.9688	8.37325	7.40478	1.08092	2.97407e-05	0.000594663	22032	ENSG00000215221	22012155	22012536	382	+	2278	upstream	2278	UBA52P6
chr7	112285434	112287434	2001	*	5.64014	6.04479	5.07573	1.07907	7.4599e-05	0.00125129	20630	ENSG00000202406	112288623	112288952	330	+	1188	upstream	1188	RN7SKP187
chrX	86013759	86015759	2001	*	5.91135	6.31435	5.35016	1.07471	0.000369988	0.00442103	23315	ENSG00000199567	86019608	86019715	108	+	3848	upstream	3848	Y_RNA
chr16	10870259	10872259	2001	*	6.73	7.13262	6.16954	1.07469	0.000288104	0.00361798	7973	ENSG00000179583	10866222	10932281	66060	+	0	inside	4036	CIITA
chr16	10870259	10872259	2001	*	6.73	7.13262	6.16954	1.07469	0.000288104	0.00361798	7973	LRG_49	10877198	10924983	47786	+	4938	upstream	4938	CIITA
chr22	26642015	26644015	2001	*	7.65626	8.05854	7.09647	1.07437	0.0001752	0.00245301	14507	ENSG00000225783	26646428	26676475	30048	+	2412	upstream	2412	MIAT
chr22	39089753	39091753	2001	*	8.96604	9.36662	8.40957	1.06979	9.98585e-05	0.00157547	14670	ENSG00000225720	39091586	39092855	1270	+	0	overlapStart	0	RP4-742C19.12
chr18	63154346	63156346	2001	*	9.8075	10.2072	9.25263	1.0675	6.46698e-05	0.00111889	10254	ENSG00000267766	63151114	63151320	207	-	3025	upstream	3025	RP11-299P2.1
chr13	21288959	21290959	2001	*	5.40759	5.80844	4.85058	1.06734	0.00377964	0.028862	5806	ENSG00000277077	21287634	21287828	195	-	1130	upstream	1130	RP11-101P17.15
chr10	84176803	84180319	3517	*	8.32542	8.72447	7.77193	1.06512	6.38937e-05	0.0011079	2931	ENSG00000188373	84173738	84185294	11557	+	0	inside	3064	C10orf99
chr22	23184746	23186746	2001	*	6.66472	7.06345	6.11182	1.0632	0.00123955	0.0117154	14468	ENSG00000236794	23179918	23180172	255	-	4573	upstream	4573	BCRP8
chr11	118227025	118229025	2001	*	7.43017	7.82868	6.87771	1.06315	7.18406e-05	0.00121974	4335	ENSG00000160593	118193740	118225094	31355	-	1930	upstream	1930	JAML
chr17	47829070	47832584	3515	*	9.59574	9.99385	9.04404	1.06266	0.000126602	0.00190095	9414	ENSG00000159111	47823272	47831534	8263	-	0	overlapStart	0	MRPL10
chr17	47829070	47832584	3515	*	9.59574	9.99385	9.04404	1.06266	0.000126602	0.00190095	9414	ENSG00000141294	47831627	47837713	6087	+	0	overlapStart	0	LRRC46
chr3	37215817	37217817	2001	*	7.95729	8.35468	7.40697	1.06016	9.10342e-05	0.00146063	15132	ENSG00000271653	37216779	37217988	1210	+	0	overlapStart	0	RP11-259K5.1
chr17	78631088	78633088	2001	*	6.57552	6.97245	6.0261	1.05783	0.00012354	0.00186685	9827	ENSG00000267123	78617389	78632057	14669	-	0	overlapStart	0	CTD-2357A8.3
chr12	110577463	110579463	2001	*	8.30258	8.69909	7.75397	1.0577	0.000498607	0.00563292	5508	ENSG00000196850	110533245	110583320	50076	-	0	inside	3856	PPTC7
chr16	81615513	81617513	2001	*	8.99901	9.39541	8.45061	1.05756	0.000200041	0.00272337	8565	ENSG00000279681	81617038	81617543	506	-	0	overlapEnd	29	RP11-274A11.5
chr16	81615513	81617513	2001	*	8.99901	9.39541	8.45061	1.05756	0.000200041	0.00272337	8565	ENSG00000279294	81618505	81620563	2059	+	991	upstream	991	RP11-274A11.3
chr13	50364970	50366970	2001	*	7.79962	8.19586	7.25152	1.05672	0.000183021	0.00253103	6088	ENSG00000223676	50361410	50361763	354	-	3206	upstream	3206	RPL34P26
chr1	54806442	54808442	2001	*	6.21066	6.60627	5.66377	1.05355	0.00012099	0.00183889	779	ENSG00000162398	54806063	54842252	36190	+	0	inside	378	LEXM
chr17	5236942	5238942	2001	*	5.92166	6.31693	5.37544	1.05209	0.000519661	0.00580968	8821	ENSG00000161929	5208961	5234860	25900	-	2081	upstream	2081	SCIMP
chr2	87455079	87457079	2001	*	6.75347	7.14808	6.20852	1.05124	0.000145094	0.00211416	12447	ENSG00000280721	87439523	87459044	19522	-	0	inside	1964	AC133644.2
chr2	87455079	87457079	2001	*	6.75347	7.14808	6.20852	1.05124	0.000145094	0.00211416	12447	ENSG00000222041	87455368	87606805	151438	+	0	overlapStart	0	LINC00152
chr2	62505105	62507105	2001	*	6.24604	6.64049	5.70139	1.0502	2.10515e-05	0.000458132	12232	ENSG00000186889	62500221	62511894	11674	-	0	inside	4788	TMEM17
chr1	16078161	16080161	2001	*	7.12853	7.5218	6.58614	1.04766	8.15129e-05	0.00133783	225	ENSG00000185519	16057769	16073632	15864	-	4528	upstream	4528	FAM131C
chr14	20412157	20414157	2001	*	9.41858	9.81145	8.87696	1.04732	7.4996e-05	0.00125617	6321	ENSG00000129566	20365667	20413429	47763	-	0	overlapStart	0	TEP1
chr14	20412157	20414157	2001	*	9.41858	9.81145	8.87696	1.04732	7.4996e-05	0.00125617	6321	ENSG00000200225	20414987	20415098	112	+	829	upstream	829	RNA5SP382
chr2	419158	421158	2001	*	6.15117	6.54438	5.6089	1.04648	0.000892298	0.00905478	11751	ENSG00000226277	421057	422303	1247	+	0	overlapStart	0	AC105393.2
chr16	85935325	85937325	2001	*	8.11645	8.50857	7.57624	1.04485	0.000152785	0.00220043	8613	ENSG00000268804	85935281	85936223	943	-	0	overlapStart	0	RP11-542M13.3
chr5	138458487	138460487	2001	*	9.30815	9.69967	8.76911	1.04338	0.000224627	0.00297413	17944	ENSG00000271196	138454540	138454732	193	-	3754	upstream	3754	RP11-461O14.3
chr5	107670065	107672065	2001	*	7.7978	8.18928	7.25884	1.04283	4.11955e-05	0.000771485	17729	ENSG00000184349	107376889	107670895	294007	-	0	overlapStart	0	EFNA5
chr17	68255197	68257197	2001	*	7.50008	7.89132	6.96158	1.04198	0.00070454	0.00743684	9670	ENSG00000141337	68259182	68422731	163550	+	1984	upstream	1984	ARSG
chr1	206768571	206770571	2001	*	7.22672	7.61757	6.68894	1.04071	0.000539811	0.00599244	1914	ENSG00000136634	206767602	206772494	4893	-	0	inside	1922	IL10
chr19	45666896	45668896	2001	*	7.39682	7.78736	6.85964	1.0399	0.000335405	0.00410086	11394	ENSG00000010310	45668244	45683724	15481	+	0	overlapStart	0	GIPR
chr12	89493549	89495549	2001	*	6.33587	6.72586	5.79973	1.03737	0.000567452	0.00621751	5304	ENSG00000226982	89500093	89502670	2578	+	4543	upstream	4543	CENPCP1
chr21	46052057	46054057	2001	*	6.34295	6.7325	5.80766	1.03608	0.0019069	0.0165812	14353	ENSG00000228235	46052596	46053105	510	+	0	includeFeature	0	AP001476.4
chr21	46052057	46054057	2001	*	6.34295	6.7325	5.80766	1.03608	0.0019069	0.0165812	14353	ENSG00000226115	46056516	46057567	1052	+	2458	upstream	2458	AP001476.3
chr12	68450613	68452613	2001	*	7.37913	7.7681	6.84493	1.03535	0.000637157	0.0068448	5231	ENSG00000251301	68332888	68451663	118776	-	0	overlapStart	0	RP11-81H14.2
chr12	94649551	94651551	2001	*	8.10457	8.4932	7.57102	1.03471	0.000158908	0.00226789	5357	ENSG00000057704	94567124	94650562	83439	-	0	overlapStart	0	TMCC3
chr17	35340826	35342826	2001	*	6.36265	6.75122	5.8292	1.0333	0.00237158	0.0198196	9152	ENSG00000267271	35344231	35344564	334	+	1404	upstream	1404	RP11-686D22.2
chr5	157389772	157391772	2001	*	7.48091	7.86847	6.94937	1.03134	0.000694866	0.00736764	18176	ENSG00000248544	157375741	157384950	9210	-	4821	upstream	4821	CTB-47B11.3
chr17	10198125	10200125	2001	*	7.52325	7.91029	6.99272	1.02983	8.96374e-05	0.00144213	8924	ENSG00000007237	9910609	10198551	287943	-	0	overlapStart	0	GAS7
chr1	117643859	117645859	2001	*	6.0062	6.39373	5.47473	1.02979	3.31178e-05	0.000649548	1203	ENSG00000213262	117640812	117641639	828	-	2219	upstream	2219	VDAC2P3
chr19	14274026	14276026	2001	*	5.94547	6.33273	5.4145	1.02894	0.000898576	0.00910285	10819	ENSG00000267406	14267807	14269377	1571	-	4648	upstream	4648	CTD-2189E23.2
chr5	157343531	157345531	2001	*	6.08078	6.46759	5.55067	1.02784	0.000237615	0.00310265	18174	ENSG00000172568	157341600	157345721	4122	-	0	inside	189	FNDC9
chr1	206924504	206926504	2001	*	8.03092	8.41662	7.50288	1.02624	8.50237e-05	0.00138297	1916	ENSG00000162894	206904386	206923247	18862	-	1256	upstream	1256	FCMR
chr14	52266655	52268655	2001	*	8.41888	8.80433	7.89133	1.02563	0.000780774	0.00809334	6553	ENSG00000168229	52267713	52276724	9012	+	0	overlapStart	0	PTGDR
chr10	69221861	69223861	2001	*	7.63292	8.01818	7.10573	1.02478	0.000189416	0.00260574	2801	ENSG00000156510	69220303	69267559	47257	+	0	inside	1557	HKDC1
chr10	50635847	50637847	2001	*	8.16155	8.54664	7.63469	1.0245	0.000274891	0.00348914	2712	ENSG00000231588	50629532	50631075	1544	-	4771	upstream	4771	RP11-50E11.2
chr17	83082746	83084746	2001	*	8.89821	9.28258	8.37271	1.02262	0.00110431	0.0106916	9925	ENSG00000176845	83079691	83095119	15429	+	0	inside	3054	METRNL
chr18	48833688	48835688	2001	*	8.70166	9.08471	8.17863	1.01879	0.000119865	0.00182649	10167	ENSG00000267764	48826051	48834770	8720	-	0	overlapStart	0	RP11-484L8.1
chr3	43036026	43038026	2001	*	5.35252	5.73521	4.83015	1.01464	0.00044381	0.0051116	15185	ENSG00000232375	43037121	43037451	331	+	0	includeFeature	0	RP11-136C24.1
chr16	84593406	84595406	2001	*	9.48925	9.87049	8.96958	1.01376	0.000328085	0.00403013	8591	ENSG00000261471	84594393	84596826	2434	+	0	overlapStart	0	RP11-61F12.1
chr2	230574867	230576867	2001	*	7.56945	7.9507	7.04978	1.01323	0.000214351	0.00287676	13380	ENSG00000235419	230520594	230580006	59413	-	0	inside	3138	AC010149.4
chr2	230574867	230576867	2001	*	7.56945	7.9507	7.04978	1.01323	0.000214351	0.00287676	13380	ENSG00000183022	230573167	230573809	643	-	1057	upstream	1057	TPM3P8
chr8	55892359	55894359	2001	*	5.65608	6.03782	5.1355	1.01257	0.000179927	0.0024971	21358	ENSG00000254325	55893595	55895739	2145	+	0	overlapStart	0	RP11-318K15.2
chr14	39228326	39230326	2001	*	8.67105	9.0519	8.15212	1.01248	3.04288e-05	0.000605858	6486	ENSG00000150526	39230231	39253655	23425	+	0	overlapStart	0	MIA2
chr14	39228326	39230326	2001	*	8.67105	9.0519	8.15212	1.01248	3.04288e-05	0.000605858	6486	ENSG00000258941	39233902	39350423	116522	+	3575	upstream	3575	RP11-407N17.3
chr7	114915686	114917686	2001	*	7.53609	7.91689	7.01725	1.01192	6.89539e-05	0.0011775	20641	ENSG00000135272	114922154	115019916	97763	+	4467	upstream	4467	MDFIC
chr8	55878784	55880784	2001	*	7.90309	8.28351	7.38496	1.01101	0.000112741	0.00173471	21357	ENSG00000254087	55879813	56014168	134356	+	0	overlapStart	0	LYN
chr14	45089025	45091025	2001	*	6.45959	6.83943	5.94256	1.00832	0.00022404	0.00296803	6494	ENSG00000185246	45084099	45116282	32184	+	0	inside	4925	PRPF39
chr1	26377600	26379600	2001	*	8.79029	9.16946	8.2745	1.00769	0.000137139	0.00202318	377	ENSG00000176083	26361634	26374522	12889	-	3077	upstream	3077	ZNF683
chr6	89834318	89836318	2001	*	7.54093	7.92021	7.02494	1.00757	0.000162192	0.00230779	19109	ENSG00000118412	89829894	89874436	44543	+	0	inside	4423	CASP8AP2
chr2	176851787	176853787	2001	*	7.66877	8.04788	7.15309	1.00714	0.000111634	0.00172104	12994	ENSG00000227098	176845993	176849428	3436	-	2358	upstream	2358	AC073636.1
chr7	100351563	100353563	2001	*	6.85295	7.23049	6.34017	1.00216	0.000226296	0.00299289	20496	ENSG00000121716	100352176	100367733	15558	+	0	overlapStart	0	PILRB
chr7	100351563	100353563	2001	*	6.85295	7.23049	6.34017	1.00216	0.000226296	0.00299289	20496	ENSG00000235333	100352360	100353692	1333	+	0	overlapStart	0	PVRIG2P
chr20	5995946	5997946	2001	*	7.47848	7.85562	6.96645	1.00143	0.000117553	0.00179823	13627	ENSG00000275632	6000418	6000941	524	+	2471	upstream	2471	RP5-967N21.11
chr20	5995946	5997946	2001	*	7.47848	7.85562	6.96645	1.00143	0.000117553	0.00179823	13627	ENSG00000263755	6001733	6002030	298	+	3786	upstream	3786	RN7SL498P
chr13	33016736	33018736	2001	*	7.92071	8.29701	7.41023	0.999253	0.00513733	0.0369045	5924	ENSG00000133116	33016433	33066145	49713	+	0	inside	302	KL
chr4	141635566	141637566	2001	*	8.4278	8.80372	7.91802	0.998346	0.000152501	0.00219903	17025	ENSG00000164136	141636599	141733987	97389	+	0	overlapStart	0	IL15
chr16	66872464	66874464	2001	*	8.59185	8.96767	8.08227	0.998083	0.000260873	0.00334716	8385	ENSG00000159593	66802875	66873256	70382	-	0	overlapStart	0	NAE1
chr16	66872464	66874464	2001	*	8.59185	8.96767	8.08227	0.998083	0.000260873	0.00334716	8385	ENSG00000172840	66878589	66895754	17166	+	4124	upstream	4124	PDP2
chr1	113858668	113860668	2001	*	5.94066	6.31705	5.43002	0.997813	0.00150321	0.0137541	1157	ENSG00000226167	113856635	113901237	44603	+	0	inside	2032	AP4B1-AS1
chr1	12160995	12162995	2001	*	8.12675	8.50104	7.61997	0.993625	0.000158392	0.00226463	190	ENSG00000028137	12166943	12209228	42286	+	3947	upstream	3947	TNFRSF1B
chr7	26293167	26295167	2001	*	8.34395	8.71821	7.83724	0.993594	0.000648364	0.0069431	20008	ENSG00000086300	26291895	26374329	82435	+	0	inside	1271	SNX10
chr1	235103885	235105885	2001	*	8.23465	8.60689	7.73165	0.987824	0.000696169	0.00737511	2190	ENSG00000273416	235104180	235104609	430	-	0	includeFeature	0	RP4-597N16.4
chr22	37161718	37163718	2001	*	8.13993	8.51198	7.63728	0.987257	0.000546489	0.00603821	14615	ENSG00000235237	37166757	37182850	16094	+	3038	upstream	3038	RP1-151B14.6
chr10	6274431	6276431	2001	*	9.04684	9.41867	8.5446	0.986864	0.00123975	0.0117154	2354	ENSG00000215244	6277687	6335982	58296	+	1255	upstream	1255	RP11-563J2.2
chr2	105142874	105144874	2001	*	6.32073	6.69299	5.81769	0.986637	1.14043e-05	0.000282525	12565	ENSG00000226508	105144113	105145424	1312	+	0	overlapStart	0	AC104655.3
chr19	10111988	10113988	2001	*	8.35491	8.72667	7.85278	0.986515	0.000432685	0.00500543	10656	ENSG00000244165	10111538	10115372	3835	+	0	inside	449	P2RY11
chr18	3379725	3381725	2001	*	6.03448	6.40656	5.53176	0.985774	0.000720716	0.00758388	9960	ENSG00000240364	3377916	3378247	332	-	1477	upstream	1477	RPL31P59
chr1	91532807	91534807	2001	*	5.7899	6.16118	5.28866	0.983093	0.00030594	0.00379359	969	ENSG00000241318	91534666	91535593	928	-	0	overlapEnd	785	WDR82P2
chr7	100895098	100897098	2001	*	7.94101	8.31137	7.44145	0.982409	0.000917963	0.00925561	20524	ENSG00000087085	100889994	100896974	6981	-	0	overlapStart	0	ACHE
chr10	69228107	69230107	2001	*	7.53337	7.90359	7.03406	0.981838	0.000241961	0.00314031	2802	ENSG00000229261	69215333	69232490	17158	-	0	inside	2382	RP11-227H15.4
chr12	9826383	9828383	2001	*	5.18668	5.55516	4.69056	0.97391	0.00725977	0.0487713	4653	ENSG00000150045	9827481	9845007	17527	+	0	overlapStart	0	KLRF1
chr14	35390218	35392218	2001	*	6.26049	6.62805	5.76606	0.973273	8.94735e-05	0.00144048	6469	ENSG00000240023	35388121	35389069	949	-	1148	upstream	1148	RP11-561B11.1
chr10	12412445	12414445	2001	*	6.8686	7.2354	6.37552	0.971778	0.000925569	0.00931029	2419	ENSG00000252438	12415928	12416000	73	+	1482	upstream	1482	SNORD45
chr11	115503498	115505498	2001	*	8.87317	9.23961	8.38076	0.97161	0.000154056	0.00221605	4307	ENSG00000182985	115169218	115504957	335740	-	0	overlapStart	0	CADM1
chr12	38904462	38907801	3340	*	9.33232	9.69721	8.84271	0.967335	0.00021692	0.00289644	4869	ENSG00000139117	38646822	38907430	260609	-	0	overlapStart	0	CPNE8
chr12	38904462	38907801	3340	*	9.33232	9.69721	8.84271	0.967335	0.00021692	0.00289644	4869	ENSG00000257718	38906451	38909592	3142	+	0	overlapStart	0	RP11-396F22.1
chr12	39466607	39468607	2001	*	7.09486	7.45879	6.60698	0.963881	0.000298611	0.00371245	4873	ENSG00000255991	39466442	39467345	904	-	0	overlapStart	0	RP11-242C24.2
chr1	89258783	89260783	2001	*	7.21953	7.58226	6.73383	0.960583	0.000170423	0.0024035	944	ENSG00000237568	89260582	89269754	9173	+	0	overlapStart	0	RP4-620F22.2
chr5	126757877	126759877	2001	*	7.31921	7.68185	6.83367	0.960396	0.00167618	0.0149096	17827	ENSG00000252185	126755316	126755417	102	-	2459	upstream	2459	RNU6-752P
chr7	24906784	24908784	2001	*	7.97027	8.33188	7.48655	0.957852	0.000594424	0.00646805	19990	ENSG00000234999	24906135	24906594	460	-	189	upstream	189	SNRPCP19
chr2	237431951	237433951	2001	*	8.63171	8.99287	8.14882	0.956763	0.000310323	0.00383787	13459	ENSG00000222032	237428920	237434822	5903	-	0	inside	870	AC112721.2
chr16	87894888	87896888	2001	*	7.92543	8.28527	7.44492	0.952854	0.00117878	0.0112653	8629	ENSG00000260603	87892938	87893685	748	-	1202	upstream	1202	GS1-21A4.1
chr2	231529532	231531532	2001	*	7.45914	7.81896	6.97864	0.952614	0.000111053	0.00171321	13405	ENSG00000171596	231523160	231530495	7336	-	0	overlapStart	0	NMUR1
chr4	36285317	36287317	2001	*	9.7396	10.0991	9.25967	0.952327	0.000364395	0.00436719	16522	ENSG00000197057	36281622	36345756	64135	+	0	inside	3694	DTHD1
chr10	133278092	133280092	2001	*	7.95681	8.31555	7.47823	0.949838	0.000181535	0.00251636	3339	ENSG00000151651	133262403	133276868	14466	-	1223	upstream	1223	ADAM8
chr14	62116448	62118448	2001	*	7.72477	8.08316	7.24685	0.948736	0.000250156	0.0032336	6651	ENSG00000258903	62103378	62117175	13798	-	0	overlapStart	0	RP11-355I22.2
chr14	62116448	62118448	2001	*	7.72477	8.08316	7.24685	0.948736	0.000250156	0.0032336	6651	ENSG00000186369	62114353	62130962	16610	+	0	inside	2094	LINC00643
chr9	127395948	127397948	2001	*	9.41246	9.77058	8.935	0.948437	0.000361593	0.00434684	22582	ENSG00000136856	127397138	127408424	11287	+	0	overlapStart	0	SLC2A8
chr1	26780667	26782667	2001	*	5.91755	6.27629	5.439	0.948159	0.00409997	0.0306157	392	ENSG00000060642	26787472	26798398	10927	+	4804	upstream	4804	PIGV
chr14	24051992	24053992	2001	*	8.29213	8.64992	7.81526	0.947283	0.00020204	0.00274187	6398	ENSG00000186648	24052000	24069728	17729	+	0	overlapStart	0	CARMIL3
chr12	57216293	57218293	2001	*	8.38726	8.74473	7.91096	0.946423	0.00219676	0.0186354	5132	ENSG00000182379	57216795	57226449	9655	+	0	overlapStart	0	NXPH4
chr14	105374846	105376846	2001	*	6.58947	6.94697	6.11313	0.945529	0.0026653	0.0217814	7074	ENSG00000242085	105374618	105374971	354	+	0	overlapEnd	227	RPS20P33
chr9	83986261	83988261	2001	*	5.29895	5.65698	4.82166	0.945045	0.00224301	0.0189801	22272	ENSG00000202523	83992932	83993033	102	+	4670	upstream	4670	Y_RNA
chr19	40755740	40757740	2001	*	6.61351	6.97047	6.13813	0.944047	0.00436423	0.0322628	11270	ENSG00000188493	40740856	40751553	10698	-	4186	upstream	4186	C19orf54
chr7	138875044	138877044	2001	*	9.02558	9.38192	8.55131	0.943408	0.000198307	0.002706	20794	ENSG00000199646	138876359	138876465	107	-	0	includeFeature	0	RNU6-1272P
chr5	151093236	151095236	2001	*	7.44529	7.80065	6.97274	0.940214	0.00098168	0.00973989	18116	ENSG00000145901	151029945	151093577	63633	-	0	overlapStart	0	TNIP1
chr1	37477735	37479735	2001	*	8.6018	8.95682	8.12987	0.939658	0.000285705	0.0035955	564	ENSG00000233621	37454879	37474411	19533	-	3323	upstream	3323	LINC01137
chr1	37477735	37479735	2001	*	8.6018	8.95682	8.12987	0.939658	0.000285705	0.0035955	564	ENSG00000163874	37474552	37484379	9828	+	0	inside	3182	ZC3H12A
chr2	160265331	160267331	2001	*	7.75721	8.1123	7.28515	0.939599	0.00492912	0.0356799	12870	ENSG00000115221	160099666	160271888	172223	-	0	inside	4556	ITGB6
chr5	55061586	55063586	2001	*	7.55942	7.9143	7.08772	0.938934	0.000809442	0.00834293	17412	ENSG00000248029	55063179	55066230	3052	+	0	overlapStart	0	CTD-2313F11.3
chr12	47211153	47213153	2001	*	8.07627	8.43023	7.60621	0.936595	0.000791345	0.00818497	4912	ENSG00000247774	47205898	47216456	10559	-	0	inside	3302	PCED1B-AS1
chr20	24948093	24950093	2001	*	9.3607	9.71431	8.89127	0.935891	0.000283823	0.00357908	13686	ENSG00000077984	24949230	24959928	10699	+	0	overlapStart	0	CST7
chr2	7724727	7726727	2001	*	8.21192	8.56511	7.74322	0.934506	0.000584424	0.00636804	11782	ENSG00000235576	7725801	7730705	4905	+	0	overlapStart	0	AC092580.4
chrX	123784050	123786050	2001	*	6.14246	6.49611	5.67294	0.934391	0.000632684	0.00680914	23440	ENSG00000226902	123785009	123785451	443	+	0	includeFeature	0	CHCHD2P1
chr16	391123	393123	2001	*	7.48081	7.8338	7.01246	0.933667	0.000571298	0.00623652	7801	ENSG00000129925	370773	387113	16341	-	4009	upstream	4009	TMEM8A
chr16	391123	393123	2001	*	7.48081	7.8338	7.01246	0.933667	0.000571298	0.00623652	7801	ENSG00000103202	396725	410367	13643	+	3601	upstream	3601	NME4
chr1	190848	192848	2001	*	5.56982	5.92287	5.10138	0.93181	0.00397136	0.0299487	1	ENSG00000273874	187891	187958	68	-	2889	upstream	2889	MIR6859-2
chr7	24910254	24912254	2001	*	7.70916	8.06057	7.24361	0.929387	0.000808259	0.00833782	19991	ENSG00000234999	24906135	24906594	460	-	3659	upstream	3659	SNRPCP19
chr12	101743080	101745080	2001	*	7.93255	8.28384	7.4672	0.929168	0.00390363	0.0295795	5411	ENSG00000139351	101728648	101739472	10825	-	3607	upstream	3607	SYCP3
chr6	25137294	25139294	2001	*	8.43442	8.78556	7.96934	0.928892	0.000697862	0.00738595	18578	ENSG00000219682	25140003	25141403	1401	+	708	upstream	708	RP3-425P12.4
chr3	177344817	177346817	2001	*	6.81976	7.17103	6.35445	0.928494	0.00114341	0.0109806	16106	ENSG00000226782	177337628	177349166	11539	-	0	inside	2348	RP11-706D8.3
chrX	49165952	49167952	2001	*	9.16272	9.51362	8.69806	0.928375	0.000418508	0.00486284	23151	ENSG00000269313	49162564	49168483	5920	+	0	inside	3387	MAGIX
chrX	49165952	49167952	2001	*	9.16272	9.51362	8.69806	0.928375	0.000418508	0.00486284	23151	ENSG00000279422	49165576	49165972	397	-	0	overlapStart	0	RP11-641J8.1
chrX	49165952	49167952	2001	*	9.16272	9.51362	8.69806	0.928375	0.000418508	0.00486284	23151	ENSG00000102007	49171926	49175239	3314	+	3973	upstream	3973	PLP2
chr2	136225152	136227152	2001	*	7.74755	8.09837	7.28304	0.927782	8.73075e-05	0.00140944	12774	ENSG00000279024	136230753	136233245	2493	+	3600	upstream	3600	RP11-1193F23.1
chr2	112623593	112625593	2001	*	7.58827	7.93835	7.12507	0.925669	0.000216686	0.00289495	12630	ENSG00000231747	112621809	112622167	359	-	1425	upstream	1425	AC079922.2
chr2	130427452	130429452	2001	*	5.07132	5.42201	4.60703	0.924245	0.00337703	0.0262873	12719	ENSG00000178162	130416755	130431363	14609	-	0	inside	1910	FAR2P2
chr2	130427452	130429452	2001	*	5.07132	5.42201	4.60703	0.924245	0.00337703	0.0262873	12719	ENSG00000230646	130427731	130429225	1495	+	0	includeFeature	0	KLF2P2
chr12	108837576	108839576	2001	*	7.41479	7.76335	6.95423	0.921423	0.000219173	0.00292156	5480	ENSG00000274598	108833721	108834384	664	-	3191	upstream	3191	RP11-423G4.10
chr12	108837576	108839576	2001	*	7.41479	7.76335	6.95423	0.921423	0.000219173	0.00292156	5480	ENSG00000207622	108836908	108837006	99	-	569	upstream	569	MIR619
chr6	119146553	119148553	2001	*	7.00477	7.35259	6.54553	0.919119	0.0020509	0.0175747	19303	ENSG00000111879	118959763	119149387	189625	-	0	inside	833	FAM184A
chr18	58862544	58864544	2001	*	6.67875	7.02634	6.2199	0.918254	0.00165337	0.0147567	10224	ENSG00000074657	58862600	58986480	123881	+	0	overlapStart	0	ZNF532
chr1	2233535	2235535	2001	*	8.56955	8.91657	8.11168	0.917604	0.00132242	0.0123779	60	ENSG00000157933	2228695	2310119	81425	+	0	inside	4839	SKI
chr1	23908438	23910438	2001	*	6.215	6.56218	5.75685	0.916669	0.000833643	0.00855136	318	ENSG00000188822	23870526	23913362	42837	-	0	inside	2923	CNR2
chr19	38692986	38694986	2001	*	6.55378	6.90077	6.09599	0.91648	0.000406306	0.00475378	11211	ENSG00000267375	38683873	38693606	9734	-	0	overlapStart	0	CTB-186G2.4
chr17	1822747	1824747	2001	*	7.9593	8.30565	7.50261	0.915582	0.00189876	0.0165286	8739	ENSG00000132383	1829702	1900082	70381	+	4954	upstream	4954	RPA1
chr6	166243498	166245498	2001	*	7.40746	7.75364	6.95106	0.914885	0.00143802	0.0132914	19706	ENSG00000213536	166240290	166240493	204	-	3004	upstream	3004	GNG5P1
chr6	2852872	2854872	2001	*	8.43765	8.78364	7.98161	0.914707	0.000499693	0.0056398	18384	ENSG00000266750	2854031	2854107	77	-	0	includeFeature	0	MIR4645
chr19	542952	544952	2001	*	7.94431	8.28993	7.48891	0.91356	0.00154974	0.0140763	10343	ENSG00000197540	544034	549924	5891	+	0	overlapStart	0	GZMM
chr8	66673756	66675756	2001	*	5.50813	5.85377	5.05269	0.911396	0.00300779	0.0239509	21423	ENSG00000278888	66674499	66675916	1418	-	0	overlapEnd	159	AC090154.1
chr15	90888613	90890613	2001	*	6.14377	6.48881	5.68936	0.910738	0.00171363	0.0151742	7715	ENSG00000182511	90883695	90895776	12082	+	0	inside	4917	FES
chr2	144514760	144518671	3912	*	10.0301	10.3737	9.57828	0.90837	0.000404289	0.00474191	12803	ENSG00000238057	144518097	144521477	3381	+	0	overlapStart	0	ZEB2-AS1
chr2	144514760	144518671	3912	*	10.0301	10.3737	9.57828	0.90837	0.000404289	0.00474191	12803	ENSG00000275372	144518447	144518574	128	+	0	includeFeature	0	ZEB2_AS1_1
chr2	144514760	144518671	3912	*	10.0301	10.3737	9.57828	0.90837	0.000404289	0.00474191	12803	ENSG00000273537	144520456	144520555	100	+	1784	upstream	1784	ZEB2_AS1_3
chr2	144514760	144518671	3912	*	10.0301	10.3737	9.57828	0.90837	0.000404289	0.00474191	12803	ENSG00000277444	144521039	144521116	78	+	2367	upstream	2367	ZEB2_AS1_4
chr3	183554785	183556785	2001	*	8.82668	9.1703	8.37477	0.908301	0.000866381	0.0088335	16147	ENSG00000172578	183487531	183555689	68159	-	0	overlapStart	0	KLHL6
chr2	102417278	102419278	2001	*	7.56004	7.90331	7.10871	0.906991	0.000729533	0.00766301	12561	ENSG00000115607	102418689	102452565	33877	+	0	overlapStart	0	IL18RAP
chr17	15588962	15590962	2001	*	5.31129	5.65508	4.85908	0.905895	0.00254418	0.0209875	8942	ENSG00000223544	15588852	15589084	233	+	0	overlapEnd	109	AC005838.2
chr16	29117815	29119815	2001	*	6.13561	6.4786	5.68477	0.905103	0.00118005	0.011273	8149	ENSG00000260517	29116127	29217860	101734	+	0	inside	1687	RP11-426C22.5
chr1	162822433	162824433	2001	*	6.56896	6.91123	6.11939	0.903564	0.0046582	0.0339475	1564	ENSG00000230739	162824795	162849467	24673	+	361	upstream	361	RP11-331H2.4
chr12	47720868	47722868	2001	*	6.46371	6.80562	6.01474	0.902524	0.000245822	0.00318692	4922	ENSG00000111405	47709734	47725567	15834	-	0	inside	2698	ENDOU
chr7	69597411	69599411	2001	*	8.11674	8.45811	7.66871	0.902001	0.000349943	0.00423711	20272	ENSG00000234215	69595958	69597448	1491	-	0	overlapStart	0	RP5-942I16.1
chr7	69597411	69599411	2001	*	8.11674	8.45811	7.66871	0.902001	0.000349943	0.00423711	20272	ENSG00000158321	69598919	70793068	1194150	+	0	overlapStart	0	AUTS2
chr19	3356683	3358683	2001	*	7.01396	7.35535	6.56588	0.90156	0.00181379	0.015918	10477	ENSG00000280103	3355554	3355955	402	-	727	upstream	727	AC007792.1
chr19	3356683	3358683	2001	*	7.01396	7.35535	6.56588	0.90156	0.00181379	0.015918	10477	ENSG00000141905	3359563	3469217	109655	+	879	upstream	879	NFIC
chr4	121226676	121228676	2001	*	7.74606	8.08569	7.30101	0.897159	0.00140517	0.0130183	16952	ENSG00000050730	121131408	121227466	96059	-	0	overlapStart	0	TNIP3
chr22	35647176	35649176	2001	*	7.95017	8.28947	7.5057	0.896316	0.00134199	0.0125362	14586	ENSG00000221963	35648395	35668409	20015	+	0	overlapStart	0	APOL6
chr5	54645451	54647451	2001	*	8.41812	8.75731	7.97384	0.896157	0.000203332	0.00275236	17405	ENSG00000280159	54643557	54645987	2431	+	0	overlapEnd	1893	CTD-2591A1.1
chr15	38695485	38697485	2001	*	7.98551	8.32469	7.54126	0.895988	0.000368455	0.00440914	7189	ENSG00000175779	38696598	38700038	3441	+	0	overlapStart	0	C15orf53
chr1	203764098	203766098	2001	*	9.14272	9.48158	8.69902	0.895386	0.000446583	0.00513603	1861	ENSG00000122188	203765176	203776233	11058	+	0	overlapStart	0	LAX1
chrX	154367909	154369909	2001	*	9.52412	9.86285	9.08063	0.895097	0.00310787	0.0245986	23582	ENSG00000196924	154348524	154374638	26115	-	0	inside	4728	FLNA
chr7	6031432	6033432	2001	*	5.49756	5.83723	5.05246	0.895073	0.00557441	0.0393232	19867	ENSG00000157999	6031376	6036386	5011	+	0	inside	55	ANKRD61
chr7	603607	605607	2001	*	9.3479	9.68647	8.90469	0.894639	0.00059523	0.00647384	19757	ENSG00000237181	603185	608482	5298	+	0	inside	421	AC147651.4
chr6	144150351	144152351	2001	*	10.1604	10.4977	9.71934	0.891311	0.000874697	0.00890676	19512	LRG_113	144150517	144191939	41423	+	0	overlapStart	0	STX11
chr6	144150351	144152351	2001	*	10.1604	10.4977	9.71934	0.891311	0.000874697	0.00890676	19512	ENSG00000135604	144150526	144188370	37845	+	0	overlapStart	0	STX11
chr10	70601835	70603835	2001	*	8.55871	8.89601	8.1177	0.891029	0.000363124	0.00435638	2824	ENSG00000180644	70597348	70602775	5428	-	0	overlapStart	0	PRF1
chr10	70601835	70603835	2001	*	8.55871	8.89601	8.1177	0.891029	0.000363124	0.00435638	2824	LRG_94	70597348	70602775	5428	-	0	overlapStart	0	PRF1
chr2	227817517	227819517	2001	*	7.20048	7.5375	6.75992	0.889796	0.00574602	0.0402733	13366	ENSG00000115009	227813842	227817564	3723	+	0	overlapEnd	3674	CCL20
chr6	53047558	53049558	2001	*	6.41247	6.74959	5.97175	0.88945	0.000401133	0.00471191	18989	ENSG00000112146	53051991	53100873	48883	+	2432	upstream	2432	FBXO9
chr11	627765	629765	2001	*	6.76959	7.10658	6.32909	0.889422	0.00168672	0.0149696	3375	ENSG00000099834	616565	626078	9514	-	1686	upstream	1686	CDHR5
chr11	627765	629765	2001	*	6.76959	7.10658	6.32909	0.889422	0.00168672	0.0149696	3375	ENSG00000070031	626431	627143	713	-	621	upstream	621	SCT
chr17	38727000	38729000	2001	*	7.81862	8.15535	7.37857	0.889287	0.000424675	0.00491998	9200	ENSG00000279119	38727833	38728198	366	-	0	includeFeature	0	AC006449.2
chr17	38727000	38729000	2001	*	7.81862	8.15535	7.37857	0.889287	0.000424675	0.00491998	9200	ENSG00000277972	38730235	38735044	4810	+	1234	upstream	1234	CISD3
chr7	38329745	38331745	2001	*	7.43245	7.76912	6.99251	0.888956	0.000228855	0.00301579	20105	ENSG00000272908	38326070	38329643	3574	-	101	upstream	101	RP11-121A8.1
chr7	38329745	38331745	2001	*	7.43245	7.76912	6.99251	0.888956	0.000228855	0.00301579	20105	ENSG00000211696	38330343	38330935	593	-	0	includeFeature	0	TRGV8
chr17	16987369	16989369	2001	*	6.61178	6.94823	6.1722	0.887826	0.000104585	0.00163585	8966	ENSG00000230969	16988329	16990177	1849	+	0	overlapStart	0	AC104024.2
chr20	24930706	24932706	2001	*	5.9842	6.32084	5.5443	0.887654	0.000293328	0.003668	13685	ENSG00000274173	24931840	24932983	1144	+	0	overlapStart	0	RP4-568C11.4
chr8	140571531	140573531	2001	*	8.13734	8.47276	7.69952	0.885857	0.0024558	0.0204152	21806	ENSG00000279766	140572142	140572812	671	-	0	includeFeature	0	RP11-642A1.2
chr16	27401292	27403292	2001	*	9.73328	10.0685	9.29586	0.885528	0.00111328	0.0107613	8112	ENSG00000103522	27402162	27452042	49881	+	0	overlapStart	0	IL21R
chr11	122842533	122844533	2001	*	9.27883	9.61395	8.84154	0.885269	0.000898146	0.00910239	4405	ENSG00000109943	122838500	122872639	34140	+	0	inside	4032	CRTAM
chr11	70364338	70366338	2001	*	6.31605	6.65113	5.87883	0.883817	0.00140044	0.0129949	4025	ENSG00000254604	70282367	70363368	81002	-	969	upstream	969	AP000487.6
chr17	47820796	47822796	2001	*	8.11804	8.45212	7.68253	0.882198	0.000362847	0.00435527	9413	ENSG00000006025	47807372	47821834	14463	-	0	overlapStart	0	OSBPL7
chr8	38029951	38031951	2001	*	8.98434	9.3179	8.54972	0.880986	0.00040145	0.0047133	21268	ENSG00000187840	38030341	38060365	30025	+	0	overlapStart	0	EIF4EBP1
chr8	47512951	47514951	2001	*	6.72269	7.05495	6.29026	0.876593	0.00504797	0.0363842	21333	ENSG00000253330	47511034	47512141	1108	-	809	upstream	809	RP11-697N18.3
chr1	145931911	145933911	2001	*	6.67754	7.00982	6.2451	0.87659	0.000228894	0.00301579	1259	ENSG00000265241	145917714	145927678	9965	-	4232	upstream	4232	RBM8A
chr1	145931911	145933911	2001	*	6.67754	7.00982	6.2451	0.87659	0.000228894	0.00301579	1259	LRG_574	145921556	145927536	5981	-	4374	upstream	4374	RBM8A
chr1	145931911	145933911	2001	*	6.67754	7.00982	6.2451	0.87659	0.000228894	0.00301579	1259	ENSG00000280778	145927258	145977811	50554	+	0	inside	4652	CH17-270A2.2
chr14	62077052	62079052	2001	*	6.24468	6.57709	5.81201	0.876548	0.00148981	0.013659	6649	ENSG00000258842	62069518	62081154	11637	-	0	inside	2101	RP11-355I22.5
chr1	204072293	204074293	2001	*	6.6374	6.96891	6.20624	0.874516	0.000434251	0.00501861	1864	ENSG00000143842	204073115	204127743	54629	+	0	overlapStart	0	SOX13
chr3	127628826	127630826	2001	*	8.3373	8.66803	7.90748	0.873228	0.000737083	0.00772108	15800	ENSG00000114631	127629181	127672809	43629	+	0	overlapStart	0	PODXL2
chr14	105858934	105860934	2001	*	8.09196	8.42227	7.66284	0.872036	0.000961526	0.00958444	7083	ENSG00000211899	105851708	105856218	4511	-	2715	upstream	2715	IGHM
chr14	105858934	105860934	2001	*	8.09196	8.42227	7.66284	0.872036	0.000961526	0.00958444	7083	ENSG00000265612	105857513	105857572	60	-	1361	upstream	1361	MIR4539
chr14	105858934	105860934	2001	*	8.09196	8.42227	7.66284	0.872036	0.000961526	0.00958444	7083	ENSG00000264024	105858124	105858175	52	-	758	upstream	758	MIR4507
chr14	105858934	105860934	2001	*	8.09196	8.42227	7.66284	0.872036	0.000961526	0.00958444	7083	ENSG00000263413	105858165	105858242	78	-	691	upstream	691	MIR4538
chr14	105858934	105860934	2001	*	8.09196	8.42227	7.66284	0.872036	0.000961526	0.00958444	7083	ENSG00000264781	105859484	105859553	70	-	0	includeFeature	0	MIR4537
chr16	81778240	81780240	2001	*	8.43632	8.76609	8.00813	0.870658	0.00050025	0.00564039	8571	LRG_376	81779294	81958294	179001	+	0	overlapStart	0	PLCG2
chr11	128623600	128625600	2001	*	8.27316	8.60275	7.84527	0.870142	0.000662903	0.00707316	4466	ENSG00000255465	128615867	128621806	5940	-	1793	upstream	1793	RP11-264E20.1
chr4	104494042	104496042	2001	*	7.59973	7.92905	7.17228	0.869201	0.00367775	0.0282116	16865	ENSG00000168772	104468312	104494901	26590	-	0	overlapStart	0	CXXC4
chr4	104494042	104496042	2001	*	7.59973	7.92905	7.17228	0.869201	0.00367775	0.0282116	16865	ENSG00000245384	104490965	104697592	206628	+	0	inside	3076	AC004053.1
chr22	37284187	37286187	2001	*	7.15887	7.48798	6.73178	0.868416	0.000165212	0.00234372	14621	ENSG00000100055	37282027	37315345	33319	+	0	inside	2159	CYTH4
chr2	70102871	70104871	2001	*	6.63532	6.96427	6.20849	0.867633	0.00151813	0.0138477	12309	ENSG00000179818	69962263	70103220	140958	-	0	overlapStart	0	PCBP1-AS1
chr20	62739393	62741393	2001	*	9.28095	9.60892	8.85577	0.866003	0.00106788	0.0104161	14075	ENSG00000223669	62732566	62735347	2782	-	4045	upstream	4045	RP11-93B14.4
chr12	22395490	22397490	2001	*	8.48866	8.81619	8.06425	0.864663	0.000642697	0.00688866	4765	ENSG00000256714	22395088	22398075	2988	-	0	inside	584	RP11-73M14.1
chr19	54210053	54212053	2001	*	9.09727	9.42389	8.67439	0.862325	0.00173936	0.0153675	11630	ENSG00000224579	54209092	54209418	327	-	634	upstream	634	AC012314.19
chr11	65638785	65640785	2001	*	8.97348	9.30004	8.55068	0.862173	0.000560637	0.00616284	3924	ENSG00000213445	65638097	65650930	12834	+	0	inside	687	SIPA1
chr8	9134755	9136755	2001	*	6.21149	6.53841	5.78809	0.861772	0.000560996	0.00616392	21054	ENSG00000254340	9141424	9145435	4012	+	4668	upstream	4668	RP11-10A14.3
chr19	46785547	46787547	2001	*	8.33402	8.66009	7.91206	0.860709	0.00264763	0.0216519	11424	ENSG00000105281	46774883	46788594	13712	-	0	inside	1046	SLC1A5
chr19	46785547	46787547	2001	*	8.33402	8.66009	7.91206	0.860709	0.00264763	0.0216519	11424	ENSG00000275719	46787815	46789043	1229	+	267	upstream	267	CTB-147N14.6
chr6	87718237	87720237	2001	*	6.51548	6.84132	6.09389	0.859197	0.00448521	0.0329715	19093	ENSG00000238628	87720915	87721018	104	+	677	upstream	677	snoU13
chr16	80568818	80570818	2001	*	8.26837	8.59385	7.84739	0.859119	0.00131048	0.0122953	8549	ENSG00000260737	80566794	80572808	6015	-	0	inside	1989	LINC01227
chr3	4747837	4749837	2001	*	5.44181	5.76749	5.02051	0.857316	0.0069231	0.0469096	14885	ENSG00000235947	4749192	4751590	2399	-	0	overlapEnd	1752	EGOT
chr3	4747837	4749837	2001	*	5.44181	5.76749	5.02051	0.857316	0.0069231	0.0469096	14885	ENSG00000275981	4750333	4750685	353	+	495	upstream	495	AC018816.1
chr1	7939893	7941893	2001	*	6.1071	6.43185	5.68733	0.855872	0.00111842	0.0108065	114	ENSG00000049249	7915894	7943165	27272	-	0	inside	1271	TNFRSF9
chr1	7939893	7941893	2001	*	6.1071	6.43185	5.68733	0.855872	0.00111842	0.0108065	114	ENSG00000270330	7942372	7942726	355	+	478	upstream	478	RP5-892F13.2
chr3	112846900	112848900	2001	*	6.62303	6.94687	6.20479	0.853942	0.000127582	0.00191324	15669	ENSG00000206531	112815709	112846856	31148	-	43	upstream	43	CD200R1L
chr3	196640952	196642952	2001	*	7.48795	7.81072	7.07149	0.851629	0.00541067	0.0384242	16288	ENSG00000174004	196639686	196662004	22319	+	0	inside	1265	NRROS
chr3	196640952	196642952	2001	*	7.48795	7.81072	7.07149	0.851629	0.00541067	0.0384242	16288	ENSG00000163964	196639775	196736007	96233	+	0	inside	1176	PIGX
chr14	106004122	106006122	2001	*	7.91217	8.23424	7.49691	0.849898	0.00304148	0.0241865	7087	ENSG00000253780	106001534	106001824	291	-	2297	upstream	2297	IGHVIII-2-1
chr14	106004122	106006122	2001	*	7.91217	8.23424	7.49691	0.849898	0.00304148	0.0241865	7087	ENSG00000211935	106005095	106005574	480	-	0	includeFeature	0	IGHV1-3
chr3	45880232	45882232	2001	*	7.16587	7.48774	6.75094	0.849035	0.000477376	0.0054425	15221	ENSG00000173585	45886504	45903177	16674	+	4271	upstream	4271	CCR9
chr5	94792567	94794567	2001	*	8.83117	9.1522	8.41763	0.847356	0.00110261	0.0106916	17661	ENSG00000249175	94788789	94793599	4811	+	0	overlapEnd	3777	CTC-484P3.3
chr9	16869763	16872927	3165	*	6.79774	7.11887	6.38404	0.846834	0.00105061	0.0102817	21983	ENSG00000173068	16409503	16870843	461341	-	0	overlapStart	0	BNC2
chr19	39297162	39299162	2001	*	6.86009	7.18026	6.44798	0.844345	0.000262771	0.00336561	11228	ENSG00000182393	39296325	39298673	2349	+	0	overlapEnd	836	IFNL1
chr5	109467958	109469958	2001	*	6.62706	6.94714	6.21509	0.843931	0.000748533	0.00780168	17737	ENSG00000248876	109470843	109471586	744	+	884	upstream	884	RP11-231G15.3
chr14	61327537	61329537	2001	*	8.33507	8.65441	7.92435	0.842754	0.00156914	0.0141816	6632	ENSG00000247287	61298164	61322818	24655	-	4718	upstream	4718	RP11-902B17.1
chr10	73908118	73910118	2001	*	6.73107	7.05055	6.32012	0.842388	0.00229649	0.0193357	2878	ENSG00000122861	73909177	73917497	8321	+	0	overlapStart	0	PLAU
chr10	73908118	73910118	2001	*	6.73107	7.05055	6.32012	0.842388	0.00229649	0.0193357	2878	LRG_593	73911104	73917501	6398	+	985	upstream	985	PLAU
chr11	104897078	104899078	2001	*	7.19467	7.51374	6.78437	0.84163	0.00155925	0.0141355	4230	ENSG00000204403	104885718	104898670	12953	-	0	overlapStart	0	CASP12
chr9	117782287	117784287	2001	*	7.26267	7.58111	6.85342	0.839994	0.000671469	0.00715809	22506	ENSG00000228512	117783448	117868071	84624	+	0	overlapStart	0	RP11-281A20.2
chr18	31684294	31686294	2001	*	8.3328	8.65033	7.92506	0.837965	0.00185266	0.0162049	10095	ENSG00000118276	31622247	31685836	63590	-	0	overlapStart	0	B4GALT6
chr18	31684294	31686294	2001	*	8.3328	8.65033	7.92506	0.837965	0.00185266	0.0162049	10095	ENSG00000259985	31685655	31686823	1169	+	0	overlapStart	0	RP11-549B18.1
chr12	31889790	31891790	2001	*	7.08229	7.39761	6.67821	0.831615	0.00449387	0.0330249	4845	ENSG00000255760	31877079	31887203	10125	-	2586	upstream	2586	RP11-428G5.5
chr12	31889790	31891790	2001	*	7.08229	7.39761	6.67821	0.831615	0.00449387	0.0330249	4845	ENSG00000256465	31893370	31893702	333	+	1579	upstream	1579	RP11-428G5.6
chr2	230224677	230226677	2001	*	9.1847	9.49973	8.78109	0.83149	0.00233043	0.0195448	13373	ENSG00000135899	230167293	230225729	58437	-	0	overlapStart	0	SP110
chr2	230224677	230226677	2001	*	9.1847	9.49973	8.78109	0.83149	0.00233043	0.0195448	13373	LRG_109	230168918	230220112	51195	-	4564	upstream	4564	SP110
chr2	230224677	230226677	2001	*	9.1847	9.49973	8.78109	0.83149	0.00233043	0.0195448	13373	ENSG00000280755	230176665	230221721	45057	-	2955	upstream	2955	AC009950.1
chr7	116671226	116673226	2001	*	6.98693	7.30204	6.58319	0.831006	0.00353281	0.0272586	20652	ENSG00000105976	116672390	116798386	125997	+	0	overlapStart	0	MET
chr7	116671226	116673226	2001	*	6.98693	7.30204	6.58319	0.831006	0.00353281	0.0272586	20652	LRG_662	116672405	116798386	125982	+	0	overlapStart	0	MET
chr15	93087044	93089044	2001	*	7.55538	7.86985	7.15269	0.82961	0.000888754	0.00902586	7738	ENSG00000182175	93035273	93089204	53932	-	0	inside	159	RGMA
chr11	9600581	9602581	2001	*	6.96974	7.28379	6.56775	0.828181	0.00103562	0.0101772	3486	ENSG00000243964	9606142	9606609	468	+	3560	upstream	3560	RPL23AP65
chr5	132465677	132467677	2001	*	8.87422	9.18785	8.47289	0.827767	0.00158422	0.0142906	17877	ENSG00000202533	132468147	132468257	111	+	469	upstream	469	Y_RNA
chr17	17304162	17306162	2001	*	7.82457	8.13827	7.42315	0.827669	0.000925751	0.00931029	8974	ENSG00000205309	17303335	17347663	44329	+	0	inside	826	NT5M
chr1	40240962	40242962	2001	*	6.86675	7.1805	6.46523	0.827349	0.000714555	0.00752576	613	ENSG00000188800	40245947	40251691	5745	+	2984	upstream	2984	TMCO2
chr10	17453449	17455449	2001	*	8.54533	8.85856	8.14466	0.826647	0.00104621	0.0102508	2482	ENSG00000148488	17318383	17454330	135948	-	0	overlapStart	0	ST8SIA6
chr22	20122226	20124226	2001	*	6.05309	6.36647	5.65219	0.825633	0.00171136	0.0151598	14413	ENSG00000099899	20111866	20117392	5527	-	4833	upstream	4833	TRMT2A
chr22	20122226	20124226	2001	*	6.05309	6.36647	5.65219	0.825633	0.00171136	0.0151598	14413	ENSG00000264346	20126402	20126526	125	+	2175	upstream	2175	SNORA77
chr7	29194228	29197913	3686	*	9.42298	9.73517	9.02402	0.824034	0.00106456	0.0103923	20029	ENSG00000106066	28995231	29195451	200221	-	0	overlapStart	0	CPVL
chr19	33301629	33303629	2001	*	7.6862	7.99832	7.28736	0.823459	0.00215125	0.0183019	11101	ENSG00000245848	33299934	33302564	2631	-	0	overlapStart	0	CEBPA
chr19	33301629	33303629	2001	*	7.6862	7.99832	7.28736	0.823459	0.00215125	0.0183019	11101	LRG_456	33299934	33302524	2591	-	0	overlapStart	0	CEBPA
chr19	33301629	33303629	2001	*	7.6862	7.99832	7.28736	0.823459	0.00215125	0.0183019	11101	ENSG00000267727	33301279	33301940	662	+	0	overlapEnd	349	CTD-2540B15.7
chr19	33301629	33303629	2001	*	7.6862	7.99832	7.28736	0.823459	0.00215125	0.0183019	11101	ENSG00000267296	33302857	33305054	2198	+	0	overlapStart	0	CEBPA-AS1
chr19	33301629	33303629	2001	*	7.6862	7.99832	7.28736	0.823459	0.00215125	0.0183019	11101	ENSG00000267130	33305036	33309387	4352	+	1406	upstream	1406	CTD-2540B15.9
chr19	21027658	21029658	2001	*	6.07296	6.38539	5.67362	0.823144	0.00534294	0.0380346	11034	ENSG00000271598	21025915	21026041	127	-	1616	upstream	1616	CTD-2542C24.9
chr2	241858964	241860964	2001	*	7.79971	8.11165	7.40116	0.823033	0.00704812	0.0475251	13522	ENSG00000188389	241849881	241858908	9028	-	55	upstream	55	PDCD1
chr5	132426512	132428512	2001	*	8.67735	8.98893	8.27938	0.822331	0.000784756	0.00813105	17874	ENSG00000238160	132419416	132426714	7299	-	0	overlapStart	0	AC116366.5
chr12	47275982	47277982	2001	*	8.14227	8.45387	7.74429	0.822228	0.000865228	0.00882555	4915	ENSG00000257925	47237734	47279021	41288	-	0	inside	1038	RP11-493L12.3
chr2	143936112	143938112	2001	*	6.37627	6.68823	5.9777	0.822227	0.00136204	0.0126884	12790	ENSG00000232377	143937073	143964156	27084	+	0	overlapStart	0	AC016910.1
chr18	79962162	79964162	2001	*	8.11097	8.42256	7.71299	0.82221	0.00453389	0.0332364	10327	ENSG00000226742	79964561	79970822	6262	+	398	upstream	398	HSBP1L1
chr20	652452	654452	2001	*	7.66261	7.97353	7.26573	0.820296	0.000731971	0.00768179	13541	ENSG00000271303	646615	653370	6756	-	0	overlapStart	0	SRXN1
chr14	95479361	95481361	2001	*	6.25875	6.56978	5.86169	0.819674	0.000666329	0.00710651	6948	ENSG00000176438	95407266	95475836	68571	-	3524	upstream	3524	SYNE3
chr4	104490379	104492379	2001	*	8.87995	9.19047	8.48374	0.819542	0.00220757	0.0187069	16864	ENSG00000168772	104468312	104494901	26590	-	0	inside	2521	CXXC4
chr4	104490379	104492379	2001	*	8.87995	9.19047	8.48374	0.819542	0.00220757	0.0187069	16864	ENSG00000245384	104490965	104697592	206628	+	0	overlapStart	0	AC004053.1
chr2	144523428	144525428	2001	*	7.67579	7.98627	7.27962	0.819154	0.00153336	0.0139597	12804	ENSG00000169554	144384081	144524583	140503	-	0	overlapStart	0	ZEB2
chr13	71290214	71292214	2001	*	9.43178	9.74199	9.03606	0.818819	0.000894737	0.00907563	6121	ENSG00000225801	71296210	71297235	1026	+	3995	upstream	3995	RABEPKP1
chr17	40515866	40517866	2001	*	7.79327	8.10338	7.39771	0.818215	0.00231909	0.0194705	9259	ENSG00000266088	40517026	40527002	9977	+	0	overlapStart	0	RP5-1028K7.2
chr11	18245538	18247538	2001	*	6.25876	6.56885	5.86322	0.817222	0.00138329	0.012861	3564	ENSG00000255071	18231423	18248635	17213	-	0	inside	1096	SAA2-SAA4
chr11	18245538	18247538	2001	*	6.25876	6.56885	5.86322	0.817222	0.00138329	0.012861	3564	ENSG00000134339	18239223	18248643	9421	-	0	inside	1104	SAA2
chr17	4789540	4791540	2001	*	8.73714	9.04433	8.34633	0.810795	0.00160309	0.0144059	8802	ENSG00000182853	4785285	4786433	1149	-	3106	upstream	3106	VMO1
chr17	4789540	4791540	2001	*	8.73714	9.04433	8.34633	0.810795	0.00160309	0.0144059	8802	ENSG00000182327	4788959	4790390	1432	+	0	overlapEnd	580	GLTPD2
chr17	4789540	4791540	2001	*	8.73714	9.04433	8.34633	0.810795	0.00160309	0.0144059	8802	ENSG00000142507	4796144	4798503	2360	+	4603	upstream	4603	PSMB6
chr19	3132594	3134594	2001	*	7.92821	8.23538	7.53744	0.810535	0.00267812	0.021871	10470	ENSG00000060558	3136193	3163769	27577	+	1598	upstream	1598	GNA15
chr9	96874241	96876241	2001	*	8.56409	8.87105	8.17366	0.81015	0.00128368	0.0120678	22374	ENSG00000196597	96816472	96875623	59152	-	0	overlapStart	0	ZNF782
chr6	150142014	150144014	2001	*	6.34393	6.65123	5.95294	0.809971	0.00395651	0.0298652	19576	ENSG00000198729	150143076	150250357	107282	+	0	overlapStart	0	PPP1R14C
chr2	37344092	37346092	2001	*	8.22311	8.52999	7.83282	0.809849	0.00147	0.0135183	12042	ENSG00000115828	37344574	37373322	28749	+	0	overlapStart	0	QPCT
chr2	28423075	28425075	2001	*	7.31224	7.61924	6.92175	0.809838	0.00110601	0.0106997	11984	ENSG00000270210	28425945	28426719	775	+	869	upstream	869	RP11-373D23.3
chr1	89199804	89201804	2001	*	7.68036	7.98663	7.29105	0.808097	0.0014917	0.01367	943	ENSG00000162654	89181148	89198932	17785	-	871	upstream	871	GBP4
chr12	94643766	94645766	2001	*	6.55935	6.86579	6.16976	0.807912	0.0007456	0.0077806	5356	ENSG00000057704	94567124	94650562	83439	-	0	inside	4795	TMCC3
chrX	101621747	101623747	2001	*	8.56671	8.87236	8.17838	0.806739	0.00279978	0.0226321	23332	ENSG00000198960	101615118	101618001	2884	-	3745	upstream	3745	ARMCX6
chrX	101621747	101623747	2001	*	8.56671	8.87236	8.17838	0.806739	0.00279978	0.0226321	23332	ENSG00000102401	101622797	101627843	5047	+	0	overlapStart	0	ARMCX3
chrX	101621747	101623747	2001	*	8.56671	8.87236	8.17838	0.806739	0.00279978	0.0226321	23332	ENSG00000228275	101622983	101624164	1182	-	0	overlapEnd	416	ARMCX3-AS1
chrX	101621747	101623747	2001	*	8.56671	8.87236	8.17838	0.806739	0.00279978	0.0226321	23332	ENSG00000261101	101627868	101628523	656	+	4120	upstream	4120	RP4-545K15.5
chr3	14141697	14145626	3930	*	10.2008	10.506	9.81326	0.805707	0.00176954	0.0155875	14978	ENSG00000228242	14144637	14165978	21342	+	0	overlapStart	0	AC093495.4
chr14	87951496	87953496	2001	*	5.93523	6.2402	5.54803	0.803429	0.00149795	0.013714	6859	ENSG00000259096	87952527	87955203	2677	+	0	overlapStart	0	FAM35CP
chrX	129780460	129782460	2001	*	9.6466	9.95029	9.26146	0.801744	0.0053744	0.0381781	23460	ENSG00000122122	129779979	129795201	15223	+	0	inside	480	SASH3
chr17	58328017	58330017	2001	*	9.28737	9.59076	8.9027	0.800936	0.00182152	0.015968	9533	ENSG00000005379	58301228	58328760	27533	-	0	overlapStart	0	TSPOAP1
chr17	58328017	58330017	2001	*	9.28737	9.59076	8.9027	0.800936	0.00182152	0.015968	9533	ENSG00000265148	58325450	58415766	90317	+	0	inside	2566	TSPOAP1-AS1
chr8	9087908	9089908	2001	*	7.83603	8.13783	7.45392	0.79648	0.00156325	0.0141513	21053	ENSG00000197334	9091240	9091508	269	+	1331	upstream	1331	Metazoa_SRP
chr17	47203984	47205984	2001	*	8.13111	8.43272	7.74931	0.796065	0.00287795	0.0230997	9397	ENSG00000198336	47200446	47223679	23234	+	0	inside	3537	MYL4
chr15	38071421	38073421	2001	*	6.66486	6.96672	6.28266	0.796043	0.00274709	0.022331	7178	ENSG00000236914	38069481	38072959	3479	-	0	overlapStart	0	RP11-1008C21.2
chr1	161620617	161622617	2001	*	7.47912	7.78044	7.09779	0.795082	0.00206262	0.0176431	1553	ENSG00000231586	161617992	161619585	1594	-	1031	upstream	1031	RPS23P9
chr2	143176549	143178549	2001	*	7.0431	7.34448	6.66169	0.795023	0.00136085	0.0126823	12785	ENSG00000257284	143162078	143172172	10095	-	4376	upstream	4376	RP11-190J23.1
chr16	27449068	27451068	2001	*	9.14202	9.44262	8.76186	0.79362	0.0039237	0.0296929	8113	ENSG00000259954	27447669	27453393	5725	-	0	inside	2324	IL21R-AS1
chr8	28077701	28079701	2001	*	6.93566	7.23646	6.55516	0.793467	0.00226678	0.0191538	21206	ENSG00000189233	28021964	28083871	61908	-	0	inside	4169	NUGGC
chr9	21994363	21996363	2001	*	10.343	10.6432	9.96349	0.792651	0.0016519	0.0147492	22031	LRG_11	21967752	21994491	26740	-	0	overlapStart	0	CDKN2A
chr9	21994363	21996363	2001	*	10.343	10.6432	9.96349	0.792651	0.0016519	0.0147492	22031	ENSG00000147889	21967753	21995301	27549	-	0	overlapStart	0	CDKN2A
chr9	21994363	21996363	2001	*	10.343	10.6432	9.96349	0.792651	0.0016519	0.0147492	22031	ENSG00000240498	21994778	22121097	126320	+	0	overlapStart	0	CDKN2B-AS1
chr9	21994363	21996363	2001	*	10.343	10.6432	9.96349	0.792651	0.0016519	0.0147492	22031	ENSG00000266446	21995482	21996013	532	+	0	includeFeature	0	RP11-149I2.4
chr16	79599827	79601827	2001	*	9.79237	10.0922	9.41334	0.791836	0.00209237	0.0178653	8546	ENSG00000178573	79585843	79600714	14872	-	0	overlapStart	0	MAF
chr16	79599827	79601827	2001	*	9.79237	10.0922	9.41334	0.791836	0.00209237	0.0178653	8546	ENSG00000277214	79603572	79604177	606	+	1744	upstream	1744	RP11-70D24.3
chr16	79599827	79601827	2001	*	9.79237	10.0922	9.41334	0.791836	0.00209237	0.0178653	8546	ENSG00000278058	79605802	79606605	804	+	3974	upstream	3974	RP11-70D24.2
chr10	30432997	30434997	2001	*	10.0966	10.3959	9.71851	0.790348	0.00389855	0.0295505	2580	ENSG00000107968	30433937	30461833	27897	+	0	overlapStart	0	MAP3K8
chr3	113829782	113831782	2001	*	6.47931	6.77735	6.10324	0.785949	0.00464062	0.0338403	15685	ENSG00000178075	113828182	113947174	118993	+	0	inside	1599	GRAMD1C
chr5	55096112	55098112	2001	*	7.8038	8.1003	7.43017	0.782706	0.000730322	0.0076679	17414	ENSG00000145649	55102648	55110252	7605	+	4535	upstream	4535	GZMA
chr10	11319194	11321194	2001	*	6.17987	6.47606	5.80674	0.780916	0.0012196	0.0115666	2398	ENSG00000181800	11316834	11319884	3051	-	0	overlapStart	0	CELF2-AS1
chr10	133389153	133391153	2001	*	8.55188	8.84735	8.17988	0.780235	0.00211056	0.0179881	3346	ENSG00000254536	133390834	133420495	29662	+	0	overlapStart	0	RP11-108K14.8
chr10	133389153	133391153	2001	*	8.55188	8.84735	8.17988	0.780235	0.00211056	0.0179881	3346	ENSG00000148824	133394094	133421307	27214	+	2940	upstream	2940	MTG1
chr17	1606540	1608540	2001	*	6.8419	7.1368	6.47083	0.778097	0.00543946	0.0385707	8731	ENSG00000243704	1604374	1604672	299	-	1867	upstream	1867	RN7SL105P
chr14	52068147	52070147	2001	*	7.87399	8.16857	7.50341	0.777753	0.00288117	0.0231139	6548	ENSG00000087303	52004803	52069228	64426	-	0	overlapStart	0	NID2
chr10	92601948	92603948	2001	*	5.85512	6.14996	5.48413	0.777051	0.00375647	0.028713	3010	ENSG00000184111	92596852	92597287	436	-	4660	upstream	4660	RP11-366I13.3
chr5	112417156	112419156	2001	*	6.79547	7.08962	6.42555	0.776173	0.00332301	0.0259838	17759	ENSG00000129595	112142441	112419316	276876	-	0	inside	159	EPB41L4A
chr5	112417156	112419156	2001	*	6.79547	7.08962	6.42555	0.776173	0.00332301	0.0259838	17759	ENSG00000278921	112419583	112420978	1396	+	426	upstream	426	EPB41L4A-AS2
chr8	96144822	96146822	2001	*	8.39088	8.68472	8.02146	0.775992	0.0034063	0.0264643	21562	ENSG00000270131	96140572	96140944	373	-	3877	upstream	3877	KB-1043D8.8
chr21	44656787	44658787	2001	*	7.64564	7.93926	7.27659	0.775203	0.00200416	0.017241	14333	ENSG00000212933	44654213	44654659	447	-	2127	upstream	2127	KRTAP12-4
chr1	211680096	211682096	2001	*	9.0256	9.31893	8.65701	0.774766	0.00318093	0.0250845	1955	ENSG00000117650	211658657	211675630	16974	-	4465	upstream	4465	NEK2
chr1	211680096	211682096	2001	*	9.0256	9.31893	8.65701	0.774766	0.00318093	0.0250845	1955	ENSG00000231057	211675762	211690103	14342	+	0	inside	4333	RP11-122M14.1
chr12	54017036	54019036	2001	*	7.95374	8.24711	7.58507	0.774665	0.00563806	0.0396735	5066	ENSG00000198353	54016931	54056030	39100	+	0	inside	104	HOXC4
chr12	54017036	54019036	2001	*	7.95374	8.24711	7.58507	0.774665	0.00563806	0.0396735	5066	ENSG00000273046	54017110	54035361	18252	+	0	overlapStart	0	RP11-834C11.14
chr12	54017036	54019036	2001	*	7.95374	8.24711	7.58507	0.774665	0.00563806	0.0396735	5066	ENSG00000260597	54019910	54022589	2680	+	873	upstream	873	AC012531.25
chr13	30373656	30375656	2001	*	9.16445	9.45734	8.79655	0.773653	0.00250046	0.0207281	5892	ENSG00000238121	30340270	30377145	36876	-	0	inside	1488	LINC00426
chr1	207882197	207884197	2001	*	7.44658	7.7396	7.07847	0.77358	0.00200867	0.0172566	1926	ENSG00000203709	207801518	207879096	77579	-	3100	upstream	3100	C1orf132
chr16	56642555	56644555	2001	*	8.24989	8.54274	7.88204	0.7734	0.00387635	0.0294483	8319	ENSG00000205361	56643705	56644786	1082	+	0	overlapStart	0	MT1DP
chr16	56642555	56644555	2001	*	8.24989	8.54274	7.88204	0.7734	0.00387635	0.0294483	8319	ENSG00000205360	56648248	56649514	1267	+	3692	upstream	3692	MT1CP
chr16	56642555	56644555	2001	*	8.24989	8.54274	7.88204	0.7734	0.00387635	0.0294483	8319	ENSG00000259923	56648881	56652636	3756	+	4325	upstream	4325	RP11-249C24.11
chr3	4978228	4980228	2001	*	10.587	10.8794	10.2199	0.772437	0.00413792	0.0308406	14892	ENSG00000235831	4896809	4979961	83153	-	0	overlapStart	0	BHLHE40-AS1
chr3	4978228	4980228	2001	*	10.587	10.8794	10.2199	0.772437	0.00413792	0.0308406	14892	ENSG00000134107	4979116	4985323	6208	+	0	overlapStart	0	BHLHE40
chr7	155204714	155206714	2001	*	10.3619	10.6542	9.99489	0.772245	0.00275053	0.0223465	20972	ENSG00000228521	155204147	155205189	1043	+	0	overlapEnd	566	AC099552.3
chr15	94230463	94232463	2001	*	9.50802	9.79935	9.14258	0.769667	0.00337389	0.0262816	7741	ENSG00000140563	94231538	94483952	252415	+	0	overlapStart	0	MCTP2
chr5	148825525	148827525	2001	*	10.4568	10.7476	10.0922	0.768451	0.00238292	0.0198792	18085	ENSG00000169252	148825245	148828687	3443	+	0	inside	279	ADRB2
chr9	91163899	91165899	2001	*	7.81565	8.10647	7.45102	0.768035	0.00472507	0.0343709	22309	ENSG00000237422	91119138	91163087	43950	-	811	upstream	811	RP11-305L7.3
chr9	91163899	91165899	2001	*	7.81565	8.10647	7.45102	0.768035	0.00472507	0.0343709	22309	ENSG00000235641	91159573	91165658	6086	+	0	overlapEnd	4325	LINC00484
chr19	16586064	16588064	2001	*	8.32347	8.61409	7.95916	0.76765	0.00542113	0.0384754	10881	ENSG00000269578	16586905	16587985	1081	-	0	includeFeature	0	CTD-3222D19.5
chr19	16586064	16588064	2001	*	8.32347	8.61409	7.95916	0.76765	0.00542113	0.0384754	10881	ENSG00000279748	16586905	16589409	2505	+	0	overlapStart	0	CTD-3222D19.9
chr9	34185443	34187443	2001	*	6.84457	7.13445	6.48141	0.765175	0.00317786	0.0250686	22073	ENSG00000227383	34191555	34191881	327	+	4111	upstream	4111	RP11-571F15.2
chr12	95805015	95807015	2001	*	6.24673	6.53623	5.88416	0.763758	0.00545203	0.0386251	5372	ENSG00000258292	95803097	95823307	20211	+	0	inside	1917	RP11-536G4.1
chr5	91279610	91281610	2001	*	9.43756	9.72655	9.07581	0.763635	0.0037189	0.0284718	17647	ENSG00000234292	91280097	91281142	1046	-	0	includeFeature	0	RP11-213H15.1
chr7	103154830	103156830	2001	*	6.15248	6.4416	5.79052	0.762665	0.000956778	0.00954113	20570	ENSG00000236848	103152007	103152325	319	-	2504	upstream	2504	RPL23AP95
chr14	99945238	99947238	2001	*	6.93714	7.22554	6.5763	0.761442	0.00348481	0.0269238	6981	ENSG00000199836	99945315	99945477	163	+	0	includeFeature	0	RNU1-47P
chr16	57801473	57803473	2001	*	7.42325	7.71153	7.06261	0.761366	0.0036252	0.0278446	8358	ENSG00000187185	57798186	57816946	18761	+	0	inside	3286	CTD-2600O9.1
chr8	60806959	60808959	2001	*	9.05538	9.34279	8.69609	0.759559	0.00292027	0.0233801	21395	ENSG00000254432	60808735	60809606	872	-	0	overlapEnd	646	RP11-33I11.2
chr4	186067979	186069979	2001	*	6.29562	6.58342	5.93574	0.759428	0.000973144	0.00967577	17200	ENSG00000164342	186069152	186088069	18918	+	0	overlapStart	0	TLR3
chr4	186067979	186069979	2001	*	6.29562	6.58342	5.93574	0.759428	0.000973144	0.00967577	17200	LRG_117	186069155	186085098	15944	+	0	overlapStart	0	TLR3
chr12	48933120	48935120	2001	*	6.8696	7.15671	6.51078	0.758096	0.00576727	0.0403863	4947	ENSG00000255863	48921963	48939663	17701	-	0	inside	4542	AC073610.5
chr1	116503568	116505568	2001	*	10.0607	10.3469	9.70326	0.756574	0.00339798	0.0264258	1185	ENSG00000224950	116493016	116499212	6197	-	4355	upstream	4355	RP5-1086K13.1
chr12	31895746	31897746	2001	*	9.19189	9.47812	8.83446	0.756539	0.00399028	0.0300434	4846	ENSG00000244436	31897820	31898123	304	+	73	upstream	73	RP11-428G5.1
chr17	48645697	48647697	2001	*	6.97878	7.26502	6.62131	0.755942	0.0025087	0.0207891	9435	ENSG00000272763	48635923	48647023	11101	-	0	overlapStart	0	RP11-357H14.17
chr17	48645697	48647697	2001	*	6.97878	7.26502	6.62131	0.755942	0.0025087	0.0207891	9435	ENSG00000244649	48646923	48707346	60424	+	0	overlapStart	0	CTD-2377D24.6
chr8	129884738	129886738	2001	*	7.36249	7.64866	7.00514	0.755941	0.00210948	0.0179854	21752	ENSG00000254263	129890465	129901758	11294	+	3726	upstream	3726	RP11-473O4.4
chr5	102754736	102756736	2001	*	10.1619	10.4477	9.80515	0.755523	0.00373812	0.0285912	17710	ENSG00000145730	102753981	103031105	277125	+	0	inside	754	PAM
chr7	101126026	101128026	2001	*	6.89823	7.18423	6.54116	0.755261	0.00412517	0.0307747	20532	ENSG00000106366	101127089	101139266	12178	+	0	overlapStart	0	SERPINE1
chr7	101126026	101128026	2001	*	6.89823	7.18423	6.54116	0.755261	0.00412517	0.0307747	20532	LRG_597	101127089	101139266	12178	+	0	overlapStart	0	SERPINE1
chr14	72593600	72595600	2001	*	6.4086	6.69441	6.05183	0.75441	0.00197189	0.0170448	6751	ENSG00000258871	72552580	72595125	42546	-	0	overlapStart	0	RP3-514A23.2
chr12	89351611	89353611	2001	*	10.248	10.5324	9.8935	0.751863	0.00287832	0.0230997	5298	ENSG00000139318	89347232	89353271	6040	-	0	overlapStart	0	DUSP6
chr12	89351611	89353611	2001	*	10.248	10.5324	9.8935	0.751863	0.00287832	0.0230997	5298	ENSG00000274021	89351015	89353271	2257	+	0	overlapEnd	595	RP11-823E8.3
chr14	76955581	76957581	2001	*	10.0105	10.2946	9.65641	0.75115	0.00420221	0.0312115	6819	ENSG00000258602	76959638	76965802	6165	+	2056	upstream	2056	LINC01629
chr19	8574754	8576754	2001	*	7.4029	7.68708	7.04867	0.750855	0.00295548	0.0235899	10630	ENSG00000142347	8520790	8577577	56788	-	0	inside	822	MYO1F
chr19	8574754	8576754	2001	*	7.4029	7.68708	7.04867	0.750855	0.00295548	0.0235899	10630	ENSG00000279396	8575079	8576170	1092	-	0	includeFeature	0	AC130469.1
chr19	8574754	8576754	2001	*	7.4029	7.68708	7.04867	0.750855	0.00295548	0.0235899	10630	ENSG00000267986	8581160	8582715	1556	+	4405	upstream	4405	AC130469.2
chr17	5048412	5050412	2001	*	7.3063	7.58958	6.95346	0.748531	0.00388	0.0294604	8814	ENSG00000132517	5032600	5052009	19410	-	0	inside	1596	SLC52A1
chr16	88780928	88782928	2001	*	8.22727	8.50978	7.87564	0.746846	0.00584409	0.0408033	8650	ENSG00000103335	88715343	88785211	69869	-	0	inside	2282	PIEZO1
chr11	110711467	110713467	2001	*	8.26068	8.54285	7.90955	0.746019	0.00414919	0.0309051	4264	ENSG00000137727	110577042	110713189	136148	-	0	overlapStart	0	ARHGAP20
chr7	74061313	74063313	2001	*	7.09904	7.38126	6.74784	0.745724	0.00310751	0.0245986	20306	ENSG00000232415	74059576	74062284	2709	-	0	overlapStart	0	CTB-51J22.1
chr15	44783560	44785560	2001	*	8.45513	8.73651	8.10524	0.74403	0.00285283	0.0229411	7298	ENSG00000276121	44778196	44778721	526	-	4838	upstream	4838	CTD-2008A1.3
chr5	55071856	55073856	2001	*	6.98761	7.26845	6.63855	0.742151	0.00337764	0.0262873	17413	ENSG00000249454	55073015	55096553	23539	+	0	overlapStart	0	GZMAP1
chr1	182603432	182605432	2001	*	9.10904	9.38933	8.76082	0.741378	0.00427468	0.0317	1715	ENSG00000143333	182598623	182604408	5786	-	0	overlapStart	0	RGS16
chr7	7257797	7259797	2001	*	7.6979	7.9779	7.35014	0.740331	0.00274768	0.022331	19899	ENSG00000230825	7255154	7277779	22626	+	0	inside	2642	AC005532.5
chr1	226662077	226664077	2001	*	10.4418	10.7215	10.0946	0.739852	0.00344526	0.0267068	2091	ENSG00000228548	226668897	226676345	7449	+	4819	upstream	4819	ITPKB-AS1
chr3	33096182	33098182	2001	*	9.3184	9.59747	8.97208	0.738278	0.00204576	0.0175434	15113	ENSG00000170266	32996608	33097230	100623	-	0	overlapStart	0	GLB1
chr3	33096182	33098182	2001	*	9.3184	9.59747	8.97208	0.738278	0.00204576	0.0175434	15113	ENSG00000188167	33090421	33096801	6381	-	0	overlapStart	0	TMPPE
chr3	33096182	33098182	2001	*	9.3184	9.59747	8.97208	0.738278	0.00204576	0.0175434	15113	ENSG00000275090	33103008	33103306	299	+	4825	upstream	4825	RN7SL296P
chr14	97457957	97459957	2001	*	8.5616	8.84062	8.21536	0.738041	0.00364925	0.0280185	6958	ENSG00000246084	97458816	97581601	122786	+	0	overlapStart	0	CTD-2506J14.1
chr18	22168517	22170517	2001	*	8.11987	8.39836	7.77445	0.736599	0.00320704	0.0252651	10042	ENSG00000266010	22166898	22168968	2071	-	0	overlapStart	0	GATA6-AS1
chr18	22168517	22170517	2001	*	8.11987	8.39836	7.77445	0.736599	0.00320704	0.0252651	10042	ENSG00000141448	22169443	22202528	33086	+	0	overlapStart	0	GATA6
chr21	36429195	36431195	2001	*	7.6398	7.91757	7.29547	0.734654	0.00146476	0.0134858	14262	ENSG00000230479	36430360	36481070	50711	+	0	overlapStart	0	AP000695.6
chr3	123447158	123449158	2001	*	7.77534	8.05278	7.43153	0.733843	0.00172951	0.0152919	15760	ENSG00000173175	123282296	123449758	167463	-	0	inside	599	ADCY5
chr9	35637911	35639911	2001	*	6.2478	6.52538	5.90376	0.733362	0.00546279	0.0386665	22100	ENSG00000231393	35642514	35643517	1004	+	2602	upstream	2602	RP11-331F9.3
chr3	159987771	159989771	2001	*	8.98598	9.26251	8.64357	0.731792	0.00159787	0.0143711	16030	ENSG00000168811	159988750	159996019	7270	+	0	overlapStart	0	IL12A
chr6	106085302	106087302	2001	*	8.37199	8.64852	8.02957	0.731703	0.00472648	0.0343709	19170	ENSG00000057657	106086320	106109939	23620	+	0	overlapStart	0	PRDM1
chr13	40612504	40614504	2001	*	9.28069	9.55625	8.93978	0.729362	0.00326205	0.0255876	5954	ENSG00000229456	40618738	40621348	2611	+	4233	upstream	4233	RLIMP1
chr2	241740263	241742263	2001	*	6.83604	7.11173	6.49492	0.728992	0.00339428	0.0264057	13518	ENSG00000215692	241734715	241735498	784	-	4764	upstream	4764	AC114730.8
chr9	271387	273387	2001	*	9.66621	9.94095	9.32653	0.727344	0.00390673	0.0295935	21903	ENSG00000235880	267966	273002	5037	-	0	overlapStart	0	RP11-59O6.3
chrX	25012114	25014114	2001	*	6.55868	6.83337	6.21908	0.726301	0.00368974	0.0282852	23036	ENSG00000004848	25003694	25016420	12727	-	0	inside	2305	ARX
chr11	3919264	3921264	2001	*	6.95736	7.23155	6.61854	0.725271	0.00360631	0.0277086	3433	ENSG00000206976	3922567	3922703	137	+	1302	upstream	1302	SNORA7
chr16	31063197	31065197	2001	*	5.99216	6.26651	5.65309	0.724934	0.00237114	0.0198196	8233	ENSG00000261124	31065495	31069246	3752	+	297	upstream	297	AC135050.5
chr9	112179482	112181482	2001	*	7.78489	8.05771	7.44816	0.722158	0.00736702	0.0494075	22470	ENSG00000106868	112040785	112175408	134624	-	4073	upstream	4073	SUSD1
chr18	2971308	2973308	2001	*	8.72822	9.00044	8.39241	0.720843	0.00462525	0.0337773	9951	ENSG00000266397	2967018	2985410	18393	+	0	inside	4289	RP11-737O24.1
chr5	107672826	107674826	2001	*	7.76214	8.0328	7.4287	0.716702	0.00182458	0.0159889	17730	ENSG00000184349	107376889	107670895	294007	-	1930	upstream	1930	EFNA5
chr8	140590499	140592499	2001	*	9.3177	9.58813	8.98461	0.716419	0.00514576	0.0369314	21807	ENSG00000280326	140591684	140593201	1518	+	0	overlapStart	0	RP11-642A1.1
chr12	102119202	102121202	2001	*	10.4677	10.7378	10.1351	0.715703	0.00611055	0.0423262	5419	ENSG00000075188	102073103	102120124	47022	-	0	overlapStart	0	NUP37
chr12	102119202	102121202	2001	*	10.4677	10.7378	10.1351	0.715703	0.00611055	0.0423262	5419	ENSG00000185480	102120185	102197520	77336	+	0	overlapStart	0	PARPBP
chr12	24948148	24950148	2001	*	7.10034	7.37046	6.76771	0.71509	0.00154312	0.0140281	4776	ENSG00000060982	24810022	24949459	139438	-	0	overlapStart	0	BCAT1
chr12	24948148	24950148	2001	*	7.10034	7.37046	6.76771	0.71509	0.00154312	0.0140281	4776	ENSG00000255921	24949163	24960158	10996	+	0	overlapStart	0	RP11-662I13.2
chr4	121696041	121698041	2001	*	9.5783	9.8477	9.24677	0.713848	0.005149	0.0369433	16956	ENSG00000164111	121667955	121697113	29159	-	0	overlapStart	0	ANXA5
chr16	81442006	81445826	3821	*	9.98104	10.2501	9.65007	0.712963	0.00227345	0.0191964	8561	ENSG00000153815	81445170	81711762	266593	+	0	overlapStart	0	CMIP
chr11	88508187	88510187	2001	*	6.60293	6.87201	6.27187	0.712204	0.00137114	0.0127682	4160	ENSG00000255082	88504576	88524054	19479	+	0	inside	3610	GRM5-AS1
chr11	88414017	88416017	2001	*	7.09909	7.36805	6.76824	0.712158	0.00618735	0.0427703	4158	ENSG00000249489	88408179	88409223	1045	-	4793	upstream	4793	GAPDHP70
chr7	143374615	143376615	2001	*	9.19832	9.46692	8.86799	0.711814	0.0025184	0.0208257	20863	ENSG00000159840	143381080	143391111	10032	+	4464	upstream	4464	ZYX
chrX	149829395	149831395	2001	*	7.19011	7.45881	6.85963	0.711578	0.00507021	0.0365	23548	ENSG00000280752	149825708	149879799	54092	+	0	inside	3686	LINC00850
chr1	11692322	11694322	2001	*	6.59272	6.86044	6.26374	0.708759	0.00158862	0.0143139	176	ENSG00000116670	11674480	11691650	17171	-	671	upstream	671	MAD2L2
chr1	11692322	11694322	2001	*	6.59272	6.86044	6.26374	0.708759	0.00158862	0.0143139	176	ENSG00000162490	11691729	11725857	34129	+	0	inside	592	DRAXIN
chr20	21099596	21101596	2001	*	7.81598	8.08296	7.48811	0.707474	0.00345035	0.0267363	13670	ENSG00000225127	21087604	21106358	18755	-	0	inside	4761	LINC00237
chr5	76715095	76717095	2001	*	8.91161	9.17849	8.58389	0.707446	0.00494903	0.0357911	17560	ENSG00000225407	76691439	76716215	24777	-	0	overlapStart	0	CTD-2384B11.2
chr5	76715095	76717095	2001	*	8.91161	9.17849	8.58389	0.707446	0.00494903	0.0357911	17560	ENSG00000181104	76716043	76735781	19739	+	0	overlapStart	0	F2R
chr6	158852509	158854509	2001	*	9.19601	9.46191	8.86978	0.705007	0.0039559	0.0298652	19667	ENSG00000243775	158841117	158857632	16516	-	0	inside	3122	OSTCP1
chr3	172446867	172448867	2001	*	6.67279	6.93824	6.34724	0.703117	0.00309673	0.0245351	16083	ENSG00000121853	172445133	172448456	3324	-	0	overlapStart	0	GHSR
chrX	9165110	9167110	2001	*	7.11825	7.38339	6.79316	0.702596	0.00441582	0.032569	22932	ENSG00000177138	9024232	9164639	140408	-	470	upstream	470	FAM9B
chr6	36130825	36132825	2001	*	8.23988	8.5048	7.91513	0.702401	0.00461446	0.0337224	18828	ENSG00000156711	36127809	36144524	16716	+	0	inside	3015	MAPK13
chr1	203320045	203322045	2001	*	8.08494	8.34944	7.7608	0.701336	0.00260597	0.0214075	1850	ENSG00000202300	203318996	203319099	104	-	945	upstream	945	RNU6-487P
chr2	70108038	70110038	2001	*	8.71053	8.97464	8.38699	0.700468	0.00604097	0.0419425	12310	ENSG00000179818	69962263	70103220	140958	-	4817	upstream	4817	PCBP1-AS1
chr3	101643159	101645159	2001	*	7.86948	8.13347	7.54612	0.699993	0.00497554	0.0359169	15569	ENSG00000201511	101647421	101647522	102	+	2261	upstream	2261	Y_RNA
chr6	37501912	37503912	2001	*	9.63144	9.89519	9.30846	0.699659	0.00403753	0.0302738	18855	ENSG00000198937	37482920	37499922	17003	-	1989	upstream	1989	CCDC167
chr6	37501912	37503912	2001	*	9.63144	9.89519	9.30846	0.699659	0.00403753	0.0302738	18855	ENSG00000204110	37507348	37535616	28269	+	3435	upstream	3435	RP1-153P14.8
chr10	109922478	109924478	2001	*	8.96351	9.22703	8.64087	0.699019	0.00393929	0.0297734	3166	ENSG00000108039	109864766	109923553	58788	-	0	overlapStart	0	XPNPEP1
chr2	64988302	64990302	2001	*	9.53759	9.80104	9.21505	0.698912	0.00587624	0.0409674	12262	ENSG00000115902	64988477	65023865	35389	+	0	overlapStart	0	SLC1A4
chr2	64988302	64990302	2001	*	9.53759	9.80104	9.21505	0.698912	0.00587624	0.0409674	12262	ENSG00000252892	64994746	64994860	115	+	4443	upstream	4443	RNU6-548P
chr2	216349671	216351671	2001	*	7.47743	7.7404	7.15558	0.697344	0.00475377	0.0345375	13254	ENSG00000207303	216351403	216351504	102	+	0	includeFeature	0	Y_RNA
chr6	153130288	153132288	2001	*	7.66325	7.92468	7.34373	0.693538	0.00581607	0.040675	19601	ENSG00000091844	153004459	153131249	126791	-	0	overlapStart	0	RGS17
chr2	161279965	161281965	2001	*	6.71785	6.97798	6.40027	0.689871	0.0017412	0.015378	12891	ENSG00000225813	161281902	161282618	717	+	0	overlapStart	0	AC009299.4
chr15	41893951	41895951	2001	*	9.13555	9.39479	8.81931	0.688355	0.00720222	0.0484811	7254	ENSG00000137877	41848144	41894077	45934	-	0	overlapStart	0	SPTBN5
chr15	41893951	41895951	2001	*	9.13555	9.39479	8.81931	0.688355	0.00720222	0.0484811	7254	ENSG00000174171	41892793	41898575	5783	+	0	inside	1157	RP11-23P13.6
chr5	18745219	18747219	2001	*	9.86455	10.1235	9.54868	0.687798	0.00489678	0.0354566	17281	ENSG00000248693	18704433	18746173	41741	-	0	overlapStart	0	CTD-2023M8.1
chr3	45994629	45996629	2001	*	8.86784	9.12685	8.55193	0.68777	0.00653094	0.0447009	15227	ENSG00000163820	45917899	45995824	77926	-	0	overlapStart	0	FYCO1
chr6	129709252	129711252	2001	*	8.65648	8.91533	8.34081	0.687336	0.0062865	0.043329	19346	ENSG00000146376	129576132	129710225	134094	-	0	overlapStart	0	ARHGAP18
chr5	14663403	14665403	2001	*	9.8439	10.101	9.53086	0.683079	0.00718046	0.0483683	17266	ENSG00000261360	14661808	14664604	2797	-	0	overlapStart	0	CTD-2165H16.4
chr5	14663403	14665403	2001	*	9.8439	10.101	9.53086	0.683079	0.00718046	0.0483683	17266	ENSG00000154124	14664664	14699711	35048	+	0	overlapStart	0	OTULIN
chr16	3577842	3579842	2001	*	7.29958	7.55664	6.98655	0.682554	0.00152127	0.013871	7920	ENSG00000167984	3539033	3577400	38368	-	441	upstream	441	NLRC3
chr16	3577842	3579842	2001	*	7.29958	7.55664	6.98655	0.682554	0.00152127	0.013871	7920	ENSG00000261938	3581181	3583266	2086	+	1338	upstream	1338	RP11-461A8.1
chr1	75783780	75787180	3401	*	10.12	10.3765	9.80786	0.681569	0.00315324	0.0248993	871	ENSG00000137955	75786197	75795079	8883	+	0	overlapStart	0	RABGGTB
chr1	75783780	75787180	3401	*	10.12	10.3765	9.80786	0.681569	0.00315324	0.0248993	871	ENSG00000206620	75787072	75787150	79	+	0	includeFeature	0	SNORD45C
chr1	75783780	75787180	3401	*	10.12	10.3765	9.80786	0.681569	0.00315324	0.0248993	871	ENSG00000207241	75787889	75787972	84	+	708	upstream	708	SNORD45A
chr1	75783780	75787180	3401	*	10.12	10.3765	9.80786	0.681569	0.00315324	0.0248993	871	ENSG00000201487	75789477	75789548	72	+	2296	upstream	2296	SNORD45B
chr2	231553550	231555550	2001	*	6.17658	6.43341	5.86389	0.681296	0.00471351	0.0343083	13407	ENSG00000231494	231559903	231560364	462	+	4352	upstream	4352	AC104634.3
chr17	49208124	49211668	3545	*	8.26854	8.52497	7.95648	0.681242	0.00566351	0.0398249	9446	ENSG00000167083	49202791	49210574	7784	-	0	overlapStart	0	GNGT2
chr17	49208124	49211668	3545	*	8.26854	8.52497	7.95648	0.681242	0.00566351	0.0398249	9446	ENSG00000108798	49210227	49223225	12999	+	0	overlapStart	0	ABI3
chr3	33113521	33115521	2001	*	9.67669	9.93286	9.365	0.6808	0.00467848	0.0340848	15114	LRG_4	33113958	33147773	33816	+	0	overlapStart	0	CRTAP
chr3	33113521	33115521	2001	*	9.67669	9.93286	9.365	0.6808	0.00467848	0.0340848	15114	ENSG00000170275	33113979	33147773	33795	+	0	overlapStart	0	CRTAP
chr14	23987804	23989804	2001	*	7.4248	7.68052	7.11378	0.679255	0.00308681	0.0244811	6395	ENSG00000215256	23938731	23988839	50109	-	0	overlapStart	0	DHRS4-AS1
chr1	89271893	89273893	2001	*	8.69322	8.94826	8.3832	0.677895	0.00503653	0.0363128	945	ENSG00000154451	89258950	89272804	13855	-	0	overlapStart	0	GBP5
chr2	70976264	70978264	2001	*	8.78822	9.04317	8.47832	0.67769	0.00572032	0.0401407	12327	ENSG00000144031	70978380	70985499	7120	+	115	upstream	115	ANKRD53
chr1	160519090	160521090	2001	*	7.30295	7.5577	6.99337	0.676796	0.00487195	0.0353093	1506	ENSG00000162739	160485030	160523262	38233	-	0	inside	2171	SLAMF6
chr4	2290128	2292128	2001	*	8.80635	9.06094	8.49701	0.676774	0.00695499	0.0470717	16360	ENSG00000251148	2295584	2319089	23506	+	3455	upstream	3455	RP11-478C1.7
chr17	76383415	76385415	2001	*	8.23335	8.48754	7.92459	0.675692	0.00517952	0.0371398	9767	ENSG00000161542	76309486	76384521	75036	-	0	overlapStart	0	PRPSAP1
chr6	105136031	105138031	2001	*	7.03534	7.28964	6.72642	0.675573	0.00271458	0.0221229	19160	ENSG00000112276	105096822	105137174	40353	-	0	overlapStart	0	BVES
chr6	105136031	105138031	2001	*	7.03534	7.28964	6.72642	0.675573	0.00271458	0.0221229	19160	ENSG00000203808	105136308	105169945	33638	+	0	overlapStart	0	BVES-AS1
chr10	49189747	49191747	2001	*	6.44582	6.70013	6.13688	0.675264	0.00610276	0.0423094	2699	ENSG00000204161	49154725	49188585	33861	-	1161	upstream	1161	C10orf128
chr17	31093847	31095847	2001	*	7.74508	7.99816	7.43796	0.672824	0.00549092	0.0388308	9111	ENSG00000264107	31090787	31095450	4664	-	0	overlapStart	0	RP11-848P1.5
chr17	31093847	31095847	2001	*	7.74508	7.99816	7.43796	0.672824	0.00549092	0.0388308	9111	ENSG00000265444	31094350	31094425	76	-	0	includeFeature	0	MIR4733
chr17	31093847	31095847	2001	*	7.74508	7.99816	7.43796	0.672824	0.00549092	0.0388308	9111	ENSG00000196712	31094927	31382116	287190	+	0	overlapStart	0	NF1
chr17	31093847	31095847	2001	*	7.74508	7.99816	7.43796	0.672824	0.00549092	0.0388308	9111	LRG_214	31094927	31377677	282751	+	0	overlapStart	0	NF1
chr15	50246976	50248976	2001	*	7.01804	7.27118	6.71081	0.672721	0.00392488	0.0296929	7327	ENSG00000241175	50244628	50244931	304	-	2044	upstream	2044	RN7SL494P
chr1	115641252	115643252	2001	*	7.41501	7.66797	7.10808	0.672411	0.00484531	0.035127	1174	ENSG00000173218	115641953	115698224	56272	+	0	overlapStart	0	VANGL1
chr22	17776234	17778234	2001	*	7.82474	8.07726	7.51845	0.671459	0.00700412	0.0473364	14386	ENSG00000015475	17734138	17774770	40633	-	1463	upstream	1463	BID
chr22	17776234	17778234	2001	*	7.82474	8.07726	7.51845	0.671459	0.00700412	0.0473364	14386	ENSG00000269220	17777322	17779481	2160	+	0	overlapStart	0	LINC00528
chr19	13838684	13840684	2001	*	9.46588	9.71777	9.16051	0.670182	0.0073098	0.0490516	10793	ENSG00000267519	13834516	13836359	1844	-	2324	upstream	2324	MIR24-2
chr19	13838684	13840684	2001	*	9.46588	9.71777	9.16051	0.670182	0.0073098	0.0490516	10793	ENSG00000207808	13836440	13836517	78	-	2166	upstream	2166	MIR27A
chr19	13838684	13840684	2001	*	9.46588	9.71777	9.16051	0.670182	0.0073098	0.0490516	10793	ENSG00000207980	13836587	13836659	73	-	2024	upstream	2024	MIR23A
chr12	39442335	39444335	2001	*	11.3185	11.5691	11.0151	0.666921	0.00729773	0.0489845	4872	ENSG00000139116	39293228	39443390	150163	-	0	overlapStart	0	KIF21A
chr17	64024842	64026842	2001	*	8.86419	9.11459	8.561	0.666451	0.00652671	0.0446849	9597	ENSG00000108622	64002594	64020634	18041	-	4207	upstream	4207	ICAM2
chr11	125062024	125064024	2001	*	7.65059	7.90093	7.34751	0.666022	0.00354324	0.0273039	4429	ENSG00000134955	125063067	125090312	27246	+	0	overlapStart	0	SLC37A2
chr3	97871329	97873329	2001	*	6.33694	6.58709	6.03413	0.664901	0.00563863	0.0396735	15535	ENSG00000279658	97836986	97874691	37706	-	0	inside	1361	RP11-389G6.4
chr2	219246881	219248881	2001	*	9.17389	9.42345	8.87194	0.664404	0.00718734	0.0483948	13304	ENSG00000163521	219236606	219245478	8873	-	1402	upstream	1402	GLB1L
chr2	219246881	219248881	2001	*	9.17389	9.42345	8.87194	0.664404	0.00718734	0.0483948	13304	ENSG00000115661	219245455	219250337	4883	+	0	inside	1425	STK16
chr2	219246881	219248881	2001	*	9.17389	9.42345	8.87194	0.664404	0.00718734	0.0483948	13304	ENSG00000243910	219253243	219272188	18946	+	4361	upstream	4361	TUBA4B
chr16	46620395	46622395	2001	*	7.57994	7.82949	7.278	0.664076	0.00522797	0.0374191	8256	ENSG00000171241	46580554	46621626	41073	-	0	overlapStart	0	SHCBP1
chrX	2695945	2697945	2001	*	8.72618	8.97494	8.4254	0.662383	0.00423705	0.0314505	22916	ENSG00000002586	2691179	2741309	50131	+	0	inside	4765	CD99
chr11	122837437	122839437	2001	*	9.1991	9.44722	8.89925	0.660867	0.00589594	0.0410804	4404	ENSG00000109943	122838500	122872639	34140	+	0	overlapStart	0	CRTAM
chr12	19128712	19130712	2001	*	8.7501	8.99824	8.45024	0.660849	0.00426666	0.0316603	4745	ENSG00000052126	19129752	19376400	246649	+	0	overlapStart	0	PLEKHA5
chr18	3602535	3605817	3283	*	8.5708	8.81869	8.27129	0.660212	0.00409671	0.030601	9967	ENSG00000262001	3603000	3608336	5337	+	0	overlapStart	0	DLGAP1-AS2
chr3	67654821	67656821	2001	*	10.3557	10.6027	10.0574	0.658237	0.00650996	0.0445961	15458	ENSG00000172340	67360460	67654614	294155	-	206	upstream	206	SUCLG2
chr3	67654821	67656821	2001	*	10.3557	10.6027	10.0574	0.658237	0.00650996	0.0445961	15458	ENSG00000241316	67654697	67947713	293017	+	0	inside	123	SUCLG2-AS1
chr1	52636280	52638280	2001	*	9.15586	9.40258	8.85806	0.657413	0.00387153	0.0294211	745	ENSG00000182183	52633344	52669683	36340	+	0	inside	2935	FAM159A
chr1	68496138	68498138	2001	*	8.73325	8.97912	8.43669	0.655279	0.00542859	0.0385148	857	ENSG00000024526	68474152	68497221	23070	-	0	overlapStart	0	DEPDC1
chr1	68496138	68498138	2001	*	8.73325	8.97912	8.43669	0.655279	0.00542859	0.0385148	857	ENSG00000234264	68496676	68538627	41952	+	0	overlapStart	0	DEPDC1-AS1
chr21	44919969	44921969	2001	*	7.15492	7.40008	6.85938	0.653129	0.00594582	0.0413669	14339	LRG_76	44885953	44921050	35098	-	0	overlapStart	0	ITGB2
chr21	44919969	44921969	2001	*	7.15492	7.40008	6.85938	0.653129	0.00594582	0.0413669	14339	ENSG00000227039	44921051	44929678	8628	+	0	overlapStart	0	ITGB2-AS1
chr10	6299270	6301270	2001	*	7.3488	7.59199	7.05614	0.648364	0.0057714	0.0404032	2356	ENSG00000226705	6293100	6294684	1585	-	4585	upstream	4585	SDCBPP1
chr8	102534967	102536967	2001	*	6.96254	7.20565	6.66999	0.648008	0.00586339	0.040926	21623	ENSG00000252593	102533241	102533339	99	-	1627	upstream	1627	RNU6-1224P
chr1	107962696	107964696	2001	*	8.96	9.20274	8.66798	0.647628	0.00654786	0.0448037	1078	ENSG00000134215	107571160	107965144	393985	-	0	inside	447	VAV3
chr1	107962696	107964696	2001	*	8.96	9.20274	8.66798	0.647628	0.00654786	0.0448037	1078	ENSG00000230489	107964443	107994607	30165	+	0	overlapStart	0	VAV3-AS1
chr13	40920775	40922775	2001	*	9.39131	9.63341	9.10023	0.646092	0.00563171	0.0396484	5962	ENSG00000168852	40822296	40921749	99454	-	0	overlapStart	0	TPTE2P5
chr13	40920775	40922775	2001	*	9.39131	9.63341	9.10023	0.646092	0.00563171	0.0396484	5962	ENSG00000239827	40882577	40921774	39198	-	0	overlapStart	0	SUGT1P3
chr6	73388230	73390230	2001	*	7.18534	7.42718	6.89464	0.644989	0.0046326	0.0338027	19033	ENSG00000203907	73368555	73395133	26579	-	0	inside	4902	OOEP
chr6	73388230	73390230	2001	*	7.18534	7.42718	6.89464	0.644989	0.0046326	0.0338027	19033	ENSG00000080007	73394748	73417569	22822	+	4517	upstream	4517	DDX43
chr2	241802824	241804824	2001	*	7.15966	7.40083	6.86993	0.643346	0.00637056	0.0437934	13520	ENSG00000215023	241800916	241801907	992	-	916	upstream	916	AC114730.5
chr2	241802824	241804824	2001	*	7.15966	7.40083	6.86993	0.643346	0.00637056	0.0437934	13520	ENSG00000204099	241808825	241817413	8589	+	4000	upstream	4000	NEU4
chr11	108732757	108734757	2001	*	6.72789	6.96886	6.43843	0.642664	0.00294414	0.0235312	4255	ENSG00000254730	108727741	108730104	2364	-	2652	upstream	2652	RP11-801G16.2
chr7	151276207	151278207	2001	*	7.3648	7.60475	7.07683	0.640441	0.0047409	0.0344588	20942	ENSG00000082014	151238764	151277896	39133	-	0	overlapStart	0	SMARCD3
chr1	112704272	112708243	3972	*	8.7021	8.9408	8.41592	0.637727	0.00429049	0.0317972	1149	ENSG00000155366	112701106	112707434	6329	-	0	overlapStart	0	RHOC
chr1	112704272	112708243	3972	*	8.7021	8.9408	8.41592	0.637727	0.00429049	0.0317972	1149	ENSG00000271810	112702614	112711433	8820	-	0	inside	3189	RP11-426L16.10
chr9	124257209	124259209	2001	*	7.03696	7.27444	6.75253	0.634314	0.00334453	0.026097	22545	ENSG00000119408	124257606	124353307	95702	+	0	overlapStart	0	NEK6
chr9	124257209	124259209	2001	*	7.03696	7.27444	6.75253	0.634314	0.00334453	0.026097	22545	ENSG00000227200	124262876	124265809	2934	+	3666	upstream	3666	RP11-121A14.3
chr5	151213309	151215309	2001	*	9.5239	9.76113	9.23985	0.634208	0.00665228	0.0454261	18123	ENSG00000196743	151212150	151270440	58291	+	0	inside	1158	GM2A
chr1	226736371	226738371	2001	*	8.52537	8.76262	8.24129	0.634142	0.00580336	0.0406149	2096	ENSG00000143772	226631690	226739323	107634	-	0	inside	951	ITPKB
chr1	116377051	116379051	2001	*	8.96609	9.20154	8.68457	0.629847	0.00741634	0.0496678	1182	ENSG00000163399	116372668	116410261	37594	+	0	inside	4382	ATP1A1
chr2	178111426	178113426	2001	*	9.3592	9.59378	9.07893	0.627776	0.0066561	0.0454392	13004	ENSG00000128655	177623252	178108339	485088	-	3086	upstream	3086	PDE11A
chr2	178111426	178113426	2001	*	9.3592	9.59378	9.07893	0.627776	0.0066561	0.0454392	13004	ENSG00000155636	178112424	178139011	26588	+	0	overlapStart	0	RBM45
chr17	39866421	39868421	2001	*	7.22706	7.46114	6.94751	0.626117	0.00525481	0.0375657	9232	ENSG00000161405	39757715	39864188	106474	-	2232	upstream	2232	IKZF3
chr17	39866421	39868421	2001	*	7.22706	7.46114	6.94751	0.626117	0.00525481	0.0375657	9232	ENSG00000186075	39868164	39877896	9733	+	0	overlapStart	0	ZPBP2
chr15	75349140	75351140	2001	*	7.14685	7.37536	6.8752	0.612631	0.00478316	0.0347297	7567	ENSG00000275645	75346744	75347161	418	-	1978	upstream	1978	RP11-817O13.9
chr15	75349140	75351140	2001	*	7.14685	7.37536	6.8752	0.612631	0.00478316	0.0347297	7567	ENSG00000140398	75346955	75357114	10160	+	0	inside	2184	NEIL1
chr20	10218635	10220635	2001	*	7.76704	7.99424	7.49726	0.609656	0.00738993	0.049519	13635	ENSG00000132639	10218830	10307418	88589	+	0	overlapStart	0	SNAP25
chr9	132160690	132162690	2001	*	7.36331	7.58703	7.09843	0.601157	0.00547846	0.0387542	22717	ENSG00000196358	132161676	132244534	82859	+	0	overlapStart	0	NTNG2
chr17	74325203	74327203	2001	*	6.73771	6.96151	6.47272	0.60108	0.00702515	0.0474108	9696	ENSG00000196169	74326210	74355820	29611	+	0	overlapStart	0	KIF19
chr7	134431550	134433550	2001	*	8.37424	8.59393	8.11498	0.591758	0.0074	0.0495724	20763	ENSG00000273297	134416290	134432453	16164	-	0	overlapStart	0	RP11-38M8.1
chr10	16520536	16522536	2001	*	6.94842	7.16244	6.69704	0.577825	0.00555666	0.0392253	2466	ENSG00000165985	16513743	16522005	8263	-	0	overlapStart	0	C1QL3
chr5	76174474	76176474	2001	*	6.58996	6.80044	6.34344	0.569269	0.00476299	0.0345939	17554	ENSG00000254893	76170093	76174331	4239	-	142	upstream	142	AC113404.1

## Sheet: Shared_Up_0.05
seqnames	start	end	width	strand	peak	feature	feature.ranges.start	feature.ranges.end	feature.ranges.width	feature.strand	distance	insideFeature	distanceToSite	gene_name
chr1	190848	192848	2001	*	1	ENSG00000273874	187891	187958	68	-	2889	upstream	2889	MIR6859-2
chr1	2233535	2235535	2001	*	5	ENSG00000157933	2228695	2310119	81425	+	0	inside	4839	SKI
chr1	7939893	7941893	2001	*	18	ENSG00000049249	7915894	7943165	27272	-	0	inside	1271	TNFRSF9
chr1	7939893	7941893	2001	*	18	ENSG00000270330	7942372	7942726	355	+	478	upstream	478	RP5-892F13.2
chr1	7948251	7950251	2001	*	19	ENSG00000116288	7954291	7985505	31215	+	4039	upstream	4039	PARK7
chr1	11692322	11694322	2001	*	39	ENSG00000116670	11674480	11691650	17171	-	671	upstream	671	MAD2L2
chr1	11692322	11694322	2001	*	39	ENSG00000162490	11691729	11725857	34129	+	0	inside	592	DRAXIN
chr1	12160995	12162995	2001	*	43	ENSG00000028137	12166943	12209228	42286	+	3947	upstream	3947	TNFRSF1B
chr1	15411337	15413337	2001	*	49	ENSG00000228140	15402979	15409433	6455	-	1903	upstream	1903	RP3-467K16.4
chr1	15411337	15413337	2001	*	49	ENSG00000142634	15409895	15430343	20449	+	0	inside	1441	EFHD2
chr1	16078161	16080161	2001	*	53	ENSG00000185519	16057769	16073632	15864	-	4528	upstream	4528	FAM131C
chr1	23908438	23910438	2001	*	72	ENSG00000188822	23870526	23913362	42837	-	0	inside	2923	CNR2
chr1	26377600	26379600	2001	*	89	ENSG00000176083	26361634	26374522	12889	-	3077	upstream	3077	ZNF683
chr1	26780667	26782667	2001	*	94	ENSG00000060642	26787472	26798398	10927	+	4804	upstream	4804	PIGV
chr1	28198725	28200725	2001	*	109	ENSG00000169403	28147166	28193936	46771	-	4788	upstream	4788	PTAFR
chr1	37477735	37479735	2001	*	128	ENSG00000233621	37454879	37474411	19533	-	3323	upstream	3323	LINC01137
chr1	37477735	37479735	2001	*	128	ENSG00000163874	37474552	37484379	9828	+	0	inside	3182	ZC3H12A
chr1	38052209	38054209	2001	*	132	ENSG00000224592	38047314	38119025	71712	+	0	inside	4894	RP5-884C9.2
chr1	40240962	40242962	2001	*	142	ENSG00000188800	40245947	40251691	5745	+	2984	upstream	2984	TMCO2
chr1	52138990	52140990	2001	*	162	ENSG00000157077	52142094	52346686	204593	+	1103	upstream	1103	ZFYVE9
chr1	54806442	54808442	2001	*	172	ENSG00000162398	54806063	54842252	36190	+	0	inside	378	LEXM
chr1	58717296	58719296	2001	*	177	ENSG00000283445	58715609	58771295	55687	+	0	inside	1686	RP11-63G10.4
chr1	58812148	58814148	2001	*	179	ENSG00000272226	58812808	58813342	535	-	0	includeFeature	0	RP11-63G10.3
chr1	67193635	67195635	2001	*	200	ENSG00000253074	67196140	67196243	104	+	504	upstream	504	RNU6-586P
chr1	68496138	68498138	2001	*	203	ENSG00000024526	68474152	68497221	23070	-	0	overlapStart	0	DEPDC1
chr1	68496138	68498138	2001	*	203	ENSG00000234264	68496676	68538627	41952	+	0	overlapStart	0	DEPDC1-AS1
chr1	75783780	75787180	3401	*	206	ENSG00000137955	75786197	75795079	8883	+	0	overlapStart	0	RABGGTB
chr1	75783780	75787180	3401	*	206	ENSG00000206620	75787072	75787150	79	+	0	includeFeature	0	SNORD45C
chr1	75783780	75787180	3401	*	206	ENSG00000207241	75787889	75787972	84	+	708	upstream	708	SNORD45A
chr1	75783780	75787180	3401	*	206	ENSG00000201487	75789477	75789548	72	+	2296	upstream	2296	SNORD45B
chr1	89199804	89201804	2001	*	225	ENSG00000162654	89181148	89198932	17785	-	871	upstream	871	GBP4
chr1	89258783	89260783	2001	*	226	ENSG00000237568	89260582	89269754	9173	+	0	overlapStart	0	RP4-620F22.2
chr1	89271893	89273893	2001	*	227	ENSG00000154451	89258950	89272804	13855	-	0	overlapStart	0	GBP5
chr1	91532807	91534807	2001	*	237	ENSG00000241318	91534666	91535593	928	-	0	overlapEnd	785	WDR82P2
chr1	91947644	91949644	2001	*	246	ENSG00000137948	91949371	92014426	65056	+	0	overlapStart	0	BRDT
chr1	92839807	92841807	2001	*	250	ENSG00000207523	92840719	92840851	133	+	0	includeFeature	0	SNORA66
chr1	92839807	92841807	2001	*	250	ENSG00000207022	92846059	92846182	124	+	4251	upstream	4251	SNORA51
chr1	100395842	100397842	2001	*	268	ENSG00000234332	100393033	100394026	994	-	1815	upstream	1815	BCAS2P2
chr1	107962696	107964696	2001	*	284	ENSG00000134215	107571160	107965144	393985	-	0	inside	447	VAV3
chr1	107962696	107964696	2001	*	284	ENSG00000230489	107964443	107994607	30165	+	0	overlapStart	0	VAV3-AS1
chr1	112704272	112708243	3972	*	299	ENSG00000155366	112701106	112707434	6329	-	0	overlapStart	0	RHOC
chr1	112704272	112708243	3972	*	299	ENSG00000271810	112702614	112711433	8820	-	0	inside	3189	RP11-426L16.10
chr1	113858668	113860668	2001	*	301	ENSG00000226167	113856635	113901237	44603	+	0	inside	2032	AP4B1-AS1
chr1	115641252	115643252	2001	*	304	ENSG00000173218	115641953	115698224	56272	+	0	overlapStart	0	VANGL1
chr1	116377051	116379051	2001	*	306	ENSG00000163399	116372668	116410261	37594	+	0	inside	4382	ATP1A1
chr1	116503568	116505568	2001	*	308	ENSG00000224950	116493016	116499212	6197	-	4355	upstream	4355	RP5-1086K13.1
chr1	117643859	117645859	2001	*	316	ENSG00000213262	117640812	117641639	828	-	2219	upstream	2219	VDAC2P3
chr1	145931911	145933911	2001	*	323	ENSG00000265241	145917714	145927678	9965	-	4232	upstream	4232	RBM8A
chr1	145931911	145933911	2001	*	323	LRG_574	145921556	145927536	5981	-	4374	upstream	4374	RBM8A
chr1	145931911	145933911	2001	*	323	ENSG00000280778	145927258	145977811	50554	+	0	inside	4652	CH17-270A2.2
chr1	157699921	157701921	2001	*	343	ENSG00000160856	157674321	157700857	26537	-	0	overlapStart	0	FCRL3
chr1	158923878	158925878	2001	*	345	ENSG00000163564	158930796	158977054	46259	+	4917	upstream	4917	PYHIN1
chr1	158929821	158931821	2001	*	346	ENSG00000163564	158930796	158977054	46259	+	0	overlapStart	0	PYHIN1
chr1	159825639	159827639	2001	*	350	ENSG00000158714	159826750	159837249	10500	+	0	overlapStart	0	SLAMF8
chr1	160519090	160521090	2001	*	352	ENSG00000162739	160485030	160523262	38233	-	0	inside	2171	SLAMF6
chr1	160861858	160863858	2001	*	360	ENSG00000122223	160830160	160862855	32696	-	0	overlapStart	0	CD244
chr1	161544483	161546483	2001	*	365	ENSG00000203747	161541759	161550737	8979	-	0	inside	4253	FCGR3A
chr1	161544483	161546483	2001	*	365	LRG_60	161541759	161550623	8865	-	0	inside	4139	FCGR3A
chr1	161620617	161622617	2001	*	366	ENSG00000231586	161617992	161619585	1594	-	1031	upstream	1031	RPS23P9
chr1	161625979	161627979	2001	*	367	ENSG00000162747	161623196	161631963	8768	-	0	inside	3983	FCGR3B
chr1	162822433	162824433	2001	*	370	ENSG00000230739	162824795	162849467	24673	+	361	upstream	361	RP11-331H2.4
chr1	167373659	167375659	2001	*	374	ENSG00000272033	167379108	167381000	1893	+	3448	upstream	3448	RP11-52A20.2
chr1	168575430	168577430	2001	*	384	ENSG00000143184	168576473	168582077	5605	+	0	overlapStart	0	XCL1
chr1	172661920	172663920	2001	*	390	ENSG00000117560	172659018	172666874	7857	+	0	inside	2901	FASLG
chr1	172661920	172663920	2001	*	390	LRG_58	172659045	172666873	7829	+	0	inside	2874	FASLG
chr1	174152766	174154766	2001	*	395	ENSG00000152061	174159410	174995308	835899	+	4643	upstream	4643	RABGAP1L
chr1	182603432	182605432	2001	*	407	ENSG00000143333	182598623	182604408	5786	-	0	overlapStart	0	RGS16
chr1	184386296	184388296	2001	*	411	ENSG00000271387	184385753	184386704	952	-	0	overlapStart	0	RP11-382D12.2
chr1	184386296	184388296	2001	*	411	ENSG00000116667	184387058	184629020	241963	+	0	overlapStart	0	C1orf21
chr1	200861843	200863843	2001	*	450	ENSG00000231333	200863808	200864152	345	+	0	overlapStart	0	RPL34P6
chr1	201169859	201171859	2001	*	453	ENSG00000116857	201134772	201171574	36803	-	0	overlapStart	0	TMEM9
chr1	202196781	202198781	2001	*	455	ENSG00000133067	202193901	202319781	125881	+	0	inside	2879	LGR6
chr1	203764098	203766098	2001	*	462	ENSG00000122188	203765176	203776233	11058	+	0	overlapStart	0	LAX1
chr1	204072293	204074293	2001	*	463	ENSG00000143842	204073115	204127743	54629	+	0	overlapStart	0	SOX13
chr1	206768571	206770571	2001	*	472	ENSG00000136634	206767602	206772494	4893	-	0	inside	1922	IL10
chr1	206924504	206926504	2001	*	473	ENSG00000162894	206904386	206923247	18862	-	1256	upstream	1256	FCMR
chr1	206943959	206945959	2001	*	474	ENSG00000162896	206928518	206946466	17949	-	0	inside	506	PIGR
chr1	207882197	207884197	2001	*	476	ENSG00000203709	207801518	207879096	77579	-	3100	upstream	3100	C1orf132
chr1	211680096	211682096	2001	*	480	ENSG00000117650	211658657	211675630	16974	-	4465	upstream	4465	NEK2
chr1	211680096	211682096	2001	*	480	ENSG00000231057	211675762	211690103	14342	+	0	inside	4333	RP11-122M14.1
chr1	221839017	221841017	2001	*	502	ENSG00000227925	221827666	221840666	13001	-	0	overlapStart	0	RP11-191N8.2
chr1	221839017	221841017	2001	*	502	ENSG00000200033	221837334	221837437	104	-	1579	upstream	1579	RNU6-403P
chr1	225459883	225461883	2001	*	512	ENSG00000234476	225447243	225465343	18101	-	0	inside	3459	RP11-496N12.6
chr1	225459883	225461883	2001	*	512	ENSG00000282418	225465021	225473837	8817	+	3137	upstream	3137	RP11-496N12.9
chr1	226662077	226664077	2001	*	519	ENSG00000228548	226668897	226676345	7449	+	4819	upstream	4819	ITPKB-AS1
chr1	226736371	226738371	2001	*	523	ENSG00000143772	226631690	226739323	107634	-	0	inside	951	ITPKB
chr1	234971572	234973572	2001	*	550	ENSG00000238005	234957342	234970062	12721	-	1509	upstream	1509	RP11-443B7.1
chr1	235103885	235105885	2001	*	553	ENSG00000273416	235104180	235104609	430	-	0	includeFeature	0	RP4-597N16.4
chr1	235837218	235839218	2001	*	555	ENSG00000229463	235839483	235840182	700	+	264	upstream	264	LYST-AS1
chr1	235855194	235857194	2001	*	556	ENSG00000222831	235853000	235853060	61	-	2133	upstream	2133	MIR1537
chr1	235887260	235889260	2001	*	558	LRG_143	235661031	235883708	222678	-	3551	upstream	3551	LYST
chr1	235887260	235889260	2001	*	558	ENSG00000143669	235661041	235883640	222600	-	3619	upstream	3619	LYST
chr10	6274431	6276431	2001	*	614	ENSG00000215244	6277687	6335982	58296	+	1255	upstream	1255	RP11-563J2.2
chr10	11319194	11321194	2001	*	637	ENSG00000181800	11316834	11319884	3051	-	0	overlapStart	0	CELF2-AS1
chr10	12412445	12414445	2001	*	648	ENSG00000252438	12415928	12416000	73	+	1482	upstream	1482	SNORD45
chr10	13107191	13109191	2001	*	651	ENSG00000235763	13104574	13104793	220	-	2397	upstream	2397	SNRPGP5
chr10	16520536	16522536	2001	*	659	ENSG00000165985	16513743	16522005	8263	-	0	overlapStart	0	C1QL3
chr10	17453449	17455449	2001	*	664	ENSG00000148488	17318383	17454330	135948	-	0	overlapStart	0	ST8SIA6
chr10	30432997	30434997	2001	*	695	ENSG00000107968	30433937	30461833	27897	+	0	overlapStart	0	MAP3K8
chr10	33116929	33118929	2001	*	701	ENSG00000233387	33096257	33116672	20416	-	256	upstream	256	RP11-342D11.3
chr10	49189747	49191747	2001	*	718	ENSG00000204161	49154725	49188585	33861	-	1161	upstream	1161	C10orf128
chr10	50635847	50637847	2001	*	727	ENSG00000231588	50629532	50631075	1544	-	4771	upstream	4771	RP11-50E11.2
chr10	50671380	50673380	2001	*	728	ENSG00000232706	50676743	50686326	9584	+	3362	upstream	3362	NUTM2HP
chr10	69221861	69223861	2001	*	755	ENSG00000156510	69220303	69267559	47257	+	0	inside	1557	HKDC1
chr10	69228107	69230107	2001	*	756	ENSG00000229261	69215333	69232490	17158	-	0	inside	2382	RP11-227H15.4
chr10	70162004	70164004	2001	*	759	ENSG00000229097	70163685	70164124	440	+	0	overlapStart	0	CALM2P2
chr10	70601835	70603835	2001	*	763	ENSG00000180644	70597348	70602775	5428	-	0	overlapStart	0	PRF1
chr10	70601835	70603835	2001	*	763	LRG_94	70597348	70602775	5428	-	0	overlapStart	0	PRF1
chr10	73908118	73910118	2001	*	780	ENSG00000122861	73909177	73917497	8321	+	0	overlapStart	0	PLAU
chr10	73908118	73910118	2001	*	780	LRG_593	73911104	73917501	6398	+	985	upstream	985	PLAU
chr10	77925563	77927563	2001	*	784	ENSG00000151208	77790791	77926526	135736	-	0	overlapStart	0	DLG5
chr10	77925563	77927563	2001	*	784	ENSG00000233871	77927372	77929824	2453	+	0	overlapStart	0	DLG5-AS1
chr10	84176803	84180319	3517	*	797	ENSG00000188373	84173738	84185294	11557	+	0	inside	3064	C10orf99
chr10	92210471	92212471	2001	*	820	ENSG00000105988	92216332	92216793	462	+	3860	upstream	3860	NHP2P1
chr10	92601948	92603948	2001	*	822	ENSG00000184111	92596852	92597287	436	-	4660	upstream	4660	RP11-366I13.3
chr10	95290051	95292051	2001	*	826	ENSG00000107438	95237572	95291024	53453	-	0	overlapStart	0	PDLIM1
chr10	95294384	95296384	2001	*	827	ENSG00000107438	95237572	95291024	53453	-	3359	upstream	3359	PDLIM1
chr10	96720029	96722029	2001	*	832	ENSG00000155629	96593312	96720514	127203	-	0	overlapStart	0	PIK3AP1
chr10	100370146	100372146	2001	*	842	ENSG00000235823	100373615	100383368	9754	+	1468	upstream	1468	OLMALINC
chr10	109922478	109924478	2001	*	854	ENSG00000108039	109864766	109923553	58788	-	0	overlapStart	0	XPNPEP1
chr10	112368592	112370592	2001	*	868	ENSG00000197142	112374018	112428380	54363	+	3425	upstream	3425	ACSL5
chr10	114808147	114810147	2001	*	874	ENSG00000215760	114809375	114811170	1796	+	0	overlapStart	0	TAF9BP2
chr10	123771409	123773409	2001	*	885	ENSG00000231138	123776670	123777749	1080	+	3260	upstream	3260	RP11-391M7.3
chr10	133278092	133280092	2001	*	907	ENSG00000151651	133262403	133276868	14466	-	1223	upstream	1223	ADAM8
chr10	133389153	133391153	2001	*	908	ENSG00000254536	133390834	133420495	29662	+	0	overlapStart	0	RP11-108K14.8
chr10	133389153	133391153	2001	*	908	ENSG00000148824	133394094	133421307	27214	+	2940	upstream	2940	MTG1
chr11	627765	629765	2001	*	912	ENSG00000099834	616565	626078	9514	-	1686	upstream	1686	CDHR5
chr11	627765	629765	2001	*	912	ENSG00000070031	626431	627143	713	-	621	upstream	621	SCT
chr11	3049010	3051010	2001	*	919	ENSG00000201616	3048359	3048521	163	-	488	upstream	488	RNU1-91P
chr11	3919264	3921264	2001	*	923	ENSG00000206976	3922567	3922703	137	+	1302	upstream	1302	SNORA7
chr11	6200355	6202355	2001	*	925	ENSG00000267940	6201901	6203253	1353	-	0	overlapEnd	897	RP11-290F24.6
chr11	6200355	6202355	2001	*	925	ENSG00000180878	6205566	6211132	5567	+	3210	upstream	3210	C11orf42
chr11	9600581	9602581	2001	*	931	ENSG00000243964	9606142	9606609	468	+	3560	upstream	3560	RPL23AP65
chr11	12086609	12088609	2001	*	940	ENSG00000255400	12086891	12089441	2551	+	0	overlapStart	0	RP13-631K18.5
chr11	18245538	18247538	2001	*	953	ENSG00000255071	18231423	18248635	17213	-	0	inside	1096	SAA2-SAA4
chr11	18245538	18247538	2001	*	953	ENSG00000134339	18239223	18248643	9421	-	0	inside	1104	SAA2
chr11	36425618	36427618	2001	*	980	ENSG00000255060	36425447	36426122	676	-	0	overlapStart	0	RP11-219O3.2
chr11	45092632	45094632	2001	*	991	ENSG00000019485	45095806	45235124	139319	+	1173	upstream	1173	PRDM11
chr11	57546972	57548972	2001	*	999	ENSG00000214872	57542641	57550274	7634	+	0	inside	4330	SMTNL1
chr11	65638785	65640785	2001	*	1024	ENSG00000213445	65638097	65650930	12834	+	0	inside	687	SIPA1
chr11	70364338	70366338	2001	*	1035	ENSG00000254604	70282367	70363368	81002	-	969	upstream	969	AP000487.6
chr11	83044141	83046141	2001	*	1047	ENSG00000254522	83040806	83041403	598	-	2737	upstream	2737	RP11-113K21.1
chr11	83044141	83046141	2001	*	1047	ENSG00000207221	83041464	83041598	135	-	2542	upstream	2542	SNORA70E
chr11	86671163	86673163	2001	*	1063	ENSG00000151376	86441108	86672636	231529	-	0	overlapStart	0	ME3
chr11	88414017	88416017	2001	*	1072	ENSG00000249489	88408179	88409223	1045	-	4793	upstream	4793	GAPDHP70
chr11	88508187	88510187	2001	*	1074	ENSG00000255082	88504576	88524054	19479	+	0	inside	3610	GRM5-AS1
chr11	94472601	94474601	2001	*	1077	ENSG00000255893	94472908	94473570	663	-	0	includeFeature	0	RP11-685N10.1
chr11	104163160	104165160	2001	*	1099	ENSG00000170962	103907186	104164379	257194	-	0	overlapStart	0	PDGFD
chr11	108732757	108734757	2001	*	1105	ENSG00000254730	108727741	108730104	2364	-	2652	upstream	2652	RP11-801G16.2
chr11	110711467	110713467	2001	*	1107	ENSG00000137727	110577042	110713189	136148	-	0	overlapStart	0	ARHGAP20
chr11	115503498	115505498	2001	*	1122	ENSG00000182985	115169218	115504957	335740	-	0	overlapStart	0	CADM1
chr11	118227025	118229025	2001	*	1130	ENSG00000160593	118193740	118225094	31355	-	1930	upstream	1930	JAML
chr11	125062024	125064024	2001	*	1148	ENSG00000134955	125063067	125090312	27246	+	0	overlapStart	0	SLC37A2
chr11	128623600	128625600	2001	*	1162	ENSG00000255465	128615867	128621806	5940	-	1793	upstream	1793	RP11-264E20.1
chr12	9826383	9828383	2001	*	1196	ENSG00000150045	9827481	9845007	17527	+	0	overlapStart	0	KLRF1
chr12	10601863	10603863	2001	*	1207	ENSG00000256667	10588063	10599669	11607	-	2193	upstream	2193	KLRA1P
chr12	14215522	14217522	2001	*	1223	ENSG00000256084	14216590	14221297	4708	+	0	overlapStart	0	RP11-134N1.2
chr12	19128712	19130712	2001	*	1230	ENSG00000052126	19129752	19376400	246649	+	0	overlapStart	0	PLEKHA5
chr12	22395490	22397490	2001	*	1237	ENSG00000256714	22395088	22398075	2988	-	0	inside	584	RP11-73M14.1
chr12	31722347	31724347	2001	*	1252	ENSG00000151743	31671137	31729174	58038	-	0	inside	4826	AMN1
chr12	31722347	31724347	2001	*	1252	ENSG00000276900	31729117	31731204	2088	+	4769	upstream	4769	RP11-467L13.7
chr12	31889790	31891790	2001	*	1257	ENSG00000255760	31877079	31887203	10125	-	2586	upstream	2586	RP11-428G5.5
chr12	31889790	31891790	2001	*	1257	ENSG00000256465	31893370	31893702	333	+	1579	upstream	1579	RP11-428G5.6
chr12	31895746	31897746	2001	*	1258	ENSG00000244436	31897820	31898123	304	+	73	upstream	73	RP11-428G5.1
chr12	38904462	38907801	3340	*	1264	ENSG00000139117	38646822	38907430	260609	-	0	overlapStart	0	CPNE8
chr12	38904462	38907801	3340	*	1264	ENSG00000257718	38906451	38909592	3142	+	0	overlapStart	0	RP11-396F22.1
chr12	39466607	39468607	2001	*	1268	ENSG00000255991	39466442	39467345	904	-	0	overlapStart	0	RP11-242C24.2
chr12	47275982	47277982	2001	*	1283	ENSG00000257925	47237734	47279021	41288	-	0	inside	1038	RP11-493L12.3
chr12	47720868	47722868	2001	*	1285	ENSG00000111405	47709734	47725567	15834	-	0	inside	2698	ENDOU
chr12	48933120	48935120	2001	*	1289	ENSG00000255863	48921963	48939663	17701	-	0	inside	4542	AC073610.5
chr12	54017036	54019036	2001	*	1302	ENSG00000198353	54016931	54056030	39100	+	0	inside	104	HOXC4
chr12	54017036	54019036	2001	*	1302	ENSG00000273046	54017110	54035361	18252	+	0	overlapStart	0	RP11-834C11.14
chr12	54017036	54019036	2001	*	1302	ENSG00000260597	54019910	54022589	2680	+	873	upstream	873	AC012531.25
chr12	57216293	57218293	2001	*	1306	ENSG00000182379	57216795	57226449	9655	+	0	overlapStart	0	NXPH4
chr12	64657079	64659079	2001	*	1315	ENSG00000256314	64654060	64655019	960	-	2059	upstream	2059	RP11-338E21.3
chr12	68158832	68160832	2001	*	1330	ENSG00000111537	68154768	68159747	4980	-	0	overlapStart	0	IFNG
chr12	68450613	68452613	2001	*	1335	ENSG00000251301	68332888	68451663	118776	-	0	overlapStart	0	RP11-81H14.2
chr12	68481915	68483915	2001	*	1337	ENSG00000256917	68487687	68487863	177	+	3771	upstream	3771	RP11-81H14.4
chr12	89345502	89347502	2001	*	1348	ENSG00000274021	89351015	89353271	2257	+	3512	upstream	3512	RP11-823E8.3
chr12	89351611	89353611	2001	*	1349	ENSG00000139318	89347232	89353271	6040	-	0	overlapStart	0	DUSP6
chr12	89351611	89353611	2001	*	1349	ENSG00000274021	89351015	89353271	2257	+	0	overlapEnd	595	RP11-823E8.3
chr12	89493549	89495549	2001	*	1354	ENSG00000226982	89500093	89502670	2578	+	4543	upstream	4543	CENPCP1
chr12	92171895	92173895	2001	*	1364	ENSG00000199895	92170353	92170453	101	-	1441	upstream	1441	Y_RNA
chr12	92461282	92463282	2001	*	1368	ENSG00000205056	92466451	92492091	25641	+	3168	upstream	3168	RP11-693J15.5
chr12	94180072	94182072	2001	*	1371	ENSG00000258035	94168006	94186044	18039	-	0	inside	3971	RP11-74K11.2
chr12	94643766	94645766	2001	*	1375	ENSG00000057704	94567124	94650562	83439	-	0	inside	4795	TMCC3
chr12	94649551	94651551	2001	*	1376	ENSG00000057704	94567124	94650562	83439	-	0	overlapStart	0	TMCC3
chr12	95805015	95807015	2001	*	1382	ENSG00000258292	95803097	95823307	20211	+	0	inside	1917	RP11-536G4.1
chr12	108837576	108839576	2001	*	1413	ENSG00000274598	108833721	108834384	664	-	3191	upstream	3191	RP11-423G4.10
chr12	108837576	108839576	2001	*	1413	ENSG00000207622	108836908	108837006	99	-	569	upstream	569	MIR619
chr12	110577463	110579463	2001	*	1419	ENSG00000196850	110533245	110583320	50076	-	0	inside	3856	PPTC7
chr12	116915914	116917914	2001	*	1431	ENSG00000174989	116910956	117031148	120193	+	0	inside	4957	FBXW8
chr12	121033119	121035119	2001	*	1443	ENSG00000135114	121019111	121039242	20132	-	0	inside	4122	OASL
chr12	121038234	121040234	2001	*	1444	ENSG00000135114	121019111	121039242	20132	-	0	overlapStart	0	OASL
chr12	122160875	122162875	2001	*	1451	ENSG00000158113	122167738	122203471	35734	+	4862	upstream	4862	LRRC43
chr12	132817760	132819760	2001	*	1476	ENSG00000283396	132784026	132822128	38103	-	0	inside	2367	AC127070.1
chr13	21288959	21290959	2001	*	1484	ENSG00000277077	21287634	21287828	195	-	1130	upstream	1130	RP11-101P17.15
chr13	30147296	30149296	2001	*	1506	ENSG00000232643	30154066	30154586	521	+	4769	upstream	4769	LINC00385
chr13	30156352	30158352	2001	*	1507	ENSG00000232117	30151886	30159621	7736	-	0	inside	1268	LINC00384
chr13	40221057	40223057	2001	*	1524	ENSG00000207458	40226827	40226932	106	+	3769	upstream	3769	RNY3P9
chr13	44111877	44113877	2001	*	1541	ENSG00000227258	44110451	44240517	130067	+	0	inside	1425	SMIM2-AS1
chr13	50364970	50366970	2001	*	1561	ENSG00000223676	50361410	50361763	354	-	3206	upstream	3206	RPL34P26
chr13	71290214	71292214	2001	*	1568	ENSG00000225801	71296210	71297235	1026	+	3995	upstream	3995	RABEPKP1
chr13	80340366	80342366	2001	*	1587	ENSG00000136158	80335976	80340951	4976	-	0	overlapStart	0	SPRY2
chr13	81115904	81117904	2001	*	1591	ENSG00000270415	81114866	81115295	430	-	608	upstream	608	DPPA3P3
chr13	113875359	113877359	2001	*	1635	ENSG00000237699	113877608	113879376	1769	+	248	upstream	248	RP11-199F6.4
chr13	114267867	114269867	2001	*	1640	ENSG00000265450	114273828	114273908	81	+	3960	upstream	3960	MIR4502
chr13	114339248	114341248	2001	*	1641	ENSG00000260615	114346167	114346637	471	+	4918	upstream	4918	RPL23AP97
chr14	20412157	20414157	2001	*	1642	ENSG00000129566	20365667	20413429	47763	-	0	overlapStart	0	TEP1
chr14	20412157	20414157	2001	*	1642	ENSG00000200225	20414987	20415098	112	+	829	upstream	829	RNA5SP382
chr14	21703145	21705145	2001	*	1647	ENSG00000256350	21698954	21699151	198	-	3993	upstream	3993	AE000658.30
chr14	23987804	23989804	2001	*	1651	ENSG00000215256	23938731	23988839	50109	-	0	overlapStart	0	DHRS4-AS1
chr14	24051992	24053992	2001	*	1652	ENSG00000186648	24052000	24069728	17729	+	0	overlapStart	0	CARMIL3
chr14	24206355	24208355	2001	*	1653	ENSG00000278784	24201612	24202811	1200	-	3543	upstream	3543	RP11-468E2.11
chr14	24206355	24208355	2001	*	1653	ENSG00000139908	24205697	24208362	2666	+	0	inside	657	TSSK4
chr14	24608834	24610834	2001	*	1655	ENSG00000100450	24606480	24609699	3220	-	0	overlapStart	0	GZMH
chr14	24633363	24635363	2001	*	1656	ENSG00000100453	24630954	24634267	3314	-	0	overlapStart	0	GZMB
chr14	35390218	35392218	2001	*	1675	ENSG00000240023	35388121	35389069	949	-	1148	upstream	1148	RP11-561B11.1
chr14	39228326	39230326	2001	*	1679	ENSG00000150526	39230231	39253655	23425	+	0	overlapStart	0	MIA2
chr14	39228326	39230326	2001	*	1679	ENSG00000258941	39233902	39350423	116522	+	3575	upstream	3575	RP11-407N17.3
chr14	45089025	45091025	2001	*	1681	ENSG00000185246	45084099	45116282	32184	+	0	inside	4925	PRPF39
chr14	52068147	52070147	2001	*	1690	ENSG00000087303	52004803	52069228	64426	-	0	overlapStart	0	NID2
chr14	52266655	52268655	2001	*	1695	ENSG00000168229	52267713	52276724	9012	+	0	overlapStart	0	PTGDR
chr14	55336913	55338913	2001	*	1701	ENSG00000258455	55325834	55339501	13668	-	0	inside	587	RP11-665C16.5
chr14	61327537	61329537	2001	*	1712	ENSG00000247287	61298164	61322818	24655	-	4718	upstream	4718	RP11-902B17.1
chr14	61527826	61529826	2001	*	1717	ENSG00000258989	61529128	61657964	128837	+	0	overlapStart	0	RP11-47I22.4
chr14	62077052	62079052	2001	*	1720	ENSG00000258842	62069518	62081154	11637	-	0	inside	2101	RP11-355I22.5
chr14	62116448	62118448	2001	*	1722	ENSG00000258903	62103378	62117175	13798	-	0	overlapStart	0	RP11-355I22.2
chr14	62116448	62118448	2001	*	1722	ENSG00000186369	62114353	62130962	16610	+	0	inside	2094	LINC00643
chr14	72593600	72595600	2001	*	1754	ENSG00000258871	72552580	72595125	42546	-	0	overlapStart	0	RP3-514A23.2
chr14	74617524	74619524	2001	*	1758	ENSG00000258976	74614693	74616647	1955	-	876	upstream	876	CTD-2207P18.2
chr14	87951496	87953496	2001	*	1770	ENSG00000259096	87952527	87955203	2677	+	0	overlapStart	0	FAM35CP
chr14	88029253	88031253	2001	*	1772	ENSG00000258867	88024550	88097619	73070	+	0	inside	4702	LINC01146
chr14	95479361	95481361	2001	*	1796	ENSG00000176438	95407266	95475836	68571	-	3524	upstream	3524	SYNE3
chr14	97457957	97459957	2001	*	1799	ENSG00000246084	97458816	97581601	122786	+	0	overlapStart	0	CTD-2506J14.1
chr14	99945238	99947238	2001	*	1811	ENSG00000199836	99945315	99945477	163	+	0	includeFeature	0	RNU1-47P
chr14	105374846	105376846	2001	*	1830	ENSG00000242085	105374618	105374971	354	+	0	overlapEnd	227	RPS20P33
chr14	105985605	105987605	2001	*	1832	ENSG00000211934	105986582	105987083	502	-	0	includeFeature	0	IGHV1-2
chr14	106004122	106006122	2001	*	1834	ENSG00000253780	106001534	106001824	291	-	2297	upstream	2297	IGHVIII-2-1
chr14	106004122	106006122	2001	*	1834	ENSG00000211935	106005095	106005574	480	-	0	includeFeature	0	IGHV1-3
chr15	38695485	38697485	2001	*	1858	ENSG00000175779	38696598	38700038	3441	+	0	overlapStart	0	C15orf53
chr15	41893951	41895951	2001	*	1866	ENSG00000137877	41848144	41894077	45934	-	0	overlapStart	0	SPTBN5
chr15	41893951	41895951	2001	*	1866	ENSG00000174171	41892793	41898575	5783	+	0	inside	1157	RP11-23P13.6
chr15	44783560	44785560	2001	*	1875	ENSG00000276121	44778196	44778721	526	-	4838	upstream	4838	CTD-2008A1.3
chr15	50246976	50248976	2001	*	1882	ENSG00000241175	50244628	50244931	304	-	2044	upstream	2044	RN7SL494P
chr15	50261747	50263747	2001	*	1883	ENSG00000140287	50241947	50266026	24080	-	0	inside	2278	HDC
chr15	65512183	65514183	2001	*	1916	ENSG00000074603	65442463	65517704	75242	-	0	inside	3520	DPP8
chr15	75349140	75351140	2001	*	1938	ENSG00000275645	75346744	75347161	418	-	1978	upstream	1978	RP11-817O13.9
[truncated: 541 more rows]

## Sheet: CD57+DP_vs_CD57-DP_0.05
seqnames	start	end	width	strand	Conc	Conc_CD57_pos_DP	Conc_CD57_minus_DP	Fold	p.value	FDR	peak	feature	feature.ranges.start	feature.ranges.end	feature.ranges.width	feature.strand	distance	insideFeature	distanceToSite	gene_name
[truncated: 292 more rows]
