# Supplementary material for: Interconnected lineage trajectories link conventional and natural killer (NK)-like exhausted CD8+ T cells beneficial in type 1 diabetes
Source: Commun Biol. 2024 Jun 27;7:773. doi: 10.1038/s42003-024-06456-3 (PMC11211332; doi:10.1038/s42003-024-06456-3)
Supplement: Supplementary file 4 — Supplementary Data 2 [file 42003_2024_6456_MOESM4_ESM.xlsx]

## Sheet: cluster_ex_term_8_vs_6_sig
gene_short_name	term	q_value	estimate	normalized_effect
ISG15	Cluster.Name8	5.44753e-149	2.6712	3.75686
RPL22	Cluster.Name8	0.0109884	0.110633	0.159095
AGTRAP	Cluster.Name8	0.0366575	0.707792	0.869896
TNFRSF1B	Cluster.Name8	0.00323202	-0.422498	-0.588953
SRSF10	Cluster.Name8	0.00072018	-0.250049	-0.356157
SRRM1	Cluster.Name8	8.95788e-08	-0.231167	-0.331306
RUNX3	Cluster.Name8	1.31221e-06	-0.277513	-0.396114
TMEM50A	Cluster.Name8	0.000460811	-0.294229	-0.417017
TMEM57	Cluster.Name8	2.30407e-05	-0.595911	-0.816623
ZNF683	Cluster.Name8	0.0210319	-0.425814	-0.596129
IFI6	Cluster.Name8	0.032101	0.46303	0.628671
LCK	Cluster.Name8	1.04151e-05	0.435294	0.606034
YARS	Cluster.Name8	6.04792e-07	-0.609488	-0.83975
NDUFS5	Cluster.Name8	0.0362598	-0.203827	-0.290538
MACF1	Cluster.Name8	0.0347499	0.402303	0.55243
YBX1	Cluster.Name8	4.87375e-06	-0.15814	-0.2273
NASP	Cluster.Name8	2.51479e-06	-0.443972	-0.623687
JUN	Cluster.Name8	9.81896e-10	0.277216	0.399204
JAK1	Cluster.Name8	4.31376e-09	-0.327591	-0.467197
DNAJB4	Cluster.Name8	6.85545e-48	1.70167	2.23108
IFI44	Cluster.Name8	6.15361e-17	1.5123	1.86473
LMO4	Cluster.Name8	3.5689e-19	0.889038	1.21194
GBP1	Cluster.Name8	0.0173542	0.908144	1.04626
GBP4	Cluster.Name8	4.32172e-16	1.34231	1.65446
GBP5	Cluster.Name8	4.7958e-06	0.584432	0.793104
RPL5	Cluster.Name8	0.000940031	0.0795344	0.114598
DNTTIP2	Cluster.Name8	0.00751876	-0.291485	-0.411706
MFSD14A	Cluster.Name8	1.71019e-11	0.549865	0.7652
S1PR1	Cluster.Name8	0.0168749	-0.52315	-0.710988
FAM212B	Cluster.Name8	3.31612e-06	2.17613	1.72145
CD2	Cluster.Name8	1.59269e-11	0.636508	0.880591
FAM46C	Cluster.Name8	2.465e-05	-0.327931	-0.465019
RNVU1-19	Cluster.Name8	0.00102884	1.25829	1.28284
LINC01138	Cluster.Name8	0.0326744	0.436247	0.592983
S100A6	Cluster.Name8	1.08195e-06	-0.230084	-0.330458
LMNA	Cluster.Name8	3.98602e-22	-1.02192	-1.42662
ETV3	Cluster.Name8	2.53108e-80	1.38931	1.92971
FCRL6	Cluster.Name8	0.0460835	0.641014	0.813
SLAMF7	Cluster.Name8	1.73149e-11	1.26055	1.52127
LY9	Cluster.Name8	2.53281e-05	0.742416	0.966982
UAP1	Cluster.Name8	0.0458317	-0.417474	-0.577465
XCL2	Cluster.Name8	2.85027e-07	0.869492	1.22296
XCL1	Cluster.Name8	3.6672e-25	1.16157	1.65388
RGS16	Cluster.Name8	0.0125613	-1.09471	-1.35767
IVNS1ABP	Cluster.Name8	0.00676822	-0.478655	-0.659086
RGS1	Cluster.Name8	2.48843e-05	0.37132	0.527431
LAX1	Cluster.Name8	7.87247e-05	0.627775	0.83551
RASSF5	Cluster.Name8	0.00852566	-0.332442	-0.467223
AL591846.1	Cluster.Name8	2.37092e-28	2.88387	3.30538
CD55	Cluster.Name8	0.00942886	-0.409015	-0.568282
TRAF3IP3	Cluster.Name8	1.04761e-13	0.850784	1.14345
ATF3	Cluster.Name8	1.03951e-32	0.922964	1.29857
MIA3	Cluster.Name8	0.000557573	0.4362	0.604353
H3F3A	Cluster.Name8	1.8791e-06	-0.213032	-0.305383
CMPK2	Cluster.Name8	0.00592303	1.30652	1.27353
RSAD2	Cluster.Name8	1.26154e-11	3.25992	2.68821
TRIB2	Cluster.Name8	2.26488e-06	0.818634	1.0488
RHOB	Cluster.Name8	2.76103e-15	0.723341	1.00353
RBKS	Cluster.Name8	1.65785e-10	0.872719	1.16721
FOSL2	Cluster.Name8	0.00111572	-0.392968	-0.549892
YPEL5	Cluster.Name8	0.000143822	-0.193253	-0.277176
CEBPZ	Cluster.Name8	6.04495e-06	-0.374457	-0.529271
CDC42EP3	Cluster.Name8	6.84771e-70	1.15535	1.6255
EML4	Cluster.Name8	6.73102e-06	-0.242228	-0.346328
ZFP36L2	Cluster.Name8	0.0005369	-0.166263	-0.239365
FOXN2	Cluster.Name8	7.02701e-06	0.55432	0.758077
ARHGAP25	Cluster.Name8	0.0126313	0.633602	0.812511
PCBP1	Cluster.Name8	2.88807e-06	0.261385	0.372413
TMSB10	Cluster.Name8	0.0228187	0.0986256	0.142107
GNLY	Cluster.Name8	1.53038e-24	-0.501291	-0.722578
CD8A	Cluster.Name8	0.0107018	0.198728	0.284234
CD8B	Cluster.Name8	7.92477e-22	0.563173	0.798866
LINC01943	Cluster.Name8	3.66734e-06	1.18268	1.34329
CYTOR	Cluster.Name8	4.40729e-30	0.736911	1.03975
DUSP2	Cluster.Name8	1.2926e-09	-0.306162	-0.439733
RNF149	Cluster.Name8	1.84862e-79	1.29355	1.80593
CD8B2	Cluster.Name8	0.00262957	1.27575	1.25
BCL2L11	Cluster.Name8	2.72409e-07	0.494322	0.689574
MIR4435-2HG	Cluster.Name8	9.07295e-09	0.711305	0.962383
CXCR4	Cluster.Name8	3.69067e-06	-0.170622	-0.245603
ARHGAP15	Cluster.Name8	4.7704e-05	0.502013	0.688296
IFIH1	Cluster.Name8	2.64117e-128	3.16966	4.19879
GCA	Cluster.Name8	2.46135e-10	2.54158	2.15092
HSPD1	Cluster.Name8	0.00160843	-0.406357	-0.568596
HSPE1	Cluster.Name8	8.25024e-07	-0.341985	-0.486697
BZW1	Cluster.Name8	1.31264e-15	-0.371718	-0.53093
RPL37A	Cluster.Name8	0.0250733	-0.0685104	-0.098725
ARPC2	Cluster.Name8	0.0189477	-0.148612	-0.213207
TUBA4A	Cluster.Name8	1.23641e-05	-0.223362	-0.320568
SP140	Cluster.Name8	2.44144e-13	0.778906	1.0566
NCL	Cluster.Name8	0.0461485	-0.184517	-0.264055
PTMA	Cluster.Name8	2.45957e-88	-0.373088	-0.537849
ARL4C	Cluster.Name8	5.00596e-05	-0.299242	-0.426124
BHLHE40	Cluster.Name8	6.13263e-06	-0.310139	-0.442583
RPL32	Cluster.Name8	0.00296851	0.0509639	0.073489
CMC1	Cluster.Name8	1.81537e-15	0.725323	1.01947
TRANK1	Cluster.Name8	8.84108e-06	0.796924	1.02134
CSRNP1	Cluster.Name8	0.00075758	-0.244419	-0.349042
CCDC12	Cluster.Name8	2.70582e-13	-0.395902	-0.562714
PRKAR2A	Cluster.Name8	0.00855093	-0.466734	-0.641726
RPL29	Cluster.Name8	0.000109987	0.0752966	0.10852
SELENOK	Cluster.Name8	0.00489238	0.178786	0.255829
ARHGEF3	Cluster.Name8	7.07669e-09	0.689738	0.934996
ARL6IP5	Cluster.Name8	0.000200545	0.311846	0.440692
NFKBIZ	Cluster.Name8	1.0229e-174	1.9343	2.71357
TIGIT	Cluster.Name8	7.57777e-15	1.39418	1.69443
ZBTB20	Cluster.Name8	5.74738e-13	1.05071	1.35526
PARP14	Cluster.Name8	1.88358e-05	0.77423	0.987482
TIPARP	Cluster.Name8	0.029569	0.281675	0.396939
TNIK	Cluster.Name8	2.67304e-06	0.544472	0.745654
RTP4	Cluster.Name8	1.31578e-16	2.16957	2.24859
BCL6	Cluster.Name8	2.28426e-14	1.05671	1.37328
RNF168	Cluster.Name8	0.00255262	-0.562937	-0.765107
SLBP	Cluster.Name8	0.0188856	-0.339245	-0.475746
HAUS3	Cluster.Name8	9.11376e-24	0.652028	0.917259
MXD4	Cluster.Name8	0.00178534	-0.565281	-0.767952
CD38	Cluster.Name8	2.21645e-16	1.74935	2.02792
RHOH	Cluster.Name8	7.70108e-37	0.591954	0.843422
YTHDC1	Cluster.Name8	0.0348334	-0.252155	-0.357556
AFF1	Cluster.Name8	6.97751e-05	0.833346	1.03856
PPM1K	Cluster.Name8	4.46152e-09	0.872869	1.13728
HERC6	Cluster.Name8	8.11119e-05	1.35781	1.38088
HERC5	Cluster.Name8	6.72479e-193	2.43057	3.37336
MCUB	Cluster.Name8	0.0113959	0.320044	0.448144
SMARCA5	Cluster.Name8	5.70987e-05	0.396949	0.554718
DDX60	Cluster.Name8	5.69186e-07	1.93904	1.68226
IRF2	Cluster.Name8	0.00254119	1.32188	1.31563
AC099343.3	Cluster.Name8	0.0363217	1.00951	1.08049
FAM105A	Cluster.Name8	1.69811e-05	-0.584261	-0.802753
PTGER4	Cluster.Name8	1.08082e-34	0.610549	0.869913
AC025171.3	Cluster.Name8	3.10489e-06	0.830182	1.0679
ANXA2R	Cluster.Name8	3.30271e-58	1.4597	2.03417
GZMK	Cluster.Name8	3.91166e-16	1.40848	1.81499
GZMA	Cluster.Name8	1.67137e-14	0.619085	0.869001
PDE4D	Cluster.Name8	0.000107712	-0.342945	-0.485989
CHD1	Cluster.Name8	0.0344483	-0.248783	-0.353442
CAMK4	Cluster.Name8	0.00445142	0.682686	0.867831
REEP5	Cluster.Name8	4.91144e-07	-0.397543	-0.561808
TNFAIP8	Cluster.Name8	7.28116e-06	0.959107	1.19763
VDAC1	Cluster.Name8	0.000874693	-0.422718	-0.588596
HSPA9	Cluster.Name8	0.0330198	-0.221972	-0.31586
CD74	Cluster.Name8	1.63914e-14	0.386201	0.554632
TNIP1	Cluster.Name8	2.30269e-05	0.44483	0.617983
ANXA6	Cluster.Name8	6.19905e-10	0.850351	1.11786
NPM1	Cluster.Name8	8.50352e-06	-0.162344	-0.233258
RAB24	Cluster.Name8	0.00216769	0.584919	0.770072
PRELID1	Cluster.Name8	1.74266e-16	0.647751	0.903646
N4BP3	Cluster.Name8	1.24814e-09	-0.987752	-1.32064
SQSTM1	Cluster.Name8	0.00660042	-0.24349	-0.347081
MGAT1	Cluster.Name8	1.06334e-06	-0.584449	-0.807173
AL031963.3	Cluster.Name8	0.00339063	1.21263	1.21931
NEDD9	Cluster.Name8	3.08115e-108	1.50178	2.10372
GFOD1	Cluster.Name8	3.14989e-05	1.01404	1.21634
CD83	Cluster.Name8	0.00202563	0.457719	0.63063
RIPOR2	Cluster.Name8	5.12324e-06	0.899357	1.12645
HLA-F	Cluster.Name8	0.00267623	0.385051	0.534271
HLA-H	Cluster.Name8	7.18114e-05	0.656003	0.874203
HLA-A	Cluster.Name8	4.10188e-10	0.131866	0.190013
TRIM26	Cluster.Name8	9.15719e-51	1.15692	1.60108
HLA-E	Cluster.Name8	3.65202e-08	0.157084	0.225987
AL662844.4	Cluster.Name8	0.00390712	0.809249	0.988309
LTA	Cluster.Name8	7.71795e-94	2.31432	3.11795
TNF	Cluster.Name8	1.74546e-166	2.32177	3.30406
LTB	Cluster.Name8	0.00784583	0.510682	0.697936
GPSM3	Cluster.Name8	0.029778	0.245963	0.348133
HLA-DRB5	Cluster.Name8	3.45228e-07	0.595675	0.826214
HLA-DRB1	Cluster.Name8	0.0238076	0.414587	0.575592
HLA-DQA2	Cluster.Name8	0.0393924	0.828504	0.985355
PSMB9	Cluster.Name8	3.4586e-15	0.760439	1.04378
HLA-DPA1	Cluster.Name8	9.4684e-05	0.402054	0.563368
TAPBP	Cluster.Name8	1.07405e-12	0.403674	0.572687
DAXX	Cluster.Name8	6.3607e-07	0.958781	1.20498
CDKN1A	Cluster.Name8	5.21527e-61	1.11637	1.57262
CCND3	Cluster.Name8	1.26015e-25	0.75296	1.05222
EEF1A1	Cluster.Name8	0.00030982	0.0531119	0.0765996
SNHG5	Cluster.Name8	6.70068e-19	0.343956	0.492125
PNISR	Cluster.Name8	0.00355788	-0.255535	-0.363485
SCML4	Cluster.Name8	2.73776e-08	0.695758	0.939782
SESN1	Cluster.Name8	4.72489e-06	0.855958	1.09297
REV3L	Cluster.Name8	0.000552357	0.782129	0.986464
FYN	Cluster.Name8	0.0124101	-0.284557	-0.403275
CITED2	Cluster.Name8	2.62655e-43	0.630656	0.901078
STX11	Cluster.Name8	1.5044e-12	0.773119	1.05034
SYTL3	Cluster.Name8	6.70243e-07	-0.368517	-0.523549
CYCS	Cluster.Name8	1.57008e-11	0.382335	0.543291
2023-09-07	Cluster.Name8	0.00043943	-0.24521	-0.349685
DBNL	Cluster.Name8	0.00143501	0.861378	1.02903
H2AFV	Cluster.Name8	0.00455929	-0.316336	-0.446504
SNHG15	Cluster.Name8	1.82095e-05	0.273123	0.389192
IGFBP3	Cluster.Name8	2.48283e-05	1.38313	1.44276
UPP1	Cluster.Name8	5.66995e-29	-0.721627	-1.02421
ASL	Cluster.Name8	0.00555829	0.784188	0.96508
CRCP	Cluster.Name8	0.00135712	0.558129	0.747056
AUTS2	Cluster.Name8	0.000129487	-0.861	-1.11887
ARPC1B	Cluster.Name8	0.000102948	0.904148	1.10178
SRRT	Cluster.Name8	2.07472e-18	-0.720389	-1.02712
ORAI2	Cluster.Name8	0.00653731	1.0728	1.1509
ZC3HAV1	Cluster.Name8	3.49014e-256	1.70072	2.42508
AC018644.1	Cluster.Name8	3.81857e-23	2.20343	2.42265
TRBV7-6	Cluster.Name8	0.000707172	1.59489	1.94807
TRBV27	Cluster.Name8	0.0448016	1.37829	1.31568
TRBV28	Cluster.Name8	0.00529909	1.09271	1.48768
TRBC2	Cluster.Name8	0.00139302	0.380427	0.532752
GSTK1	Cluster.Name8	0.000918066	0.265277	0.376408
DNAJB6	Cluster.Name8	1.38313e-36	0.449185	0.643445
VIPR2	Cluster.Name8	0.00257367	-1.74171	-1.87062
P2RY8	Cluster.Name8	2.00716e-17	-0.56821	-0.805177
TMSB4X	Cluster.Name8	3.29321e-32	-0.269743	-0.388672
OFD1	Cluster.Name8	0.0028884	0.454769	0.62403
SYAP1	Cluster.Name8	0.000109105	-0.320845	-0.454623
PRDX4	Cluster.Name8	0.000332876	1.03782	1.17844
SAT1	Cluster.Name8	2.1018e-33	0.570566	0.816466
MID1IP1	Cluster.Name8	2.48207e-27	2.08173	2.54603
KDM6A	Cluster.Name8	0.000352708	0.461485	0.636215
PLP2	Cluster.Name8	2.31899e-08	-0.657088	-0.910354
IL2RG	Cluster.Name8	1.45756e-05	0.366332	0.515991
RPS4X	Cluster.Name8	3.55977e-06	0.0802902	0.115756
PGK1	Cluster.Name8	4.814e-15	-0.453632	-0.645322
TSC22D3	Cluster.Name8	6.79644e-21	-0.281373	-0.405088
SLC25A5	Cluster.Name8	0.0117816	-0.228217	-0.325229
2023-09-06	Cluster.Name8	6.41778e-11	0.631997	0.870366
IDS	Cluster.Name8	2.16398e-08	-0.303723	-0.433795
BNIP3L	Cluster.Name8	0.0472248	-0.2973	-0.418956
DUSP4	Cluster.Name8	0.000263645	-0.553993	-0.776719
NSD3	Cluster.Name8	2.05537e-10	0.378592	0.537062
AC087623.3	Cluster.Name8	5.11998e-12	1.03387	1.32963
PLEKHA2	Cluster.Name8	0.000556599	-0.519688	-0.714904
RB1CC1	Cluster.Name8	0.00278727	-0.36866	-0.518395
CHD7	Cluster.Name8	0.0171052	-0.654833	-0.865495
ZBTB10	Cluster.Name8	3.61588e-07	0.737471	0.981283
COX6C	Cluster.Name8	5.06423e-06	-0.24629	-0.351907
RNF19A	Cluster.Name8	5.15048e-09	0.376219	0.533571
YWHAZ	Cluster.Name8	3.70597e-11	-0.282984	-0.405082
DCAF13	Cluster.Name8	0.00283509	-0.733212	-0.952339
ENPP2	Cluster.Name8	0.000178783	4.22571	2.42711
LINC00861	Cluster.Name8	0.000181143	0.724243	0.948977
LY6E	Cluster.Name8	0.0456686	0.207524	0.29642
PUF60	Cluster.Name8	0.00050925	-0.390137	-0.545707
MAF1	Cluster.Name8	2.70756e-05	-0.490515	-0.6813
DDX58	Cluster.Name8	4.74179e-24	2.50076	2.63242
TOPORS	Cluster.Name8	4.42982e-09	0.602391	0.826935
KLF9	Cluster.Name8	3.11212e-34	0.863636	1.20427
TMEM2	Cluster.Name8	1.63764e-05	-0.299715	-0.426836
ANXA1	Cluster.Name8	2.59159e-18	0.582638	0.828341
NANS	Cluster.Name8	6.28473e-22	0.7947	1.09894
RGS3	Cluster.Name8	3.04728e-65	1.4917	2.04455
TNFSF8	Cluster.Name8	0.0099773	1.07013	1.13577
ARPC5L	Cluster.Name8	3.14549e-11	-0.320345	-0.457946
ZNF79	Cluster.Name8	0.0112949	1.07013	1.13577
RPL12	Cluster.Name8	7.70361e-10	0.097091	0.139962
SURF4	Cluster.Name8	6.13437e-05	-0.382373	-0.538496
SNHG7	Cluster.Name8	8.30875e-09	-0.551884	-0.773006
TUBB4B	Cluster.Name8	0.000165887	-0.222274	-0.318578
IFITM1	Cluster.Name8	0.0240415	0.150196	0.216016
LSP1	Cluster.Name8	3.00886e-15	0.413671	0.588687
TRIM21	Cluster.Name8	0.0364079	0.742629	0.90654
LDHA	Cluster.Name8	6.01759e-34	-0.477556	-0.684826
FTH1	Cluster.Name8	1.74223e-41	-0.362135	-0.522038
SNHG1	Cluster.Name8	0.0261256	-0.279622	-0.395522
SLC3A2	Cluster.Name8	0.0150866	-0.241265	-0.343014
RARRES3	Cluster.Name8	7.13025e-17	0.423894	0.602399
PPP1R14B	Cluster.Name8	6.50833e-09	-1.36331	-1.73946
TRMT112	Cluster.Name8	6.20522e-06	-0.357449	-0.50652
EHD1	Cluster.Name8	0.0224626	-0.512637	-0.695439
ATG2A	Cluster.Name8	0.000138114	-0.418677	-0.586492
FIBP	Cluster.Name8	0.018261	0.636041	0.811882
CCDC85B	Cluster.Name8	3.85417e-23	0.549314	0.777531
FOSL1	Cluster.Name8	0.00440314	1.69429	1.37111
DRAP1	Cluster.Name8	1.85169e-80	0.982304	1.38991
UCP2	Cluster.Name8	5.28435e-10	0.835974	1.10526
TMEM123	Cluster.Name8	7.04541e-06	0.444654	0.618958
ATM	Cluster.Name8	0.0282508	0.517686	0.69107
FDX1	Cluster.Name8	0.00268556	-0.348204	-0.488986
IL10RA	Cluster.Name8	4.26895e-12	0.485295	0.682716
CD3E	Cluster.Name8	5.72919e-05	0.167163	0.240152
CD3D	Cluster.Name8	4.08218e-06	0.280468	0.399321
BCL9L	Cluster.Name8	3.18434e-07	-0.675583	-0.924943
KLF6	Cluster.Name8	8.04721e-07	0.198816	0.285963
GDI2	Cluster.Name8	0.00859509	0.569699	0.75155
IL15RA	Cluster.Name8	5.17539e-06	0.982203	1.19781
PPA1	Cluster.Name8	6.98711e-06	0.514991	0.707316
SPOCK2	Cluster.Name8	1.66717e-07	-0.299875	-0.428752
ANAPC16	Cluster.Name8	1.09781e-11	0.617415	0.85169
DDIT4	Cluster.Name8	1.42932e-11	-0.381761	-0.545918
VDAC2	Cluster.Name8	0.0399533	-0.236167	-0.335066
FAS	Cluster.Name8	0.0018072	0.739788	0.933334
IFIT2	Cluster.Name8	3.84256e-296	3.69525	5.25898
IFIT3	Cluster.Name8	1.26072e-241	3.91768	5.45371
IFIT1	Cluster.Name8	3.6739e-88	4.52198	5.54431
IFIT5	Cluster.Name8	7.61445e-32	1.48423	1.93844
PCGF5	Cluster.Name8	6.70681e-14	0.445672	0.630787
PDCD4	Cluster.Name8	0.00102971	-0.322004	-0.455712
ABLIM1	Cluster.Name8	4.38008e-16	-0.839141	-1.17511
BUB3	Cluster.Name8	8.70452e-06	-0.348234	-0.493193
PTPRE	Cluster.Name8	3.46994e-06	-0.371734	-0.526804
PPP2R2D	Cluster.Name8	1.9728e-17	0.88766	1.19492
TAPBPL	Cluster.Name8	3.89316e-05	1.0279	1.21138
GAPDH	Cluster.Name8	6.48731e-33	-0.29503	-0.424891
SLC2A3	Cluster.Name8	1.53783e-13	0.45322	0.647559
KLRG1	Cluster.Name8	1.13205e-19	0.760557	1.05228
LINC00987	Cluster.Name8	0.0111722	2.02849	1.36292
CD69	Cluster.Name8	3.66564e-102	0.704284	1.01323
CLEC2B	Cluster.Name8	1.88655e-38	0.570723	0.815642
ARHGDIB	Cluster.Name8	0.0016299	-0.156631	-0.22499
STRAP	Cluster.Name8	0.000202984	-0.248872	-0.354485
AC087239.1	Cluster.Name8	6.03737e-06	0.876364	1.095
RHEBL1	Cluster.Name8	2.67028e-111	2.065	2.80962
BIN2	Cluster.Name8	2.03432e-05	0.369698	0.519604
NR4A1	Cluster.Name8	4.12111e-06	-0.913022	-1.22021
HNRNPA1	Cluster.Name8	0.00218213	-0.109255	-0.157183
RPS26	Cluster.Name8	0.000164703	-0.14018	-0.202058
ATP5B	Cluster.Name8	2.54569e-08	-0.254547	-0.364065
ARHGAP9	Cluster.Name8	0.00019648	-0.39324	-0.552283
DDIT3	Cluster.Name8	0.00161361	-0.343996	-0.486047
GNS	Cluster.Name8	0.0097633	1.04286	1.15095
HELB	Cluster.Name8	3.95154e-91	2.11384	2.83064
IFNG	Cluster.Name8	3.40723e-07	0.592058	0.837735
BTG1	Cluster.Name8	0.00123759	-0.111029	-0.159964
CFAP54	Cluster.Name8	0.00026919	1.38251	1.36232
SLC25A3	Cluster.Name8	1.18504e-05	-0.205418	-0.294185
WASHC4	Cluster.Name8	0.0138671	0.659248	0.832931
OAS1	Cluster.Name8	0.000131799	1.93702	1.50932
OAS3	Cluster.Name8	0.0053337	1.6455	1.38354
OAS2	Cluster.Name8	3.57929e-44	2.23873	2.74274
RPS2P5	Cluster.Name8	3.05939e-06	0.376019	0.530939
OASL	Cluster.Name8	0	1.94482	2.78927
RHOF	Cluster.Name8	0.00078924	-0.371367	-0.52152
VPS37B	Cluster.Name8	0.000144781	0.33452	0.471248
SBNO1	Cluster.Name8	0.00108178	-0.584156	-0.791893
UBC	Cluster.Name8	1.34432e-12	0.15239	0.219577
HMGB1	Cluster.Name8	5.07474e-37	-0.401077	-0.576035
ELF1	Cluster.Name8	1.89487e-14	0.310342	0.443879
GPR18	Cluster.Name8	0.000460985	0.984731	1.15642
GPR183	Cluster.Name8	4.5378e-12	1.04124	1.3865
ARHGEF7	Cluster.Name8	0.000486225	-0.611303	-0.828853
PSME1	Cluster.Name8	8.90113e-10	0.287373	0.410635
GZMB	Cluster.Name8	3.97497e-13	-0.409192	-0.58607
PSMA3	Cluster.Name8	2.48073e-23	0.651866	0.914291
HIF1A	Cluster.Name8	0.000463258	0.266141	0.378221
SYNE2	Cluster.Name8	5.43828e-05	0.326815	0.462174
FOS	Cluster.Name8	4.88395e-37	0.432635	0.62346
CALM1	Cluster.Name8	2.02865e-23	-0.227684	-0.327786
EVL	Cluster.Name8	2.68154e-06	0.339353	0.480467
YY1	Cluster.Name8	0.0037966	-0.409422	-0.570517
DYNC1H1	Cluster.Name8	6.84962e-08	-0.502186	-0.704706
EIF5	Cluster.Name8	5.89403e-06	-0.230256	-0.329509
ARHGAP11B	Cluster.Name8	5.09141e-17	2.22038	2.2915
EHD4	Cluster.Name8	4.55476e-18	0.734224	1.01756
SERF2	Cluster.Name8	8.44496e-22	0.342809	0.491388
PATL2	Cluster.Name8	0.000260006	0.554002	0.749977
B2M	Cluster.Name8	2.29929e-15	0.151256	0.218121
LYSMD2	Cluster.Name8	0.00137834	0.492542	0.668742
TLE3	Cluster.Name8	0.00485509	-0.850332	-1.07239
WHAMM	Cluster.Name8	0.0484343	0.312882	0.437644
AEN	Cluster.Name8	0.00339153	0.868968	1.0348
ISG20	Cluster.Name8	8.19691e-102	0.969157	1.3816
IDH2	Cluster.Name8	0.000171027	0.512983	0.698498
CIB1	Cluster.Name8	4.47292e-07	-0.298191	-0.425389
SELENOS	Cluster.Name8	0.00180082	-0.495737	-0.68224
RPS2	Cluster.Name8	4.09379e-08	0.129887	0.18708
ATP6V0C	Cluster.Name8	0.00794596	-0.226555	-0.322512
SRRM2	Cluster.Name8	0.00189425	-0.246725	-0.351255
IL32	Cluster.Name8	6.62831e-53	0.869915	1.2383
LITAF	Cluster.Name8	1.2716e-26	-0.375354	-0.539193
GGA2	Cluster.Name8	0.00157892	-0.552931	-0.754158
IL21R	Cluster.Name8	0.00251305	-0.477203	-0.658897
MAZ	Cluster.Name8	6.06359e-06	-0.628478	-0.861231
TMEM219	Cluster.Name8	7.14127e-05	0.416668	0.578824
ALDOA	Cluster.Name8	7.83347e-06	-0.222895	-0.31911
CFAP20	Cluster.Name8	0.000183971	-0.725785	-0.962854
PLCG2	Cluster.Name8	7.51193e-05	1.1039	1.26512
ZDHHC7	Cluster.Name8	0.000413334	-0.491799	-0.679069
MAP1LC3B	Cluster.Name8	3.08391e-09	-0.334779	-0.477345
SLC7A5	Cluster.Name8	6.33938e-12	-0.490238	-0.69362
APRT	Cluster.Name8	7.71029e-09	0.402886	0.568158
ANKRD11	Cluster.Name8	0.00133041	-0.396589	-0.555187
RPL13	Cluster.Name8	6.13202e-13	0.139099	0.200555
KDM6B	Cluster.Name8	0.000212008	-0.544971	-0.751431
UBB	Cluster.Name8	0.00102882	-0.147142	-0.211407
MAP2K3	Cluster.Name8	7.68212e-10	-0.479065	-0.675851
CCL5	Cluster.Name8	1.42807e-181	0.590341	0.85094
CCL3	Cluster.Name8	1.18139e-27	1.22707	1.74965
CCL4	Cluster.Name8	5.69581e-11	0.518092	0.746409
CCL3L3	Cluster.Name8	1.63024e-77	2.23108	3.10243
CCL4L2	Cluster.Name8	8.40648e-26	1.33525	1.91125
CISD3	Cluster.Name8	0.00129277	1.11362	1.18799
RPL19	Cluster.Name8	0.00035752	0.0590463	0.0851378
RARA	Cluster.Name8	1.25335e-06	-0.715656	-0.971439
AC109326.1	Cluster.Name8	3.01635e-09	0.702098	0.96649
MRPL10	Cluster.Name8	0.00080239	0.288375	0.408362
DDX5	Cluster.Name8	9.72273e-06	-0.155279	-0.223314
GNA13	Cluster.Name8	2.56433e-12	0.491829	0.692281
SLC9A3R1	Cluster.Name8	0.0390767	-0.346385	-0.484504
TSEN54	Cluster.Name8	0.00388239	-0.375055	-0.525191
H3F3B	Cluster.Name8	1.53674e-81	0.314827	0.453874
SRSF2	Cluster.Name8	7.75663e-27	-0.45877	-0.656565
SOCS3	Cluster.Name8	0.000150648	0.564847	0.762557
ACTG1	Cluster.Name8	2.79442e-31	0.344963	0.496437
ARHGDIA	Cluster.Name8	1.56445e-08	-0.32	-0.456103
CSNK1D	Cluster.Name8	8.54425e-06	-0.351792	-0.498268
NARF	Cluster.Name8	0.00629709	-0.416213	-0.57967
WDR45B	Cluster.Name8	0.037276	-0.42624	-0.585893
METRNL	Cluster.Name8	0.000175849	-0.411966	-0.577038
LPIN2	Cluster.Name8	0.0228086	0.507406	0.677288
RIOK3	Cluster.Name8	0.0449476	-0.264134	-0.373772
RNF125	Cluster.Name8	0.00975535	-0.438399	-0.605475
RNF138	Cluster.Name8	0.000215993	-0.423007	-0.59055
PMAIP1	Cluster.Name8	0	2.20706	3.1709
DSTN	Cluster.Name8	4.26074e-17	-0.598677	-0.852228
RRBP1	Cluster.Name8	0.00292233	-0.633769	-0.852289
CST7	Cluster.Name8	0.0358556	0.173759	0.249039
PHF20	Cluster.Name8	9.80597e-05	0.336872	0.47541
PPP1R16B	Cluster.Name8	0.000828604	-0.43319	-0.604419
ZNFX1	Cluster.Name8	4.82291e-37	0.984698	1.36375
B4GALT5	Cluster.Name8	1.74338e-09	1.16857	1.41463
CEBPB	Cluster.Name8	2.54102e-07	-0.667596	-0.919466
RBM38	Cluster.Name8	2.57391e-05	-0.352538	-0.498157
ZBP1	Cluster.Name8	1.98976e-06	0.548983	0.756817
PSMA7	Cluster.Name8	5.2702e-14	-0.392614	-0.56004
ADRM1	Cluster.Name8	0.00283117	-0.277236	-0.392481
MIDN	Cluster.Name8	0.00497334	-0.39533	-0.551186
OAZ1	Cluster.Name8	0.0177799	0.290655	0.409242
ZBTB7A	Cluster.Name8	0.00198127	-0.678502	-0.900486
CD70	Cluster.Name8	5.78345e-11	2.18199	2.07824
RPS28	Cluster.Name8	4.23585e-12	0.0926354	0.133557
JUNB	Cluster.Name8	1.28557e-05	-0.224049	-0.322664
PRDX2	Cluster.Name8	0.000304689	0.587109	0.783475
CALR	Cluster.Name8	1.11352e-10	-0.347992	-0.497922
IER2	Cluster.Name8	0.00833669	-0.16899	-0.242761
ADGRE5	Cluster.Name8	1.11949e-22	0.44386	0.634603
DDX39A	Cluster.Name8	0.00202497	-0.295826	-0.4191
DNAJB1	Cluster.Name8	0.000229551	-0.245414	-0.350956
TPM4	Cluster.Name8	0.00701463	-0.540338	-0.736081
KLF2	Cluster.Name8	6.61411e-10	-0.322968	-0.46191
BISPR	Cluster.Name8	0.000916006	1.00334	1.13553
RPL18A	Cluster.Name8	0.00592349	0.0652679	0.0940713
FXYD5	Cluster.Name8	0.00230846	-0.16971	-0.243529
HCST	Cluster.Name8	0.000110913	0.207081	0.296588
TYROBP	Cluster.Name8	6.97312e-06	-0.593992	-0.837965
ZFP36	Cluster.Name8	5.09929e-42	-0.453879	-0.65387
SERTAD1	Cluster.Name8	7.92441e-16	-0.45386	-0.647232
SERTAD3	Cluster.Name8	1.96826e-10	-0.784428	-1.08045
TGFB1	Cluster.Name8	1.6966e-31	-0.489814	-0.700933
ARHGEF1	Cluster.Name8	0.000165623	0.320827	0.452869
BCL3	Cluster.Name8	0.000759085	-0.517547	-0.712584
TRAPPC6A	Cluster.Name8	0.00281755	0.521824	0.700357
BBC3	Cluster.Name8	0.00726516	-0.61255	-0.819396
PPP1R15A	Cluster.Name8	1.66652e-30	0.435256	0.623984
NR1H2	Cluster.Name8	0.0169828	-0.318888	-0.448552
MYADM	Cluster.Name8	0.00250027	-0.378271	-0.531457
RPS4Y1	Cluster.Name8	9.72298e-08	-0.328329	-0.470753
DDX3Y	Cluster.Name8	0.00524203	-0.414732	-0.581001
USP18	Cluster.Name8	0.00853008	1.40037	1.23709
TOM1	Cluster.Name8	0.00638275	-0.454564	-0.626675
APOL6	Cluster.Name8	1.39029e-19	0.712546	0.992486
RAC2	Cluster.Name8	0.038256	0.285483	0.402348
SH3BP1	Cluster.Name8	0.000880364	0.63365	0.827481
MAFF	Cluster.Name8	0.00115646	-0.396282	-0.557958
APOBEC3G	Cluster.Name8	0.0362261	-0.477682	-0.654037
TYMP	Cluster.Name8	0.00139362	1.13467	1.22585
BTG3	Cluster.Name8	5.85229e-15	0.472528	0.668657
C21orf91	Cluster.Name8	0.00271713	0.574097	0.764224
USP16	Cluster.Name8	0.0111863	-0.312077	-0.440087
IFNAR2	Cluster.Name8	0.00520326	0.662196	0.845833
MX2	Cluster.Name8	0.000127001	0.978511	1.15882
MT-ATP6	Cluster.Name8	0.0185578	-0.122178	-0.175851

## Sheet: cluster_ex_term_8_vs_5_sig
gene_short_name	term	q_value	estimate	normalized_effect
HES4	Cluster.Name8	0.00195047	2.10828	1.35736
ISG15	Cluster.Name8	1.95811e-245	2.59489	3.65418
TNFRSF25	Cluster.Name8	0.0442368	0.692012	0.849933
SLC25A33	Cluster.Name8	8.13846e-11	0.779957	1.0407
EFHD2	Cluster.Name8	1.49611e-05	-0.403457	-0.568572
IFFO2	Cluster.Name8	0.00157853	1.0206	1.09677
ID3	Cluster.Name8	8.59574e-08	2.21882	1.90692
SH3BGRL3	Cluster.Name8	2.42655e-15	-0.240465	-0.346038
HMGN2	Cluster.Name8	9.56864e-06	-0.237754	-0.340117
SNHG12	Cluster.Name8	2.24166e-10	0.619345	0.848976
MARCKSL1	Cluster.Name8	3.0469e-06	0.454126	0.632574
YARS	Cluster.Name8	3.01814e-05	-0.566689	-0.780092
MFSD2A	Cluster.Name8	1.40957e-05	1.65403	1.38826
CTPS1	Cluster.Name8	3.41933e-05	0.484991	0.665679
PLK3	Cluster.Name8	1.13551e-06	0.713599	0.939773
JUN	Cluster.Name8	8.79529e-15	0.312097	0.449419
PDE4B	Cluster.Name8	4.73025e-31	0.846609	1.18292
GADD45A	Cluster.Name8	6.19168e-09	0.651066	0.885873
DNAJB4	Cluster.Name8	4.73565e-60	1.86764	2.42545
IFI44	Cluster.Name8	2.87163e-23	1.65942	2.02023
LMO4	Cluster.Name8	1.27069e-20	0.86537	1.18053
GBP4	Cluster.Name8	1.32705e-16	1.21092	1.50825
GBP5	Cluster.Name8	0.00845213	0.451729	0.615535
TMED5	Cluster.Name8	0.00504736	0.450053	0.612936
SLC35A3	Cluster.Name8	0.00113967	0.855518	1.02744
MFSD14A	Cluster.Name8	4.86531e-16	0.608844	0.846298
CDC14A	Cluster.Name8	0.000371307	0.635605	0.830585
FAM212B	Cluster.Name8	9.66403e-07	1.74282	1.50793
BCAS2	Cluster.Name8	3.83513e-07	0.329463	0.466684
CD2	Cluster.Name8	8.76691e-06	0.448949	0.623578
RNVU1-19	Cluster.Name8	0.0273426	1.01941	1.07683
TXNIP	Cluster.Name8	2.4349e-21	-0.411034	-0.590257
MCL1	Cluster.Name8	1.81042e-05	0.288802	0.41115
S100A6	Cluster.Name8	5.60619e-05	-0.198503	-0.28508
ASH1L	Cluster.Name8	0.0190078	-0.615676	-0.816913
ETV3	Cluster.Name8	8.03368e-121	1.7474	2.40519
CD48	Cluster.Name8	7.97778e-05	0.248828	0.354445
SLAMF7	Cluster.Name8	5.52542e-06	0.844822	1.05504
XCL2	Cluster.Name8	1.49353e-39	1.59328	2.21137
XCL1	Cluster.Name8	3.77354e-59	1.65327	2.34329
ATP1B1	Cluster.Name8	0.000210054	1.41861	1.33234
RGS1	Cluster.Name8	2.4514e-38	0.851331	1.20365
RGS2	Cluster.Name8	2.19697e-14	0.527611	0.744256
PTPRC	Cluster.Name8	0.00165006	-0.230464	-0.329129
BTG2	Cluster.Name8	2.70496e-26	0.45738	0.654061
LAX1	Cluster.Name8	3.03603e-12	0.87532	1.15195
NUCKS1	Cluster.Name8	0.0178981	-0.336651	-0.473038
AL591846.1	Cluster.Name8	3.9467e-23	1.74632	2.2245
ATF3	Cluster.Name8	1.02137e-72	1.44699	2.01778
DUSP10	Cluster.Name8	0.0172893	0.311134	0.436336
MIA3	Cluster.Name8	1.71808e-15	0.690244	0.950764
TP53BP2	Cluster.Name8	0.000526942	0.529605	0.712937
DEGS1	Cluster.Name8	5.33418e-07	0.559192	0.762979
GUK1	Cluster.Name8	0.000272489	-0.184677	-0.26452
ARID4B	Cluster.Name8	6.28847e-18	0.409724	0.583612
CMPK2	Cluster.Name8	0.00658639	1.1609	1.15916
RSAD2	Cluster.Name8	3.00402e-14	3.9616	2.85571
ID2	Cluster.Name8	5.78195e-34	0.535016	0.765054
TRIB2	Cluster.Name8	5.63138e-08	0.859952	1.09891
RHOB	Cluster.Name8	8.2585e-11	0.599964	0.834459
RAB10	Cluster.Name8	3.58337e-07	0.591131	0.799769
RBKS	Cluster.Name8	8.83938e-22	1.16665	1.53994
YPEL5	Cluster.Name8	1.45173e-11	0.281943	0.403744
LBH	Cluster.Name8	0.0056386	0.351925	0.49135
CDC42EP3	Cluster.Name8	1.98448e-93	1.22438	1.72085
SRSF7	Cluster.Name8	4.9858e-32	0.367347	0.527413
ZFP36L2	Cluster.Name8	2.55385e-26	0.328872	0.473187
FOXN2	Cluster.Name8	0.00264527	0.439736	0.603247
RPS27A	Cluster.Name8	1.87742e-05	-0.0625083	-0.0901374
REL	Cluster.Name8	4.85141e-09	0.297093	0.423854
PNO1	Cluster.Name8	7.5749e-07	0.625257	0.838024
MXD1	Cluster.Name8	0.00559922	0.571046	0.744578
MTHFD2	Cluster.Name8	7.87846e-06	0.745703	0.95865
TMSB10	Cluster.Name8	1.48499e-10	-0.153404	-0.221068
MAT2A	Cluster.Name8	0.02797	0.531216	0.697765
VAMP8	Cluster.Name8	0.00164346	-0.442223	-0.612129
CYTOR	Cluster.Name8	2.50823e-26	0.635009	0.897053
ARID5A	Cluster.Name8	0.000141358	0.295658	0.418858
RNF149	Cluster.Name8	9.71391e-81	1.19963	1.67774
IL18RAP	Cluster.Name8	0.0137363	1.89697	1.15281
BCL2L11	Cluster.Name8	1.05214e-34	0.99478	1.37315
MIR4435-2HG	Cluster.Name8	1.46588e-11	0.750403	1.01391
CXCR4	Cluster.Name8	1.48964e-06	0.177343	0.255169
NR4A2	Cluster.Name8	1.13937e-51	0.535613	0.768965
IFIH1	Cluster.Name8	6.77556e-175	3.2076	4.24029
GCA	Cluster.Name8	2.07689e-08	1.82957	1.76651
HSPD1	Cluster.Name8	0.0101227	0.39577	0.545688
CASP8	Cluster.Name8	1.35847e-06	-0.609545	-0.840831
NOP58	Cluster.Name8	3.00454e-19	0.50409	0.713421
RPL37A	Cluster.Name8	8.46599e-08	-0.100173	-0.144355
ARPC2	Cluster.Name8	1.2108e-15	-0.279974	-0.401803
TUBA4A	Cluster.Name8	8.31918e-19	0.362674	0.519576
SP140	Cluster.Name8	7.30434e-18	0.811066	1.09904
2023-09-02	Cluster.Name8	1.08327e-05	-0.557656	-0.769552
SATB1	Cluster.Name8	0.000487319	0.782947	0.982156
TRANK1	Cluster.Name8	0.000346855	0.668742	0.863567
GOLGA4	Cluster.Name8	0.0278804	-0.382334	-0.533119
CSRNP1	Cluster.Name8	3.04502e-19	0.465992	0.662531
CCDC12	Cluster.Name8	0.00132434	-0.268633	-0.381471
TMA7	Cluster.Name8	9.24882e-30	-0.296793	-0.426683
SELENOK	Cluster.Name8	6.12411e-43	0.515402	0.736335
ARHGEF3	Cluster.Name8	2.06588e-07	0.589814	0.802112
NFKBIZ	Cluster.Name8	5.97588e-226	1.98023	2.7757
TIGIT	Cluster.Name8	0.0345921	0.585854	0.754961
ZBTB20	Cluster.Name8	3.12464e-07	0.751618	0.985483
PARP14	Cluster.Name8	0.0146502	0.595333	0.767533
AC092902.5	Cluster.Name8	0.000172665	1.41146	1.30167
ZBTB38	Cluster.Name8	0.000550544	-0.508425	-0.702439
SERP1	Cluster.Name8	0.000508397	0.282505	0.400086
TIPARP	Cluster.Name8	3.45723e-12	0.49629	0.697423
CCNL1	Cluster.Name8	3.12677e-08	0.272285	0.388977
TNIK	Cluster.Name8	3.41375e-18	0.851179	1.15492
FNDC3B	Cluster.Name8	6.26162e-06	0.926745	1.12495
EIF4A2	Cluster.Name8	2.07983e-05	0.266649	0.379464
RTP4	Cluster.Name8	3.34451e-19	1.78505	1.95359
BCL6	Cluster.Name8	2.94387e-32	1.59005	1.99544
HAUS3	Cluster.Name8	9.45826e-39	0.806821	1.13248
CD38	Cluster.Name8	3.03306e-23	1.76418	2.04176
LAP3	Cluster.Name8	1.72206e-14	0.651873	0.899996
RFC1	Cluster.Name8	0.000137866	0.357039	0.500559
RHOH	Cluster.Name8	4.47366e-54	0.711787	1.0133
OCIAD2	Cluster.Name8	0.0013723	-0.320639	-0.45289
AFF1	Cluster.Name8	5.97485e-06	0.839168	1.04536
HERC6	Cluster.Name8	2.9162e-07	1.4433	1.44809
HERC5	Cluster.Name8	1.0881e-253	2.57281	3.55739
GPRIN3	Cluster.Name8	0.000284272	0.563039	0.752439
AF213884.3	Cluster.Name8	0.00446235	0.716791	0.891314
NFKB1	Cluster.Name8	7.53761e-11	0.532503	0.742885
SPRY1	Cluster.Name8	0.0330658	1.11041	1.13454
NOCT	Cluster.Name8	0.00288761	0.52783	0.70325
SMARCA5	Cluster.Name8	1.28629e-13	0.586165	0.816398
AC099343.3	Cluster.Name8	0.000519309	1.13582	1.19426
IL7R	Cluster.Name8	1.00922e-20	0.817178	1.1352
PTGER4	Cluster.Name8	4.75256e-99	1.0729	1.52301
AC025171.3	Cluster.Name8	0.00161767	0.659867	0.857074
ANXA2R	Cluster.Name8	5.77715e-78	1.361	1.90036
GZMK	Cluster.Name8	4.60671e-12	1.31955	1.70957
IL6ST	Cluster.Name8	0.000305081	0.588455	0.782039
GPBP1	Cluster.Name8	0.0118928	0.293448	0.412452
PLK2	Cluster.Name8	0.00214432	0.848192	1.00949
F2R	Cluster.Name8	2.94177e-05	-0.546373	-0.755986
SERINC5	Cluster.Name8	0.00742929	1.0421	1.12265
ELL2	Cluster.Name8	4.89252e-16	0.666806	0.924598
REEP5	Cluster.Name8	0.000116148	-0.350911	-0.495683
TNFAIP8	Cluster.Name8	3.05823e-05	0.782492	0.989399
EGR1	Cluster.Name8	0.0177878	0.680002	0.850541
ETF1	Cluster.Name8	0.0216146	0.291604	0.409632
RPS14	Cluster.Name8	2.01815e-11	-0.0887152	-0.127925
TNIP1	Cluster.Name8	0.029378	0.326055	0.453999
UBLCP1	Cluster.Name8	0.0488536	-0.663027	-0.861306
DUSP1	Cluster.Name8	3.52283e-13	0.248014	0.357001
RAB24	Cluster.Name8	0.000128421	0.627804	0.824843
PRELID1	Cluster.Name8	0.000233799	0.358967	0.503172
AL031963.3	Cluster.Name8	2.56171e-05	1.32552	1.30862
NEDD9	Cluster.Name8	3.96482e-157	1.76797	2.46381
GFOD1	Cluster.Name8	2.39836e-10	1.3002	1.51589
CD83	Cluster.Name8	2.70371e-10	0.626767	0.85984
SOX4	Cluster.Name8	0.00367115	1.19801	1.28315
GMNN	Cluster.Name8	6.96814e-16	0.873536	1.17217
ZNF184	Cluster.Name8	7.785e-09	0.973301	1.21407
HLA-H	Cluster.Name8	0.00127343	0.563888	0.75425
TRIM26	Cluster.Name8	2.28934e-71	1.29328	1.78372
HLA-C	Cluster.Name8	1.02304e-15	-0.179331	-0.258473
HLA-B	Cluster.Name8	8.85581e-42	-0.249193	-0.359325
LTA	Cluster.Name8	9.42738e-143	2.41341	3.23742
TNF	Cluster.Name8	1.00268e-136	1.6576	2.3702
LTB	Cluster.Name8	8.10142e-10	0.728053	0.988466
TAPBP	Cluster.Name8	0.000157077	0.270372	0.384007
SRSF3	Cluster.Name8	3.92614e-37	0.488204	0.697966
CDKN1A	Cluster.Name8	2.85993e-168	2.334	3.20248
CPNE5	Cluster.Name8	0.00749515	2.87042	1.26278
CCND3	Cluster.Name8	2.61682e-11	0.485088	0.680798
HSP90AB1	Cluster.Name8	2.32118e-17	0.312237	0.448262
PTP4A1	Cluster.Name8	4.69571e-05	0.356245	0.501394
SNHG5	Cluster.Name8	1.4577e-47	0.530305	0.758092
PNISR	Cluster.Name8	1.24003e-11	-0.393505	-0.560237
CRYBG1	Cluster.Name8	4.30572e-07	0.501346	0.69544
SCML4	Cluster.Name8	1.35589e-05	0.550136	0.746712
SNX3	Cluster.Name8	0.039982	-0.387834	-0.537013
SESN1	Cluster.Name8	7.09981e-07	0.829084	1.06044
AMD1	Cluster.Name8	1.35893e-07	0.350107	0.495528
REV3L	Cluster.Name8	3.70172e-07	0.919369	1.14827
TNFAIP3	Cluster.Name8	1.38486e-71	0.543111	0.781026
ABRACL	Cluster.Name8	0.00204894	0.513601	0.688013
CITED2	Cluster.Name8	3.80177e-95	0.948305	1.35238
STX11	Cluster.Name8	2.17872e-27	1.05668	1.42122
ULBP2	Cluster.Name8	2.95339e-06	1.47967	1.44527
SNX9	Cluster.Name8	6.58941e-18	1.0827	1.41135
DYNLT1	Cluster.Name8	0.0121674	-0.431587	-0.598212
NDUFA4	Cluster.Name8	0.00143786	-0.191144	-0.273489
AHR	Cluster.Name8	4.53699e-06	0.818476	1.04096
CYCS	Cluster.Name8	2.46563e-27	0.567328	0.804894
2023-09-07	Cluster.Name8	2.20086e-10	-0.34561	-0.493127
ELMO1	Cluster.Name8	0.00026456	0.480675	0.656346
SNHG15	Cluster.Name8	5.86257e-41	0.651719	0.926114
IGFBP3	Cluster.Name8	2.57527e-09	1.65403	1.65449
UPP1	Cluster.Name8	0.00071257	-0.33499	-0.473966
ASL	Cluster.Name8	2.71237e-05	0.849364	1.03978
CRCP	Cluster.Name8	1.88478e-08	0.704066	0.936812
TPST1	Cluster.Name8	1.87744e-06	1.32552	1.37924
SBDS	Cluster.Name8	1.30793e-06	0.232467	0.332633
DBF4	Cluster.Name8	0.0168227	0.258865	0.36641
GNB2	Cluster.Name8	1.91973e-05	-0.448539	-0.626608
PRKRIP1	Cluster.Name8	0.000368956	0.518215	0.698429
ORAI2	Cluster.Name8	1.09484e-05	1.23993	1.29916
NAMPT	Cluster.Name8	3.29351e-16	0.829785	1.12077
IFRD1	Cluster.Name8	1.43244e-33	0.71311	1.00857
LINC-PINT	Cluster.Name8	4.8506e-12	0.346965	0.494354
ZC3HAV1	Cluster.Name8	0	1.97343	2.80772
AC018644.1	Cluster.Name8	8.94656e-30	2.48022	2.62506
SSBP1	Cluster.Name8	0.0166267	-0.348849	-0.48826
TRBV24-1	Cluster.Name8	0.0043181	1.97066	1.98397
EZH2	Cluster.Name8	9.68034e-05	0.719042	0.920255
GIMAP7	Cluster.Name8	0.0107676	-0.51952	-0.711219
DNAJB6	Cluster.Name8	5.44381e-79	0.646639	0.925549
VIPR2	Cluster.Name8	0.000608939	-1.80124	-1.94653
CD99	Cluster.Name8	0.0030673	-0.146208	-0.210056
TMSB4X	Cluster.Name8	1.86369e-37	-0.281775	-0.406013
OFD1	Cluster.Name8	1.32273e-05	0.490326	0.672191
TXLNG	Cluster.Name8	7.71159e-07	0.623324	0.838193
SAT1	Cluster.Name8	2.97736e-64	0.739194	1.05693
MID1IP1	Cluster.Name8	1.94353e-42	2.40612	2.85191
PPP1R2P9	Cluster.Name8	0.00227948	2.10828	1.55729
KDM6A	Cluster.Name8	5.53432e-15	0.720752	0.987013
TSPYL2	Cluster.Name8	2.56771e-08	0.327923	0.468685
RPS4X	Cluster.Name8	5.62296e-10	0.0914283	0.131813
ITM2A	Cluster.Name8	1.09759e-07	-0.630265	-0.877588
TSC22D3	Cluster.Name8	0.000138858	-0.15679	-0.225699
ALG13	Cluster.Name8	0.045119	0.444419	0.601573
SASH3	Cluster.Name8	0.00297868	-0.46504	-0.642445
DUSP4	Cluster.Name8	7.51196e-05	0.608976	0.835168
ZNF703	Cluster.Name8	0.00276538	2.04114	1.23293
NSD3	Cluster.Name8	3.70408e-14	0.418335	0.593229
AC087623.3	Cluster.Name8	1.42164e-09	0.866946	1.12583
ZBTB10	Cluster.Name8	9.10739e-08	0.744617	0.990488
PDP1	Cluster.Name8	0.000142824	0.814214	1.00319
COX6C	Cluster.Name8	5.42535e-19	-0.390638	-0.558511
RNF19A	Cluster.Name8	8.55021e-25	0.566494	0.801964
PABPC1	Cluster.Name8	1.61574e-05	0.164284	0.235944
ENPP2	Cluster.Name8	1.67688e-09	3.94656	2.39725
AC016405.3	Cluster.Name8	0.000588627	1.41146	1.30167
DERL1	Cluster.Name8	0.0413409	0.272371	0.383501
MYC	Cluster.Name8	2.12379e-08	1.51418	1.60385
CYC1	Cluster.Name8	0.0328491	-0.368942	-0.513772
MAF1	Cluster.Name8	0.0475885	-0.382013	-0.529573
PLIN2	Cluster.Name8	1.40249e-17	0.681285	0.945051
DDX58	Cluster.Name8	5.75996e-30	2.14465	2.37085
TOPORS	Cluster.Name8	3.97151e-12	0.662543	0.908039
DNAJA1	Cluster.Name8	1.60073e-29	0.431096	0.616751
KLF9	Cluster.Name8	1.22443e-25	0.722134	1.00953
ZFAND5	Cluster.Name8	4.79594e-06	0.392501	0.54973
ANXA1	Cluster.Name8	1.8009e-16	0.51227	0.728696
CKS2	Cluster.Name8	2.02472e-06	0.52161	0.717797
NINJ1	Cluster.Name8	7.52937e-12	0.531842	0.743511
NANS	Cluster.Name8	9.2573e-62	1.43293	1.94542
NR4A3	Cluster.Name8	9.34591e-22	0.760207	1.05384
RGS3	Cluster.Name8	9.96234e-102	1.86743	2.5269
TNFSF8	Cluster.Name8	0.00325175	1.07866	1.14345
ARPC5L	Cluster.Name8	4.25592e-22	-0.431175	-0.616667
HSPA5	Cluster.Name8	2.91744e-05	0.200579	0.287908
ZNF79	Cluster.Name8	0.00761116	0.973301	1.04688
TUBB4B	Cluster.Name8	1.82943e-23	0.437193	0.624985
IFITM1	Cluster.Name8	7.63762e-13	0.260264	0.374251
WEE1	Cluster.Name8	0.00614946	1.02365	1.07393
TTC17	Cluster.Name8	0.0138348	-0.438768	-0.603829
CD5	Cluster.Name8	0.0117926	0.383244	0.53112
PPP1R14B	Cluster.Name8	4.53378e-07	-1.33731	-1.70418
MALAT1	Cluster.Name8	2.82281e-08	-0.142285	-0.205245
CTSW	Cluster.Name8	0.000957726	-0.16661	-0.239432
CCDC85B	Cluster.Name8	7.16117e-38	0.685229	0.968496
FOSL1	Cluster.Name8	0.000235908	2.39596	1.65757
DRAP1	Cluster.Name8	2.81762e-35	0.597575	0.848716
CTSC	Cluster.Name8	0.0325291	-0.348254	-0.487071
TMEM123	Cluster.Name8	2.05224e-17	0.69558	0.963304
IL10RA	Cluster.Name8	2.72954e-09	0.420514	0.592085
CD3G	Cluster.Name8	0.000747992	-0.299871	-0.425603
DDX6	Cluster.Name8	0.00551205	-0.248376	-0.353484
H2AFX	Cluster.Name8	2.94138e-33	0.740405	1.03969
HSPA8	Cluster.Name8	8.28365e-07	0.207849	0.298203
IDI1	Cluster.Name8	3.62804e-11	0.371194	0.527253
KLF6	Cluster.Name8	5.94979e-11	0.235908	0.339292
PFKFB3	Cluster.Name8	1.3295e-05	0.704857	0.917043
GATA3	Cluster.Name8	0.00577822	0.376381	0.524961
VIM	Cluster.Name8	0.0101065	0.21395	0.306752
MAP3K8	Cluster.Name8	4.37477e-06	0.345281	0.490153
CREM	Cluster.Name8	1.74848e-24	0.650723	0.916624
CCDC6	Cluster.Name8	8.24499e-06	0.553134	0.753881
JMJD1C	Cluster.Name8	1.24908e-10	0.479974	0.674293
SRGN	Cluster.Name8	5.69385e-85	0.441143	0.635028
SAR1A	Cluster.Name8	3.61264e-13	0.471544	0.664134
PPA1	Cluster.Name8	1.04365e-10	0.637387	0.872546
VSIR	Cluster.Name8	0.0298937	0.380495	0.523936
CCSER2	Cluster.Name8	8.36071e-06	-0.528114	-0.73385
CH25H	Cluster.Name8	1.68183e-05	1.70282	1.59986
IFIT2	Cluster.Name8	0	3.38816	4.83514
IFIT3	Cluster.Name8	1.34980710706412e-318	3.76683	5.26281
IFIT1	Cluster.Name8	9.70099e-146	4.27792	5.35693
IFIT5	Cluster.Name8	5.08585e-37	1.41764	1.85822
PCGF5	Cluster.Name8	4.09461e-20	0.515622	0.729262
DUSP5	Cluster.Name8	4.35486e-13	0.865057	1.14216
FAM160B1	Cluster.Name8	0.0109485	-0.50075	-0.684413
OAT	Cluster.Name8	0.00083529	0.420321	0.578988
PPP2R2D	Cluster.Name8	5.18318e-21	0.957128	1.285
TAPBPL	Cluster.Name8	0.00481457	0.74875	0.905723
SLC2A3	Cluster.Name8	6.76491e-60	0.851373	1.21356
KLRB1	Cluster.Name8	4.1201e-05	0.419506	0.596704
CD69	Cluster.Name8	8.9027e-177	0.880579	1.2665
CLEC2B	Cluster.Name8	1.16915e-13	0.326097	0.466577
GABARAPL1	Cluster.Name8	1.76453e-31	0.522365	0.744284
YBX3	Cluster.Name8	7.7477e-18	1.28691	1.62008
ARHGDIB	Cluster.Name8	0.000392719	-0.158899	-0.228249
RHEBL1	Cluster.Name8	1.0206e-135	2.08029	2.82885
TUBA1C	Cluster.Name8	0.0414083	0.466149	0.62819
DAZAP2	Cluster.Name8	3.46509e-05	-0.188129	-0.269713
RPS26	Cluster.Name8	9.1764e-06	-0.135269	-0.19498
RPL41	Cluster.Name8	0.00181206	-0.0503879	-0.0726747
MYL6	Cluster.Name8	2.60252e-05	-0.207434	-0.297285
BAZ2A	Cluster.Name8	0.00412986	-0.559636	-0.75897
HELB	Cluster.Name8	7.72551e-98	1.85814	2.51485
THAP2	Cluster.Name8	2.41204e-10	0.838305	1.09933
BTG1	Cluster.Name8	1.96766e-47	0.315846	0.454904
CDK17	Cluster.Name8	7.00762e-13	0.420536	0.595507
CFAP54	Cluster.Name8	0.000202199	1.23689	1.24795
WASHC4	Cluster.Name8	0.0470794	0.615132	0.779464
PPP1CC	Cluster.Name8	0.0119506	0.259025	0.366264
OAS3	Cluster.Name8	0.000225355	1.48413	1.2895
OAS2	Cluster.Name8	5.50112e-56	2.19925	2.70381
DYNLL1	Cluster.Name8	0.0169631	0.365042	0.506298
OASL	Cluster.Name8	0	2.53694	3.62811
VPS37B	Cluster.Name8	2.3759e-23	0.633252	0.888434
AC027290.2	Cluster.Name8	8.70979e-20	0.671638	0.935975
UBC	Cluster.Name8	1.0716e-67	0.323427	0.465969
HMGB1	Cluster.Name8	1.6625e-06	-0.197447	-0.283448
HSPH1	Cluster.Name8	3.60806e-06	0.508374	0.700066
ELF1	Cluster.Name8	3.20467e-20	0.371485	0.531183
RGCC	Cluster.Name8	2.75438e-19	0.639235	0.905508
LRCH1	Cluster.Name8	0.0320775	0.687944	0.841851
ITM2B	Cluster.Name8	1.40218e-21	-0.384264	-0.550224
GPR183	Cluster.Name8	9.60891e-21	1.22927	1.62266
PNP	Cluster.Name8	0.000827315	0.587862	0.780425
GZMH	Cluster.Name8	9.88101e-05	-0.200278	-0.287643
GZMB	Cluster.Name8	1.08954e-20	-0.475084	-0.680592
FAM177A1	Cluster.Name8	0.000124071	0.249382	0.355557
NFKBIA	Cluster.Name8	1.24617e-10	0.237929	0.342406
MGAT2	Cluster.Name8	0.0122624	0.755434	0.923057
GCH1	Cluster.Name8	8.57676e-06	0.665761	0.874868
PSMA3	Cluster.Name8	1.09057e-27	0.687368	0.963555
HIF1A	Cluster.Name8	9.36799e-32	0.615071	0.87142
ZFP36L1	Cluster.Name8	4.36107e-11	0.379388	0.541936
SRSF5	Cluster.Name8	0.00177893	0.152165	0.218485
FOS	Cluster.Name8	1.92068e-129	0.805176	1.16002
CALM1	Cluster.Name8	2.36463e-05	-0.125264	-0.180317
EIF5	Cluster.Name8	0.000181789	0.219529	0.313521
C14orf2	Cluster.Name8	2.18512e-05	-0.259302	-0.369869
NIPA2	Cluster.Name8	0.0195434	0.452039	0.609712
NSMCE3	Cluster.Name8	0.000224975	0.516375	0.699679
ARHGAP11B	Cluster.Name8	1.00569e-21	2.10828	2.21251
SRP14	Cluster.Name8	0.000443816	-0.161793	-0.232142
EHD4	Cluster.Name8	4.30912e-52	1.2062	1.65159
B2M	Cluster.Name8	2.21264e-11	-0.127472	-0.183834
LYSMD2	Cluster.Name8	1.05941e-07	0.631327	0.853264
PPIB	Cluster.Name8	3.67258e-06	-0.225765	-0.323348
RPLP1	Cluster.Name8	0.0168364	0.0610686	0.0880696
ISG20	Cluster.Name8	2.15361e-112	0.930987	1.32753
CIB1	Cluster.Name8	4.48595e-07	-0.304273	-0.434079
ELOB	Cluster.Name8	0.0079037	-0.189692	-0.271102
SOCS1	Cluster.Name8	1.9501e-17	0.732664	1.01193
TXNDC11	Cluster.Name8	0.00258095	0.458726	0.623859
GSPT1	Cluster.Name8	0.000359319	0.441955	0.60881
RPS15A	Cluster.Name8	4.86457e-12	-0.104742	-0.15101
ALDOA	Cluster.Name8	0.00378557	-0.180844	-0.258866
PPP4C	Cluster.Name8	0.045362	-0.384466	-0.531958
YPEL3	Cluster.Name8	0.000245306	-0.552034	-0.754525
N4BP1	Cluster.Name8	0.00361187	0.441795	0.602505
MT2A	Cluster.Name8	1.21959e-45	0.720652	1.03534
FAM96B	Cluster.Name8	2.49221e-05	-0.392802	-0.552119
COX4I1	Cluster.Name8	0.00216239	-0.114228	-0.164317
PFN1	Cluster.Name8	7.9768e-14	-0.230985	-0.332497
EIF5A	Cluster.Name8	0.0310565	-0.187122	-0.26768
TRAPPC1	Cluster.Name8	0.000582672	-0.525481	-0.72155
VAMP2	Cluster.Name8	2.70999e-06	-0.410962	-0.579601
RASD1	Cluster.Name8	0.00181692	1.4433	1.3495
AC022916.1	Cluster.Name8	0.00178165	1.36634	1.21509
CCL5	Cluster.Name8	1.27912e-74	0.341237	0.491926
CCL3	Cluster.Name8	3.75963e-11	0.722067	1.03263
CCL4	Cluster.Name8	0.00938268	0.318126	0.458385
CCL3L3	Cluster.Name8	3.82622e-121	2.1644	3.01433
CCL4L2	Cluster.Name8	4.66711e-37	1.34611	1.92669
PSMB3	Cluster.Name8	0.00137323	-0.396616	-0.553563
MIEN1	Cluster.Name8	0.0155072	-0.405749	-0.562131
EIF1	Cluster.Name8	7.96062e-16	0.132582	0.191168
DHX58	Cluster.Name8	0.000996856	1.74934	1.25634
RPL27	Cluster.Name8	0.00107792	-0.105014	-0.151163
LIMD2	Cluster.Name8	5.44952e-20	-0.44889	-0.641251
GNA13	Cluster.Name8	4.67411e-47	0.906921	1.26856
KPNA2	Cluster.Name8	1.67225e-13	0.597423	0.831227
SLC9A3R1	Cluster.Name8	0.00646188	-0.378131	-0.529148
JPT1	Cluster.Name8	0.00390434	0.450053	0.615672
TSEN54	Cluster.Name8	9.55692e-08	-0.493319	-0.691888
H3F3B	Cluster.Name8	1.51963e-151	0.429805	0.619605
SOCS3	Cluster.Name8	1.16313e-27	1.25822	1.64838
USP36	Cluster.Name8	6.39244e-05	0.431251	0.597558
CBX4	Cluster.Name8	1.70193e-06	0.496986	0.686418
EIF4A3	Cluster.Name8	5.19211e-13	0.521662	0.730941
ACTG1	Cluster.Name8	8.4267e-90	0.567638	0.81663
AP000919.2	Cluster.Name8	0.00327513	3.34042	1.46164
MYL12A	Cluster.Name8	5.21291e-06	-0.23799	-0.340824
MYL12B	Cluster.Name8	1.37525e-14	-0.435815	-0.620634
PMAIP1	Cluster.Name8	0	2.41371	3.46564
BCL2	Cluster.Name8	0.000491094	0.947325	1.07906
ID1	Cluster.Name8	0.0100264	0.683048	0.914191
PHF20	Cluster.Name8	3.14695e-07	0.378454	0.533833
SLA2	Cluster.Name8	0.000312088	0.272577	0.387168
PPP1R16B	Cluster.Name8	0.00886627	-0.407535	-0.568397
TOP1	Cluster.Name8	0.000112001	0.336498	0.474447
STK4	Cluster.Name8	1.65896e-05	-0.303576	-0.431677
ZNFX1	Cluster.Name8	1.01562e-40	0.997803	1.38149
ZFAS1	Cluster.Name8	6.88331e-06	0.239917	0.342686
B4GALT5	Cluster.Name8	3.27124e-12	1.24445	1.49609
PSMA7	Cluster.Name8	0.000603016	-0.254684	-0.363016
PPDPF	Cluster.Name8	1.4577e-14	-0.238203	-0.342364
GZMM	Cluster.Name8	4.96541e-06	-0.228022	-0.326516
GADD45B	Cluster.Name8	3.54394e-10	0.291223	0.418151
AES	Cluster.Name8	1.74645e-05	-0.232862	-0.333237
ZBTB7A	Cluster.Name8	3.84771e-05	-0.790891	-1.05378
TNFSF9	Cluster.Name8	6.76677e-07	0.741573	0.991878
CD70	Cluster.Name8	9.05474e-14	2.0082	1.97016
PET100	Cluster.Name8	0.00812568	-0.234726	-0.334044
CDKN2D	Cluster.Name8	0.000175352	-0.432604	-0.606454
WDR83OS	Cluster.Name8	0.000112725	-0.334124	-0.472156
ADGRE5	Cluster.Name8	3.34188e-43	0.603555	0.862225
KLF2	Cluster.Name8	9.61488e-08	-0.302897	-0.433168
SERTAD3	Cluster.Name8	2.23379e-06	-0.656757	-0.902209
TGFB1	Cluster.Name8	1.61292e-06	-0.262963	-0.375963
RPS19	Cluster.Name8	4.77186e-05	-0.0803378	-0.115842
EMP3	Cluster.Name8	1.13398e-09	-0.428223	-0.6087
PPP1R15A	Cluster.Name8	5.31892e-62	0.623989	0.893944
NKG7	Cluster.Name8	7.85866e-14	-0.151797	-0.218836
ZNF331	Cluster.Name8	2.90878e-19	0.586786	0.828135
RPS4Y1	Cluster.Name8	3.68092e-32	-0.53735	-0.770884
USP18	Cluster.Name8	3.90741e-05	1.54866	1.32819
XBP1	Cluster.Name8	0.00165733	0.322863	0.454379
APOL6	Cluster.Name8	3.7827e-22	0.705544	0.982864
LGALS1	Cluster.Name8	0.0157114	-0.375099	-0.534128
MAFF	Cluster.Name8	1.95429e-10	0.611939	0.84795
SUN2	Cluster.Name8	0.00850452	-0.418484	-0.580979
SYNGR1	Cluster.Name8	0.00580389	-0.86312	-1.11328
RPS19BP1	Cluster.Name8	0.00349735	-0.352418	-0.494504
TTC38	Cluster.Name8	0.00118656	-0.652257	-0.875036
PIM3	Cluster.Name8	0.000509323	0.339582	0.479091
SAMSN1	Cluster.Name8	0.00418259	0.361802	0.5052
BTG3	Cluster.Name8	1.15521e-12	0.422921	0.598761
C21orf91	Cluster.Name8	5.44904e-06	0.663733	0.880158
BACH1	Cluster.Name8	4.3325e-07	0.589094	0.80137
MX2	Cluster.Name8	1.0511e-05	1.01555	1.1983
ITGB2	Cluster.Name8	0.0121577	-0.206496	-0.295336
MT-CO1	Cluster.Name8	6.92421e-09	-0.137659	-0.19847
MT-ATP6	Cluster.Name8	0.0218118	-0.117796	-0.169544

## Sheet: cluster_ex_term_6_vs_5_sig
gene_short_name	term	q_value	estimate	normalized_effect
MTCO3P12	Cluster.Name6	0.0337236	0.796986	0.824535
TNFRSF18	Cluster.Name6	9.39335e-07	1.64453	1.35707
CCNL2	Cluster.Name6	0.0122223	0.297583	0.405351
FAAP20	Cluster.Name6	0.0242605	-0.292169	-0.399722
SKI	Cluster.Name6	1.59022e-36	0.790783	1.08337
LRRC47	Cluster.Name6	0.00740753	0.373787	0.494982
RPL22	Cluster.Name6	0.000194159	-0.0861996	-0.123954
TNFRSF25	Cluster.Name6	0.00514889	0.559326	0.680571
PARK7	Cluster.Name6	0.0153798	-0.185546	-0.261963
ERRFI1	Cluster.Name6	0.00115444	0.68046	0.792017
ENO1	Cluster.Name6	0.000658585	-0.290493	-0.401492
SLC25A33	Cluster.Name6	6.79743e-24	0.76878	1.0254
AGTRAP	Cluster.Name6	0.00763106	-0.574224	-0.699161
TNFRSF1B	Cluster.Name6	2.11863e-10	0.3608	0.503494
CAPZB	Cluster.Name6	1.56291e-12	-0.356289	-0.499743
LUZP1	Cluster.Name6	5.17838e-16	0.610469	0.822054
RPL11	Cluster.Name6	0.00398971	-0.035355	-0.0509779
PITHD1	Cluster.Name6	1.67221e-07	0.292336	0.40884
SRRM1	Cluster.Name6	2.35123e-30	0.258703	0.370737
RUNX3	Cluster.Name6	8.14472e-20	0.269362	0.384497
TMEM57	Cluster.Name6	0.000642756	0.295167	0.407516
SH3BGRL3	Cluster.Name6	4.53148e-75	-0.320737	-0.461503
CD52	Cluster.Name6	1.079e-13	-0.201782	-0.289736
ZNF683	Cluster.Name6	5.86255e-24	0.656238	0.915114
HMGN2	Cluster.Name6	4.63419e-07	-0.159932	-0.228866
SESN2	Cluster.Name6	1.6841e-05	0.446554	0.594883
SNHG12	Cluster.Name6	2.44792e-22	0.612897	0.840016
YTHDF2	Cluster.Name6	2.37284e-05	0.245805	0.34485
EPB41	Cluster.Name6	2.90063e-07	-0.421531	-0.575574
LAPTM5	Cluster.Name6	6.9041e-13	0.187321	0.268393
PEF1	Cluster.Name6	0.0217474	-0.442479	-0.567485
LCK	Cluster.Name6	3.11667e-18	-0.484121	-0.674542
MARCKSL1	Cluster.Name6	7.97629e-33	0.611505	0.853845
SFPQ	Cluster.Name6	2.60714e-07	0.223079	0.31633
AC004865.2	Cluster.Name6	0.0126258	-0.717876	-0.799792
ZC3H12A	Cluster.Name6	0.000577121	0.260674	0.364455
AKIRIN1	Cluster.Name6	0.000296662	0.261424	0.363908
PABPC4	Cluster.Name6	2.4186e-21	0.623522	0.850572
CAP1	Cluster.Name6	6.60995e-14	-0.412955	-0.576216
RLF	Cluster.Name6	0.000729658	0.29939	0.412166
CTPS1	Cluster.Name6	3.70677e-23	0.592604	0.815295
YBX1	Cluster.Name6	8.32406e-08	0.106287	0.152785
SLC2A1	Cluster.Name6	9.39543e-09	0.481991	0.647686
PLK3	Cluster.Name6	4.93647e-22	0.820484	1.08493
PRDX1	Cluster.Name6	0.000216044	0.342589	0.4689
NASP	Cluster.Name6	2.12579e-38	0.586682	0.822433
EPS15	Cluster.Name6	0.0243792	-0.354973	-0.472887
MAGOH	Cluster.Name6	2.2743e-10	0.269542	0.38113
HSPB11	Cluster.Name6	7.41251e-10	-0.512104	-0.693561
JAK1	Cluster.Name6	0.0100353	0.133397	0.190454
PDE4B	Cluster.Name6	8.7584e-46	0.747452	1.04292
SERBP1	Cluster.Name6	0.0456943	0.139407	0.198249
GADD45A	Cluster.Name6	1.86256e-29	0.753157	1.02739
SRSF11	Cluster.Name6	0.00204916	0.152464	0.217244
CTH	Cluster.Name6	0.00443511	1.13531	0.956711
RABGGTB	Cluster.Name6	5.25747e-06	0.249836	0.351245
AK5	Cluster.Name6	0.000201743	1.91807	1.17259
PRKACB	Cluster.Name6	0.00143725	-0.388241	-0.519864
GNG5	Cluster.Name6	0.00862952	0.210183	0.295608
SELENOF	Cluster.Name6	0.0252083	-0.287812	-0.393807
TMED5	Cluster.Name6	0.00373409	0.327443	0.444472
DNTTIP2	Cluster.Name6	1.30526e-13	0.314093	0.443528
DPYD	Cluster.Name6	0.00245972	-0.490736	-0.626254
S1PR1	Cluster.Name6	0.000766754	0.328204	0.448604
WDR47	Cluster.Name6	4.25678e-06	0.589198	0.745899
SLC16A1	Cluster.Name6	0.00222129	0.442164	0.573862
BCAS2	Cluster.Name6	0.00148867	0.183599	0.259727
FAM46C	Cluster.Name6	1.15829e-21	0.36861	0.52251
RBM8A	Cluster.Name6	2.67937e-08	0.151629	0.217112
POLR3GL	Cluster.Name6	0.000140508	-0.515818	-0.665905
TXNIP	Cluster.Name6	9.77043e-53	-0.38642	-0.554945
MCL1	Cluster.Name6	5.683e-27	0.362086	0.515712
CDC42SE1	Cluster.Name6	0.00680924	-0.25128	-0.349305
S100A4	Cluster.Name6	7.5911e-18	-0.240504	-0.34571
RPS27	Cluster.Name6	1.55737e-10	-0.0468941	-0.0676371
ADAR	Cluster.Name6	0.0276496	-0.224381	-0.313453
DPM3	Cluster.Name6	4.87361e-10	-0.758889	-0.963337
KRTCAP2	Cluster.Name6	1.88947e-14	-0.379265	-0.532163
LMNA	Cluster.Name6	2.90641e-62	0.853822	1.19549
ETV3	Cluster.Name6	0.0247842	0.358086	0.475478
ARHGAP30	Cluster.Name6	0.0059763	-0.404317	-0.533776
B4GALT3	Cluster.Name6	0.013621	-0.44787	-0.574217
SDHC	Cluster.Name6	0.00053904	-0.456323	-0.597559
UAP1	Cluster.Name6	1.92005e-06	0.33534	0.464668
MGST3	Cluster.Name6	9.75718e-05	-0.501292	-0.649447
CD247	Cluster.Name6	1.79907e-06	0.170872	0.243888
RCSD1	Cluster.Name6	0.0470627	-0.348614	-0.463436
XCL2	Cluster.Name6	1.60442e-06	0.723783	0.988402
XCL1	Cluster.Name6	0.00155501	0.491702	0.689415
ATP1B1	Cluster.Name6	4.17984e-14	1.70437	1.6693
SUCO	Cluster.Name6	0.000412602	0.269326	0.374691
CACYBP	Cluster.Name6	2.50719e-08	0.282884	0.397866
IER5	Cluster.Name6	0.000232625	0.350402	0.477796
GLUL	Cluster.Name6	5.87494e-06	0.369277	0.505903
RGS16	Cluster.Name6	3.76924e-18	1.12631	1.39338
DHX9	Cluster.Name6	5.70677e-07	0.306611	0.427758
IVNS1ABP	Cluster.Name6	1.15452e-14	0.490592	0.675326
RGS1	Cluster.Name6	5.38895e-19	0.480011	0.676222
RGS2	Cluster.Name6	2.48628e-47	0.638749	0.902015
UCHL5	Cluster.Name6	0.00579485	-0.608042	-0.727137
TROVE2	Cluster.Name6	0.00150263	-0.263886	-0.366648
PTPRC	Cluster.Name6	1.00272e-06	-0.17684	-0.252618
LGR6	Cluster.Name6	2.31583e-05	-0.891671	-1.01712
BTG2	Cluster.Name6	1.06885e-26	0.325759	0.465581
NUCKS1	Cluster.Name6	4.92239e-16	-0.414383	-0.581624
RASSF5	Cluster.Name6	2.98941e-07	0.270996	0.381176
MAPKAPK2	Cluster.Name6	5.11434e-05	0.341409	0.469658
CD55	Cluster.Name6	6.12708e-08	0.343204	0.477449
TRAF3IP3	Cluster.Name6	1.80047e-06	-0.498488	-0.662159
ATF3	Cluster.Name6	8.35936e-10	0.524026	0.719208
DUSP10	Cluster.Name6	1.04278e-09	0.322437	0.452254
TP53BP2	Cluster.Name6	8.84744e-08	0.467725	0.628413
DEGS1	Cluster.Name6	1.06783e-05	0.378964	0.514629
SRP9	Cluster.Name6	0.035102	-0.258988	-0.357196
H3F3A	Cluster.Name6	4.74659e-09	0.147505	0.211494
GUK1	Cluster.Name6	2.9443e-06	-0.132372	-0.189637
IRF2BP2	Cluster.Name6	0.0011387	0.215281	0.303099
TOMM20	Cluster.Name6	0.0179075	0.127761	0.182159
ARID4B	Cluster.Name6	9.74135e-13	0.252932	0.359925
LYST	Cluster.Name6	4.65657e-14	-0.490882	-0.678021
HNRNPU	Cluster.Name6	0.00311103	0.172831	0.245359
TFB2M	Cluster.Name6	0.0176433	0.385743	0.505649
EIPR1	Cluster.Name6	0.0133848	-1.19544	-1.01683
ID2	Cluster.Name6	7.08532e-38	0.408701	0.584118
YWHAQ	Cluster.Name6	2.29866e-07	0.225205	0.319474
ODC1	Cluster.Name6	0.00383599	0.172523	0.245206
TTC32	Cluster.Name6	0.00698815	-0.569673	-0.705042
LAPTM4A	Cluster.Name6	3.09948e-10	0.266713	0.376733
NCOA1	Cluster.Name6	1.0336e-05	-0.572502	-0.734686
SLC5A6	Cluster.Name6	4.43462e-05	0.509304	0.655081
ATRAID	Cluster.Name6	3.14946e-05	-0.331772	-0.456666
SNX17	Cluster.Name6	1.97845e-05	-0.560235	-0.716174
NRBP1	Cluster.Name6	6.26417e-15	0.300846	0.425979
FOSL2	Cluster.Name6	9.74143e-19	0.44342	0.619985
PPP1CB	Cluster.Name6	3.61595e-09	0.415512	0.568668
YPEL5	Cluster.Name6	3.08688e-92	0.475196	0.680921
CEBPZ	Cluster.Name6	1.27901e-33	0.481421	0.679646
SRSF7	Cluster.Name6	2.29246e-97	0.421412	0.605108
EML4	Cluster.Name6	2.73795e-24	0.272133	0.389031
ZFP36L2	Cluster.Name6	2.53391e-139	0.495135	0.712552
EPAS1	Cluster.Name6	6.40838e-20	1.70821	1.8078
ERLEC1	Cluster.Name6	0.0431377	0.231277	0.321313
SPTBN1	Cluster.Name6	0.00364635	0.475237	0.611379
RPS27A	Cluster.Name6	5.5933e-16	-0.0602268	-0.0868474
REL	Cluster.Name6	1.11809e-12	0.232149	0.331084
RAB1A	Cluster.Name6	0.000984097	0.228357	0.319639
ACTR2	Cluster.Name6	9.49814e-06	-0.345814	-0.476391
PLEK	Cluster.Name6	2.91848e-07	-0.50996	-0.686172
ARHGAP25	Cluster.Name6	0.000474421	-0.520946	-0.664104
AAK1	Cluster.Name6	0.0123873	-0.198094	-0.278953
PCBP1	Cluster.Name6	0.000154244	-0.164593	-0.234367
FAM136A	Cluster.Name6	0.027211	0.327166	0.438937
DGUOK	Cluster.Name6	1.68361e-05	-0.487909	-0.645612
MTHFD2	Cluster.Name6	4.02368e-05	0.545022	0.693407
WDR54	Cluster.Name6	6.44591e-05	-0.62562	-0.773759
TMSB10	Cluster.Name6	2.63422e-82	-0.252029	-0.363174
MAT2A	Cluster.Name6	1.43323e-08	0.560199	0.736713
VAMP8	Cluster.Name6	3.11761e-06	-0.316894	-0.439791
VAMP5	Cluster.Name6	0.00135304	-0.331952	-0.452214
GNLY	Cluster.Name6	4.3532e-48	0.435009	0.627055
CD8A	Cluster.Name6	8.75246e-10	-0.206733	-0.295694
CD8B	Cluster.Name6	1.02817e-23	-0.434852	-0.616215
EIF2AK3	Cluster.Name6	0.0124607	0.503888	0.621905
DUSP2	Cluster.Name6	2.47436e-33	0.336526	0.483309
ARID5A	Cluster.Name6	2.86585e-09	0.256756	0.363622
ZAP70	Cluster.Name6	1.0591e-05	-0.280394	-0.392301
PDCL3	Cluster.Name6	2.87999e-21	0.619846	0.845316
IL18RAP	Cluster.Name6	0.00153559	1.75773	1.026
RANBP2	Cluster.Name6	1.01656e-11	0.3666	0.512568
BCL2L11	Cluster.Name6	1.00501e-11	0.500457	0.683573
DDX18	Cluster.Name6	4.04192e-16	-0.591968	-0.808791
IMP4	Cluster.Name6	0.0133908	0.209913	0.293772
PLEKHB2	Cluster.Name6	0.000226371	0.40287	0.538533
RAB3GAP1	Cluster.Name6	0.0232777	0.532997	0.648966
UBXN4	Cluster.Name6	3.4166e-06	-0.271598	-0.38149
CXCR4	Cluster.Name6	2.12729e-84	0.347965	0.500772
RBM43	Cluster.Name6	0.00668551	-0.72284	-0.825099
PRPF40A	Cluster.Name6	0.0090901	0.164697	0.233587
NR4A2	Cluster.Name6	8.83507e-129	0.578736	0.830954
NFE2L2	Cluster.Name6	7.73366e-11	0.420117	0.580736
PRKRA	Cluster.Name6	1.42246e-06	0.486508	0.640443
ZC3H15	Cluster.Name6	0.0209237	0.129406	0.184568
ITGAV	Cluster.Name6	5.43803e-05	0.632683	0.774536
STK17B	Cluster.Name6	4.46979e-36	0.325069	0.4647
HSPD1	Cluster.Name6	8.39018e-53	0.802127	1.11428
HSPE1	Cluster.Name6	3.13296e-59	0.551877	0.78414
BZW1	Cluster.Name6	1.19544e-25	0.280679	0.401084
CLK1	Cluster.Name6	7.11693e-11	0.247559	0.351376
CASP8	Cluster.Name6	1.44787e-09	-0.400194	-0.554634
NOP58	Cluster.Name6	1.82723e-17	0.350248	0.494994
ZDBF2	Cluster.Name6	0.0226881	0.769334	0.793011
CREB1	Cluster.Name6	0.0489887	-0.598584	-0.701113
ARPC2	Cluster.Name6	1.99762e-08	-0.131362	-0.188596
PNKD	Cluster.Name6	0.00253216	-0.598412	-0.724947
TMBIM1	Cluster.Name6	0.0293845	0.299331	0.406353
TUBA4A	Cluster.Name6	7.52466e-125	0.586036	0.840144
CHPF	Cluster.Name6	0.000345631	0.642528	0.762389
EPHA4	Cluster.Name6	3.69804e-09	0.651952	0.840549
ACSL3	Cluster.Name6	0.000887085	0.385756	0.5135
SP110	Cluster.Name6	0.00156132	-0.430585	-0.570504
NCL	Cluster.Name6	1.07365e-21	0.261901	0.374673
PTMA	Cluster.Name6	2.80815e-214	0.322	0.46421
ARL4C	Cluster.Name6	4.584e-39	0.433327	0.616477
COPS8	Cluster.Name6	3.43037e-06	0.351843	0.482205
ASB1	Cluster.Name6	0.0110136	-0.609241	-0.724973
GPR35	Cluster.Name6	0.000424411	0.805173	0.883843
PPP1R7	Cluster.Name6	0.0346398	-0.257686	-0.355779
2023-09-02	Cluster.Name6	0.00941633	-0.254499	-0.353487
BHLHE40	Cluster.Name6	2.79641e-58	0.529546	0.75467
THUMPD3-AS1	Cluster.Name6	0.00108925	0.371434	0.498128
ATG7	Cluster.Name6	0.0329586	-1.23467	-0.99918
SATB1	Cluster.Name6	1.61015e-05	0.616934	0.766052
NR1D2	Cluster.Name6	0.011538	0.295444	0.402966
CMC1	Cluster.Name6	1.15846e-65	-0.974882	-1.37386
CSRNP1	Cluster.Name6	4.3844e-112	0.710411	1.01157
SLC25A38	Cluster.Name6	0.000884282	0.299981	0.41239
RPSA	Cluster.Name6	4.97637e-11	-0.0931153	-0.134099
SS18L2	Cluster.Name6	1.36756e-06	0.281546	0.393576
ABHD5	Cluster.Name6	0.00242863	0.396113	0.523814
KLHL18	Cluster.Name6	0.022769	0.378422	0.497488
TMA7	Cluster.Name6	1.55199e-64	-0.271772	-0.390729
PRKAR2A	Cluster.Name6	0.036619	0.249527	0.344834
RHOA	Cluster.Name6	7.33896e-06	-0.140718	-0.201468
RPL29	Cluster.Name6	4.97258e-09	-0.0633653	-0.0913237
GNL3	Cluster.Name6	0.00305491	0.413993	0.540615
SPCS1	Cluster.Name6	0.00133627	-0.194467	-0.274803
SELENOK	Cluster.Name6	1.9303e-34	0.336617	0.480506
ARF4	Cluster.Name6	2.72205e-06	0.304566	0.423691
SLMAP	Cluster.Name6	0.0168209	0.373611	0.491871
ARL6IP5	Cluster.Name6	0.0282898	-0.182576	-0.257673
CLDND1	Cluster.Name6	4.34141e-05	-0.493277	-0.651316
CD47	Cluster.Name6	2.80272e-19	-0.497156	-0.692093
TIGIT	Cluster.Name6	3.45115e-05	-0.808328	-0.939466
HCLS1	Cluster.Name6	1.54186e-07	-0.286209	-0.401949
ZNF148	Cluster.Name6	0.00696517	-0.443603	-0.57543
SLC25A36	Cluster.Name6	7.69383e-08	0.284756	0.399414
ZBTB38	Cluster.Name6	1.28335e-10	-0.429415	-0.594321
ATP1B3	Cluster.Name6	0.00443544	0.315606	0.430619
TFDP2	Cluster.Name6	0.0139148	-0.243475	-0.33887
C3orf58	Cluster.Name6	1.8391e-07	0.599515	0.768389
RNF13	Cluster.Name6	0.00140568	-0.572256	-0.712746
TSC22D2	Cluster.Name6	4.07277e-07	0.430991	0.582551
SERP1	Cluster.Name6	1.09532e-11	0.273467	0.387255
EIF2A	Cluster.Name6	0.0117098	0.252036	0.349346
TIPARP	Cluster.Name6	0.0241975	0.214615	0.300484
CCNL1	Cluster.Name6	4.70642e-08	0.183105	0.261465
RSRC1	Cluster.Name6	0.00729059	-0.48569	-0.617965
RPL22L1	Cluster.Name6	3.2319e-13	0.309981	0.438151
ABCF3	Cluster.Name6	0.000320183	0.413993	0.547263
EIF4A2	Cluster.Name6	3.6998e-31	0.360327	0.513078
CCDC50	Cluster.Name6	4.2604e-10	0.870982	1.04842
FAM43A	Cluster.Name6	0.00189439	0.850922	0.879927
RNF168	Cluster.Name6	4.79543e-12	0.502164	0.683784
PAK2	Cluster.Name6	9.90982e-06	-0.390068	-0.532668
SLBP	Cluster.Name6	5.69278e-12	0.340425	0.477392
NELFA	Cluster.Name6	0.0123738	0.364601	0.483508
TMEM128	Cluster.Name6	0.0448945	-0.736987	-0.802417
LAP3	Cluster.Name6	3.19044e-08	0.392671	0.539195
RELL1	Cluster.Name6	0.00412552	0.322614	0.437547
YTHDC1	Cluster.Name6	8.83175e-10	0.250996	0.355917
AREG	Cluster.Name6	1.38941e-17	0.881628	1.16599
G3BP2	Cluster.Name6	0.000226004	0.198983	0.281483
RASGEF1B	Cluster.Name6	1.41034e-08	0.688981	0.86908
HNRNPDL	Cluster.Name6	6.40552e-15	0.190036	0.272312
PPM1K	Cluster.Name6	0.0010422	-0.509016	-0.651894
ADH5	Cluster.Name6	0.000968204	-0.341674	-0.46481
H2AFZ	Cluster.Name6	4.41749e-11	0.230578	0.328542
SLC39A8	Cluster.Name6	0.000719298	0.52025	0.651596
NFKB1	Cluster.Name6	9.57327e-23	0.509396	0.710398
AIMP1	Cluster.Name6	1.38357e-05	-0.310383	-0.431649
SNHG8	Cluster.Name6	4.13527e-07	0.1752	0.250275
ANXA5	Cluster.Name6	0.0090248	0.344851	0.461997
PGRMC2	Cluster.Name6	0.0141832	0.404971	0.527717
JADE1	Cluster.Name6	0.00221924	0.356151	0.479759
NOCT	Cluster.Name6	7.20768e-07	0.475771	0.632706
RPS3A	Cluster.Name6	1.67268e-28	-0.0953694	-0.137474
RAPGEF2	Cluster.Name6	0.00178361	0.647304	0.757634
NAF1	Cluster.Name6	0.000356647	0.369369	0.498456
SPCS3	Cluster.Name6	0.00981115	0.196376	0.276188
ACSL1	Cluster.Name6	0.00245286	0.648275	0.745413
FAM105A	Cluster.Name6	3.96635e-16	0.516371	0.710695
OTULIN	Cluster.Name6	4.30053e-05	0.508403	0.659312
SUB1	Cluster.Name6	2.93286e-14	0.170644	0.244777
IL7R	Cluster.Name6	6.41973e-17	0.57424	0.794341
RICTOR	Cluster.Name6	0.00391262	-0.271471	-0.375546
FYB1	Cluster.Name6	1.81794e-11	-0.412146	-0.575107
PTGER4	Cluster.Name6	5.22142e-25	0.462347	0.653095
GZMA	Cluster.Name6	1.32716e-07	-0.364761	-0.510293
PDE4D	Cluster.Name6	2.83553e-13	0.301717	0.427727
KIF2A	Cluster.Name6	1.07963e-06	-0.372543	-0.513767
PIK3R1	Cluster.Name6	5.97983e-22	0.251374	0.360028
TNPO1	Cluster.Name6	0.00915792	0.299401	0.408807
ENC1	Cluster.Name6	0.000130905	0.249619	0.351046
F2R	Cluster.Name6	2.9449e-05	-0.317461	-0.441327
JMY	Cluster.Name6	1.40563e-06	0.434278	0.584262
RPS23	Cluster.Name6	3.04687e-07	-0.050097	-0.0722256
FAM172A	Cluster.Name6	0.0085673	-0.400977	-0.527844
ELL2	Cluster.Name6	2.15373e-61	0.83922	1.16699
LNPEP	Cluster.Name6	5.86838e-05	-0.431903	-0.578908
CHD1	Cluster.Name6	3.11114e-16	0.307117	0.43611
LMNB1	Cluster.Name6	1.34122e-07	0.431788	0.585762
2023-03-03	Cluster.Name6	3.46234e-08	0.920811	1.03751
IRF1	Cluster.Name6	1.65353e-26	0.318902	0.455942
UQCRQ	Cluster.Name6	0.0468058	-0.166419	-0.235451
AFF4	Cluster.Name6	7.61085e-07	0.283919	0.397812
SKP1	Cluster.Name6	6.56089e-19	0.273672	0.389937
HNRNPA0	Cluster.Name6	6.31151e-09	0.166046	0.237431
EGR1	Cluster.Name6	4.94523e-05	0.612444	0.762845
ETF1	Cluster.Name6	7.66555e-23	0.421116	0.592488
HSPA9	Cluster.Name6	3.51709e-12	0.244726	0.348181
SRA1	Cluster.Name6	3.2181e-05	0.345961	0.473084
NR3C1	Cluster.Name6	1.84105e-11	0.287325	0.406626
YIPF5	Cluster.Name6	0.00517661	0.274115	0.378651
FBXO38	Cluster.Name6	0.0425075	-0.632917	-0.732532
HMGXB3	Cluster.Name6	0.00701357	0.335368	0.452209
CD74	Cluster.Name6	9.01593e-19	-0.286691	-0.411633
RPS14	Cluster.Name6	2.357e-11	-0.055418	-0.079912
SMIM3	Cluster.Name6	0.0124915	0.650836	0.737012
ANXA6	Cluster.Name6	5.41692e-19	-0.843089	-1.108
CCDC69	Cluster.Name6	0.00804225	-0.267339	-0.370004
CYFIP2	Cluster.Name6	0.0170628	-0.240113	-0.333588
TTC1	Cluster.Name6	0.03964	-0.454095	-0.576749
NPM1	Cluster.Name6	2.03127e-52	0.268581	0.385812
DUSP1	Cluster.Name6	5.74155e-44	0.28068	0.404036
ATP6V0E1	Cluster.Name6	0.0376732	-0.288163	-0.393465
KIAA1191	Cluster.Name6	0.0027109	0.354654	0.475774
CLTB	Cluster.Name6	0.000460095	0.268201	0.372312
PRELID1	Cluster.Name6	0.00065317	-0.288785	-0.400475
DBN1	Cluster.Name6	0.027673	-0.832799	-0.857855
N4BP3	Cluster.Name6	2.74999e-21	0.698445	0.94414
HNRNPAB	Cluster.Name6	4.99279e-06	0.497144	0.652593
HNRNPH1	Cluster.Name6	0.000199615	0.234904	0.329881
SQSTM1	Cluster.Name6	3.95714e-29	0.360512	0.513501
RNF130	Cluster.Name6	2.72827e-11	0.717676	0.92053
GFPT2	Cluster.Name6	3.26622e-08	1.25285	1.23166
MGAT1	Cluster.Name6	0.0413061	0.229961	0.319939
TRIM52-AS1	Cluster.Name6	5.07557e-09	-0.574804	-0.762596
IRF4	Cluster.Name6	0.0113825	0.640118	0.745609
TUBB2A	Cluster.Name6	0.00100872	0.402745	0.537922
RIOK1	Cluster.Name6	2.82632e-15	0.464232	0.6435
NOL7	Cluster.Name6	1.23603e-12	0.288197	0.407638
JARID2	Cluster.Name6	0.0375899	0.433262	0.549593
MYLIP	Cluster.Name6	1.57335e-06	0.273933	0.384266
GMNN	Cluster.Name6	8.07132e-27	0.816858	1.09419
HIST1H4C	Cluster.Name6	3.60848e-06	0.170425	0.244191
HIST1H1E	Cluster.Name6	5.98141e-15	-0.43574	-0.616935
HIST1H1D	Cluster.Name6	3.24965e-05	-0.399413	-0.54977
HLA-F	Cluster.Name6	0.000656522	-0.292377	-0.404988
HLA-A	Cluster.Name6	3.74278e-61	-0.1932	-0.278403
HLA-E	Cluster.Name6	4.64887e-30	-0.182975	-0.263243
GNL1	Cluster.Name6	0.00826427	0.376355	0.495539
ABCF1	Cluster.Name6	1.64141e-07	0.303896	0.42511
PPP1R18	Cluster.Name6	4.54932e-10	-0.455518	-0.6268
TUBB	Cluster.Name6	0.000908629	-0.288647	-0.400506
HLA-C	Cluster.Name6	1.87944e-43	-0.189895	-0.273697
HLA-B	Cluster.Name6	4.91506e-76	-0.210456	-0.303471
TNF	Cluster.Name6	1.99475e-12	-0.664172	-0.933868
LSM2	Cluster.Name6	0.0258485	-0.366752	-0.487742
NEU1	Cluster.Name6	0.00103977	0.307139	0.423707
GPSM3	Cluster.Name6	0.000127638	-0.207891	-0.294142
HLA-DQA1	Cluster.Name6	1.79041e-05	-0.894743	-1.00848
HLA-DQA2	Cluster.Name6	0.00059152	-0.720594	-0.849498
PSMB9	Cluster.Name6	3.91438e-36	-0.818256	-1.12451
BRD2	Cluster.Name6	2.88757e-20	0.291169	0.415059
HLA-DPA1	Cluster.Name6	4.26268e-14	-0.413309	-0.579227
HLA-DPB1	Cluster.Name6	3.74474e-06	-0.25632	-0.3621
RPS18	Cluster.Name6	0.00150914	-0.0453225	-0.0653466
SMIM29	Cluster.Name6	0.00360795	-0.519596	-0.651669
RPL10A	Cluster.Name6	6.99679e-08	-0.073844	-0.106364
SRSF3	Cluster.Name6	1.70506e-80	0.489386	0.699658
CDKN1A	Cluster.Name6	3.98725e-51	1.21763	1.62986
PIM1	Cluster.Name6	2.20698e-09	0.472975	0.645594
CCND3	Cluster.Name6	0.00595399	-0.267872	-0.371423
UBR2	Cluster.Name6	0.00418975	-0.367378	-0.491693
TBCC	Cluster.Name6	0.000488558	0.250927	0.350594
KLHDC3	Cluster.Name6	0.010753	-0.565758	-0.686582
POLR1C	Cluster.Name6	0.000125138	0.451088	0.590663
HSP90AB1	Cluster.Name6	1.41526e-80	0.422618	0.606878
BAG2	Cluster.Name6	0.00434271	0.530066	0.65203
PTP4A1	Cluster.Name6	1.55898e-46	0.575247	0.811539
COX7A2	Cluster.Name6	1.29879e-06	-0.167916	-0.239694
TMEM30A	Cluster.Name6	0.00297224	-0.521225	-0.658145
FAM46A	Cluster.Name6	4.27315e-05	0.386085	0.522384
SYNCRIP	Cluster.Name6	0.0351447	0.249001	0.344169
SNHG5	Cluster.Name6	2.73424e-08	0.186349	0.265967
UBE2J1	Cluster.Name6	2.62276e-06	0.232249	0.327713
BACH2	Cluster.Name6	0.00078226	0.675209	0.788936
PNISR	Cluster.Name6	0.0190596	-0.13797	-0.196752
PREP	Cluster.Name6	0.0493591	0.341371	0.452207
CRYBG1	Cluster.Name6	0.00759587	0.277618	0.383459
CDC40	Cluster.Name6	0.0148482	0.178285	0.251814
AMD1	Cluster.Name6	1.79306e-23	0.37924	0.536899
HDDC2	Cluster.Name6	3.95025e-13	-0.840752	-1.06931
SGK1	Cluster.Name6	0.00551508	0.652404	0.756317
IFNGR1	Cluster.Name6	9.506e-34	0.522226	0.734552
TNFAIP3	Cluster.Name6	1.08692e-97	0.45108	0.64859
PERP	Cluster.Name6	3.62286e-07	0.574833	0.746521
CITED2	Cluster.Name6	3.0807e-14	0.317648	0.451301
MTHFD1L	Cluster.Name6	0.0357344	1.03517	0.865067
SYNE1	Cluster.Name6	0.0153753	-0.19832	-0.279809
SNX9	Cluster.Name6	2.75186e-56	1.34874	1.77603
SYNJ2	Cluster.Name6	2.07309e-14	1.20778	1.35108
DYNLT1	Cluster.Name6	1.5806e-15	-0.502672	-0.695683
SYTL3	Cluster.Name6	2.42989e-22	0.360301	0.51191
SOD2	Cluster.Name6	0.000110208	0.27891	0.387828
WTAP	Cluster.Name6	2.62499e-08	0.247936	0.350631
C7orf50	Cluster.Name6	0.01204	-0.373819	-0.496996
FSCN1	Cluster.Name6	0.00244779	0.859068	0.863764
NDUFA4	Cluster.Name6	9.44801e-08	-0.155234	-0.222142
TMEM106B	Cluster.Name6	0.000261214	-0.945914	-0.98876
ARL4A	Cluster.Name6	7.08259e-12	0.451311	0.623419
BZW2	Cluster.Name6	0.000240384	0.482091	0.623343
TOMM7	Cluster.Name6	1.60343e-09	-0.121226	-0.174234
CYCS	Cluster.Name6	0.0095723	0.184992	0.261603
SNX10	Cluster.Name6	0.00796457	-0.714859	-0.813135
JAZF1	Cluster.Name6	2.77207e-05	-0.484417	-0.637564
MRPL32	Cluster.Name6	0.0268358	0.38159	0.498266
STK17A	Cluster.Name6	0.000200025	0.134483	0.192381
DBNL	Cluster.Name6	0.00361561	-0.658929	-0.774293
PPIA	Cluster.Name6	5.1526e-05	-0.123116	-0.176491
H2AFV	Cluster.Name6	1.1604e-06	0.243381	0.343807
MYO1G	Cluster.Name6	0.0187016	-0.254346	-0.353193
SNHG15	Cluster.Name6	3.57404e-23	0.378596	0.536922
UPP1	Cluster.Name6	1.91519e-30	0.386637	0.550243
TPST1	Cluster.Name6	0.00290447	0.89436	0.877792
AC006001.3	Cluster.Name6	0.00363735	0.380442	0.502672
STAG3L4	Cluster.Name6	0.0238624	0.303405	0.409926
AUTS2	Cluster.Name6	0.00240098	0.390011	0.518392
BCL7B	Cluster.Name6	2.29052e-07	0.253572	0.357505
BUD23	Cluster.Name6	0.000280984	0.214679	0.302476
EIF4H	Cluster.Name6	0.0269339	0.167448	0.2369
MDH2	Cluster.Name6	4.43851e-05	-0.226192	-0.318888
RSBN1L	Cluster.Name6	2.81234e-05	-0.52515	-0.681123
DBF4	Cluster.Name6	3.50705e-10	0.268498	0.380078
CYP51A1	Cluster.Name6	3.95244e-08	0.455587	0.615722
ARPC1B	Cluster.Name6	2.18288e-09	-0.866396	-1.053
PDAP1	Cluster.Name6	0.00598071	-0.353704	-0.474665
BUD31	Cluster.Name6	0.00800228	0.146255	0.207969
LAMTOR4	Cluster.Name6	2.68597e-10	-0.327672	-0.459828
GNB2	Cluster.Name6	0.00715904	-0.219089	-0.307174
SRRT	Cluster.Name6	6.39575e-82	0.75543	1.07683
ACHE	Cluster.Name6	5.94732e-08	1.43256	1.32564
FIS1	Cluster.Name6	4.47795e-09	-0.349591	-0.487245
DNAJC2	Cluster.Name6	1.81172e-15	0.335618	0.473867
KMT2E	Cluster.Name6	4.67985e-10	0.181017	0.258992
SRPK2	Cluster.Name6	0.0250341	-0.272185	-0.373977
ATXN7L1	Cluster.Name6	0.0203214	-0.617178	-0.722606
SYPL1	Cluster.Name6	0.0433934	0.346043	0.458207
NAMPT	Cluster.Name6	1.15639e-13	0.587423	0.787654
BCAP29	Cluster.Name6	0.0160262	-0.519539	-0.644896
PNPLA8	Cluster.Name6	0.000805592	0.301425	0.415082
DNAJB9	Cluster.Name6	0.0127564	0.277888	0.382225
IFRD1	Cluster.Name6	5.37445e-46	0.596637	0.842954
ARF5	Cluster.Name6	0.000619808	-0.187732	-0.265565
LINC-PINT	Cluster.Name6	5.35376e-36	0.383851	0.547026
STMP1	Cluster.Name6	0.0240692	-0.305587	-0.414633
ZC3HAV1	Cluster.Name6	4.25717e-06	0.272713	0.382643
SSBP1	Cluster.Name6	0.0293245	-0.206312	-0.289379
TRBV9	Cluster.Name6	0.00246534	-1.11141	-1.27845
TRBV5-4	Cluster.Name6	0.028982	-1.32234	-1.31616
TRBV18	Cluster.Name6	5.34144e-11	-1.95313	-2.28303
TRBV25-1	Cluster.Name6	2.56548e-15	2.3672	2.4767
TRBV27	Cluster.Name6	0.0085299	-1.31246	-1.24022
TRBC2	Cluster.Name6	2.56648e-23	-0.540159	-0.758028
GSTK1	Cluster.Name6	0.000369705	-0.188403	-0.267164
ZYX	Cluster.Name6	3.47723e-09	-0.338714	-0.473713
EZH2	Cluster.Name6	7.71603e-10	0.676674	0.864138
DNAJB6	Cluster.Name6	2.81326e-10	0.197454	0.282103
P2RY8	Cluster.Name6	6.84154e-18	0.317029	0.45025
AKAP17A	Cluster.Name6	0.0210427	0.350558	0.465349
CD99	Cluster.Name6	5.49012e-23	-0.198064	-0.284526
PRKX	Cluster.Name6	3.52765e-09	0.423071	0.579118
CA5B	Cluster.Name6	0.0201694	-0.289849	-0.396835
SYAP1	Cluster.Name6	8.07401e-29	0.4156	0.588346
TXLNG	Cluster.Name6	1.92123e-14	0.598565	0.804279
EIF1AX	Cluster.Name6	1.45245e-06	0.281097	0.394441
SMS	Cluster.Name6	0.0210091	-0.431916	-0.559684
SAT1	Cluster.Name6	0.00370165	0.168628	0.240462
USP9X	Cluster.Name6	2.18716e-07	0.483466	0.644201
DDX3X	Cluster.Name6	0.000109415	0.229761	0.323951
TIMP1	Cluster.Name6	0.00168451	0.457957	0.601701
WAS	Cluster.Name6	0.00593387	-0.269593	-0.372668
PQBP1	Cluster.Name6	1.19797e-06	0.343946	0.474692
PIM2	Cluster.Name6	1.17309e-10	0.495992	0.67355
PLP2	Cluster.Name6	5.28214e-26	0.596315	0.827231
TSPYL2	Cluster.Name6	1.66458e-33	0.396624	0.567043
MSN	Cluster.Name6	0.00389287	-0.229443	-0.321786
IL2RG	Cluster.Name6	3.89997e-05	-0.256258	-0.360489
CXCR3	Cluster.Name6	1.25893e-33	0.769823	1.05652
PGK1	Cluster.Name6	9.58758e-30	0.359579	0.511874
ITM2A	Cluster.Name6	0.000561784	-0.271441	-0.380271
SH3BGRL	Cluster.Name6	5.6091e-08	-0.456633	-0.617447
TSC22D3	Cluster.Name6	4.73659e-11	0.124583	0.179389
ALG13	Cluster.Name6	7.63182e-05	0.387426	0.523551
SLC25A5	Cluster.Name6	2.63978e-09	0.209822	0.299049
UBE2A	Cluster.Name6	1.26233e-39	0.549105	0.77175
2023-09-06	Cluster.Name6	3.16701e-05	-0.364676	-0.499238
IDS	Cluster.Name6	5.17083e-13	0.215729	0.308255
HMGB3	Cluster.Name6	6.58358e-06	0.625083	0.785086
FLNA	Cluster.Name6	0.00271014	-0.183021	-0.259724
DOK2	Cluster.Name6	3.56836e-07	0.221371	0.314295
PPP3CC	Cluster.Name6	3.22287e-08	-0.243272	-0.344875
DOCK5	Cluster.Name6	0.00325519	1.10714	0.948792
KCTD9	Cluster.Name6	0.00927779	0.501005	0.621228
BNIP3L	Cluster.Name6	2.34207e-27	0.474618	0.667306
CCDC25	Cluster.Name6	0.000811719	-0.399387	-0.536078
DUSP4	Cluster.Name6	1.30462e-63	1.16297	1.61189
SARAF	Cluster.Name6	0.00025366	0.0965049	0.138697
LEPROTL1	Cluster.Name6	1.20734e-17	0.249142	0.356038
ZNF703	Cluster.Name6	0.0176904	1.67966	0.910444
TACC1	Cluster.Name6	0.00390938	0.251992	0.35036
PLEKHA2	Cluster.Name6	1.20636e-13	0.46842	0.645191
POLB	Cluster.Name6	5.21668e-22	0.577898	0.795356
FNTA	Cluster.Name6	0.010655	-0.433304	-0.561795
CEBPD	Cluster.Name6	1.44454e-09	1.12424	1.25369
RB1CC1	Cluster.Name6	7.21398e-05	0.245448	0.345687
SDCBP	Cluster.Name6	6.92265e-21	0.398763	0.563065
TOX	Cluster.Name6	2.10401e-08	-0.85813	-1.03045
RAB2A	Cluster.Name6	0.000588112	0.155365	0.221447
CHD7	Cluster.Name6	1.39726e-05	0.450779	0.601032
TRAM1	Cluster.Name6	3.50036e-06	0.239471	0.337723
ELOC	Cluster.Name6	1.12792e-05	0.190956	0.27093
TMEM70	Cluster.Name6	1.0847e-06	0.393926	0.536359
DECR1	Cluster.Name6	0.0414716	-0.483197	-0.604119
PTDSS1	Cluster.Name6	0.00358555	0.352986	0.473782
RPL30	Cluster.Name6	0.00296397	-0.0330628	-0.0476801
COX6C	Cluster.Name6	3.18793e-06	-0.144348	-0.206605
RNF19A	Cluster.Name6	0.0191754	0.190275	0.268393
PABPC1	Cluster.Name6	1.2202e-13	0.155588	0.223449
YWHAZ	Cluster.Name6	2.76418e-17	0.213301	0.305418
AZIN1	Cluster.Name6	4.47711e-12	0.436466	0.601325
ENY2	Cluster.Name6	1.34131e-11	0.30927	0.435776
DERL1	Cluster.Name6	1.51541e-08	0.27491	0.387086
NDUFB9	Cluster.Name6	5.60446e-12	-0.255204	-0.36259
LINC00861	Cluster.Name6	0.000216949	-0.529643	-0.688123
MYC	Cluster.Name6	0.0097973	0.941626	0.92579
NDRG1	Cluster.Name6	0.015852	0.373827	0.492386
CHRAC1	Cluster.Name6	0.000239748	0.28221	0.391963
LY6E	Cluster.Name6	1.64493e-11	-0.230151	-0.328777
GSDMD	Cluster.Name6	0.0337236	-0.699886	-0.767515
PUF60	Cluster.Name6	6.57726e-08	0.291563	0.408455
SHARPIN	Cluster.Name6	0.00883701	-0.441054	-0.570629
VPS28	Cluster.Name6	0.00169962	-0.261349	-0.363502
RCL1	Cluster.Name6	0.000227236	0.389245	0.519903
PLIN2	Cluster.Name6	4.29321e-11	0.436579	0.602859
SMIM27	Cluster.Name6	0.000300545	-0.53278	-0.678692
DNAJA1	Cluster.Name6	8.92945e-28	0.297398	0.425246
SMU1	Cluster.Name6	0.000686618	0.300026	0.41222
B4GALT1	Cluster.Name6	0.00361643	0.257976	0.35819
HINT2	Cluster.Name6	0.00012726	-0.672079	-0.81153
CLTA	Cluster.Name6	0.000228064	0.248348	0.347353
TOMM5	Cluster.Name6	0.0461743	0.149997	0.212801
FRG1HP	Cluster.Name6	0.0473836	-0.367579	-0.486135
TMEM2	Cluster.Name6	2.60515e-15	0.270375	0.385127
ZFAND5	Cluster.Name6	6.63741e-22	0.450868	0.631973
CEP78	Cluster.Name6	0.00114337	-0.379516	-0.5116
TLE4	Cluster.Name6	0.000581872	0.276668	0.383665
GOLM1	Cluster.Name6	0.000881718	1.02546	0.974122
ISCA1	Cluster.Name6	5.70844e-12	0.285051	0.403775
CKS2	Cluster.Name6	4.93375e-21	0.576869	0.794757
GADD45G	Cluster.Name6	9.19489e-07	0.831551	0.988377
NINJ1	Cluster.Name6	7.76793e-46	0.682313	0.955817
AAED1	Cluster.Name6	3.39392e-07	0.517123	0.681587
NANS	Cluster.Name6	3.42544e-13	0.638229	0.846485
NR4A3	Cluster.Name6	9.92389e-31	0.661438	0.915307
POLE3	Cluster.Name6	8.14373e-07	0.362769	0.499397
WHRN	Cluster.Name6	5.8032e-16	0.785309	1.0225
RC3H2	Cluster.Name6	2.56056e-06	-0.468164	-0.627086
ARPC5L	Cluster.Name6	0.0227925	-0.11083	-0.158721
HSPA5	Cluster.Name6	9.56601e-55	0.349953	0.502494
RPL12	Cluster.Name6	0.00466527	-0.0436052	-0.0628579
TTC16	Cluster.Name6	0.00461897	-1.04129	-1.00396
C9orf16	Cluster.Name6	0.00069628	-0.148881	-0.212294
IER5L	Cluster.Name6	0.000134867	0.765391	0.873335
C9orf78	Cluster.Name6	0.00363724	0.135093	0.192733
RPL7A	Cluster.Name6	8.02366e-10	-0.0620878	-0.0894948
SURF4	Cluster.Name6	6.96203e-37	0.540783	0.759979
SNHG7	Cluster.Name6	1.37305e-13	0.363716	0.510872
PAXX	Cluster.Name6	1.28374e-06	-0.207146	-0.294396
TUBB4B	Cluster.Name6	2.53348e-129	0.659467	0.943563
PSMD13	Cluster.Name6	0.00151718	0.294573	0.404981
IFITM2	Cluster.Name6	0.017357	0.163495	0.232902
IFITM1	Cluster.Name6	0.0021812	0.110068	0.158235
RNH1	Cluster.Name6	4.03229e-09	0.329894	0.460284
IRF7	Cluster.Name6	0.0255561	0.530468	0.638749
RPLP2	Cluster.Name6	3.63954e-05	-0.0517383	-0.0745676
POLR2L	Cluster.Name6	0.00246129	0.198739	0.280104
LSP1	Cluster.Name6	1.35603e-42	-0.458939	-0.653293
NRIP3	Cluster.Name6	1.64782e-09	1.39482	1.31574
CTR9	Cluster.Name6	0.000764002	0.290722	0.401466
EIF4G2	Cluster.Name6	2.287e-21	0.277573	0.396105
C11orf58	Cluster.Name6	0.000838969	-0.208849	-0.294763
NUCB2	Cluster.Name6	0.00372588	-0.402438	-0.535609
LDHA	Cluster.Name6	1.32512e-130	0.546074	0.782904
HTATIP2	Cluster.Name6	0.00633268	-0.608042	-0.727137
IMMP1L	Cluster.Name6	0.00838573	-0.92229	-0.91833
CD44	Cluster.Name6	7.09588e-05	0.157209	0.224405
TTC17	Cluster.Name6	4.41219e-05	-0.317915	-0.438763
CD82	Cluster.Name6	2.79008e-05	0.674525	0.819474
DGKZ	Cluster.Name6	0.00151986	-0.376933	-0.50707
TMEM109	Cluster.Name6	1.65369e-08	-0.571174	-0.752422
CD6	Cluster.Name6	2.8943e-23	0.424044	0.599128
CD5	Cluster.Name6	4.05015e-16	0.473417	0.657154
TMEM258	Cluster.Name6	8.06694e-05	-0.235925	-0.332175
FTH1	Cluster.Name6	1.57176e-191	0.418581	0.603393
AHNAK	Cluster.Name6	1.03005e-05	-0.262083	-0.369541
B3GAT3	Cluster.Name6	0.0141102	-0.385849	-0.510182
POLR2G	Cluster.Name6	4.40496e-06	-0.384989	-0.525599
TMEM179B	Cluster.Name6	0.00307592	-0.535541	-0.668054
NXF1	Cluster.Name6	7.42211e-08	0.453999	0.611339
SNHG1	Cluster.Name6	3.96111e-18	0.355136	0.501937
SLC3A2	Cluster.Name6	2.97452e-16	0.285056	0.405138
RARRES3	Cluster.Name6	1.96702e-15	-0.292335	-0.415043
COX8A	Cluster.Name6	1.56717e-05	-0.197725	-0.280739
TRMT112	Cluster.Name6	4.06261e-24	0.383095	0.54273
SF1	Cluster.Name6	0.000876181	0.140765	0.201018
EHD1	Cluster.Name6	3.53682e-19	0.666274	0.899203
ATG2A	Cluster.Name6	2.05592e-15	0.399879	0.560321
MALAT1	Cluster.Name6	1.33354e-05	-0.0767402	-0.110698
RELA	Cluster.Name6	7.14717e-10	0.344534	0.480557
CFL1	Cluster.Name6	9.09962e-19	-0.184162	-0.264554
CTSW	Cluster.Name6	0.0105158	-0.0965299	-0.13874
DRAP1	Cluster.Name6	4.8866e-16	-0.384728	-0.541197
PPP1CA	Cluster.Name6	3.25714e-22	-0.504025	-0.704214
TBC1D10C	Cluster.Name6	5.18398e-12	-0.467297	-0.642794
GSTP1	Cluster.Name6	1.42397e-06	-0.22351	-0.316444
NDUFV1	Cluster.Name6	0.000887973	-0.25144	-0.350841
NDUFS8	Cluster.Name6	4.41436e-07	-0.398668	-0.546277
CHKA	Cluster.Name6	9.29682e-15	1.41952	1.49377
LAMTOR1	Cluster.Name6	3.57316e-16	-0.447113	-0.622372
ANAPC15	Cluster.Name6	0.00256627	-0.355421	-0.479307
STARD10	Cluster.Name6	0.00556641	0.459062	0.589402
RELT	Cluster.Name6	1.15848e-20	1.04962	1.29933
UCP2	Cluster.Name6	5.21295e-05	-0.508849	-0.663902
RPS3	Cluster.Name6	8.5506e-06	-0.0422858	-0.0609756
PRSS23	Cluster.Name6	2.15869e-05	-0.563097	-0.732351
CTSC	Cluster.Name6	2.25953e-18	-0.468396	-0.653785
CHORDC1	Cluster.Name6	0.0482046	0.319661	0.429824
TAF1D	Cluster.Name6	5.25706e-09	0.293591	0.413034
ANKRD49	Cluster.Name6	0.00163431	-0.342839	-0.466409
ATM	Cluster.Name6	4.08905e-06	-0.480478	-0.640568
FDX1	Cluster.Name6	2.05464e-07	0.268726	0.377784
PTS	Cluster.Name6	3.27503e-12	0.397326	0.552701
ZBTB16	Cluster.Name6	5.35621e-08	1.12218	1.16851
ZPR1	Cluster.Name6	0.00185739	0.360568	0.485963
CD3D	Cluster.Name6	6.76182e-26	-0.351634	-0.500864
CD3G	Cluster.Name6	2.9853e-32	-0.458622	-0.649989
BCL9L	Cluster.Name6	3.86968e-13	0.476092	0.655247
H2AFX	Cluster.Name6	1.65671e-30	0.529992	0.742259
SORL1	Cluster.Name6	0.000349403	0.341996	0.465652
HSPA8	Cluster.Name6	3.66745e-22	0.223749	0.321029
GRAMD1B	Cluster.Name6	1.63378e-30	1.03583	1.34762
TBRG1	Cluster.Name6	1.92419e-09	-0.296265	-0.417167
ETS1	Cluster.Name6	4.39831e-05	-0.286346	-0.399967
GTPBP4	Cluster.Name6	4.69053e-10	0.400148	0.552507
IDI1	Cluster.Name6	2.37672e-22	0.339322	0.481868
PFKFB3	Cluster.Name6	1.06085e-13	0.708644	0.922124
PRKCQ	Cluster.Name6	5.65296e-11	-0.741661	-0.949212
ATP5C1	Cluster.Name6	2.25297e-05	-0.270474	-0.378425
GATA3	Cluster.Name6	0.0127564	0.254145	0.353767
CELF2	Cluster.Name6	0.000449805	-0.231013	-0.324927
FAM107B	Cluster.Name6	0.00684035	-0.322889	-0.440341
HSPA14	Cluster.Name6	0.00285487	0.550224	0.672466
VIM	Cluster.Name6	8.39552e-43	0.393599	0.564611
STAM	Cluster.Name6	4.73129e-06	0.413993	0.556767
APBB1IP	Cluster.Name6	6.59916e-06	-0.363035	-0.498671
MAP3K8	Cluster.Name6	0.00678838	0.196581	0.278732
CREM	Cluster.Name6	7.85365e-88	0.836198	1.18008
UBE2D1	Cluster.Name6	0.000351861	0.436278	0.572551
CCDC6	Cluster.Name6	0.00426558	0.339481	0.460021
JMJD1C	Cluster.Name6	9.21153e-16	0.396711	0.556744
SIRT1	Cluster.Name6	0.00915965	0.554766	0.670531
HNRNPH3	Cluster.Name6	0.0030695	0.13123	0.187438
CCAR1	Cluster.Name6	0.00706052	-0.344293	-0.465565
DDX21	Cluster.Name6	1.10375e-08	0.226109	0.321508
SRGN	Cluster.Name6	3.91461e-131	0.377675	0.543629
SAR1A	Cluster.Name6	4.04146e-22	0.411889	0.579727
PRF1	Cluster.Name6	0.018766	-0.261368	-0.362361
SPOCK2	Cluster.Name6	1.74413e-33	0.344086	0.49186
ANAPC16	Cluster.Name6	1.11818e-09	-0.432388	-0.594142
DDIT4	Cluster.Name6	1.61287e-41	0.396178	0.566497
VDAC2	Cluster.Name6	4.34457e-24	0.353063	0.500391
HPS1	Cluster.Name6	4.87016e-08	-0.371821	-0.513998
ADD3	Cluster.Name6	0.0143183	-0.344159	-0.46287
MXI1	Cluster.Name6	3.60809e-05	0.552677	0.70072
DUSP5	Cluster.Name6	0.000143862	0.478931	0.622255
PDCD4	Cluster.Name6	0.000780226	0.192565	0.272863
ABLIM1	Cluster.Name6	4.78995e-48	0.730268	1.02442
PDZD8	Cluster.Name6	0.0113564	0.285558	0.392286
BUB3	Cluster.Name6	8.23403e-17	0.319964	0.453278
OAT	Cluster.Name6	1.41801e-35	0.662641	0.917141
PTPRE	Cluster.Name6	3.05273e-09	0.254762	0.361417
C10orf91	Cluster.Name6	1.85817e-08	1.00178	1.09706
GAPDH	Cluster.Name6	2.52568e-43	0.202564	0.29175
CHD4	Cluster.Name6	0.0292819	0.29802	0.405368
SLC2A3	Cluster.Name6	5.10069e-21	0.398153	0.566002
KLRG1	Cluster.Name6	3.56831e-09	-0.439654	-0.604405
AC010186.2	Cluster.Name6	7.68633e-06	-0.387751	-0.527995
CD69	Cluster.Name6	1.01353e-08	0.176296	0.253262
KLRF1	Cluster.Name6	6.3909e-07	-0.822465	-1.0025
CLEC2B	Cluster.Name6	1.97575e-12	-0.244626	-0.349065
GABARAPL1	Cluster.Name6	1.26478e-25	0.342411	0.487354
YBX3	Cluster.Name6	3.23412e-06	0.74177	0.902987
H2AFJ	Cluster.Name6	0.000472249	0.328123	0.450075
WBP11	Cluster.Name6	2.31583e-05	0.245717	0.345069
STRAP	Cluster.Name6	1.11345e-17	0.262714	0.374167
KRAS	Cluster.Name6	1.3229e-12	-0.34949	-0.493222
SLC38A1	Cluster.Name6	3.40579e-19	0.365828	0.516561
SLC38A2	Cluster.Name6	2.06111e-11	0.338458	0.475752
PCED1B-AS1	Cluster.Name6	4.58021e-05	-0.18199	-0.258949
KANSL2	Cluster.Name6	4.76322e-05	0.26315	0.367481
LMBR1L	Cluster.Name6	0.000471489	0.336644	0.458257
TUBA1B	Cluster.Name6	3.23693e-27	0.346468	0.494345
TUBA1C	Cluster.Name6	0.000282015	0.393501	0.52908
BIN2	Cluster.Name6	5.65227e-10	-0.323797	-0.454833
GRASP	Cluster.Name6	7.42863e-16	0.953474	1.18421
NR4A1	Cluster.Name6	1.0581e-15	0.669927	0.903719
KRT86	Cluster.Name6	1.66527e-11	1.24743	1.39352
PFDN5	Cluster.Name6	8.4828e-05	-0.0767511	-0.110434
ATP5G2	Cluster.Name6	1.22009e-13	-0.169271	-0.242787
HNRNPA1	Cluster.Name6	9.30539e-11	0.10564	0.151984
NCKAP1L	Cluster.Name6	0.00642861	-0.376257	-0.503133
RAB5B	Cluster.Name6	0.00604506	-0.929741	-0.933507
RPL41	Cluster.Name6	4.60932e-17	-0.057743	-0.0832829
MYL6	Cluster.Name6	3.28951e-13	-0.183744	-0.263354
ATP5B	Cluster.Name6	2.29466e-35	0.29807	0.426229
PTGES3	Cluster.Name6	0.0485643	0.151587	0.215026
ARHGAP9	Cluster.Name6	0.000126453	0.23554	0.331501
DDIT3	Cluster.Name6	2.89469e-25	0.453361	0.639783
IFNG	Cluster.Name6	4.51134e-05	-0.411274	-0.580966
CCT2	Cluster.Name6	1.69166e-20	0.367689	0.519748
LINC01481	Cluster.Name6	1.33934e-08	-0.514843	-0.691152
THAP2	Cluster.Name6	0.00194421	0.467162	0.602529
KRR1	Cluster.Name6	7.02376e-05	0.209077	0.295397
PHLDA1	Cluster.Name6	1.56099e-08	0.686137	0.869672
ATP2B1	Cluster.Name6	0.000189674	0.322655	0.444263
BTG1	Cluster.Name6	3.55412e-206	0.426874	0.614868
METAP2	Cluster.Name6	0.0110211	0.194749	0.274179
SNRPF	Cluster.Name6	0.0230486	0.168063	0.237843
CDK17	Cluster.Name6	3.9966e-20	0.360778	0.510618
SLC25A3	Cluster.Name6	3.25178e-13	0.180888	0.25908
UHRF1BP1L	Cluster.Name6	1.05831e-11	0.481509	0.656064
CKAP4	Cluster.Name6	7.03864e-07	0.997442	1.06551
CRY1	Cluster.Name6	0.0381803	0.258818	0.356584
GLTP	Cluster.Name6	7.46938e-05	0.289183	0.401162
PPP1CC	Cluster.Name6	0.0254583	0.17312	0.244587
RPL6	Cluster.Name6	2.74387e-11	-0.0858505	-0.123657
TAOK3	Cluster.Name6	3.04524e-05	-0.358393	-0.492194
RAB35	Cluster.Name6	0.00706074	0.420487	0.543733
RPLP0	Cluster.Name6	0.00495772	0.0552799	0.0796629
DYNLL1	Cluster.Name6	1.86811e-31	0.601259	0.83727
OASL	Cluster.Name6	1.3831e-25	0.592116	0.838843
RHOF	Cluster.Name6	0.0072204	0.200299	0.281925
LINC01089	Cluster.Name6	0.0147956	-0.515543	-0.646987
DIABLO	Cluster.Name6	0.000146624	0.367383	0.495746
RSRC2	Cluster.Name6	2.28466e-19	0.279074	0.397882
VPS37B	Cluster.Name6	5.27186e-07	0.298731	0.417186
AC027290.2	Cluster.Name6	2.21354e-20	0.506367	0.70379
ARL6IP4	Cluster.Name6	0.000246922	-0.195123	-0.276112
SBNO1	Cluster.Name6	0.000157718	0.345659	0.471987
UBC	Cluster.Name6	3.11786e-40	0.171037	0.246392
RAN	Cluster.Name6	3.36782e-09	0.19156	0.273284
SAP18	Cluster.Name6	0.00337667	0.11777	0.168503
USP12	Cluster.Name6	0.0208196	0.284022	0.388146
RPL21	Cluster.Name6	0.0312138	-0.0447673	-0.0645113
GTF3A	Cluster.Name6	1.23411e-06	-0.257658	-0.363012
HMGB1	Cluster.Name6	9.95649e-28	0.20363	0.292587
HSPH1	Cluster.Name6	4.76147e-13	0.474947	0.653571
EEF1DP3	Cluster.Name6	0.000914271	1.57416	1.16643
FOXO1	Cluster.Name6	9.13392e-06	0.415995	0.560179
MRPS31	Cluster.Name6	0.0116423	-0.730556	-0.836743
RGCC	Cluster.Name6	1.33908e-83	0.871803	1.23713
DNAJC15	Cluster.Name6	0.01638	0.249728	0.346147
COG3	Cluster.Name6	0.0021493	0.191765	0.271038
ITM2B	Cluster.Name6	1.22268e-68	-0.422943	-0.605515
DNAJC3	Cluster.Name6	1.85242e-07	0.267458	0.376562
IRS2	Cluster.Name6	6.37621e-27	1.32101	1.6124
ING1	Cluster.Name6	5.00988e-07	0.566056	0.72845
ARHGEF7	Cluster.Name6	5.48334e-06	0.375954	0.513408
RASA3	Cluster.Name6	0.012815	0.254446	0.352495
PNP	Cluster.Name6	4.63516e-21	0.760591	1.01582
TRAV21	Cluster.Name6	0.0277156	-1.65498	-1.16671
TRAV34	Cluster.Name6	0.00222939	2.8989	1.28832
TRDV2	Cluster.Name6	6.38682e-07	1.75377	1.61282
TRDV3	Cluster.Name6	0.000748956	-2.57057	-1.95404
DAD1	Cluster.Name6	1.7847e-06	-0.57129	-0.74143
RBM23	Cluster.Name6	0.000123434	0.36335	0.492492
PSME1	Cluster.Name6	8.01898e-26	-0.302183	-0.431825
PSME2	Cluster.Name6	1.09556e-05	-0.340767	-0.470183
GZMH	Cluster.Name6	4.87782e-54	-0.367032	-0.526923
FAM177A1	Cluster.Name6	3.04141e-41	0.39124	0.558238
NFKBIA	Cluster.Name6	2.09832e-19	0.211527	0.3044
BRMS1L	Cluster.Name6	5.23347e-08	0.768639	0.921226
RPS29	Cluster.Name6	9.7533e-16	-0.0836502	-0.120578
CNIH1	Cluster.Name6	0.00936772	0.305733	0.415677
GCH1	Cluster.Name6	0.00215673	0.426264	0.554363
HIF1A	Cluster.Name6	1.68075e-17	0.34893	0.493199
SYNE2	Cluster.Name6	0.0130232	-0.194826	-0.275163
ZBTB1	Cluster.Name6	0.00041625	0.206354	0.291523
CHURC1	Cluster.Name6	0.00892795	-0.511289	-0.644186
SRSF5	Cluster.Name6	4.35516e-43	0.264926	0.380488
FOS	Cluster.Name6	1.2976e-43	0.372541	0.536562
AHSA1	Cluster.Name6	0.00352675	0.371833	0.495154
SLIRP	Cluster.Name6	1.56188e-11	0.359019	0.501323
GPR65	Cluster.Name6	0.00327193	0.305891	0.420827
CALM1	Cluster.Name6	5.25041e-12	0.10242	0.147469
CCDC88C	Cluster.Name6	0.0462055	-0.335874	-0.449871
DDX24	Cluster.Name6	0.000732982	0.12212	0.174966
IFI27L2	Cluster.Name6	1.80323e-05	-0.400393	-0.541285
CCNK	Cluster.Name6	0.0257061	0.232462	0.322967
EVL	Cluster.Name6	7.12034e-13	-0.308252	-0.436313
DYNC1H1	Cluster.Name6	3.02179e-19	0.415497	0.583781
HSP90AA1	Cluster.Name6	0.0267855	0.0943676	0.135576
ANKRD9	Cluster.Name6	0.00183697	1.09424	0.954916
RCOR1	Cluster.Name6	0.0351221	0.39319	0.512969
EIF5	Cluster.Name6	3.06853e-71	0.449785	0.64303
SIVA1	Cluster.Name6	1.12571e-13	0.291675	0.412953
KLF13	Cluster.Name6	0.00552392	0.313214	0.425572
RTF1	Cluster.Name6	0.000118943	0.20454	0.289374
EHD4	Cluster.Name6	7.23598e-08	0.471981	0.634031
TMEM87A	Cluster.Name6	2.33882e-07	0.301658	0.421616
SERF2	Cluster.Name6	7.27852e-76	-0.42458	-0.608746
B2M	Cluster.Name6	9.49779e-148	-0.278729	-0.401955
RAB27A	Cluster.Name6	3.29537e-05	-0.566073	-0.720375
RAB8B	Cluster.Name6	7.74851e-11	0.340688	0.477356
PPIB	Cluster.Name6	0.0139929	-0.10629	-0.152297
MAP2K1	Cluster.Name6	0.000266417	0.479647	0.616004
RPLP1	Cluster.Name6	0.00281477	0.04265	0.0615071
TLE3	Cluster.Name6	0.000102765	0.504205	0.649834
PKM	Cluster.Name6	0.038185	-0.282374	-0.38653
CSK	Cluster.Name6	0.000207098	-0.571022	-0.718384
COX5A	Cluster.Name6	0.0205951	0.172503	0.243837
ETFA	Cluster.Name6	0.00554391	-0.446395	-0.578844
TMED3	Cluster.Name6	0.0300267	-0.347921	-0.463736
MRPS11	Cluster.Name6	0.0169787	-0.63076	-0.734767
IDH2	Cluster.Name6	3.27752e-12	-0.512824	-0.698278
MPG	Cluster.Name6	0.00335559	-0.47079	-0.605036
LUC7L	Cluster.Name6	3.11826e-18	0.597254	0.811691
STUB1	Cluster.Name6	0.00321606	-0.436637	-0.568083
NDUFB10	Cluster.Name6	0.00543616	-0.238332	-0.332104
RPS2	Cluster.Name6	1.57034e-23	-0.130994	-0.188675
RNPS1	Cluster.Name6	0.000664414	0.180008	0.254932
ATP6V0C	Cluster.Name6	1.47221e-14	0.256815	0.365512
KCTD5	Cluster.Name6	0.00395404	0.427327	0.551044
SRRM2	Cluster.Name6	0.00832417	0.145104	0.206719
ELOB	Cluster.Name6	3.07512e-28	-0.296269	-0.423191
TNFRSF12A	Cluster.Name6	8.37028e-08	1.20245	1.20108
IL32	Cluster.Name6	2.20027e-57	-0.711657	-1.01206
NUBP1	Cluster.Name6	0.0153412	0.366987	0.484425
SOCS1	Cluster.Name6	2.39926e-09	0.424058	0.581946
LITAF	Cluster.Name6	3.26077e-86	0.380463	0.546525
TXNDC11	Cluster.Name6	0.0023497	0.33046	0.447823
RSL1D1	Cluster.Name6	0.00131066	0.197202	0.278652
GSPT1	Cluster.Name6	1.18958e-16	0.503913	0.695048
RPS15A	Cluster.Name6	2.4415e-47	-0.122214	-0.176199
GGA2	Cluster.Name6	0.0140475	0.276522	0.379986
PRKCB	Cluster.Name6	0.000181552	-0.48665	-0.635989
IL4R	Cluster.Name6	1.57931e-08	0.611086	0.789934
IL21R	Cluster.Name6	3.77391e-48	0.917144	1.2516
GTF3C1	Cluster.Name6	8.97215e-27	0.665135	0.914276
BOLA2-SMG1P6	Cluster.Name6	0.0419899	0.549247	0.64416
SLC7A5P1	Cluster.Name6	1.15431e-15	0.576219	0.78079
MAZ	Cluster.Name6	5.72603e-15	0.492169	0.676856
MVP	Cluster.Name6	0.00199665	-0.621158	-0.742373
TMEM219	Cluster.Name6	3.11131e-06	-0.318469	-0.441632
YPEL3	Cluster.Name6	0.00130601	-0.298459	-0.41066
CORO1A	Cluster.Name6	3.31583e-15	-0.266968	-0.380095
MIR762HG	Cluster.Name6	0.000159425	-0.595775	-0.750619
FUS	Cluster.Name6	1.29153e-25	0.241169	0.345761
PYCARD	Cluster.Name6	0.0425215	-0.739578	-0.795646
PAPD5	Cluster.Name6	6.07719e-11	0.470143	0.641512
MT2A	Cluster.Name6	6.24251e-102	0.84838	1.21911
MT1E	Cluster.Name6	0.00041177	0.372672	0.509864
HERPUD1	Cluster.Name6	9.19953e-19	0.303107	0.43178
CFAP20	Cluster.Name6	0.0121178	0.340034	0.457992
CNOT1	Cluster.Name6	6.61119e-10	0.226268	0.321865
CMTM3	Cluster.Name6	0.0201864	-0.349661	-0.467585
FAM96B	Cluster.Name6	3.71588e-07	-0.263931	-0.371606
PSMB10	Cluster.Name6	0.0170887	-0.367949	-0.488811
UTP4	Cluster.Name6	8.68331e-06	0.445359	0.5916
CMC2	Cluster.Name6	8.44495e-08	0.271482	0.382351
CENPN	Cluster.Name6	1.02867e-05	0.524719	0.683811
USP10	Cluster.Name6	0.0353901	0.293669	0.398245
ZDHHC7	Cluster.Name6	8.65873e-14	0.450853	0.623111
GSE1	Cluster.Name6	2.22928e-10	0.690388	0.8831
COX4I1	Cluster.Name6	1.00086e-08	-0.101296	-0.145716
IRF8	Cluster.Name6	0.0146	1.11926	0.999969
FBXO31	Cluster.Name6	0.0396244	0.478532	0.592879
MAP1LC3B	Cluster.Name6	1.06197e-44	0.416068	0.592945
SLC7A5	Cluster.Name6	5.89744e-79	0.76712	1.08194
ZC3H18	Cluster.Name6	0.0122034	0.335057	0.451674
CYBA	Cluster.Name6	2.04542e-31	-0.389572	-0.555148
APRT	Cluster.Name6	0.00051368	-0.222167	-0.312672
RPL13	Cluster.Name6	1.90533e-07	-0.0715473	-0.103156
RPA1	Cluster.Name6	0.0120718	-0.651963	-0.750597
ARRB2	Cluster.Name6	0.000852778	-0.25931	-0.361676
PFN1	Cluster.Name6	2.79286e-66	-0.296413	-0.426647
RNASEK	Cluster.Name6	2.47942e-07	-0.491353	-0.658019
GABARAP	Cluster.Name6	7.50106e-05	-0.198936	-0.281846
ELP5	Cluster.Name6	0.0194391	0.342534	0.4578
EIF4A1	Cluster.Name6	0.000201282	0.34025	0.46383
KDM6B	Cluster.Name6	6.12611e-40	0.835322	1.14301
NAA38	Cluster.Name6	0.000118775	-0.467714	-0.61861
TRAPPC1	Cluster.Name6	1.3762e-15	-0.540633	-0.742063
PER1	Cluster.Name6	6.80099e-37	0.518668	0.731251
VAMP2	Cluster.Name6	1.64662e-08	-0.277877	-0.392501
RPL26	Cluster.Name6	4.5914e-06	-0.106253	-0.152694
HS3ST3B1	Cluster.Name6	0.00200261	0.831729	0.882481
UBB	Cluster.Name6	8.84692e-14	0.14802	0.212668
COPS3	Cluster.Name6	1.64186e-20	0.396333	0.557173
RASD1	Cluster.Name6	0.00228903	1.19102	1.06784
ALKBH5	Cluster.Name6	0.0273809	0.404269	0.522873
MAP2K3	Cluster.Name6	2.76191e-37	0.511758	0.721689
WSB1	Cluster.Name6	7.8659e-10	0.30701	0.43167
TRAF4	Cluster.Name6	2.4268e-12	0.572721	0.76795
BLMH	Cluster.Name6	0.0025708	0.428853	0.559444
CPD	Cluster.Name6	0.0190459	0.350368	0.466368
CCL5	Cluster.Name6	3.21024e-66	-0.249104	-0.359014
CCL3	Cluster.Name6	6.34262e-05	-0.504998	-0.717023
SYNRG	Cluster.Name6	5.19025e-05	-0.55325	-0.70928
CISD3	Cluster.Name6	0.00829479	-0.850604	-0.878264
CWC25	Cluster.Name6	1.22581e-07	0.340312	0.471642
RPL19	Cluster.Name6	8.07511e-14	-0.0603808	-0.087062
MIEN1	Cluster.Name6	1.85399e-11	-0.413235	-0.572412
RARA	Cluster.Name6	4.64444e-27	0.740338	1.00413
KRTAP16-1	Cluster.Name6	0.0480084	1.14351	0.862276
EIF1	Cluster.Name6	1.36905e-48	0.143595	0.207049
PSME3	Cluster.Name6	0.00264077	0.400498	0.527119
RPL27	Cluster.Name6	4.62677e-06	-0.0784208	-0.112887
HEXIM1	Cluster.Name6	3.26939e-06	0.412116	0.557257
SKAP1	Cluster.Name6	5.63421e-11	-0.458202	-0.629391
ATP5G1	Cluster.Name6	0.000529279	-0.448915	-0.58767
TOB1	Cluster.Name6	5.23788e-16	0.431385	0.602673
RNFT1	Cluster.Name6	0.0382134	-0.618058	-0.717579
LIMD2	Cluster.Name6	5.16928e-47	-0.409828	-0.585569
ERN1	Cluster.Name6	0.000144647	0.319965	0.440559
PECAM1	Cluster.Name6	0.00387266	-0.83607	-0.885197
GNA13	Cluster.Name6	1.23425e-12	0.415092	0.576281
PSMD12	Cluster.Name6	0.00065556	0.263125	0.365792
KPNA2	Cluster.Name6	1.11238e-20	0.516648	0.71788
NT5C	Cluster.Name6	0.00994658	-0.372948	-0.498165
JPT1	Cluster.Name6	8.33978e-12	0.483194	0.661533
MIF4GD	Cluster.Name6	0.000268985	-0.551087	-0.698662
SAP30BP	Cluster.Name6	8.37607e-07	0.207001	0.293522
H3F3B	Cluster.Name6	5.30007e-20	0.114978	0.165731
SNHG16	Cluster.Name6	1.52547e-06	0.284754	0.39852
JMJD6	Cluster.Name6	3.18342e-20	0.393714	0.555462
SRSF2	Cluster.Name6	1.42901e-61	0.404102	0.578462
SEC14L1	Cluster.Name6	4.94557e-08	0.404889	0.55416
SOCS3	Cluster.Name6	4.71028e-10	0.693377	0.885822
USP36	Cluster.Name6	1.14519e-21	0.520982	0.723058
EIF4A3	Cluster.Name6	1.51776e-57	0.699271	0.981982
ACTG1	Cluster.Name6	6.55174e-24	0.222675	0.320194
MCRIP1	Cluster.Name6	4.06146e-10	-0.521225	-0.701874
ARHGDIA	Cluster.Name6	2.13852e-21	0.283205	0.40375
CSNK1D	Cluster.Name6	3.07624e-20	0.353907	0.501255
CD7	Cluster.Name6	1.60454e-09	0.186944	0.26763
NARF	Cluster.Name6	2.7552e-24	0.560967	0.779089
WDR45B	Cluster.Name6	3.38265e-09	0.403004	0.554276
METRNL	Cluster.Name6	6.12154e-28	0.53083	0.742107
MYL12A	Cluster.Name6	9.81847e-42	-0.355441	-0.508786
MYL12B	Cluster.Name6	7.41643e-18	-0.283473	-0.404092
PTPN2	Cluster.Name6	8.17333e-05	0.273648	0.381744
RNMT	Cluster.Name6	1.48357e-08	0.233215	0.331228
RNF125	Cluster.Name6	5.63244e-14	0.463339	0.639554
RNF138	Cluster.Name6	8.28227e-15	0.402872	0.562633
ELP2	Cluster.Name6	4.97775e-06	0.358338	0.490005
SMAD7	Cluster.Name6	4.2338e-16	0.496447	0.684195
VPS4B	Cluster.Name6	0.0117025	0.223831	0.312564
MBP	Cluster.Name6	0.0463452	-0.226872	-0.316381
CTDP1	Cluster.Name6	1.27398e-19	0.801883	1.04799
RBCK1	Cluster.Name6	0.0119318	-0.334605	-0.45051
NOP56	Cluster.Name6	1.39325e-09	0.456992	0.621161
PRNP	Cluster.Name6	1.59688e-23	0.481455	0.673227
PCNA	Cluster.Name6	0.00126946	0.416737	0.547682
DSTN	Cluster.Name6	5.23651e-67	0.650382	0.925476
RRBP1	Cluster.Name6	5.64626e-07	0.432309	0.585446
XRN2	Cluster.Name6	5.62602e-07	0.281649	0.394999
NXT1	Cluster.Name6	4.28014e-10	0.341751	0.479198
CST7	Cluster.Name6	2.58613e-20	-0.251083	-0.35995
ABHD12	Cluster.Name6	0.00150106	0.408453	0.536344
ID1	Cluster.Name6	2.86705e-13	0.804496	1.08085
MAPRE1	Cluster.Name6	0.00806964	0.209329	0.293716
TP53INP2	Cluster.Name6	4.91577e-09	0.654312	0.838793
MMP24OS	Cluster.Name6	0.000128352	-0.363035	-0.493944
RBM39	Cluster.Name6	2.78107e-19	0.167476	0.240708
C20orf24	Cluster.Name6	2.16311e-24	0.296588	0.424859
SLA2	Cluster.Name6	2.90654e-11	0.263199	0.373821
SNHG17	Cluster.Name6	1.2471e-23	0.405002	0.571213
TOP1	Cluster.Name6	4.14296e-33	0.486037	0.686341
SRSF6	Cluster.Name6	0.000327914	0.453214	0.590321
OSER1	Cluster.Name6	1.63915e-14	0.289757	0.410828
STAU1	Cluster.Name6	1.77969e-17	0.419113	0.586794
RNF114	Cluster.Name6	4.45287e-08	0.235335	0.332929
CEBPB	Cluster.Name6	2.1773e-21	0.573579	0.791775
AL109955.1	Cluster.Name6	1.73954e-14	0.611819	0.818676
RBM38	Cluster.Name6	4.90484e-11	0.278944	0.394472
ZBP1	Cluster.Name6	4.91143e-16	-0.563416	-0.776941
PMEPA1	Cluster.Name6	1.90717e-07	1.66103	1.35325
ATP5E	Cluster.Name6	5.01216e-29	-0.214415	-0.307924
PRELID3B	Cluster.Name6	2.14533e-10	0.361898	0.503432
PSMA7	Cluster.Name6	0.0022017	0.137929	0.197024
ADRM1	Cluster.Name6	0.0121248	0.159173	0.225591
RPS21	Cluster.Name6	1.01339e-05	-0.0483827	-0.069747
GID8	Cluster.Name6	0.0204058	0.226501	0.315042
PPDPF	Cluster.Name6	6.10674e-49	-0.268788	-0.386299
GZMM	Cluster.Name6	1.15827e-25	-0.262572	-0.375938
PTBP1	Cluster.Name6	8.51446e-09	0.382123	0.52734
ATP5D	Cluster.Name6	0.00410914	-0.173493	-0.245908
MIDN	Cluster.Name6	0.00346121	0.23677	0.331002
RPS15	Cluster.Name6	0.000238647	-0.043793	-0.0631327
UQCR11	Cluster.Name6	1.2653e-11	-0.34053	-0.47774
PLEKHJ1	Cluster.Name6	0.000502468	-0.537434	-0.675929
GADD45B	Cluster.Name6	1.92703e-41	0.360879	0.518247
AES	Cluster.Name6	6.29424e-39	-0.349949	-0.500539
MRPL54	Cluster.Name6	2.22833e-05	0.19537	0.277235
SH3GL1	Cluster.Name6	0.0412572	0.503763	0.611522
SAFB2	Cluster.Name6	5.4094e-08	0.377001	0.519455
C19orf70	Cluster.Name6	5.3471e-05	-0.360875	-0.494541
PET100	Cluster.Name6	0.000575908	-0.160935	-0.229146
MAP2K7	Cluster.Name6	0.00150878	0.294573	0.404981
SNAPC2	Cluster.Name6	4.30348e-06	0.475665	0.630682
ELAVL1	Cluster.Name6	0.00172638	0.343421	0.463962
RPS28	Cluster.Name6	1.36529e-13	-0.0650625	-0.0938028
HNRNPM	Cluster.Name6	0.00186092	0.168694	0.239548
PIN1	Cluster.Name6	0.0209359	-0.235908	-0.328262
ICAM1	Cluster.Name6	3.01972e-06	1.00017	1.03809
SLC44A2	Cluster.Name6	0.000443199	-0.421015	-0.558639
JUNB	Cluster.Name6	7.67812e-30	0.268021	0.385973
CALR	Cluster.Name6	5.23235e-06	0.167554	0.239921
IER2	Cluster.Name6	5.23942e-39	0.293741	0.421851
ADGRE5	Cluster.Name6	0.0165371	0.159696	0.227622
DDX39A	Cluster.Name6	0.000149868	0.193371	0.274207
DNAJB1	Cluster.Name6	1.72507e-10	0.196988	0.281766
NDUFB7	Cluster.Name6	4.04006e-12	-0.347604	-0.487711
TPM4	Cluster.Name6	1.22723e-16	0.587684	0.799423
SLC35E1	Cluster.Name6	0.000194812	0.591066	0.727893
MED26	Cluster.Name6	0.00204371	0.717898	0.80426
RPL18A	Cluster.Name6	1.58348e-05	-0.0532006	-0.0766782
JUND	Cluster.Name6	0.00338986	0.198572	0.280345
SSBP4	Cluster.Name6	0.0273967	-0.303846	-0.412742
ELL	Cluster.Name6	2.65535e-10	0.537262	0.715515
FKBP8	Cluster.Name6	6.87888e-15	-0.375317	-0.52663
UBA52	Cluster.Name6	0.00164571	-0.0595227	-0.0857086
PBX4	Cluster.Name6	1.14821e-26	0.935992	1.22177
PLEKHF1	Cluster.Name6	0.0103214	0.356583	0.476959
FXYD5	Cluster.Name6	3.11289e-08	0.140771	0.202019
LSR	Cluster.Name6	3.17417e-07	0.930684	1.05411
TMEM147	Cluster.Name6	0.0290087	0.315421	0.424673
COX6B1	Cluster.Name6	2.47367e-09	-0.218578	-0.311172
HCST	Cluster.Name6	1.63427e-13	-0.209509	-0.300067
TYROBP	Cluster.Name6	4.01543e-32	0.750696	1.05692
EIF3K	Cluster.Name6	5.1518e-06	-0.134035	-0.19198
SIRT2	Cluster.Name6	3.98943e-12	0.416269	0.577135
NFKBIB	Cluster.Name6	0.000134885	0.258	0.360457
GMFG	Cluster.Name6	4.96222e-34	-0.414105	-0.588418
ZFP36	Cluster.Name6	8.58119e-105	0.414703	0.59745
SUPT5H	Cluster.Name6	0.0440023	0.204739	0.286603
SERTAD1	Cluster.Name6	4.21003e-22	0.308665	0.440552
SNRPA	Cluster.Name6	0.00042617	-0.271763	-0.378034
TGFB1	Cluster.Name6	3.54898e-20	0.226852	0.32497
RPS19	Cluster.Name6	1.76159e-33	-0.111907	-0.161361
ZNF428	Cluster.Name6	3.02642e-10	-0.308898	-0.43425
RELB	Cluster.Name6	0.000311344	0.200218	0.283584
ZNF296	Cluster.Name6	2.87824e-06	0.678553	0.829816
SNRPD2	Cluster.Name6	6.47494e-11	-0.179669	-0.257177
CALM3	Cluster.Name6	0.0175407	-0.220944	-0.309243
SLC1A5	Cluster.Name6	6.38934e-12	0.770203	0.974314
NAPA	Cluster.Name6	0.0120689	0.223031	0.3111
SELENOW	Cluster.Name6	2.18818e-15	-0.400058	-0.560165
EMP3	Cluster.Name6	1.45286e-18	-0.342392	-0.487015
PPP1R15A	Cluster.Name6	9.40085e-08	0.188733	0.26996
BAX	Cluster.Name6	1.12495e-05	-0.309291	-0.429101
RPL13A	Cluster.Name6	0.000793271	-0.0671485	-0.0966862
RPS11	Cluster.Name6	1.04766e-07	-0.116469	-0.167317
NR1H2	Cluster.Name6	4.85039e-14	0.350259	0.492473
NKG7	Cluster.Name6	4.63617e-65	-0.198049	-0.285509
ZNF331	Cluster.Name6	5.22844e-53	0.650418	0.918503
MYADM	Cluster.Name6	5.59013e-08	0.30917	0.43478
NDUFA3	Cluster.Name6	5.17672e-22	-0.586998	-0.810924
LAIR2	Cluster.Name6	9.92713e-10	-0.698133	-0.92885
LILRB1	Cluster.Name6	0.00301121	-0.74007	-0.843879
UBE2S	Cluster.Name6	0.000121069	0.358616	0.487352
RPS5	Cluster.Name6	0.000215579	-0.0603225	-0.0868885
TRIM28	Cluster.Name6	0.00275111	0.457011	0.584587
RPS4Y1	Cluster.Name6	1.83266e-14	-0.209021	-0.300131
DDX3Y	Cluster.Name6	0.000370364	0.247969	0.348228
RANBP1	Cluster.Name6	0.0184535	0.320764	0.432267
MIAT	Cluster.Name6	0.000875263	-0.547033	-0.689543
XBP1	Cluster.Name6	1.01581e-12	0.34196	0.48136
EWSR1	Cluster.Name6	0.000873153	0.171582	0.243602
SEC14L2	Cluster.Name6	2.09944e-05	1.03815	1.04031
IL2RB	Cluster.Name6	1.67407e-09	0.479499	0.648413
RAC2	Cluster.Name6	0.0435999	-0.198048	-0.278844
SH3BP1	Cluster.Name6	3.73346e-05	-0.518907	-0.674172
MAFF	Cluster.Name6	5.34836e-80	1.00822	1.40591
TMEM184B	Cluster.Name6	0.00379775	0.565543	0.679475
GTPBP1	Cluster.Name6	0.000194834	0.553959	0.691036
SUN2	Cluster.Name6	3.91223e-07	-0.335801	-0.466944
RPL3	Cluster.Name6	0.00319174	-0.0463784	-0.0668526
SYNGR1	Cluster.Name6	6.15379e-05	-0.541863	-0.711007
ATF4	Cluster.Name6	4.13867e-13	0.378935	0.529291
RANGAP1	Cluster.Name6	3.72384e-06	0.582273	0.742642
TOB2	Cluster.Name6	0.000356203	0.521882	0.658821
SNU13	Cluster.Name6	1.05488e-10	0.208517	0.29725
BIK	Cluster.Name6	0.000104006	1.23719	1.07493
TSPO	Cluster.Name6	0.000601764	-0.324093	-0.443137
AL118516.1	Cluster.Name6	2.44759e-06	0.287092	0.402167
BRD1	Cluster.Name6	1.30802e-05	0.403983	0.544016
PIM3	Cluster.Name6	1.03208e-21	0.42977	0.606886
TRABD	Cluster.Name6	0.0277107	-0.255354	-0.35278
CU639417.1	Cluster.Name6	0.0108395	0.877278	0.839823
SAMSN1	Cluster.Name6	7.79847e-16	0.422135	0.589975
ATP5J	Cluster.Name6	0.0325702	-0.253968	-0.351085
USP16	Cluster.Name6	0.000110842	0.216553	0.305714
IFNAR2	Cluster.Name6	0.0365332	-0.456835	-0.57692
MRPS6	Cluster.Name6	0.000109795	-0.788713	-0.910593
ABCG1	Cluster.Name6	0.000492717	0.892886	0.917542
PTTG1IP	Cluster.Name6	2.2425e-10	0.633494	0.832735
ITGB2	Cluster.Name6	8.99024e-16	-0.247777	-0.354311
ITGB2-AS1	Cluster.Name6	0.00101256	-0.52947	-0.673881
POFUT2	Cluster.Name6	0.00972639	0.392135	0.515565
MT-RNR1	Cluster.Name6	0.013487	-0.131994	-0.190354
MT-CO1	Cluster.Name6	4.52289e-14	-0.103073	-0.148608

## Sheet: top_markers
	gene_id	gene_short_name	cell_group	marker_score	mean_expression	fraction_expressing	specificity	pseudo_R2	marker_test_p_value	marker_test_q_value
20	LTB	LTB	1	0.251849	1.97371	0.875433	0.287686	0.164522	0	0
21	LTB	LTB	2	0.208745	1.73175	0.801086	0.260577	0.222341	0	0
5	LMNA	LMNA	3	0.200076	1.1227	0.593109	0.337335	0.103749	5.09e-294	9.27e-289
6	ZFP36L2	ZFP36L2	3	0.273845	12.7273	0.99729	0.274589	0.260357	0	0
8	NR4A2	NR4A2	3	0.246962	5.48714	0.960511	0.257115	0.132063	0	0
13	AREG	AREG	3	0.240048	1.16416	0.599303	0.400545	0.162013	0	0
17	DUSP1	DUSP1	3	0.251804	11.0276	0.995354	0.25298	0.225684	0	0
22	PTP4A1	PTP4A1	3	0.239489	1.58346	0.773906	0.309455	0.148037	0	0
26	FTH1	FTH1	3	0.264193	33.9027	0.999613	0.264295	0.218186	0	0
36	RGCC	RGCC	3	0.195338	1.97628	0.748355	0.261024	0.0719158	6.65e-203	1.21e-197
41	FOS	FOS	3	0.271753	22.4925	0.997677	0.272385	0.284065	0	0
45	LITAF	LITAF	3	0.241234	3.75165	0.959737	0.251354	0.171313	0	0
56	JUNB	JUNB	3	0.253196	19.7512	0.998451	0.253589	0.1679	0	0
58	ZNF331	ZNF331	3	0.216847	1.81341	0.806814	0.268769	0.0973882	1.06e-275	1.93e-270
11	FGFBP2	FGFBP2	5	0.170638	1.73983	0.677989	0.251682	0.172053	0	0
38	GZMH	GZMH	5	0.226018	2.45393	0.835437	0.270539	0.291046	0	0
39	GZMB	GZMB	5	0.217208	1.81359	0.712417	0.304889	0.258464	0	0
57	NKG7	NKG7	5	0.257171	14.666	0.999541	0.257289	0.399662	0	0
7	GNLY	GNLY	6	0.26127	14.8497	0.817361	0.31965	0.249592	0	0
12	FGFBP2	FGFBP2	6	0.191768	1.82336	0.735417	0.260761	0.159503	0	0
40	GZMB	GZMB	6	0.203814	1.69571	0.703472	0.289726	0.171308	0	0
55	C20orf24	C20orf24	6	0.182911	1.62633	0.717361	0.254978	0.0925047	7.52e-276	1.37e-270
2	SH3BGRL3	SH3BGRL3	7	0.249117	6.28256	0.992962	0.250883	0.192542	0	0
3	CD52	CD52	7	0.288086	4.83104	0.960333	0.299986	0.252682	0	0
4	S100A4	S100A4	7	0.25525	4.9242	0.890595	0.286606	0.130267	8.2e-282	1.49e-276
15	GZMA	GZMA	7	0.320353	1.65571	0.673704	0.47551	0.268349	0	0
16	CD74	CD74	7	0.339755	7.72896	0.945617	0.359295	0.246521	0	0
25	LSP1	LSP1	7	0.266214	1.78419	0.870761	0.305726	0.189763	0	0
27	CFL1	CFL1	7	0.266661	4.57576	0.96993	0.274929	0.220337	0	0
28	UCP2	UCP2	7	0.243075	0.742534	0.541907	0.448556	0.191499	0	0
29	CD3D	CD3D	7	0.235678	1.79659	0.863724	0.272863	0.132862	1.6e-287	2.92e-282
33	ARHGDIB	ARHGDIB	7	0.245938	4.49748	0.982726	0.250261	0.199167	0	0
37	PSME1	PSME1	7	0.262094	2.57496	0.907869	0.288692	0.186567	0	0
42	SERF2	SERF2	7	0.246309	3.29135	0.959693	0.256654	0.183385	0	0
44	IL32	IL32	7	0.40893	5.11994	0.889315	0.459826	0.358091	0	0
46	CORO1A	CORO1A	7	0.279049	2.31815	0.884197	0.315596	0.199275	0	0
47	COTL1	COTL1	7	0.277928	2.20145	0.794626	0.34976	0.155091	0	0
48	PFN1	PFN1	7	0.290059	9.10933	0.992322	0.292304	0.31084	0	0
54	CST7	CST7	7	0.239966	2.50044	0.84453	0.284142	0.139218	1.58e-301	2.88e-296
59	RAC2	RAC2	7	0.262511	1.42457	0.769674	0.341068	0.187291	0	0
1	ISG15	ISG15	8	0.284362	1.92364	0.563715	0.504443	0.19136	1.84e-299	3.35e-294
9	IFIH1	IFIH1	8	0.282293	0.743711	0.428726	0.658447	0.22411	0	0
10	NFKBIZ	NFKBIZ	8	0.235756	1.05274	0.580994	0.405781	0.139107	9.11e-217	1.66e-211
14	HERC5	HERC5	8	0.327649	1.05748	0.561555	0.583467	0.250221	0	0
18	NEDD9	NEDD9	8	0.203763	0.752914	0.473002	0.430787	0.125046	1.04e-194	1.9e-189
19	TNF	TNF	8	0.315528	2.84701	0.584233	0.540072	0.187779	9.32e-294	1.7e-288
23	ZC3HAV1	ZC3HAV1	8	0.315561	2.21909	0.726782	0.434189	0.191363	1.82e-299	3.31e-294
24	DNAJB6	DNAJB6	8	0.200283	1.75471	0.799136	0.250624	0.0630739	2.07e-98	3.77e-93
30	IFIT2	IFIT2	8	0.711561	7.64012	0.939525	0.757363	0.64909	0	0
31	IFIT3	IFIT3	8	0.64889	3.31798	0.817495	0.793755	0.583167	0	0
32	IFIT1	IFIT1	8	0.422808	0.920359	0.50432	0.838374	0.3752	0	0
34	RHEBL1	RHEBL1	8	0.230967	0.513592	0.404968	0.570334	0.175292	6.53e-274	1.19e-268
35	OASL	OASL	8	0.534421	5.19397	0.936285	0.570788	0.484754	0	0
43	ISG20	ISG20	8	0.18758	1.37975	0.681425	0.275276	0.0633518	7.71e-99	1.4e-93
49	CCL5	CCL5	8	0.24992	15.6186	0.99892	0.25019	0.192897	6.54e-302	1.19e-296
50	CCL4	CCL4	8	0.22723	9.40529	0.719222	0.315938	0.082293	4.06e-128	7.4e-123
51	CCL3L3	CCL3L3	8	0.209334	0.96836	0.357451	0.585629	0.133156	2.03e-207	3.69e-202
52	CCL4L2	CCL4L2	8	0.201916	2.64669	0.433045	0.466269	0.102264	3.91e-159	7.12e-154
53	PMAIP1	PMAIP1	8	0.530071	8.78978	0.979482	0.541175	0.555658	0	0
