# Supplementary material for: Interconnected lineage trajectories link conventional and natural killer (NK)-like exhausted CD8+ T cells beneficial in type 1 diabetes
Source: Commun Biol. 2024 Jun 27;7:773. doi: 10.1038/s42003-024-06456-3 (PMC11211332; doi:10.1038/s42003-024-06456-3)
Supplement: Supplementary file 5 — Supplementary Data 3 [file 42003_2024_6456_MOESM5_ESM.xlsx]

## Sheet: CD57_significant
	gene_short_name	term	q_value	estimate	normalized_effect
1	MTND2P28	cluster_exPD1	2.98895e-12	-0.906484	-1.19931
2	CCNL2	cluster_exPD1	0.000106579	-0.511959	-0.684329
3	SKI	cluster_exPD1	1.43896e-15	-0.929247	-1.23553
4	CAMTA1	cluster_exPD1	1.48541e-14	-0.645443	-0.884531
5	ERRFI1	cluster_exPD1	0.00193051	-1.68217	-1.53659
6	SLC25A33	cluster_exPD1	0.000362679	-0.588078	-0.768927
7	CASZ1	cluster_exPD1	0.0418694	-0.49543	-0.644022
8	EFHD2	cluster_exPD1	0.000129816	-0.283778	-0.399794
9	FBXO42	cluster_exPD1	0.020399	-0.677068	-0.82427
10	OTUD3	cluster_exPD1	0.028014	-1.39152	-1.2794
11	HNRNPR	cluster_exPD1	0.00326199	-0.259494	-0.364588
12	PITHD1	cluster_exPD1	7.88014e-09	-0.445129	-0.617697
13	SRSF10	cluster_exPD1	7.20973e-11	-0.289324	-0.411582
14	SRRM1	cluster_exPD1	3.01832e-11	-0.21324	-0.305294
15	RUNX3	cluster_exPD1	3.89521e-10	-0.265375	-0.37809
16	TMEM57	cluster_exPD1	1.35051e-07	-0.553	-0.750225
17	ARID1A	cluster_exPD1	0.0300185	-0.416164	-0.555756
18	THEMIS2	cluster_exPD1	1.63093e-09	-1.05738	-1.30714
19	SESN2	cluster_exPD1	0.00199177	-0.576803	-0.747073
20	SNHG3	cluster_exPD1	4.77627e-08	-0.364047	-0.510821
21	SNHG12	cluster_exPD1	2.39035e-07	-0.575649	-0.777481
22	YTHDF2	cluster_exPD1	3.58157e-05	-0.326855	-0.456085
23	SRSF4	cluster_exPD1	0.0112146	-0.325793	-0.4488
24	SNRNP40	cluster_exPD1	6.2583e-05	-0.473496	-0.638736
25	MARCKSL1	cluster_exPD1	3.42248e-13	-0.611159	-0.843813
26	THRAP3	cluster_exPD1	0.034787	-0.27186	-0.37895
27	ZC3H12A	cluster_exPD1	6.66155e-06	-0.408023	-0.566101
28	SNIP1	cluster_exPD1	1.31965e-05	-0.553129	-0.738598
29	PABPC4	cluster_exPD1	1.60735e-11	-0.787236	-1.04495
30	ZMPSTE24	cluster_exPD1	0.00052042	-0.906803	-1.06749
31	SMAP2	cluster_exPD1	1.30268e-07	-0.572391	-0.773289
32	CTPS1	cluster_exPD1	4.64291e-10	-0.635108	-0.859253
33	YBX1	cluster_exPD1	3.75272e-10	-0.145216	-0.208671
34	SLC2A1	cluster_exPD1	0.00580601	-0.497658	-0.654617
35	ELOVL1	cluster_exPD1	4.45182e-06	-0.591983	-0.7851
36	ATP6V0B	cluster_exPD1	0.000313407	-0.242767	-0.342703
37	RNF220	cluster_exPD1	0.0416835	-0.522443	-0.670624
38	SRSF11	cluster_exPD1	7.58261e-09	-0.270767	-0.384984
39	RABGGTB	cluster_exPD1	0.000175764	-0.301794	-0.422214
40	MIGA1	cluster_exPD1	0.000876985	-0.719669	-0.901434
41	C1orf52	cluster_exPD1	1.91146e-06	-0.457842	-0.627623
42	SH3GLB1	cluster_exPD1	0.00684477	-0.257932	-0.361693
43	LMO4	cluster_exPD1	0.0286637	-0.485222	-0.638372
44	ZNF644	cluster_exPD1	0.0121598	-0.318751	-0.440894
45	MTF2	cluster_exPD1	1.66353e-05	-0.571422	-0.758602
46	TMED5	cluster_exPD1	5.93822e-05	-0.535983	-0.715281
47	VAV3	cluster_exPD1	0.00164595	-0.772248	-0.941644
48	SARS	cluster_exPD1	6.36406e-05	-0.52875	-0.706498
49	DDX20	cluster_exPD1	0.000150658	-0.862476	-1.03413
50	RSBN1	cluster_exPD1	0.00128006	-0.35139	-0.484701
51	RNF115	cluster_exPD1	5.42928e-07	-0.445981	-0.614315
52	RBM8A	cluster_exPD1	1.42729e-42	-0.431927	-0.617191
53	TXNIP	cluster_exPD1	5.16659e-11	-0.241699	-0.346962
54	SCNM1	cluster_exPD1	0.0244814	-0.33132	-0.454649
55	ILF2	cluster_exPD1	5.23207e-05	-0.250903	-0.354394
56	RPS27	cluster_exPD1	4.30154e-258	-0.291646	-0.420635
57	SCAMP3	cluster_exPD1	0.000512288	-0.437677	-0.591638
58	LMNA	cluster_exPD1	7.65749e-06	-0.456923	-0.634272
59	ISG20L2	cluster_exPD1	0.0019851	-0.490656	-0.653073
60	ETV3	cluster_exPD1	5.66076e-07	-0.686861	-0.91131
61	COPA	cluster_exPD1	0.0028854	-0.422352	-0.569878
62	DUSP12	cluster_exPD1	0.0428134	-0.356563	-0.484524
63	UAP1	cluster_exPD1	1.56686e-11	-0.65801	-0.895178
64	TMCO1	cluster_exPD1	1.07874e-08	-0.533701	-0.730349
65	CD247	cluster_exPD1	2.23069e-19	-0.354389	-0.504621
66	XCL1	cluster_exPD1	0.000936007	-0.837987	-1.16961
67	PIGC	cluster_exPD1	0.00188044	-0.48789	-0.647561
68	SOAT1	cluster_exPD1	0.000273862	-0.87354	-1.04119
69	IER5	cluster_exPD1	0.0012979	-0.483132	-0.64837
70	GLUL	cluster_exPD1	1.16659e-13	-0.899374	-1.19297
71	DHX9	cluster_exPD1	0.00125799	-0.335336	-0.46469
72	C1orf21	cluster_exPD1	0.00502701	-0.402835	-0.547493
73	RGS2	cluster_exPD1	1.31037e-13	-0.530169	-0.744271
74	CDC73	cluster_exPD1	0.000314439	-0.400585	-0.548508
75	ARL8A	cluster_exPD1	0.00335441	-0.937262	-1.05856
76	LGR6	cluster_exPD1	0.0136069	-1.27749	-1.27484
77	ADIPOR1	cluster_exPD1	2.25385e-05	-0.342614	-0.477225
78	BTG2	cluster_exPD1	3.19709e-34	-0.530459	-0.756122
79	RBBP5	cluster_exPD1	0.000160142	-0.852136	-1.02745
80	CD46	cluster_exPD1	0.00131215	-0.42321	-0.57296
81	TP53BP2	cluster_exPD1	0.00321212	-0.508826	-0.67141
82	CNIH4	cluster_exPD1	4.8333e-11	-0.888513	-1.15416
83	RAB4A	cluster_exPD1	4.15081e-08	-0.464006	-0.639914
84	SPRTN	cluster_exPD1	0.0246142	-0.524989	-0.678955
85	ADSS	cluster_exPD1	7.98416e-07	-0.59074	-0.791706
86	TFB2M	cluster_exPD1	2.8135e-05	-0.775584	-0.969351
87	AHCTF1	cluster_exPD1	6.92157e-06	-0.804536	-1.00914
88	RPS7	cluster_exPD1	0.0191761	-0.0417713	-0.0602197
89	ID2	cluster_exPD1	0.035793	-0.175583	-0.250807
90	RHOB	cluster_exPD1	2.87093e-08	-0.715854	-0.966356
91	NRBP1	cluster_exPD1	4.91766e-10	-0.347392	-0.489913
92	MRPL33	cluster_exPD1	2.57121e-08	-0.373001	-0.521845
93	RBKS	cluster_exPD1	0.00010549	-0.971948	-1.17482
94	FOSL2	cluster_exPD1	3.73098e-17	-0.673972	-0.92894
95	CEBPZ	cluster_exPD1	2.16074e-10	-0.403872	-0.566991
96	CDC42EP3	cluster_exPD1	3.46592e-15	-0.789342	-1.08054
97	SRSF7	cluster_exPD1	1.03661e-11	-0.207231	-0.297421
98	ZFP36L2	cluster_exPD1	2.7209e-14	-0.228416	-0.328617
99	PPM1B	cluster_exPD1	0.00120922	-0.58543	-0.757807
100	RPS27A	cluster_exPD1	3.5251e-159	-0.230527	-0.332401
101	AFTPH	cluster_exPD1	0.0351784	-0.614734	-0.765037
102	SERTAD2	cluster_exPD1	0.00311991	-0.511832	-0.674567
103	RAB1A	cluster_exPD1	1.69907e-06	-0.373235	-0.518854
104	C1D	cluster_exPD1	4.28012e-06	-0.333105	-0.465264
105	PNO1	cluster_exPD1	3.21861e-06	-0.733717	-0.943048
106	MPHOSPH10	cluster_exPD1	0.000311371	-0.475794	-0.639167
107	RAB11FIP5	cluster_exPD1	0.00232018	-2.06751	-1.64889
108	DUSP11	cluster_exPD1	0.0262722	-0.295649	-0.408807
109	MOB1A	cluster_exPD1	0.00131183	-0.313437	-0.436165
110	MAT2A	cluster_exPD1	3.24447e-08	-0.981434	-1.22181
111	RNF181	cluster_exPD1	0.016801	-0.264487	-0.369297
112	GNLY	cluster_exPD1	8.87943e-57	-0.869877	-1.25321
113	ARID5A	cluster_exPD1	0.0119757	-0.219707	-0.310526
114	EIF5B	cluster_exPD1	0.00124531	-0.361448	-0.499341
115	SLC20A1	cluster_exPD1	0.00395347	-0.488717	-0.64868
116	CCDC93	cluster_exPD1	0.0158362	-0.426437	-0.571704
117	NIFK	cluster_exPD1	0.00184997	-0.471154	-0.631778
118	WDR33	cluster_exPD1	0.0113236	-0.319753	-0.441236
119	IMP4	cluster_exPD1	4.40762e-12	-0.508401	-0.70471
120	CXCR4	cluster_exPD1	2.88432e-48	-0.378087	-0.543813
121	ZEB2	cluster_exPD1	3.02949e-30	-0.521538	-0.740603
122	NR4A2	cluster_exPD1	4.31739e-31	-0.412558	-0.591785
123	IFIH1	cluster_exPD1	2.32863e-06	-1.37552	-1.67572
124	GALNT3	cluster_exPD1	0.000326431	-0.869519	-1.03966
125	TTC21B	cluster_exPD1	0.023988	-0.75394	-0.893246
126	GORASP2	cluster_exPD1	0.00124629	-0.305054	-0.424804
127	NFE2L2	cluster_exPD1	0.00714005	-0.370464	-0.50774
128	PLEKHA3	cluster_exPD1	0.00702053	-0.77992	-0.929178
129	ASNSD1	cluster_exPD1	0.000164463	-0.490599	-0.658825
130	STAT4	cluster_exPD1	0.00311513	-0.382396	-0.522803
131	COQ10B	cluster_exPD1	0.000566979	-0.311975	-0.43437
132	HSPE1	cluster_exPD1	1.36988e-17	-0.446643	-0.631984
133	BZW1	cluster_exPD1	2.04666e-18	-0.326807	-0.46599
134	EEF1B2	cluster_exPD1	5.54404e-22	-0.161357	-0.232227
135	RPL37A	cluster_exPD1	4.8996e-22	-0.115406	-0.166299
136	RNF25	cluster_exPD1	4.96618e-08	-0.997268	-1.22816
137	ACSL3	cluster_exPD1	0.0017576	-0.564587	-0.733614
138	NCL	cluster_exPD1	3.28765e-16	-0.30653	-0.437808
139	PTMA	cluster_exPD1	1.43029e-36	-0.183931	-0.265137
140	DGKD	cluster_exPD1	2.06319e-07	-0.668302	-0.884961
141	ILKAP	cluster_exPD1	0.00183501	-0.372016	-0.508595
142	RAF1	cluster_exPD1	1.28016e-06	-0.724804	-0.937573
143	RPL32	cluster_exPD1	8.68672e-15	-0.0705131	-0.101676
144	CCDC174	cluster_exPD1	0.0149469	-0.349456	-0.478708
145	ANKRD28	cluster_exPD1	0.0344172	-0.947367	-1.04319
146	RFTN1	cluster_exPD1	0.0245399	-0.401401	-0.540874
147	NR1D2	cluster_exPD1	1.99873e-06	-0.575265	-0.768353
148	CSRNP1	cluster_exPD1	0.0227292	-0.18999	-0.27027
149	SLC25A38	cluster_exPD1	0.025236	-0.357647	-0.48691
150	EIF1B	cluster_exPD1	4.05429e-10	-0.327997	-0.463891
151	RPL14	cluster_exPD1	3.31175e-32	-0.125233	-0.180505
152	ABHD5	cluster_exPD1	0.000698919	-0.614945	-0.789465
153	EXOSC7	cluster_exPD1	0.00534359	-0.652354	-0.812253
154	CCDC12	cluster_exPD1	1.93175e-13	-0.313299	-0.44488
155	PRKAR2A	cluster_exPD1	0.00615687	-0.370974	-0.50693
156	CISH	cluster_exPD1	0.0379163	-0.854786	-0.957485
157	GNL3	cluster_exPD1	0.0263737	-0.571619	-0.722603
158	DCP1A	cluster_exPD1	9.11788e-11	-0.437307	-0.609816
159	SELENOK	cluster_exPD1	3.79772e-35	-0.478496	-0.681304
160	DENND6A	cluster_exPD1	0.0093358	-0.564629	-0.725518
161	ARL6IP5	cluster_exPD1	0.00427871	-0.240834	-0.339325
162	TOMM70	cluster_exPD1	0.00860862	-0.691545	-0.846918
163	BBX	cluster_exPD1	0.000136791	-0.384026	-0.530467
164	ATG3	cluster_exPD1	0.0304745	-0.269131	-0.374659
165	B4GALT4	cluster_exPD1	0.00534005	-0.669383	-0.831128
166	COX17	cluster_exPD1	1.30654e-07	-0.421261	-0.585725
167	PLXND1	cluster_exPD1	0.00414496	-1.14783	-1.20342
168	ASTE1	cluster_exPD1	0.00777406	-0.692582	-0.854085
169	SLC25A36	cluster_exPD1	0.0203598	-0.258384	-0.360961
170	ZBTB38	cluster_exPD1	4.72026e-07	-0.509318	-0.69768
171	TFDP2	cluster_exPD1	8.29246e-05	-0.385632	-0.533084
172	U2SURP	cluster_exPD1	1.41343e-08	-0.313484	-0.442962
173	COMMD2	cluster_exPD1	0.000525649	-0.369278	-0.508172
174	TSC22D2	cluster_exPD1	7.07932e-07	-0.660267	-0.870513
175	SELENOT	cluster_exPD1	0.00686204	-0.206328	-0.291689
176	SEC62	cluster_exPD1	8.18559e-10	-0.289104	-0.410653
177	DNAJC19	cluster_exPD1	0.000955476	-0.482407	-0.643544
178	ABCF3	cluster_exPD1	1.09814e-05	-0.731331	-0.928656
179	TRA2B	cluster_exPD1	2.50297e-07	-0.218556	-0.311879
180	SENP5	cluster_exPD1	0.0126594	-0.574288	-0.733041
181	RPL35A	cluster_exPD1	4.63904e-26	-0.10325	-0.148837
182	RNF4	cluster_exPD1	0.00118724	-0.357008	-0.492508
183	HTT	cluster_exPD1	0.0104571	-0.710989	-0.865443
184	MRFAP1L1	cluster_exPD1	0.00344136	-0.534425	-0.697139
185	BLOC1S4	cluster_exPD1	0.0360916	-0.448098	-0.592101
186	GRPEL1	cluster_exPD1	0.0268482	-0.342667	-0.468337
187	FGFBP2	cluster_exPD1	5.69154e-05	-0.202689	-0.29057
188	KLF3	cluster_exPD1	1.09735e-08	-0.301458	-0.427829
189	RPL9	cluster_exPD1	7.97546e-43	-0.200398	-0.288563
190	SLAIN2	cluster_exPD1	0.0278533	-0.541853	-0.693011
191	YTHDC1	cluster_exPD1	0.0305123	-0.202286	-0.286166
192	AREG	cluster_exPD1	0.0228375	-0.696252	-0.89323
193	NUP54	cluster_exPD1	3.21201e-06	-0.483526	-0.656919
194	CNOT6L	cluster_exPD1	2.32807e-11	-0.508834	-0.706208
195	ENOPH1	cluster_exPD1	0.0102098	-0.520713	-0.676471
196	HERC5	cluster_exPD1	8.97607e-14	-1.39714	-1.8174
197	EIF4E	cluster_exPD1	0.00784406	-0.388478	-0.52607
198	DNAJB14	cluster_exPD1	0.00197506	-0.411151	-0.558452
199	RPL34	cluster_exPD1	3.68167e-74	-0.152889	-0.220455
200	SNHG8	cluster_exPD1	1.91421e-12	-0.281275	-0.401185
201	NDUFC1	cluster_exPD1	0.000142435	-0.375968	-0.518867
202	RPS3A	cluster_exPD1	5.8373e-56	-0.162147	-0.233719
203	RAPGEF2	cluster_exPD1	0.00376176	-1.40335	-1.35183
204	SPCS3	cluster_exPD1	0.00303002	-0.268213	-0.375536
205	CDKN2AIP	cluster_exPD1	1.35879e-10	-0.687518	-0.922553
206	MED10	cluster_exPD1	9.44732e-05	-0.203574	-0.289107
207	ZNF622	cluster_exPD1	0.00270921	-0.356241	-0.489219
208	BRIX1	cluster_exPD1	1.13368e-05	-0.505816	-0.681742
209	AC025171.3	cluster_exPD1	5.22003e-05	-1.12847	-1.29009
210	PARP8	cluster_exPD1	1.75698e-05	-0.314048	-0.440454
211	SREK1IP1	cluster_exPD1	7.9898e-06	-0.329952	-0.462578
212	PIK3R1	cluster_exPD1	2.06503e-21	-0.332703	-0.475809
213	FAM169A	cluster_exPD1	3.14233e-05	-1.13088	-1.27736
214	RPS23	cluster_exPD1	0.000266747	-0.0492149	-0.070953
215	ELL2	cluster_exPD1	2.59675e-09	-0.505182	-0.696829
216	RIOK2	cluster_exPD1	0.0440983	-0.52652	-0.673663
217	CHD1	cluster_exPD1	5.30951e-15	-0.415865	-0.588035
218	EPB41L4A-AS1	cluster_exPD1	6.14001e-28	-0.569042	-0.801999
219	FNIP1	cluster_exPD1	0.0071692	-0.571619	-0.733928
220	KIF3A	cluster_exPD1	0.000389554	-0.893379	-1.05472
221	AFF4	cluster_exPD1	0.000131813	-0.333388	-0.464303
222	JADE2	cluster_exPD1	0.00780105	-0.632988	-0.796885
223	CAMLG	cluster_exPD1	0.0140287	-0.200055	-0.283088
224	SMAD5	cluster_exPD1	4.73506e-06	-1.15983	-1.32971
225	HNRNPA0	cluster_exPD1	0.000258285	-0.159181	-0.227426
226	HSPA9	cluster_exPD1	4.94683e-06	-0.239431	-0.339908
227	TCERG1	cluster_exPD1	8.35492e-07	-0.449774	-0.620002
228	ADRB2	cluster_exPD1	2.03712e-14	-1.07552	-1.3991
229	HMGXB3	cluster_exPD1	0.0144144	-0.471132	-0.62194
230	RPS14	cluster_exPD1	8.11141e-180	-0.265984	-0.383517
231	SMIM3	cluster_exPD1	0.0310024	-1.33268	-1.24299
232	CNOT8	cluster_exPD1	3.63172e-06	-0.360244	-0.501594
233	MRPL22	cluster_exPD1	8.3301e-11	-0.408898	-0.572315
234	DUSP1	cluster_exPD1	1.11687e-55	-0.450126	-0.647573
235	KIAA1191	cluster_exPD1	0.0054884	-0.508401	-0.665637
236	N4BP3	cluster_exPD1	1.1857e-07	-0.765852	-0.999423
237	SQSTM1	cluster_exPD1	1.12369e-13	-0.353088	-0.5015
238	RNF130	cluster_exPD1	2.23784e-08	-1.43652	-1.63592
239	MGAT1	cluster_exPD1	0.00250702	-0.351644	-0.4846
240	RIPK1	cluster_exPD1	0.017314	-0.548745	-0.70533
241	NOL7	cluster_exPD1	9.23788e-05	-0.26037	-0.367187
242	MYLIP	cluster_exPD1	3.59333e-07	-0.384463	-0.535926
243	HIST1H4C	cluster_exPD1	3.42344e-14	-0.339819	-0.486266
244	ABT1	cluster_exPD1	5.91905e-06	-0.416849	-0.57343
245	ABCF1	cluster_exPD1	2.13055e-05	-0.371829	-0.516268
246	C6orf136	cluster_exPD1	8.52793e-06	-0.537163	-0.719953
247	IER3	cluster_exPD1	0.0189869	-0.890891	-1.05952
248	TNF	cluster_exPD1	5.61486e-13	-1.11138	-1.56329
249	NEU1	cluster_exPD1	0.000889413	-0.4293	-0.585261
250	PHF1	cluster_exPD1	5.54535e-18	-0.568046	-0.791852
251	CDKN1A	cluster_exPD1	4.34877e-13	-1.04761	-1.39655
252	POLR1C	cluster_exPD1	0.0113384	-0.59074	-0.747589
253	EEF1A1	cluster_exPD1	1.21839e-40	-0.108525	-0.156515
254	MYO6	cluster_exPD1	8.77378e-05	-0.8226	-1.01627
255	HMGN3	cluster_exPD1	0.000110362	-0.311713	-0.436927
256	FAM46A	cluster_exPD1	1.43597e-18	-1.38097	-1.74627
257	SYNCRIP	cluster_exPD1	0.0464079	-0.327597	-0.449502
258	PNRC1	cluster_exPD1	1.28104e-48	-0.386081	-0.554034
259	ATG5	cluster_exPD1	0.00114298	-0.351009	-0.483406
260	PRDM1	cluster_exPD1	0.0475996	-0.354827	-0.48593
261	CRYBG1	cluster_exPD1	0.0020823	-0.387742	-0.53153
262	SEC63	cluster_exPD1	0.00279978	-0.459683	-0.614795
263	CDC40	cluster_exPD1	1.42327e-06	-0.310236	-0.436366
264	AMD1	cluster_exPD1	6.53752e-10	-0.35382	-0.499128
265	TSPYL1	cluster_exPD1	0.0043219	-0.479783	-0.63801
266	RWDD1	cluster_exPD1	7.21302e-08	-0.218301	-0.311416
267	HSF2	cluster_exPD1	0.0476881	-0.56775	-0.717553
268	SERINC1	cluster_exPD1	1.88366e-10	-0.366974	-0.516539
269	NCOA7	cluster_exPD1	0.0477566	-0.386027	-0.52335
270	RPS12	cluster_exPD1	2.6058e-29	-0.100858	-0.145453
271	IFNGR1	cluster_exPD1	1.96239e-35	-0.956685	-1.32301
272	CITED2	cluster_exPD1	2.56643e-18	-0.503789	-0.714056
273	PCMT1	cluster_exPD1	5.05626e-05	-0.604118	-0.792329
274	ZBTB2	cluster_exPD1	0.000199958	-0.725306	-0.911984
275	SYTL3	cluster_exPD1	1.26673e-40	-0.803406	-1.13142
276	GET4	cluster_exPD1	4.84117e-08	-0.472825	-0.650755
277	CHST12	cluster_exPD1	1.81762e-10	-0.636048	-0.864008
278	RNF216	cluster_exPD1	0.00394087	-0.44023	-0.591436
279	ARL4A	cluster_exPD1	7.0948e-08	-0.583778	-0.792887
280	TOMM7	cluster_exPD1	5.67207e-20	-0.200901	-0.288645
281	MALSU1	cluster_exPD1	0.0357145	-0.517797	-0.664502
282	MPP6	cluster_exPD1	0.000965123	-0.998223	-1.1273
283	TAX1BP1	cluster_exPD1	4.54957e-05	-0.208458	-0.296686
284	GPR141	cluster_exPD1	0.0389707	-1.74448	-1.44668
285	SNHG15	cluster_exPD1	2.94681e-06	-0.288099	-0.407892
286	UPP1	cluster_exPD1	1.37129e-28	-0.582318	-0.823795
287	NIPSNAP2	cluster_exPD1	0.0104595	-0.433487	-0.579239
288	SBDS	cluster_exPD1	2.82143e-16	-0.299325	-0.427496
289	STAG3L4	cluster_exPD1	0.000510914	-0.505356	-0.669242
290	AUTS2	cluster_exPD1	0.000276566	-0.672309	-0.858173
291	SBDSP1	cluster_exPD1	4.94814e-44	-0.811744	-1.13906
292	BUD23	cluster_exPD1	7.28154e-06	-0.311654	-0.437083
293	DBF4	cluster_exPD1	2.72956e-12	-0.393927	-0.5553
294	CYP51A1	cluster_exPD1	1.19563e-06	-0.658938	-0.866171
295	MEPCE	cluster_exPD1	0.000122013	-1.11763	-1.25241
296	SRRT	cluster_exPD1	4.0204e-09	-0.41148	-0.584743
297	DNAJC2	cluster_exPD1	2.53221e-14	-0.465451	-0.65309
298	PSMC2	cluster_exPD1	0.0447002	-0.276617	-0.383493
299	AC007384.1	cluster_exPD1	0.00259548	-0.78644	-0.962353
300	KMT2E	cluster_exPD1	3.23476e-22	-0.332208	-0.474566
301	CBLL1	cluster_exPD1	0.000381547	-0.404263	-0.552118
302	DNAJB9	cluster_exPD1	0.00107864	-0.423413	-0.575462
303	WASL	cluster_exPD1	0.0400567	-0.621658	-0.767918
304	CNOT4	cluster_exPD1	3.08033e-06	-0.634593	-0.835818
305	ZC3HAV1	cluster_exPD1	2.98198e-11	-0.598614	-0.843103
306	LUC7L2	cluster_exPD1	0.000477438	-0.392644	-0.537186
307	SLC37A3	cluster_exPD1	1.60934e-09	-0.581498	-0.79116
308	CUL1	cluster_exPD1	2.30038e-06	-0.711738	-0.915988
309	RHEB	cluster_exPD1	3.95515e-05	-0.324857	-0.453395
310	VIPR2	cluster_exPD1	2.56437e-05	-1.19085	-1.3527
311	P2RY8	cluster_exPD1	0.0035807	-0.223204	-0.316104
312	USP11	cluster_exPD1	0.000249257	-0.497303	-0.666251
313	TSPYL2	cluster_exPD1	7.37292e-18	-0.415271	-0.592446
314	TSC22D3	cluster_exPD1	3.55548e-82	-0.453689	-0.65289
315	UBE2A	cluster_exPD1	0.000513122	-0.292905	-0.409896
316	RPL39	cluster_exPD1	8.82488e-08	-0.0595753	-0.0858933
317	RNF113A	cluster_exPD1	5.4443e-05	-0.511959	-0.68854
318	NKAP	cluster_exPD1	0.000808709	-0.503617	-0.670984
319	IDS	cluster_exPD1	1.08043e-18	-0.342283	-0.488002
320	CXorf40B	cluster_exPD1	2.03462e-05	-0.820114	-1.01531
321	RPL10	cluster_exPD1	1.06644e-73	-0.148685	-0.214432
322	DKC1	cluster_exPD1	0.00328133	-0.552125	-0.719571
323	PPP3CC	cluster_exPD1	1.37223e-13	-0.393201	-0.555466
324	KIF13B	cluster_exPD1	2.24255e-05	-0.748294	-0.949659
325	NSD3	cluster_exPD1	0.00257519	-0.236543	-0.333802
326	TACC1	cluster_exPD1	0.0224694	-0.315086	-0.434689
327	PLEKHA2	cluster_exPD1	0.000123043	-0.455247	-0.618204
328	POLB	cluster_exPD1	6.95924e-08	-0.562867	-0.762335
329	LYN	cluster_exPD1	8.1216e-12	-1.52621	-1.81174
330	RPS20	cluster_exPD1	4.3883e-05	-0.129618	-0.186051
331	RAB2A	cluster_exPD1	0.00535441	-0.175602	-0.250019
332	YTHDF3	cluster_exPD1	0.0354618	-0.470181	-0.615986
333	VCPIP1	cluster_exPD1	0.00488793	-0.642739	-0.820229
334	SNHG6	cluster_exPD1	2.65354e-26	-0.295104	-0.422806
335	TRAM1	cluster_exPD1	3.7466e-11	-0.41753	-0.585263
336	TERF1	cluster_exPD1	0.00801667	-0.397413	-0.538799
337	ELOC	cluster_exPD1	3.41147e-09	-0.299207	-0.423233
338	TMEM70	cluster_exPD1	0.00119864	-0.45996	-0.616805
339	RIPK2	cluster_exPD1	0.000300329	-0.53831	-0.711592
340	OTUD6B-AS1	cluster_exPD1	0.0278632	-0.54422	-0.699354
341	VIRMA	cluster_exPD1	0.00145796	-0.518445	-0.684363
342	RPL30	cluster_exPD1	1.26629e-124	-0.194186	-0.280025
343	POLR2K	cluster_exPD1	0.00152027	-0.382415	-0.523174
344	UBR5	cluster_exPD1	0.00385406	-0.456243	-0.609556
345	KLF10	cluster_exPD1	1.83112e-12	-0.583934	-0.807947
346	AZIN1	cluster_exPD1	7.7182e-05	-0.44238	-0.602042
347	DCAF13	cluster_exPD1	0.0174088	-0.515772	-0.665398
348	ENY2	cluster_exPD1	3.10065e-09	-0.388156	-0.543839
349	UTP23	cluster_exPD1	0.0303146	-0.415346	-0.557328
350	DERL1	cluster_exPD1	9.14841e-15	-0.48556	-0.679078
351	MTSS1	cluster_exPD1	6.27319e-06	-0.721645	-0.928094
352	CHRAC1	cluster_exPD1	0.029587	-0.317659	-0.437726
353	DENND3	cluster_exPD1	0.0117627	-0.766055	-0.911654
354	EEF1D	cluster_exPD1	1.73106e-10	-0.106333	-0.153083
355	RPS6	cluster_exPD1	3.24529e-29	-0.1239	-0.178592
356	NDUFB6	cluster_exPD1	0.00578548	-0.318984	-0.441675
357	VCP	cluster_exPD1	2.22754e-06	-0.307279	-0.432191
358	TOMM5	cluster_exPD1	0.000124476	-0.234613	-0.332041
359	KLF9	cluster_exPD1	3.07574e-12	-0.664572	-0.905059
360	TLE4	cluster_exPD1	0.0121154	-0.333769	-0.459262
361	AAED1	cluster_exPD1	2.07539e-07	-0.92007	-1.15085
362	POLE3	cluster_exPD1	7.88636e-05	-0.458989	-0.623888
363	RGS3	cluster_exPD1	4.57874e-08	-0.955839	-1.21121
364	AKNA	cluster_exPD1	0.00576623	-0.31207	-0.433456
365	WHRN	cluster_exPD1	0.000200973	-0.789342	-0.979518
366	ATP6V1G1	cluster_exPD1	1.07351e-23	-0.298268	-0.426569
367	RAB14	cluster_exPD1	2.44322e-05	-0.274254	-0.386895
368	RPL35	cluster_exPD1	6.81475e-10	-0.0959977	-0.138249
369	HSPA5	cluster_exPD1	1.30062e-34	-0.39053	-0.560134
370	ZBTB43	cluster_exPD1	8.52236e-09	-0.75394	-0.989393
371	SLC25A25	cluster_exPD1	0.0445592	-0.316124	-0.436451
372	C9orf78	cluster_exPD1	6.55597e-15	-0.306492	-0.436376
373	NUP214	cluster_exPD1	0.00254392	-0.550262	-0.715827
374	TTF1	cluster_exPD1	0.0114352	-0.609009	-0.770376
375	RPL7A	cluster_exPD1	9.36171e-10	-0.0726743	-0.104751
376	SNHG7	cluster_exPD1	3.40792e-11	-0.49548	-0.689404
377	TUBB4B	cluster_exPD1	1.41195e-36	-0.532587	-0.760167
378	DPH7	cluster_exPD1	0.0292162	-0.48865	-0.634444
379	OSBPL5	cluster_exPD1	7.18915e-09	-1.28309	-1.50983
380	RRP8	cluster_exPD1	0.00063486	-0.490471	-0.655438
381	TMEM9B	cluster_exPD1	3.29252e-06	-0.338088	-0.472406
382	ARNTL	cluster_exPD1	0.000138702	-0.477659	-0.643722
383	FAR1	cluster_exPD1	3.50931e-07	-0.735758	-0.956148
384	API5	cluster_exPD1	1.35027e-05	-0.55029	-0.733614
385	TTC17	cluster_exPD1	0.0189077	-0.337606	-0.462532
386	MADD	cluster_exPD1	0.00295871	-0.448463	-0.603368
387	FNBP4	cluster_exPD1	4.62141e-05	-0.317767	-0.44531
388	NUP160	cluster_exPD1	0.0235951	-0.871642	-0.983886
389	PATL1	cluster_exPD1	0.0171792	-0.506814	-0.66086
390	DDB1	cluster_exPD1	0.000624361	-0.599881	-0.773856
391	TMEM216	cluster_exPD1	0.0451619	-0.975414	-1.03314
392	FTH1	cluster_exPD1	1.3468e-39	-0.274687	-0.395908
393	WDR74	cluster_exPD1	0.00630358	-0.390245	-0.530492
394	SNHG1	cluster_exPD1	4.00378e-27	-0.670113	-0.938373
395	SLC3A2	cluster_exPD1	6.30631e-15	-0.379091	-0.536823
396	FAU	cluster_exPD1	1.44812e-69	-0.168464	-0.242837
397	MALAT1	cluster_exPD1	2.37981e-156	-0.495873	-0.715269
398	RELA	cluster_exPD1	2.75333e-10	-0.507186	-0.700186
399	SF3B2	cluster_exPD1	0.00254707	-0.17094	-0.243494
400	RCE1	cluster_exPD1	1.64883e-07	-0.523166	-0.709837
401	KDM2A	cluster_exPD1	6.07024e-08	-0.35847	-0.503584
402	CLCF1	cluster_exPD1	0.00422927	-1.38871	-1.36066
403	RAB6A	cluster_exPD1	0.00705964	-0.470657	-0.623931
404	SPCS2	cluster_exPD1	0.00838565	-0.341332	-0.468758
405	RPS3	cluster_exPD1	1.90678e-141	-0.224725	-0.324032
406	PRSS23	cluster_exPD1	0.0190889	-0.654568	-0.826387
407	FDX1	cluster_exPD1	4.63037e-06	-0.343095	-0.479439
408	PTS	cluster_exPD1	0.000224081	-0.376426	-0.519504
409	DDX6	cluster_exPD1	0.0263098	-0.172351	-0.245262
410	BCL9L	cluster_exPD1	0.00318818	-0.415914	-0.564508
411	RPS25	cluster_exPD1	3.3541e-18	-0.0981394	-0.141445
412	H2AFX	cluster_exPD1	1.63441e-18	-0.633062	-0.878633
413	TBRG1	cluster_exPD1	0.000135273	-0.28998	-0.40706
414	SRPRA	cluster_exPD1	5.95718e-10	-0.504263	-0.696759
415	APLP2	cluster_exPD1	0.0179406	-0.55527	-0.715504
416	GTPBP4	cluster_exPD1	3.01512e-07	-0.516049	-0.702507
417	IDI1	cluster_exPD1	1.54838e-13	-0.372065	-0.526743
418	RBM17	cluster_exPD1	0.0324081	-0.211735	-0.298831
419	KIN	cluster_exPD1	2.28936e-06	-0.660919	-0.866826
420	BMI1	cluster_exPD1	0.000131506	-1.06975	-1.22344
421	YME1L1	cluster_exPD1	1.7582e-05	-0.266859	-0.376906
422	TIMM23	cluster_exPD1	2.90553e-06	-0.463798	-0.633161
423	MAPK8	cluster_exPD1	0.000367793	-0.744891	-0.925594
424	TFAM	cluster_exPD1	7.34872e-06	-0.43906	-0.602472
425	HNRNPH3	cluster_exPD1	1.25823e-31	-0.434878	-0.619451
426	VPS26A	cluster_exPD1	1.7771e-17	-0.653953	-0.902278
427	SUPV3L1	cluster_exPD1	2.45535e-09	-0.509916	-0.70223
428	SAR1A	cluster_exPD1	2.62213e-10	-0.412451	-0.57756
429	SPOCK2	cluster_exPD1	3.30565e-06	-0.221539	-0.316247
430	DDIT4	cluster_exPD1	0.000323247	-0.206149	-0.29439
431	DNAJC9	cluster_exPD1	5.23126e-05	-0.528324	-0.706927
432	IFIT2	cluster_exPD1	2.05022e-13	-1.66198	-2.3419
433	IFIT3	cluster_exPD1	1.93566e-11	-1.86701	-2.52905
434	IFIT1	cluster_exPD1	3.21868e-05	-2.36285	-2.58798
435	IFIT5	cluster_exPD1	0.00155855	-0.929676	-1.08734
436	KIF20B	cluster_exPD1	9.31685e-06	-0.521869	-0.706695
437	PCGF5	cluster_exPD1	0.000630617	-0.274245	-0.385325
438	ITPRIP	cluster_exPD1	5.59889e-06	-0.411975	-0.569712
439	SMNDC1	cluster_exPD1	0.000531779	-0.379697	-0.522716
440	SHOC2	cluster_exPD1	0.00103437	-0.420934	-0.571731
441	TCF7L2	cluster_exPD1	0.00320482	-1.38308	-1.35405
442	CCDC186	cluster_exPD1	0.00754745	-0.387545	-0.527069
443	ABLIM1	cluster_exPD1	0.000148763	-0.389402	-0.542347
444	CACUL1	cluster_exPD1	0.00313616	-0.437998	-0.58863
445	BUB3	cluster_exPD1	2.92879e-06	-0.286867	-0.404945
446	OAT	cluster_exPD1	3.30906e-09	-0.541668	-0.740521
447	BCCIP	cluster_exPD1	6.61007e-10	-0.492127	-0.679828
448	PTPRE	cluster_exPD1	1.22528e-28	-0.64377	-0.906366
449	ADIPOR2	cluster_exPD1	1.73999e-05	-0.786924	-0.987826
450	KLRF1	cluster_exPD1	0.010772	-0.965159	-1.10538
451	GABARAPL1	cluster_exPD1	4.0123e-39	-0.637869	-0.903608
452	KLRD1	cluster_exPD1	7.80324e-08	-0.417893	-0.58339
453	KLRC3	cluster_exPD1	1.57221e-11	-0.955955	-1.26026
454	STRAP	cluster_exPD1	1.62982e-09	-0.265092	-0.376708
455	KRAS	cluster_exPD1	2.47213e-08	-0.383439	-0.53908
456	MED21	cluster_exPD1	0.0286697	-0.54422	-0.696955
457	DNM1L	cluster_exPD1	0.00237783	-0.427112	-0.576585
458	YAF2	cluster_exPD1	8.82956e-06	-0.509951	-0.690775
459	SLC38A1	cluster_exPD1	3.78582e-06	-0.308594	-0.434069
460	ASB8	cluster_exPD1	5.159e-06	-0.426437	-0.588028
461	KANSL2	cluster_exPD1	3.10522e-05	-0.361694	-0.501701
462	FKBP11	cluster_exPD1	6.05623e-24	-0.4667	-0.662804
463	RHEBL1	cluster_exPD1	2.5616e-09	-1.1066	-1.39052
464	TUBA1B	cluster_exPD1	9.98947e-15	-0.419691	-0.597121
465	TUBA1A	cluster_exPD1	2.53661e-11	-0.338437	-0.480965
466	SMARCD1	cluster_exPD1	0.0102484	-0.410437	-0.554553
467	GRASP	cluster_exPD1	1.2572e-05	-1.40139	-1.51281
468	PFDN5	cluster_exPD1	2.7861e-27	-0.18859	-0.271285
469	PCBP2	cluster_exPD1	0.00166403	-0.112499	-0.161441
470	RPL41	cluster_exPD1	3.15009e-52	-0.118554	-0.170988
471	SMARCC2	cluster_exPD1	0.0426132	-0.503887	-0.650348
472	NACA	cluster_exPD1	5.15621e-20	-0.111059	-0.160013
473	TBK1	cluster_exPD1	0.00650816	-0.577477	-0.738157
474	CAND1	cluster_exPD1	0.000510875	-0.449774	-0.606518
475	CCT2	cluster_exPD1	7.30484e-05	-0.272872	-0.38443
476	KRR1	cluster_exPD1	8.42003e-07	-0.30965	-0.435744
477	BTG1	cluster_exPD1	2.04968e-27	-0.217509	-0.313241
478	TMCC3	cluster_exPD1	3.51327e-06	-1.39152	-1.50054
479	CDK17	cluster_exPD1	3.11739e-10	-0.363296	-0.512388
480	UHRF1BP1L	cluster_exPD1	8.50393e-06	-0.559123	-0.746382
481	GNPTAB	cluster_exPD1	7.08161e-11	-0.785569	-1.04464
482	CRY1	cluster_exPD1	6.20339e-15	-0.8289	-1.11125
483	SSH1	cluster_exPD1	6.21855e-05	-1.06044	-1.2185
484	BRAP	cluster_exPD1	0.000260371	-0.555709	-0.731686
485	RPL6	cluster_exPD1	2.91215e-11	-0.102743	-0.147977
486	FBXO21	cluster_exPD1	1.98843e-05	-0.551649	-0.736585
487	DYNLL1	cluster_exPD1	5.5133e-10	-0.534187	-0.735897
488	OASL	cluster_exPD1	9.90479e-22	-0.954733	-1.35621
489	DIABLO	cluster_exPD1	0.0231145	-0.431561	-0.572863
490	SBNO1	cluster_exPD1	0.013682	-0.420606	-0.564941
491	TMED2	cluster_exPD1	8.73761e-08	-0.30709	-0.433159
492	DDX55	cluster_exPD1	0.032081	-0.694963	-0.835631
493	SLC15A4	cluster_exPD1	4.88657e-09	-1.00564	-1.26158
494	SAP18	cluster_exPD1	0.000176273	-0.157138	-0.22467
495	RNF6	cluster_exPD1	0.00109618	-0.563579	-0.73227
496	RPL21	cluster_exPD1	1.33618e-105	-0.271717	-0.391487
497	UBL3	cluster_exPD1	3.43888e-05	-0.582287	-0.76802
498	B3GLCT	cluster_exPD1	0.032275	-0.849294	-0.962029
499	UFM1	cluster_exPD1	0.033535	-0.305473	-0.422072
500	MED4	cluster_exPD1	8.18917e-10	-0.476699	-0.659574
501	CDADC1	cluster_exPD1	1.27452e-05	-0.638711	-0.834862
502	SPRYD7	cluster_exPD1	0.0417548	-1.24352	-1.21466
503	ABHD13	cluster_exPD1	0.00021515	-0.632773	-0.814932
504	PIP4P1	cluster_exPD1	5.15677e-07	-0.704363	-0.91673
505	METTL17	cluster_exPD1	0.0237114	-0.526637	-0.679078
506	NGDN	cluster_exPD1	5.41131e-19	-0.529779	-0.741985
507	AL096870.2	cluster_exPD1	0.00329638	-0.391226	-0.533626
508	GZMB	cluster_exPD1	1.30079e-60	-0.744312	-1.06448
509	PPP2R3C	cluster_exPD1	0.00506403	-0.44327	-0.593317
510	NFKBIA	cluster_exPD1	2.26537e-67	-0.563366	-0.810027
511	RALGAPA1	cluster_exPD1	2.15529e-07	-0.410262	-0.570077
512	MBIP	cluster_exPD1	1.60365e-07	-0.702224	-0.920335
513	RPS29	cluster_exPD1	5.36066e-22	-0.117311	-0.169092
514	RPL36AL	cluster_exPD1	5.83735e-12	-0.143795	-0.206776
515	DNAAF2	cluster_exPD1	7.84092e-05	-0.455692	-0.624774
516	NEMF	cluster_exPD1	8.68793e-08	-0.459347	-0.63322
517	VCPKMT	cluster_exPD1	0.0453615	-0.445837	-0.587953
518	MAP4K5	cluster_exPD1	0.000121714	-0.474964	-0.641204
519	DDHD1	cluster_exPD1	3.39336e-05	-0.641054	-0.834324
520	CGRRF1	cluster_exPD1	0.00343851	-0.449263	-0.600086
521	ARID4A	cluster_exPD1	0.00251493	-0.36847	-0.507308
522	PPM1A	cluster_exPD1	0.0378702	-0.397853	-0.534198
523	PRKCH	cluster_exPD1	0.00604577	-0.214426	-0.303447
524	ZBTB1	cluster_exPD1	0.000503175	-0.267293	-0.376209
525	PIGH	cluster_exPD1	0.0474675	-0.362923	-0.49063
526	VTI1B	cluster_exPD1	3.23375e-06	-0.540806	-0.726499
527	DCAF5	cluster_exPD1	0.00153113	-0.41084	-0.558647
528	ERH	cluster_exPD1	2.21178e-06	-0.27318	-0.385729
529	SRSF5	cluster_exPD1	2.26918e-06	-0.1442	-0.207019
530	RBM25	cluster_exPD1	0.00838747	-0.204101	-0.289417
531	ELMSAN1	cluster_exPD1	9.71577e-07	-0.797362	-1.01606
532	FOS	cluster_exPD1	2.17429e-16	-0.319834	-0.460583
533	ERG28	cluster_exPD1	0.000245325	-0.632226	-0.811405
534	SLIRP	cluster_exPD1	1.04023e-06	-0.404974	-0.561151
535	CALM1	cluster_exPD1	4.8043e-18	-0.151818	-0.218547
536	DDX24	cluster_exPD1	4.0087e-45	-0.465906	-0.666178
537	PAPOLA	cluster_exPD1	0.000146827	-0.239139	-0.338144
538	CCNK	cluster_exPD1	0.000405713	-0.365476	-0.503649
539	YY1	cluster_exPD1	0.0493239	-0.276192	-0.383978
540	DYNC1H1	cluster_exPD1	2.69864e-12	-0.505909	-0.704257
541	WDR20	cluster_exPD1	0.00104876	-0.572881	-0.743987
542	RCOR1	cluster_exPD1	0.0113507	-0.64958	-0.810173
543	EIF5	cluster_exPD1	1.50241e-35	-0.456869	-0.651499
544	SIVA1	cluster_exPD1	4.1444e-10	-0.350843	-0.494721
545	UBE3A	cluster_exPD1	0.0146585	-0.310833	-0.429701
546	EMC7	cluster_exPD1	4.51393e-11	-0.381673	-0.535952
547	RTF1	cluster_exPD1	0.000843299	-0.248486	-0.350473
548	TMEM87A	cluster_exPD1	5.34024e-05	-0.3587	-0.497922
549	PDIA3	cluster_exPD1	4.75382e-05	-0.209823	-0.298886
550	SECISBP2L	cluster_exPD1	3.61834e-05	-0.427985	-0.586651
551	LYSMD2	cluster_exPD1	0.0252006	-0.490459	-0.642142
552	ARPP19	cluster_exPD1	0.0279351	-0.350029	-0.477157
553	RAB8B	cluster_exPD1	3.3986e-07	-0.398428	-0.554566
554	C15orf61	cluster_exPD1	0.000945382	-0.414036	-0.563497
555	IMP3	cluster_exPD1	0.002393	-0.339425	-0.468365
556	UBE2Q2	cluster_exPD1	1.48862e-06	-0.585042	-0.780073
557	RCN2	cluster_exPD1	4.9769e-14	-0.650054	-0.88947
558	ZFAND6	cluster_exPD1	0.0102149	-0.332911	-0.457995
559	SNRPA1	cluster_exPD1	9.35631e-27	-0.612634	-0.858592
560	TM2D3	cluster_exPD1	0.00199805	-0.423107	-0.571696
561	TARSL2	cluster_exPD1	0.00633959	-0.450828	-0.603588
562	LUC7L	cluster_exPD1	0.042792	-0.398854	-0.534907
563	SNHG9	cluster_exPD1	1.04856e-15	-0.536208	-0.748586
564	RNPS1	cluster_exPD1	3.28714e-05	-0.253144	-0.357425
565	SRRM2	cluster_exPD1	1.04216e-11	-0.3061	-0.434969
566	LITAF	cluster_exPD1	2.87839e-60	-0.468739	-0.672412
567	PDXDC1	cluster_exPD1	0.0350272	-0.526706	-0.674701
568	GDE1	cluster_exPD1	0.0339045	-0.385697	-0.521089
569	THUMPD1	cluster_exPD1	0.000988959	-0.445695	-0.600943
570	GTF3C1	cluster_exPD1	1.25579e-06	-0.562671	-0.761025
571	SLC7A5P1	cluster_exPD1	0.0022481	-0.480236	-0.638963
572	SEPHS2	cluster_exPD1	0.00492921	-0.60124	-0.766578
573	FUS	cluster_exPD1	1.72465e-27	-0.332442	-0.47601
574	SIAH1	cluster_exPD1	0.043156	-0.897417	-0.982849
575	PAPD5	cluster_exPD1	0.00035272	-0.484188	-0.649533
576	HERPUD1	cluster_exPD1	2.88319e-06	-0.252906	-0.359584
577	CNOT1	cluster_exPD1	1.58443e-12	-0.330612	-0.468941
578	NAE1	cluster_exPD1	5.82196e-05	-0.532217	-0.710162
579	ATP6V0D1	cluster_exPD1	0.000153419	-0.425279	-0.579424
580	THAP11	cluster_exPD1	0.0172857	-0.746604	-0.893028
581	UTP4	cluster_exPD1	0.00222882	-0.566838	-0.73235
582	IST1	cluster_exPD1	5.34601e-08	-0.50648	-0.693438
583	CMIP	cluster_exPD1	6.17034e-15	-1.23737	-1.57438
584	GSE1	cluster_exPD1	0.00426829	-0.765775	-0.925681
585	SLC7A5	cluster_exPD1	0.0320772	-0.246347	-0.346467
586	RNF166	cluster_exPD1	2.94839e-05	-0.296827	-0.41715
587	ZNF778	cluster_exPD1	0.0245102	-0.553437	-0.709923
588	PRPF8	cluster_exPD1	0.0359391	-0.335965	-0.460266
589	TSR1	cluster_exPD1	0.00047449	-0.876052	-1.04066
590	METTL16	cluster_exPD1	0.0121167	-0.639945	-0.797677
591	UBE2G1	cluster_exPD1	2.19994e-05	-0.340147	-0.474115
592	RPAIN	cluster_exPD1	6.19804e-05	-0.425395	-0.582822
593	DERL2	cluster_exPD1	1.54869e-12	-0.487237	-0.677915
594	POLR2A	cluster_exPD1	7.09298e-08	-0.382625	-0.535345
595	SAT2	cluster_exPD1	9.70421e-13	-0.655384	-0.891544
596	RPL26	cluster_exPD1	6.81214e-06	-0.123646	-0.177656
597	COPS3	cluster_exPD1	3.04285e-05	-0.313015	-0.43789
598	RPL13P12	cluster_exPD1	3.36282e-98	-1.17694	-1.68554
599	MAP2K3	cluster_exPD1	9.04124e-16	-0.512999	-0.717839
600	GOSR1	cluster_exPD1	1.44522e-05	-0.562182	-0.747779
601	AC138207.8	cluster_exPD1	0.0156249	-0.893679	-0.99227
602	PSMD11	cluster_exPD1	0.000177534	-0.34839	-0.4826
603	CCL3	cluster_exPD1	4.19746e-11	-1.20542	-1.69761
604	CCL4	cluster_exPD1	4.75924e-22	-0.819981	-1.18025
605	CCL3L3	cluster_exPD1	0.000339088	-1.04045	-1.38486
606	CCL4L2	cluster_exPD1	7.90371e-05	-0.994255	-1.40808
607	GGNBP2	cluster_exPD1	1.31869e-10	-0.332969	-0.471136
608	DUSP14	cluster_exPD1	0.0333175	-0.821431	-0.938002
609	RPL19	cluster_exPD1	1.77747e-09	-0.0616001	-0.088819
610	RARA	cluster_exPD1	0.00250383	-0.484674	-0.645309
611	EIF1	cluster_exPD1	4.14947e-21	-0.119705	-0.172596
612	STAT3	cluster_exPD1	0.000353894	-0.260756	-0.367577
613	RPL27	cluster_exPD1	1.64013e-09	-0.109956	-0.158262
614	AC109326.1	cluster_exPD1	0.000846495	-0.547917	-0.741014
615	GPATCH8	cluster_exPD1	0.00356788	-0.462447	-0.615861
616	HEXIM1	cluster_exPD1	6.42864e-06	-0.613504	-0.81072
617	TBX21	cluster_exPD1	4.20792e-17	-0.85857	-1.15698
618	AC004687.1	cluster_exPD1	0.00217125	-0.357817	-0.495304
619	AC091271.1	cluster_exPD1	0.000443733	-1.01203	-1.16402
620	RPS6KB1	cluster_exPD1	0.0418573	-0.483474	-0.629764
621	DDX5	cluster_exPD1	2.12779e-13	-0.170924	-0.245774
622	PSMD12	cluster_exPD1	1.22432e-13	-0.641452	-0.877308
623	NOL11	cluster_exPD1	0.000219352	-0.561841	-0.739942
624	RPL38	cluster_exPD1	3.92159e-16	-0.14284	-0.205541
625	TSEN54	cluster_exPD1	1.84811e-14	-0.502142	-0.702379
626	LLGL2	cluster_exPD1	0.0141338	-0.778413	-0.917354
627	SAP30BP	cluster_exPD1	1.15477e-17	-0.417838	-0.589912
628	H3F3B	cluster_exPD1	6.05077e-24	-0.16318	-0.235201
629	SRSF2	cluster_exPD1	3.66916e-09	-0.224905	-0.321531
630	SIRT7	cluster_exPD1	0.0394335	-0.399769	-0.53637
631	CSNK1D	cluster_exPD1	1.75758e-13	-0.419167	-0.59064
632	WDR45B	cluster_exPD1	1.50696e-05	-0.4933	-0.667904
633	METRNL	cluster_exPD1	5.16552e-25	-0.887037	-1.21597
634	USP14	cluster_exPD1	1.27973e-05	-0.504999	-0.682596
635	YES1	cluster_exPD1	1.54275e-11	-1.03352	-1.31495
636	TGIF1	cluster_exPD1	6.1946e-10	-0.753444	-1.00079
637	ANKRD12	cluster_exPD1	1.04683e-09	-0.288073	-0.409911
638	TWSG1	cluster_exPD1	0.0468421	-1.08322	-1.08429
639	VAPA	cluster_exPD1	1.10317e-08	-0.294778	-0.417046
640	RNF138	cluster_exPD1	7.75319e-06	-0.393431	-0.544757
641	MAPRE2	cluster_exPD1	6.66155e-13	-0.399615	-0.564676
642	ZNF24	cluster_exPD1	1.7826e-06	-0.526136	-0.712559
643	C18orf21	cluster_exPD1	0.000932276	-0.584287	-0.758487
644	ELP2	cluster_exPD1	1.76232e-06	-0.541506	-0.727761
645	SMAD7	cluster_exPD1	2.89602e-08	-0.577656	-0.782688
646	RPL17	cluster_exPD1	0.00181569	-0.167885	-0.23934
647	PMAIP1	cluster_exPD1	6.44676e-10	-0.506503	-0.725352
648	VPS4B	cluster_exPD1	0.0205952	-0.288327	-0.400176
649	TIMM21	cluster_exPD1	0.0446525	-1.04947	-1.08684
650	CTDP1	cluster_exPD1	0.000631962	-0.687028	-0.863386
651	PARD6G	cluster_exPD1	0.0137096	-1.28522	-1.2404
652	TBC1D20	cluster_exPD1	0.00973871	-0.616574	-0.772909
653	NSFL1C	cluster_exPD1	0.0165478	-0.358004	-0.487771
654	FASTKD5	cluster_exPD1	0.034626	-0.774744	-0.90181
655	PRNP	cluster_exPD1	5.56784e-11	-0.506219	-0.701191
656	DSTN	cluster_exPD1	2.081e-32	-0.754497	-1.06595
657	RRBP1	cluster_exPD1	7.75948e-07	-0.706838	-0.927313
658	DTD1	cluster_exPD1	2.60628e-06	-0.528502	-0.711996
659	CDK5RAP1	cluster_exPD1	3.65934e-07	-0.644845	-0.853151
660	RBM39	cluster_exPD1	3.11264e-10	-0.158022	-0.227041
661	PHF20	cluster_exPD1	9.04567e-12	-0.475039	-0.663565
662	CNBD2	cluster_exPD1	0.000864625	-0.421091	-0.572899
663	C20orf24	cluster_exPD1	6.37126e-66	-0.764862	-1.0916
664	SLA2	cluster_exPD1	5.16101e-35	-0.66627	-0.940247
665	SNHG17	cluster_exPD1	3.01362e-30	-0.729434	-1.01776
666	PPP1R16B	cluster_exPD1	2.3352e-17	-0.650988	-0.902712
667	CHD6	cluster_exPD1	1.65945e-05	-0.484682	-0.658124
668	STAU1	cluster_exPD1	0.041492	-0.270331	-0.376577
669	ZNFX1	cluster_exPD1	1.83349e-05	-0.545582	-0.733027
670	RNF114	cluster_exPD1	3.81634e-05	-0.2597	-0.366375
671	CEBPB	cluster_exPD1	7.78272e-08	-0.581163	-0.788288
672	PTPN1	cluster_exPD1	1.18907e-09	-0.479882	-0.664476
673	RAE1	cluster_exPD1	0.00133349	-0.36726	-0.503311
674	RBM38	cluster_exPD1	0.000140544	-0.270603	-0.381241
675	ADRM1	cluster_exPD1	2.93212e-11	-0.344808	-0.486695
676	RPS21	cluster_exPD1	1.03267e-16	-0.0869603	-0.125355
677	MIDN	cluster_exPD1	0.0072669	-0.309789	-0.43013
678	CIRBP	cluster_exPD1	2.1936e-62	-0.347802	-0.499767
679	AC012615.1	cluster_exPD1	2.49564e-06	-0.44018	-0.606756
680	GADD45B	cluster_exPD1	5.37416e-31	-0.438718	-0.629293
681	MATK	cluster_exPD1	0.00143806	-0.262797	-0.369464
682	RANBP3	cluster_exPD1	0.00675435	-0.576655	-0.736154
683	MAP2K7	cluster_exPD1	0.00129994	-0.420136	-0.569629
684	S1PR5	cluster_exPD1	1.1659e-14	-0.69362	-0.950031
685	ATG4D	cluster_exPD1	7.16701e-05	-0.620457	-0.808244
686	CDKN2D	cluster_exPD1	4.22774e-06	-0.366524	-0.512699
687	TMED1	cluster_exPD1	0.0219686	-0.585865	-0.737861
688	ZNF44	cluster_exPD1	0.0449573	-0.904707	-0.991626
689	JUNB	cluster_exPD1	1.86228e-24	-0.342815	-0.493486
690	CALR	cluster_exPD1	7.20597e-10	-0.262384	-0.37518
691	IER2	cluster_exPD1	9.44197e-33	-0.368893	-0.529227
692	ADGRE5	cluster_exPD1	2.59688e-12	-0.356467	-0.507326
693	DDX39A	cluster_exPD1	9.7674e-19	-0.480259	-0.67725
694	KLF2	cluster_exPD1	2.19186e-15	-0.300122	-0.42912
695	PBX4	cluster_exPD1	0.00255049	-0.653277	-0.825966
696	ZNF14	cluster_exPD1	0.00826285	-0.941798	-1.04385
697	ZNF675	cluster_exPD1	0.0466785	-0.84976	-0.957101
698	URI1	cluster_exPD1	0.0488176	-0.570959	-0.719576
699	CEBPG	cluster_exPD1	0.000152925	-0.54422	-0.720465
700	LSM14A	cluster_exPD1	2.36318e-10	-0.329993	-0.466846
701	TYROBP	cluster_exPD1	5.85434e-17	-1.1499	-1.58531
702	ZFP36	cluster_exPD1	9.35906e-31	-0.322836	-0.464954
703	RPS16	cluster_exPD1	1.23982e-27	-0.138674	-0.199781
704	SUPT5H	cluster_exPD1	0.000224157	-0.331884	-0.461888
705	SERTAD1	cluster_exPD1	3.75536e-36	-0.587014	-0.834081
706	SERTAD3	cluster_exPD1	1.41696e-09	-0.549497	-0.75669
707	BLVRB	cluster_exPD1	0.000105836	-1.12737	-1.26453
708	LTBP4	cluster_exPD1	7.95695e-08	-0.883195	-1.1221
709	TGFB1	cluster_exPD1	2.6474e-25	-0.344006	-0.491916
710	RPS19	cluster_exPD1	0.00479875	-0.0520339	-0.075028
711	BCL3	cluster_exPD1	1.64404e-10	-0.611423	-0.83413
712	ZNF296	cluster_exPD1	0.0184889	-0.903115	-1.01029
713	FOSB	cluster_exPD1	1.85747e-07	-0.356918	-0.503457
714	NOP53	cluster_exPD1	1.32518e-06	-0.162848	-0.233207
715	FTL	cluster_exPD1	2.14994e-132	-0.459903	-0.662308
716	NR1H2	cluster_exPD1	6.4366e-09	-0.408183	-0.569991
717	NKG7	cluster_exPD1	2.46476e-30	-0.190303	-0.274326
718	ZNF766	cluster_exPD1	0.00912186	-0.627545	-0.788495
719	ZNF600	cluster_exPD1	0.000131144	-0.883981	-1.06833
720	TSEN34	cluster_exPD1	0.000964592	-0.66185	-0.837211
721	KIR3DL2	cluster_exPD1	0.00211142	-0.668884	-0.880255
722	RPS4Y1	cluster_exPD1	1.60199e-62	-0.657384	-0.942002
723	ZFY	cluster_exPD1	0.000438915	-1.15252	-1.2571
724	PRKY	cluster_exPD1	0.0247109	-0.54765	-0.703096
725	TTTY15	cluster_exPD1	0.000242357	-0.732695	-0.921671
726	DDX3Y	cluster_exPD1	3.39338e-23	-0.829808	-1.14634
727	UTY	cluster_exPD1	0.00186883	-0.727965	-0.897842
728	THAP7	cluster_exPD1	1.69383e-06	-0.625089	-0.82473
729	XBP1	cluster_exPD1	5.73821e-11	-0.448524	-0.627482
730	SELENOM	cluster_exPD1	0.000916511	-0.64958	-0.825915
731	FBXO7	cluster_exPD1	0.00291394	-0.201453	-0.285356
732	MAFF	cluster_exPD1	1.78825e-22	-0.948108	-1.29835
733	RPL3	cluster_exPD1	4.11479e-87	-0.229822	-0.331245
734	SYNGR1	cluster_exPD1	1.70825e-10	-1.57174	-1.85341
735	TTC38	cluster_exPD1	6.86028e-09	-0.750009	-0.994205
736	ZBED4	cluster_exPD1	0.022458	-0.92813	-1.02722
737	HSPA13	cluster_exPD1	8.06541e-05	-0.797722	-0.981668
738	MRPL39	cluster_exPD1	0.000444303	-0.736592	-0.910983
739	SON	cluster_exPD1	1.1193e-19	-0.2613	-0.374301
740	DYRK1A	cluster_exPD1	0.0138326	-0.536565	-0.692218
741	TRAPPC10	cluster_exPD1	0.0272562	-0.401551	-0.540278
742	COL6A2	cluster_exPD1	3.40444e-10	-1.11864	-1.41474
743	MT-ND1	cluster_exPD1	6.0534e-13	-0.137213	-0.197596
744	MT-ND2	cluster_exPD1	2.10725e-75	-0.436109	-0.62718
745	MT-CO2	cluster_exPD1	2.5619e-60	-0.204406	-0.294765
746	MT-ATP8	cluster_exPD1	0.0201431	-0.0951753	-0.137013
747	MT-ATP6	cluster_exPD1	3.98513e-19	-0.193815	-0.278923
748	MT-ND3	cluster_exPD1	9.69269e-96	-0.349705	-0.503894
749	MT-ND4L	cluster_exPD1	1.72492e-26	-0.187723	-0.270371
750	MT-ND4	cluster_exPD1	1.38008e-29	-0.26511	-0.38126
751	MT-ND5	cluster_exPD1	1.55063e-54	-0.364091	-0.523599
752	MT-ND6	cluster_exPD1	2.73658e-05	-0.310763	-0.439473
753	MT-CYB	cluster_exPD1	4.79052e-25	-0.157894	-0.227618

## Sheet: PD1_significant
	gene_short_name	term	q_value	estimate	normalized_effect
1	ISG15	cluster_exPD1	0.000247052	0.487849	0.687931
2	AURKAIP1	cluster_exPD1	0.0256429	0.25764	0.357193
3	MIB2	cluster_exPD1	0.000761627	0.36076	0.492952
4	FAAP20	cluster_exPD1	0.011944	0.292539	0.403811
5	RER1	cluster_exPD1	3.80848e-09	0.62303	0.811543
6	TNFRSF14	cluster_exPD1	3.94958e-16	0.371402	0.523876
7	TNFRSF25	cluster_exPD1	0.0293124	0.487253	0.616888
8	PARK7	cluster_exPD1	2.43972e-16	0.340209	0.481926
9	ENO1	cluster_exPD1	1.28821e-121	0.974986	1.37037
10	AGTRAP	cluster_exPD1	0.000633131	0.526668	0.67622
11	AKR7A2	cluster_exPD1	1.28968e-11	0.90579	1.08936
12	CAPZB	cluster_exPD1	3.0152e-199	0.998488	1.41614
13	CDC42	cluster_exPD1	1.35867e-12	0.25062	0.357096
14	RCAN3	cluster_exPD1	1.69847e-15	1.16958	1.33787
15	LDLRAP1	cluster_exPD1	0.00292572	0.822236	0.85261
16	STMN1	cluster_exPD1	6.09311e-57	1.40465	1.85952
17	SH3BGRL3	cluster_exPD1	2.21375e-179	0.475462	0.684553
18	CD52	cluster_exPD1	0	0.804406	1.15685
19	ZNF683	cluster_exPD1	0.0465046	0.302713	0.423995
20	HMGN2	cluster_exPD1	1.69427e-46	0.374822	0.537104
21	RPS6KA1	cluster_exPD1	7.49304e-15	0.887676	1.11414
22	SYTL1	cluster_exPD1	2.55221e-06	0.39794	0.545951
23	IFI6	cluster_exPD1	5.27268e-71	1.07357	1.48289
24	ATPIF1	cluster_exPD1	7.31333e-38	0.494164	0.699951
25	LAPTM5	cluster_exPD1	1.10576e-92	0.44614	0.640028
26	EIF3I	cluster_exPD1	1.94735e-13	0.354956	0.499383
27	LCK	cluster_exPD1	6.0702e-64	0.705789	0.995358
28	HDAC1	cluster_exPD1	5.28651e-07	0.414711	0.567614
29	YARS	cluster_exPD1	0.0118822	0.252565	0.352843
30	AC004865.2	cluster_exPD1	2.55633e-05	0.683604	0.832786
31	CLSPN	cluster_exPD1	0.0233571	0.867742	0.876369
32	CAP1	cluster_exPD1	1.85768e-29	0.510855	0.718891
33	C1orf228	cluster_exPD1	4.35048e-33	2.04573	2.10845
34	RPS8	cluster_exPD1	1.95313e-11	0.069412	0.100077
35	PLK3	cluster_exPD1	5.53074e-10	0.532134	0.720002
36	AKR1A1	cluster_exPD1	4.84889e-09	0.645364	0.832121
37	UQCRH	cluster_exPD1	4.80726e-05	0.18534	0.263833
38	NRDC	cluster_exPD1	9.88189e-06	0.547543	0.713578
39	SCP2	cluster_exPD1	3.83332e-05	0.365249	0.499933
40	MRPL37	cluster_exPD1	0.0390136	0.389416	0.514994
41	PDE4B	cluster_exPD1	2.96461e-08	0.347696	0.488703
42	IFI44L	cluster_exPD1	1.95058e-15	1.52417	1.53263
43	GNG5	cluster_exPD1	0.00269372	0.230548	0.324893
44	GBP1	cluster_exPD1	7.20175e-10	0.859253	1.05135
45	GBP2	cluster_exPD1	6.51833e-11	0.507471	0.690807
46	GBP4	cluster_exPD1	1.37251e-05	0.65725	0.813669
47	GBP5	cluster_exPD1	9.6206e-37	0.783832	1.07748
48	PSMA5	cluster_exPD1	2.61567e-10	0.509676	0.692331
49	CD53	cluster_exPD1	3.97558e-12	0.4679	0.645025
50	DENND2D	cluster_exPD1	9.97716e-29	1.183	1.47235
51	CHI3L2	cluster_exPD1	5.42688e-34	1.43422	1.74691
52	ATP5F1	cluster_exPD1	7.46003e-07	0.26217	0.370203
53	C1orf162	cluster_exPD1	0.000276371	0.904942	0.931123
54	CD2	cluster_exPD1	1.93932e-57	0.800024	1.11745
55	FAM46C	cluster_exPD1	4.75219e-06	0.23277	0.330427
56	POLR3GL	cluster_exPD1	1.17894e-30	0.844049	1.13555
57	LINC01138	cluster_exPD1	0.000651193	0.352903	0.482016
58	MRPS21	cluster_exPD1	4.13468e-13	0.38355	0.537872
59	ENSA	cluster_exPD1	5.72638e-05	0.343996	0.474177
60	PSMD4	cluster_exPD1	2.49563e-09	0.431821	0.594589
61	PSMB4	cluster_exPD1	0.00725129	0.332335	0.452165
62	S100A10	cluster_exPD1	8.02468e-38	0.389072	0.557107
63	S100A4	cluster_exPD1	4.257e-118	0.552487	0.794915
64	PBXIP1	cluster_exPD1	2.92393e-09	0.53226	0.715775
65	DPM3	cluster_exPD1	0.00138294	0.453922	0.59732
66	KRTCAP2	cluster_exPD1	4.70925e-05	0.250246	0.352711
67	SSR2	cluster_exPD1	0.027837	0.118641	0.169781
68	LAMTOR2	cluster_exPD1	5.29369e-05	0.509788	0.664335
69	FCRL3	cluster_exPD1	6.26092e-05	0.912391	0.976241
70	IFI16	cluster_exPD1	0.000817294	0.384286	0.521521
71	DUSP23	cluster_exPD1	8.44235e-15	1.0161	1.21279
72	FCRL6	cluster_exPD1	1.21308e-05	0.552719	0.721884
73	TAGLN2	cluster_exPD1	1.38894e-131	0.790093	1.12707
74	SLAMF6	cluster_exPD1	1.11426e-05	1.07452	1.06625
75	CD48	cluster_exPD1	0.0210476	0.154979	0.220772
76	LY9	cluster_exPD1	8.44231e-05	0.462661	0.614246
77	TSTD1	cluster_exPD1	1.36986e-13	0.544636	0.744441
78	ARHGAP30	cluster_exPD1	1.08175e-06	0.460556	0.621641
79	UFC1	cluster_exPD1	2.12523e-08	0.244044	0.346167
80	RCSD1	cluster_exPD1	1.46684e-12	0.538782	0.732603
81	SELL	cluster_exPD1	3.51372e-186	2.06298	2.76522
82	GAS5	cluster_exPD1	0.001916	0.151095	0.215696
83	CACYBP	cluster_exPD1	2.17483e-07	0.281889	0.39748
84	ARPC5	cluster_exPD1	2.54419e-27	0.800478	1.0763
85	TPR	cluster_exPD1	0.028452	0.253664	0.353266
86	RGS1	cluster_exPD1	3.25918e-13	0.404169	0.57266
87	ASPM	cluster_exPD1	0.0147408	3.19345	0.870671
88	MIR181A1HG	cluster_exPD1	1.39745e-07	1.09132	1.12517
89	IKBKE	cluster_exPD1	1.09612e-05	0.750399	0.884379
90	FCMR	cluster_exPD1	5.20541e-38	0.981631	1.30975
91	TRAF3IP3	cluster_exPD1	1.25799e-16	0.591336	0.808538
92	DTL	cluster_exPD1	8.58966e-07	1.52939	1.16824
93	CENPF	cluster_exPD1	4.58319e-11	1.81335	1.5106
94	CAPN2	cluster_exPD1	6.80238e-10	0.410058	0.568145
95	H3F3A	cluster_exPD1	5.36406e-21	0.222457	0.319119
96	PARP1	cluster_exPD1	1.62597e-07	0.536614	0.708574
97	LYST	cluster_exPD1	1.48103e-06	0.336546	0.469092
98	LINC01871	cluster_exPD1	7.21194e-35	1.00913	1.34062
99	RRM2	cluster_exPD1	0.00169863	1.74831	0.951411
100	HPCAL1	cluster_exPD1	0.0321136	0.53127	0.649386
101	PTRHD1	cluster_exPD1	8.34811e-10	0.382895	0.533823
102	HADHA	cluster_exPD1	0.0132154	0.261009	0.363079
103	OST4	cluster_exPD1	3.61943e-07	0.18561	0.265056
104	MPV17	cluster_exPD1	8.60018e-06	0.823521	0.935931
105	SNX17	cluster_exPD1	5.54076e-05	0.47435	0.626431
106	AC006369.1	cluster_exPD1	0.000102465	0.951825	0.972418
107	HNRNPLL	cluster_exPD1	5.70762e-05	0.47468	0.630748
108	GALM	cluster_exPD1	4.22112e-07	0.760324	0.918992
109	COX7A2L	cluster_exPD1	2.57536e-15	0.447946	0.623973
110	SPTBN1	cluster_exPD1	2.52565e-09	0.614308	0.811881
111	B3GNT2	cluster_exPD1	2.00989e-14	0.364735	0.514512
112	ANXA4	cluster_exPD1	0.000170636	1.06095	1.00798
113	PCBP1	cluster_exPD1	1.25209e-11	0.234716	0.334846
114	DGUOK	cluster_exPD1	5.67968e-05	0.423652	0.572037
115	POLE4	cluster_exPD1	0.00150416	0.388583	0.523337
116	TMSB10	cluster_exPD1	0	0.566982	0.81727
117	CAPG	cluster_exPD1	2.56476e-08	2.64626	1.28083
118	VAMP5	cluster_exPD1	9.3412e-30	0.636954	0.882582
119	CD8A	cluster_exPD1	3.32195e-49	0.398655	0.571205
120	CD8B	cluster_exPD1	3.40514e-106	0.726337	1.03595
121	CYTOR	cluster_exPD1	6.15226e-08	0.321629	0.453562
122	MAL	cluster_exPD1	0.00306408	1.33935	1.06765
123	DUSP2	cluster_exPD1	5.90419e-62	0.447905	0.643765
124	ANKRD39	cluster_exPD1	0.0449927	0.53621	0.650609
125	ZAP70	cluster_exPD1	3.26784e-10	0.332969	0.468583
126	CD8B2	cluster_exPD1	0.00863209	0.725664	0.795764
127	MIR4435-2HG	cluster_exPD1	4.81438e-11	0.556465	0.753924
128	CHCHD5	cluster_exPD1	1.22554e-13	0.553427	0.75293
129	CKAP2L	cluster_exPD1	0.0353663	1.71016	0.832504
130	DBI	cluster_exPD1	2.25311e-15	0.314272	0.445941
131	GYPC	cluster_exPD1	8.33113e-91	0.553745	0.790863
132	BIN1	cluster_exPD1	5.64547e-36	0.624381	0.871538
133	LIMS2	cluster_exPD1	0.000114324	3.21115	1.07869
134	MZT2A	cluster_exPD1	6.40901e-06	0.374599	0.514371
135	ARHGAP15	cluster_exPD1	1.87414e-21	0.576771	0.797174
136	DPP4	cluster_exPD1	0.000534681	1.653	0.947279
137	CDCA7	cluster_exPD1	1.13472e-24	2.77793	2.18172
138	WIPF1	cluster_exPD1	5.43417e-15	0.304475	0.432645
139	ATP5G3	cluster_exPD1	2.49867e-08	0.230605	0.32771
140	HNRNPA3	cluster_exPD1	9.26711e-20	0.386866	0.546827
141	TTN	cluster_exPD1	0.000754749	0.923753	0.972226
142	CCDC141	cluster_exPD1	0.000189993	1.51947	1.00383
143	ITGA4	cluster_exPD1	3.3528e-33	0.624373	0.871745
144	STAT1	cluster_exPD1	2.55454e-27	1.05072	1.3432
145	CD28	cluster_exPD1	4.76838e-28	1.82363	1.87376
146	CTLA4	cluster_exPD1	1.27814e-10	1.61664	1.40177
147	ICOS	cluster_exPD1	2.34147e-63	1.52784	1.95617
148	ARPC2	cluster_exPD1	1.77169e-61	0.319073	0.458399
149	PNKD	cluster_exPD1	1.27934e-12	0.736714	0.948114
150	CTDSP1	cluster_exPD1	0.0165292	0.524781	0.648246
151	SP110	cluster_exPD1	1.85803e-14	0.593992	0.808031
152	ITM2C	cluster_exPD1	3.21014e-07	0.773607	0.942379
153	PDE6D	cluster_exPD1	8.01793e-15	1.28444	1.38901
154	PASK	cluster_exPD1	1.79301e-58	1.69726	2.08957
155	STK25	cluster_exPD1	0.000493773	0.681144	0.80092
156	TADA3	cluster_exPD1	5.18662e-05	0.497234	0.652692
157	ARPC4	cluster_exPD1	0.000812972	0.593395	0.729112
158	RPUSD3	cluster_exPD1	4.79201e-11	1.32679	1.324
159	BRK1	cluster_exPD1	6.7559e-26	0.586307	0.812679
160	OXNAD1	cluster_exPD1	0.0214357	0.329181	0.449104
161	SLC4A7	cluster_exPD1	2.24824e-05	0.57646	0.73895
162	CMTM7	cluster_exPD1	5.88907e-18	0.91321	1.15339
163	RPSA	cluster_exPD1	1.68507e-44	0.183181	0.26385
164	CCR9	cluster_exPD1	0.00574617	1.69952	0.937284
165	CXCR6	cluster_exPD1	4.00552e-07	1.39064	1.22503
166	CCR5	cluster_exPD1	0.0194582	2.14548	0.923051
167	SHISA5	cluster_exPD1	4.17053e-30	0.59897	0.834585
168	UQCRC1	cluster_exPD1	1.11534e-07	0.466244	0.629889
169	NDUFAF3	cluster_exPD1	0.0395584	0.588642	0.699593
170	IMPDH2	cluster_exPD1	1.101e-08	0.753521	0.93641
171	GPX1	cluster_exPD1	3.94692e-19	0.780164	1.02994
172	RHOA	cluster_exPD1	1.2138e-20	0.235217	0.337064
173	APEH	cluster_exPD1	0.00938928	0.642403	0.747821
174	UBA7	cluster_exPD1	0.022517	0.651815	0.736487
175	GNAI2	cluster_exPD1	4.56912e-18	0.564545	0.776495
176	TWF2	cluster_exPD1	6.20199e-15	0.549874	0.750844
177	PPM1M	cluster_exPD1	4.69943e-11	0.762498	0.963915
178	TKT	cluster_exPD1	4.00262e-22	0.524591	0.73064
179	FLNB	cluster_exPD1	2.42198e-10	1.39766	1.2731
180	THOC7	cluster_exPD1	2.79612e-05	0.402958	0.547992
181	FRMD4B	cluster_exPD1	0.00311832	0.925956	0.931437
182	FOXP1	cluster_exPD1	1.14275e-15	0.3903	0.550181
183	CLDND1	cluster_exPD1	8.47679e-14	0.608685	0.824178
184	TRAT1	cluster_exPD1	0.00167988	0.599855	0.734858
185	CD96	cluster_exPD1	1.29887e-29	0.574753	0.802924
186	TIGIT	cluster_exPD1	1.15774e-07	0.655405	0.837243
187	NDUFB4	cluster_exPD1	0.000233495	0.212758	0.301242
188	HCLS1	cluster_exPD1	1.54556e-29	0.463648	0.655305
189	RUVBL1	cluster_exPD1	0.0388935	0.832024	0.836085
190	H1FX	cluster_exPD1	1.47791e-35	0.703048	0.984006
191	PLSCR1	cluster_exPD1	0.000151518	0.656807	0.793329
192	MBNL1	cluster_exPD1	3.46373e-05	0.170992	0.244197
193	TNFSF10	cluster_exPD1	0.000980456	0.589674	0.727329
194	NDUFB5	cluster_exPD1	3.09815e-31	1.23299	1.52509
195	AP2M1	cluster_exPD1	3.61974e-26	0.551503	0.767873
196	PPP1R2	cluster_exPD1	0.000177307	0.224605	0.317653
197	ATP5I	cluster_exPD1	0.0201891	0.144803	0.20647
198	SLBP	cluster_exPD1	2.69312e-15	0.385948	0.543417
199	TACC3	cluster_exPD1	0.00982715	0.606217	0.719295
200	C4orf48	cluster_exPD1	1.09624e-18	0.588208	0.805903
201	JAKMIP1	cluster_exPD1	0.00154929	0.752937	0.858442
202	WDR1	cluster_exPD1	6.38747e-26	0.534945	0.748414
203	CD38	cluster_exPD1	1.58353e-12	1.01895	1.20574
204	NCAPG	cluster_exPD1	0.0372536	1.653	0.788954
205	ARAP2	cluster_exPD1	0.037554	0.305278	0.417773
206	TMEM156	cluster_exPD1	1.02668e-29	1.02086	1.32682
207	RHOH	cluster_exPD1	1.11482e-19	0.351545	0.500368
208	COMMD8	cluster_exPD1	0.0019198	0.496573	0.63952
209	OCIAD2	cluster_exPD1	1.3003e-05	0.226983	0.321748
210	HOPX	cluster_exPD1	3.67841e-11	0.455002	0.63164
211	PLAC8	cluster_exPD1	0.00534486	0.323628	0.444492
212	UBE2D3	cluster_exPD1	0.00739926	0.120762	0.172949
213	LEF1	cluster_exPD1	3.65453e-27	1.55292	1.70517
214	MCUB	cluster_exPD1	4.87655e-48	0.60598	0.853762
215	C4orf3	cluster_exPD1	1.00411e-05	0.329981	0.458133
216	ANXA5	cluster_exPD1	1.04356e-38	0.802182	1.09829
217	IL2	cluster_exPD1	0.00266397	3.09992	0.992864
218	INPP4B	cluster_exPD1	2.40628e-08	1.25284	1.22539
219	HMGB2	cluster_exPD1	3.47217e-18	0.300255	0.428554
220	PRIMPOL	cluster_exPD1	0.0177133	1.29633	0.905675
221	CENPU	cluster_exPD1	0.000806616	0.787324	0.870356
222	PDCD6	cluster_exPD1	1.49539e-06	0.510816	0.677488
223	SUB1	cluster_exPD1	5.10437e-30	0.248477	0.356643
224	IL7R	cluster_exPD1	5.39325e-14	0.487212	0.681403
225	FYB1	cluster_exPD1	6.15819e-92	0.833977	1.17815
226	GZMK	cluster_exPD1	8.25852e-257	2.79053	3.8236
227	GZMA	cluster_exPD1	0	1.53556	2.18418
228	BTF3	cluster_exPD1	1.99911e-16	0.133614	0.192244
229	TBCA	cluster_exPD1	3.47993e-51	0.707495	0.990397
230	DHFR	cluster_exPD1	0.00660194	1.34762	0.929595
231	COX7C	cluster_exPD1	6.55104e-23	0.215728	0.309592
232	AC116347.1	cluster_exPD1	0.0211045	2.83166	0.804193
233	CAMK4	cluster_exPD1	8.09859e-49	1.12987	1.49688
234	TNFAIP8	cluster_exPD1	1.61356e-25	1.00532	1.2965
235	HINT1	cluster_exPD1	5.81461e-72	0.345562	0.496265
236	TCF7	cluster_exPD1	3.7655e-21	0.755184	1.01251
237	H2AFY	cluster_exPD1	0.000125286	0.378072	0.515342
238	TMEM173	cluster_exPD1	0.00481265	0.51357	0.649091
239	NDUFA2	cluster_exPD1	2.84465e-05	0.255364	0.359558
240	YIPF5	cluster_exPD1	2.59699e-11	0.422465	0.587524
241	LARS	cluster_exPD1	0.000126428	0.814676	0.905478
242	CD74	cluster_exPD1	0	1.24148	1.78649
243	ANXA6	cluster_exPD1	1.09193e-156	1.38651	1.91955
244	ATOX1	cluster_exPD1	2.96561e-06	0.643799	0.812092
245	DOCK2	cluster_exPD1	0.00137455	0.419051	0.557553
246	LCP2	cluster_exPD1	0.00131084	0.301939	0.418816
247	NPM1	cluster_exPD1	4.31661e-19	0.182869	0.262768
248	HIGD2A	cluster_exPD1	2.44647e-36	0.366953	0.523963
249	TSPAN17	cluster_exPD1	0.000215729	0.752937	0.858442
250	PRELID1	cluster_exPD1	7.8525e-06	0.308012	0.430932
251	RGS14	cluster_exPD1	0.0283538	0.708543	0.773442
252	NHP2	cluster_exPD1	0.000309759	0.282459	0.394027
253	CANX	cluster_exPD1	0.000556242	0.350917	0.480982
254	RACK1	cluster_exPD1	1.43026e-103	0.256301	0.369185
255	IRF4	cluster_exPD1	0.0391692	0.563203	0.68663
256	SERPINB1	cluster_exPD1	0.00604577	0.269758	0.375515
257	PSMG4	cluster_exPD1	0.00742167	0.544636	0.681907
258	TMEM14C	cluster_exPD1	0.000130673	0.782758	0.873373
259	ATXN1	cluster_exPD1	0.0416372	0.351534	0.4717
260	E2F3	cluster_exPD1	0.000297462	0.843686	0.90139
261	RIPOR2	cluster_exPD1	4.30977e-12	0.736714	0.951244
262	HIST1H1C	cluster_exPD1	1.14543e-28	0.626441	0.879767
263	HIST1H1E	cluster_exPD1	8.04149e-09	0.346872	0.492943
264	HIST1H1D	cluster_exPD1	3.43629e-16	0.550037	0.767386
265	BTN3A2	cluster_exPD1	6.4949e-09	0.638537	0.826396
266	HIST1H1B	cluster_exPD1	0.000616967	1.56471	1.46413
267	HLA-F	cluster_exPD1	2.4837e-22	0.504675	0.706568
268	HLA-A	cluster_exPD1	8.65974e-139	0.294123	0.42391
269	HLA-E	cluster_exPD1	2.0502e-28	0.185174	0.266491
270	PPP1R18	cluster_exPD1	8.65922e-16	0.488499	0.679991
271	TUBB	cluster_exPD1	3.7663e-11	0.442693	0.619321
272	LTB	cluster_exPD1	3.75359e-213	1.74627	2.43571
273	LST1	cluster_exPD1	6.1836e-08	1.36034	1.20548
274	AIF1	cluster_exPD1	5.29576e-62	2.40266	2.6223
275	CLIC1	cluster_exPD1	1.39256e-132	0.717135	1.0235
276	LSM2	cluster_exPD1	8.11278e-07	0.455611	0.617279
277	GPSM3	cluster_exPD1	1.50999e-126	0.733013	1.04358
278	HLA-DRA	cluster_exPD1	3.86679e-202	1.80596	2.50734
279	HLA-DRB5	cluster_exPD1	1.31994e-196	1.35112	1.90487
280	HLA-DRB6	cluster_exPD1	0.00331078	1.1653	0.931607
281	HLA-DRB1	cluster_exPD1	2.61867e-180	1.25617	1.77159
282	HLA-DQA1	cluster_exPD1	8.39006e-21	1.00057	1.26463
283	HLA-DQB1	cluster_exPD1	0.00304673	0.53836	0.690295
284	HLA-DQA2	cluster_exPD1	6.67483e-31	1.09339	1.41923
285	TAP2	cluster_exPD1	0.00405476	0.867742	0.876369
286	PSMB8	cluster_exPD1	3.09182e-11	0.292311	0.414189
287	PSMB9	cluster_exPD1	3.26963e-210	1.23028	1.73462
288	TAP1	cluster_exPD1	1.48574e-07	0.393004	0.541878
289	HLA-DMB	cluster_exPD1	1.61011e-10	1.34179	1.29265
290	HLA-DMA	cluster_exPD1	7.10223e-21	0.762689	1.02366
291	HLA-DPA1	cluster_exPD1	2.48098e-148	0.955208	1.35451
292	HLA-DPB1	cluster_exPD1	1.91718e-70	0.635437	0.903081
293	TAPBP	cluster_exPD1	2.37589e-06	0.229996	0.326517
294	CUTA	cluster_exPD1	5.19179e-27	0.445666	0.629893
295	UQCC2	cluster_exPD1	8.87982e-07	0.959858	1.05964
296	HMGA1	cluster_exPD1	2.15758e-22	0.505707	0.705977
297	PIM1	cluster_exPD1	0.00792778	0.335178	0.460697
298	CCDC167	cluster_exPD1	2.68753e-35	1.49413	1.75054
299	CNPY3	cluster_exPD1	0.0149582	0.299176	0.410835
300	MEA1	cluster_exPD1	3.72813e-05	0.513166	0.671243
301	DNPH1	cluster_exPD1	4.54111e-20	0.965429	1.21662
302	SUPT3H	cluster_exPD1	0.0111469	0.557295	0.680668
303	ELOVL5	cluster_exPD1	1.24943e-20	0.581772	0.803058
304	COX7A2	cluster_exPD1	7.03717e-22	0.269532	0.385312
305	HDDC2	cluster_exPD1	0.000345737	0.456331	0.604042
306	THEMIS	cluster_exPD1	0.000103469	0.783631	0.908309
307	SAMD3	cluster_exPD1	5.34589e-15	0.582896	0.792164
308	SGK1	cluster_exPD1	0.00593348	0.59624	0.732443
309	ABRACL	cluster_exPD1	2.14245e-40	0.82891	1.13281
310	TAGAP	cluster_exPD1	1.64261e-05	0.243903	0.346109
311	RNASET2	cluster_exPD1	3.00459e-16	0.551883	0.756596
312	PDCD2	cluster_exPD1	0.0114024	0.368989	0.49522
313	MAD1L1	cluster_exPD1	5.39209e-08	0.594927	0.773009
314	NUDT1	cluster_exPD1	2.57474e-15	0.787214	1.01511
315	ACTB	cluster_exPD1	0	0.611021	0.880837
316	CDCA7L	cluster_exPD1	0.000777016	1.653	0.970427
317	HNRNPA2B1	cluster_exPD1	2.47706e-40	0.385409	0.550538
318	GGCT	cluster_exPD1	0.000561397	0.629194	0.759598
319	TRGV10	cluster_exPD1	6.62144e-05	0.515505	0.691248
320	TRGV2	cluster_exPD1	0.0145482	0.575281	0.71354
321	RALA	cluster_exPD1	1.68981e-05	0.389968	0.531995
322	DBNL	cluster_exPD1	2.26576e-51	1.24986	1.62918
323	POLD2	cluster_exPD1	0.00663676	0.812875	0.840183
324	PPIA	cluster_exPD1	1.8881e-232	0.623261	0.894944
325	MYO1G	cluster_exPD1	1.26605e-10	0.376034	0.526348
326	IKZF1	cluster_exPD1	0.0137623	0.23746	0.332767
327	CHCHD2	cluster_exPD1	6.3955e-22	0.211315	0.303156
328	TMEM120A	cluster_exPD1	5.09291e-09	0.850373	1.021
329	MDH2	cluster_exPD1	2.25381e-29	0.425858	0.603139
330	HSPB1	cluster_exPD1	3.82949e-18	0.633697	0.864178
331	SAMD9L	cluster_exPD1	0.00127478	0.942158	0.93529
332	ARPC1B	cluster_exPD1	1.89269e-139	1.64387	2.21275
333	PDAP1	cluster_exPD1	7.99772e-08	0.434357	0.593027
334	ATP5J2	cluster_exPD1	8.97642e-15	0.378904	0.533564
335	LAMTOR4	cluster_exPD1	0.000437868	0.237391	0.334413
336	STAG3	cluster_exPD1	0.00177108	1.49885	0.916804
337	MOSPD3	cluster_exPD1	0.00815916	0.492011	0.623247
338	AP1S1	cluster_exPD1	7.50028e-08	1.60299	1.21824
339	ZNHIT1	cluster_exPD1	7.04474e-06	0.326796	0.454433
340	FIS1	cluster_exPD1	3.69496e-10	0.344184	0.482985
341	LRRN3	cluster_exPD1	9.46413e-07	2.67466	1.22734
342	ARF5	cluster_exPD1	4.98578e-25	0.367323	0.52133
343	CPA5	cluster_exPD1	0.000777128	3.52481	1.34429
344	CEP41	cluster_exPD1	0.00676947	1.77079	0.847206
345	STMP1	cluster_exPD1	3.69445e-12	0.471367	0.648629
346	MRPS33	cluster_exPD1	0.0289639	0.540004	0.660473
347	TRBV2	cluster_exPD1	3.41047e-09	1.22074	1.58386
348	TRBV4-1	cluster_exPD1	1.50039e-06	0.910036	1.2173
349	TRBV6-1	cluster_exPD1	2.38173e-08	1.37778	1.50487
350	TRBV9	cluster_exPD1	3.02358e-21	1.37001	1.79217
351	TRBV6-5	cluster_exPD1	1.1507e-09	1.43157	1.6055
352	TRBV7-4	cluster_exPD1	2.44166e-11	1.722	1.81034
353	TRBV6-6	cluster_exPD1	0.0130794	1.57296	1.31432
354	TRBV7-6	cluster_exPD1	1.53976e-31	1.74309	2.3496
355	TRBV7-9	cluster_exPD1	2.69631e-09	0.840975	1.16621
356	TRBV20-1	cluster_exPD1	1.77582e-21	1.06108	1.48279
357	TRBV24-1	cluster_exPD1	0.0453999	1.3327	1.45389
358	TRBV27	cluster_exPD1	1.59956e-81	2.30833	2.94061
359	TRBV28	cluster_exPD1	0.016832	0.686028	0.949334
360	TRBC1	cluster_exPD1	6.76762e-28	0.672791	0.936397
361	TRBC2	cluster_exPD1	2.57479e-48	0.637365	0.902638
362	GSTK1	cluster_exPD1	1.56975e-130	0.702256	1.00117
363	ZYX	cluster_exPD1	1.05681e-42	0.581912	0.82064
364	EZH2	cluster_exPD1	0.0004595	0.466424	0.61288
365	ATP6V0E2	cluster_exPD1	0.00053557	0.503501	0.647348
366	GIMAP4	cluster_exPD1	3.7911e-18	0.786681	1.03234
367	GIMAP2	cluster_exPD1	3.77057e-07	1.01041	1.06249
368	SLC25A6	cluster_exPD1	2.14187e-49	0.292835	0.420503
369	CD99	cluster_exPD1	3.48801e-14	0.167804	0.241156
370	TMSB4X	cluster_exPD1	1.07029e-178	0.371554	0.535544
371	AP1S2	cluster_exPD1	0.00617194	0.634728	0.745476
372	SH3KBP1	cluster_exPD1	9.01744e-05	0.304358	0.424224
373	EIF2S3	cluster_exPD1	5.53156e-07	0.353529	0.490556
374	NDUFB11	cluster_exPD1	3.81499e-21	0.306228	0.436416
375	UBA1	cluster_exPD1	2.47659e-06	0.714384	0.87134
376	WAS	cluster_exPD1	5.56461e-40	0.633729	0.886972
377	HSD17B10	cluster_exPD1	2.21963e-08	0.540248	0.716106
378	MSN	cluster_exPD1	2.29453e-46	0.583584	0.824582
379	IGBP1	cluster_exPD1	3.69233e-21	0.452549	0.635263
380	IL2RG	cluster_exPD1	1.05295e-188	0.991146	1.40848
381	OGT	cluster_exPD1	2.64807e-06	0.449722	0.60751
382	CXCR3	cluster_exPD1	1.16257e-36	0.713566	0.993652
383	PIN4	cluster_exPD1	4.11192e-05	0.746664	0.877146
384	RPS4X	cluster_exPD1	6.51686e-08	0.0644423	0.0929072
385	ATRX	cluster_exPD1	0.00175955	0.332833	0.457786
386	PGK1	cluster_exPD1	0.00230397	0.17085	0.243347
387	P2RY10	cluster_exPD1	0.0162607	0.481084	0.611822
388	ITM2A	cluster_exPD1	2.27645e-14	0.41849	0.589282
389	SH3BGRL	cluster_exPD1	4.04793e-56	0.835805	1.15741
390	BEX3	cluster_exPD1	2.24985e-10	2.20157	1.55681
391	SLC25A5	cluster_exPD1	1.03601e-56	0.45634	0.651787
392	2022-09-06	cluster_exPD1	5.01835e-185	1.23776	1.73786
393	NDUFA1	cluster_exPD1	2.2667e-33	0.353166	0.50374
394	MCTS1	cluster_exPD1	3.11459e-12	0.921243	1.10783
395	SH2D1A	cluster_exPD1	8.91006e-05	0.297551	0.415947
396	HPRT1	cluster_exPD1	0.00438383	0.478769	0.612655
397	IDH3G	cluster_exPD1	7.72676e-11	0.532268	0.718236
398	SSR4	cluster_exPD1	0.0011529	0.139912	0.200096
399	ARHGAP4	cluster_exPD1	6.40197e-11	0.407438	0.56671
400	FLNA	cluster_exPD1	2.97765e-24	0.379809	0.540561
401	CTSB	cluster_exPD1	5.48285e-11	0.946313	1.1069
402	NUDT18	cluster_exPD1	1.57082e-05	1.22455	1.05251
403	PDLIM2	cluster_exPD1	0.000280787	0.47435	0.621077
404	DUSP4	cluster_exPD1	8.65891e-109	1.12859	1.59283
405	SARAF	cluster_exPD1	0.00301932	0.100596	0.144597
406	LEPROTL1	cluster_exPD1	2.14202e-23	0.296233	0.4238
407	RPL7	cluster_exPD1	4.04968e-05	0.113518	0.163033
408	PAG1	cluster_exPD1	8.13154e-27	0.993759	1.28247
409	C8orf59	cluster_exPD1	2.74578e-06	0.281347	0.395268
410	DECR1	cluster_exPD1	4.79505e-16	0.742689	0.97562
411	UQCRB	cluster_exPD1	0.000353462	0.115033	0.165113
412	COX6C	cluster_exPD1	6.13661e-30	0.280581	0.401959
413	RNF19A	cluster_exPD1	3.43657e-23	0.408137	0.578574
414	PABPC1	cluster_exPD1	7.56387e-24	0.210809	0.302892
415	EIF3E	cluster_exPD1	1.21266e-13	0.27898	0.39667
416	EIF3H	cluster_exPD1	2.08226e-15	0.227752	0.325684
417	NDUFB9	cluster_exPD1	1.99836e-43	0.424278	0.604691
418	LINC00861	cluster_exPD1	2.29646e-19	0.719014	0.971361
419	MYC	cluster_exPD1	9.04216e-37	1.52475	1.85131
420	PVT1	cluster_exPD1	3.96018e-16	1.95311	1.58006
421	FAM49B	cluster_exPD1	8.29628e-06	0.279664	0.392431
422	LY6E	cluster_exPD1	1.11865e-90	0.544055	0.779174
423	GSDMD	cluster_exPD1	3.55133e-30	1.189	1.48234
424	TSTA3	cluster_exPD1	3.00796e-07	0.611551	0.788214
425	BOP1	cluster_exPD1	0.00999411	0.803405	0.839129
426	SLC39A4	cluster_exPD1	0.00732635	0.971286	0.885031
427	VPS28	cluster_exPD1	1.51512e-07	0.322088	0.450687
428	PLGRKT	cluster_exPD1	1.48553e-11	0.851169	1.03984
429	DMAC1	cluster_exPD1	0.00132834	0.725285	0.829454
430	HACD4	cluster_exPD1	0.0376504	0.387101	0.513169
431	AQP3	cluster_exPD1	1.05771e-09	0.898355	1.09186
432	STOML2	cluster_exPD1	7.29095e-11	0.635583	0.833683
433	CCDC107	cluster_exPD1	0.0485387	0.395074	0.518533
434	TLN1	cluster_exPD1	9.44082e-10	0.515502	0.697884
435	HINT2	cluster_exPD1	5.67026e-16	0.798694	1.03138
436	GLIPR2	cluster_exPD1	2.72863e-33	1.05457	1.37022
437	GRHPR	cluster_exPD1	1.933e-13	0.726862	0.941964
438	ANXA1	cluster_exPD1	3.47878e-75	0.731837	1.04305
439	OSTF1	cluster_exPD1	3.43671e-14	0.636415	0.85764
440	ANP32B	cluster_exPD1	2.09995e-11	0.270436	0.384455
441	TRIM14	cluster_exPD1	3.14785e-05	0.835067	0.923148
442	TXN	cluster_exPD1	1.42652e-10	0.360327	0.505199
443	TRAF1	cluster_exPD1	2.85815e-05	0.824821	0.923237
444	FAM102A	cluster_exPD1	0.00134736	0.395577	0.533531
445	C9orf16	cluster_exPD1	0.000203495	0.16083	0.229576
446	COQ4	cluster_exPD1	0.00348205	0.513007	0.647276
447	URM1	cluster_exPD1	7.02593e-10	0.465229	0.636146
448	WDR34	cluster_exPD1	2.3353e-05	1.653	1.07512
449	TMEM141	cluster_exPD1	2.00806e-07	0.86174	0.99258
450	PHPT1	cluster_exPD1	1.15931e-28	0.907258	1.2028
451	EDF1	cluster_exPD1	5.67913e-18	0.288922	0.411625
452	FBXW5	cluster_exPD1	3.26684e-13	0.567692	0.769711
453	CLIC3	cluster_exPD1	7.07666e-05	0.462795	0.623171
454	NPDC1	cluster_exPD1	5.42581e-34	1.28965	1.60211
455	IFITM2	cluster_exPD1	8.58432e-75	0.59389	0.848616
456	IFITM1	cluster_exPD1	5.87549e-214	0.644018	0.926748
457	IFITM3	cluster_exPD1	0.00411385	0.359084	0.49326
458	RASSF7	cluster_exPD1	2.03373e-05	0.782927	0.90189
459	IRF7	cluster_exPD1	2.32076e-14	0.818709	1.0472
460	TALDO1	cluster_exPD1	3.15165e-75	1.37912	1.82355
461	POLR2L	cluster_exPD1	1.35706e-05	0.244534	0.345376
462	CTSD	cluster_exPD1	0.0148559	0.670652	0.762189
463	LSP1	cluster_exPD1	1.26334e-199	0.789306	1.12913
464	RHOG	cluster_exPD1	1.82844e-77	0.696029	0.983031
465	TRIM22	cluster_exPD1	3.53291e-05	0.382092	0.522902
466	NUCB2	cluster_exPD1	8.99269e-15	0.586609	0.800145
467	CD44	cluster_exPD1	2.42994e-07	0.192411	0.274918
468	CD82	cluster_exPD1	0.0143796	0.525405	0.658713
469	SSRP1	cluster_exPD1	0.0194041	0.439082	0.571277
470	UBE2L6	cluster_exPD1	5.84728e-106	1.1499	1.58765
471	SELENOH	cluster_exPD1	7.21731e-20	0.530141	0.735477
472	LPXN	cluster_exPD1	2.72857e-28	1.07892	1.36323
473	TMEM109	cluster_exPD1	0.0240421	0.352677	0.474741
474	CD6	cluster_exPD1	3.05582e-15	0.352943	0.50026
475	CD5	cluster_exPD1	9.41646e-28	0.557731	0.781297
476	TMEM258	cluster_exPD1	2.35924e-40	0.504314	0.714185
477	GANAB	cluster_exPD1	0.0029892	0.636913	0.756201
478	UBXN1	cluster_exPD1	1.55907e-11	0.235313	0.335273
479	POLR2G	cluster_exPD1	1.93125e-07	0.383905	0.530105
480	RARRES3	cluster_exPD1	3.65335e-62	0.498391	0.710624
481	COX8A	cluster_exPD1	6.48201e-38	0.413138	0.588411
482	FERMT3	cluster_exPD1	1.67888e-19	0.679276	0.915716
483	DNAJC4	cluster_exPD1	0.0165999	0.393026	0.521087
484	PRDX5	cluster_exPD1	1.23432e-06	0.298459	0.418673
485	CAPN1	cluster_exPD1	1.47693e-06	0.685728	0.844285
486	RNASEH2C	cluster_exPD1	1.41764e-15	0.888399	1.11056
487	CFL1	cluster_exPD1	2.43128e-305	0.659681	0.948793
488	FIBP	cluster_exPD1	2.79948e-25	0.826546	1.09882
489	DRAP1	cluster_exPD1	5.21633e-21	0.383444	0.543527
490	RAB1B	cluster_exPD1	0.000125756	0.432695	0.579828
491	YIF1A	cluster_exPD1	1.01444e-10	0.90579	1.07572
492	MRPL11	cluster_exPD1	5.50268e-05	0.403161	0.545923
493	CCS	cluster_exPD1	0.000398092	0.656392	0.789369
494	POLD4	cluster_exPD1	9.77878e-13	0.588642	0.792546
495	PPP1CA	cluster_exPD1	1.54027e-149	0.946873	1.34002
496	TBC1D10C	cluster_exPD1	3.29327e-29	0.587413	0.819636
497	CORO1B	cluster_exPD1	1.31868e-33	0.902699	1.21222
498	PTPRCAP	cluster_exPD1	5.48209e-23	0.419599	0.592896
499	GSTP1	cluster_exPD1	4.59508e-08	0.242673	0.344457
500	NDUFS8	cluster_exPD1	0.000159935	0.3238	0.447839
501	ANAPC15	cluster_exPD1	0.000670818	0.351534	0.480087
502	UCP2	cluster_exPD1	6.57332e-303	1.9042	2.64206
503	CLNS1A	cluster_exPD1	4.31333e-13	0.632599	0.841443
504	HIKESHI	cluster_exPD1	0.000812595	0.744149	0.83641
505	CASP4	cluster_exPD1	4.85628e-09	0.304669	0.429634
506	CASP1	cluster_exPD1	1.71479e-05	0.624895	0.782413
507	CARD16	cluster_exPD1	8.22468e-19	0.648858	0.881579
508	RNF214	cluster_exPD1	0.00257083	0.731848	0.825964
509	FXYD2	cluster_exPD1	4.17761e-06	2.84259	1.18671
510	JAML	cluster_exPD1	1.29071e-08	1.44891	1.28951
511	CD3E	cluster_exPD1	5.28555e-58	0.32105	0.46144
512	CD3D	cluster_exPD1	1.22768e-197	0.774838	1.10854
513	CD3G	cluster_exPD1	3.52977e-27	0.392794	0.558908
514	ATP5L	cluster_exPD1	7.94898e-85	0.366774	0.526668
515	CXCR5	cluster_exPD1	1.31668e-07	2.83166	1.27842
516	CRTAM	cluster_exPD1	1.56405e-08	0.606352	0.80222
517	HSPA8	cluster_exPD1	2.98183e-08	0.15967	0.229185
518	TMEM218	cluster_exPD1	0.000322771	1.61378	0.979319
519	GDI2	cluster_exPD1	2.31337e-16	0.653438	0.87908
520	ATP5C1	cluster_exPD1	5.50889e-20	0.419498	0.590764
521	OPTN	cluster_exPD1	8.72633e-13	0.387647	0.543653
522	RSU1	cluster_exPD1	6.01184e-13	0.697848	0.912111
523	VIM	cluster_exPD1	2.96371e-104	0.588939	0.845961
524	MAP3K8	cluster_exPD1	1.31588e-32	0.488635	0.69552
525	ITGB1	cluster_exPD1	0.00685717	0.284102	0.395379
526	SGMS1	cluster_exPD1	0.00317768	0.65396	0.776542
527	PPA1	cluster_exPD1	5.28351e-33	0.700606	0.966622
528	PCBD1	cluster_exPD1	1.17068e-08	0.845913	1.00884
529	VSIR	cluster_exPD1	0.00073803	0.316721	0.437324
530	ANAPC16	cluster_exPD1	6.43918e-48	0.701836	0.981259
531	COMTD1	cluster_exPD1	0.0327005	0.572911	0.692978
532	RPS24	cluster_exPD1	1.25383e-24	0.100653	0.145092
533	GHITM	cluster_exPD1	0.000272189	0.266281	0.372696
534	FAS	cluster_exPD1	0.0442761	0.472273	0.600471
535	HELLS	cluster_exPD1	2.89679e-10	1.10021	1.19274
536	USMG5	cluster_exPD1	8.68607e-27	0.403204	0.571794
537	STN1	cluster_exPD1	0.000193595	0.843598	0.914162
538	GSTO1	cluster_exPD1	7.57924e-07	0.662802	0.830673
539	ADD3	cluster_exPD1	4.94009e-07	0.423714	0.579199
540	RGS10	cluster_exPD1	1.82195e-184	1.06555	1.50553
541	UROS	cluster_exPD1	1.10875e-11	0.682226	0.885406
542	MKI67	cluster_exPD1	9.88166e-12	2.61809	1.62428
543	ECHS1	cluster_exPD1	2.69461e-10	0.900769	1.06703
544	NINJ2	cluster_exPD1	2.8989e-08	1.40411	1.19458
545	CD27	cluster_exPD1	1.35249e-231	1.95478	2.66341
546	GAPDH	cluster_exPD1	4.42331e-143	0.386893	0.557368
547	LAG3	cluster_exPD1	1.44816e-29	0.804555	1.09058
548	TPI1	cluster_exPD1	5.31871e-22	0.438822	0.618607
549	PTPN6	cluster_exPD1	4.05583e-07	0.5249	0.69875
550	PHB2	cluster_exPD1	2.36215e-07	0.252258	0.356828
551	SLC2A3	cluster_exPD1	1.09257e-60	0.6361	0.908558
552	M6PR	cluster_exPD1	2.48305e-08	0.552987	0.733341
553	KLRG1	cluster_exPD1	0.00765443	0.284954	0.396298
554	CLEC2D	cluster_exPD1	0.000249122	0.436609	0.582394
555	CLEC2B	cluster_exPD1	6.70528e-40	0.396902	0.567884
556	LINC02446	cluster_exPD1	7.26564e-46	1.32019	1.74543
557	ARHGDIB	cluster_exPD1	2.24174e-302	0.610758	0.87845
558	LDHB	cluster_exPD1	3.86282e-116	0.605436	0.865179
559	ST8SIA1	cluster_exPD1	1.78233e-07	1.47068	1.16432
560	NELL2	cluster_exPD1	1.50984e-85	1.88219	2.39311
561	PCED1B	cluster_exPD1	7.87322e-17	0.623802	0.846507
562	PCED1B-AS1	cluster_exPD1	2.04321e-158	0.715565	1.02245
563	TMEM106C	cluster_exPD1	0.000655372	0.625218	0.761394
564	BIN2	cluster_exPD1	8.47902e-25	0.441892	0.624769
565	NR4A1	cluster_exPD1	0.00199285	0.396219	0.539228
566	ITGB7	cluster_exPD1	1.0644e-16	0.560854	0.770195
567	ATP5G2	cluster_exPD1	1.44932e-110	0.428129	0.61478
568	COPZ1	cluster_exPD1	9.04766e-13	0.740804	0.956301
569	TESPA1	cluster_exPD1	0.0383645	0.689212	0.764102
570	RPS26	cluster_exPD1	0.000225415	0.0860393	0.124029
571	MYL6B	cluster_exPD1	6.80834e-36	1.84047	1.95521
572	MYL6	cluster_exPD1	1.95014e-220	0.626891	0.900056
573	NABP2	cluster_exPD1	0.000426385	0.53116	0.677034
574	SHMT2	cluster_exPD1	1.57902e-15	0.833746	1.06413
575	IFNG-AS1	cluster_exPD1	9.75231e-10	3.00755	1.44206
576	CPSF6	cluster_exPD1	0.0178418	0.395514	0.523124
577	GLIPR1	cluster_exPD1	0.000154943	0.442173	0.590948
578	NAP1L1	cluster_exPD1	5.75791e-07	0.24783	0.351373
579	NDUFA12	cluster_exPD1	2.0207e-07	0.270993	0.382575
580	SELPLG	cluster_exPD1	7.15528e-07	0.505914	0.676029
581	ARPC3	cluster_exPD1	1.10767e-158	0.647239	0.926238
582	ERP29	cluster_exPD1	1.35847e-15	0.301502	0.428573
583	OAS1	cluster_exPD1	1.35441e-07	1.23571	1.16677
584	TESC	cluster_exPD1	3.16959e-14	0.796532	1.01901
585	RPS2P5	cluster_exPD1	8.28898e-28	0.455003	0.644567
586	BICDL1	cluster_exPD1	0.00206911	0.792803	0.843236
587	RPLP0	cluster_exPD1	3.7213e-93	0.245774	0.354226
588	COX6A1	cluster_exPD1	1.38334e-05	0.205426	0.291996
589	RILPL2	cluster_exPD1	4.71769e-06	0.52764	0.693098
590	UBC	cluster_exPD1	1.14346e-40	0.193214	0.278384
591	GTF3A	cluster_exPD1	1.60458e-05	0.243153	0.343724
592	POLR1D	cluster_exPD1	4.47481e-14	0.29442	0.417953
593	ALOX5AP	cluster_exPD1	6.35762e-45	1.13208	1.50402
594	ELF1	cluster_exPD1	0.00891369	0.141988	0.202955
595	LCP1	cluster_exPD1	8.51404e-98	0.674035	0.959703
596	ITM2B	cluster_exPD1	4.49653e-05	0.144597	0.207192
597	RNASEH2B	cluster_exPD1	0.000121361	0.540265	0.692191
598	CKAP2	cluster_exPD1	3.95095e-08	0.477074	0.646673
599	GPR183	cluster_exPD1	3.44812e-37	1.12371	1.51195
600	HNRNPC	cluster_exPD1	0.00996273	0.153672	0.21903
601	TRAV1-1	cluster_exPD1	6.09787e-23	2.64162	2.22376
602	TRAV1-2	cluster_exPD1	4.55251e-14	1.66719	1.57717
603	TRAV12-2	cluster_exPD1	3.48252e-20	1.96772	1.96548
604	TRAV12-3	cluster_exPD1	1.11812e-05	0.812452	1.02737
605	TRAV19	cluster_exPD1	1.47064e-06	1.1883	1.21699
606	TRAV21	cluster_exPD1	1.53706e-05	1.13352	1.16122
607	TRAV26-2	cluster_exPD1	3.11634e-22	1.87855	1.92413
608	TRAV38-1	cluster_exPD1	0.00358049	2.00968	0.960411
609	TRAC	cluster_exPD1	4.93079e-08	0.539947	0.719886
610	DAD1	cluster_exPD1	4.32404e-68	1.09065	1.48434
611	OXA1L	cluster_exPD1	1.66369e-05	0.290765	0.406506
612	MRPL52	cluster_exPD1	9.81627e-15	0.648013	0.866057
613	LRP10	cluster_exPD1	0.00285148	0.443435	0.581474
614	AP1G2	cluster_exPD1	0.00010899	0.600686	0.751984
615	DHRS4	cluster_exPD1	0.00169916	0.606793	0.733974
616	PSME1	cluster_exPD1	0	0.851229	1.22063
617	PSME2	cluster_exPD1	1.92271e-280	1.39106	1.96194
618	REC8	cluster_exPD1	1.93011e-08	0.923678	1.05217
619	NEDD8	cluster_exPD1	7.20505e-17	0.670429	0.897535
620	BAZ1A	cluster_exPD1	0.022285	0.291161	0.402426
621	FKBP3	cluster_exPD1	0.00434771	0.639623	0.760539
622	MAPK1IP1L	cluster_exPD1	0.00273257	0.180121	0.256
623	GSTZ1	cluster_exPD1	7.84064e-06	1.90432	1.11727
624	TC2N	cluster_exPD1	5.00472e-05	0.443448	0.593146
625	NDUFB1	cluster_exPD1	0.00704149	0.278431	0.386921
626	IFI27	cluster_exPD1	1.20572e-06	1.93259	1.39283
627	IFI27L2	cluster_exPD1	4.56981e-29	0.659048	0.908382
628	LINC01550	cluster_exPD1	9.71109e-10	1.57453	1.32606
629	EVL	cluster_exPD1	2.30488e-149	0.787315	1.12184
630	HSP90AA1	cluster_exPD1	2.47827e-22	0.218416	0.313919
631	CRIP1	cluster_exPD1	1.57595e-20	0.438984	0.618382
632	SRP14	cluster_exPD1	1.60802e-05	0.118146	0.169604
633	KNL1	cluster_exPD1	0.0274606	1.37537	0.888414
634	NUSAP1	cluster_exPD1	2.47092e-12	1.43315	1.34422
635	SERF2	cluster_exPD1	1.57168e-238	0.640928	0.920751
636	B2M	cluster_exPD1	7.44489e-193	0.335435	0.483768
637	DUT	cluster_exPD1	1.7269e-29	0.864001	1.16033
638	ANXA2	cluster_exPD1	1.52213e-31	0.708543	0.976323
639	FAM96A	cluster_exPD1	0.00101309	0.447584	0.589652
640	RPLP1	cluster_exPD1	2.90457e-36	0.120851	0.174287
641	PCAT29	cluster_exPD1	0.00014687	1.98151	1.09075
642	PKM	cluster_exPD1	2.45252e-64	0.823932	1.14914
643	UBL7	cluster_exPD1	4.62203e-10	0.68632	0.879623
644	CSK	cluster_exPD1	8.3469e-18	0.754471	0.99588
645	MPI	cluster_exPD1	0.0239803	0.925568	0.843621
646	COX5A	cluster_exPD1	9.91469e-27	0.399468	0.56649
647	COMMD4	cluster_exPD1	0.0026202	0.668017	0.773921
648	IL16	cluster_exPD1	6.41827e-14	0.46174	0.640264
649	RPS17	cluster_exPD1	0.00139438	0.122291	0.17522
650	ISG20	cluster_exPD1	0.00178261	0.200302	0.284955
651	HAPLN3	cluster_exPD1	1.66502e-15	1.54764	1.50158
652	IDH2	cluster_exPD1	9.02878e-93	0.953326	1.32991
653	IQGAP1	cluster_exPD1	0.0112634	0.240487	0.337352
654	SNRNP25	cluster_exPD1	3.37926e-10	0.945673	1.09647
655	MPG	cluster_exPD1	1.81043e-17	0.690129	0.921998
656	MRPL28	cluster_exPD1	5.64527e-09	0.591956	0.777786
657	METTL26	cluster_exPD1	5.4033e-09	0.399304	0.552847
658	STUB1	cluster_exPD1	0.00011025	0.443092	0.589939
659	NDUFB10	cluster_exPD1	1.84656e-41	0.581506	0.817553
660	RPS2	cluster_exPD1	1.65905e-49	0.19639	0.282919
661	NTHL1	cluster_exPD1	8.14684e-06	1.39064	1.12047
662	TRAF7	cluster_exPD1	0.0270037	0.567815	0.677324
663	ELOB	cluster_exPD1	1.49959e-32	0.305476	0.43707
664	PKMYT1	cluster_exPD1	0.046071	4.9111	1.39574
665	HCFC1R1	cluster_exPD1	5.0372e-10	0.713183	0.906483
666	IL32	cluster_exPD1	0	1.80427	2.58886
667	ATF7IP2	cluster_exPD1	2.67349e-09	0.533702	0.718356
668	UQCRC2	cluster_exPD1	0.000800409	0.317064	0.436935
669	PRKCB	cluster_exPD1	8.07659e-07	0.489396	0.657551
670	NSMCE1	cluster_exPD1	2.37036e-26	1.04128	1.33053
671	TUFM	cluster_exPD1	0.000115299	0.248374	0.349334
672	SPN	cluster_exPD1	8.05788e-05	0.477487	0.631695
673	MVP	cluster_exPD1	4.56854e-18	0.83878	1.08005
674	CORO1A	cluster_exPD1	0	1.08891	1.55883
675	2022-09-01	cluster_exPD1	5.51036e-52	0.789984	1.09717
676	PYCARD	cluster_exPD1	1.27523e-69	1.6073	2.04104
677	RBL2	cluster_exPD1	6.23423e-06	0.433764	0.587385
678	MT1E	cluster_exPD1	1.13582e-11	0.513827	0.710251
679	MT1F	cluster_exPD1	3.35676e-44	1.01056	1.35509
680	NLRC5	cluster_exPD1	2.65626e-09	0.494016	0.669914
681	CPNE2	cluster_exPD1	1.25422e-09	2.1743	1.30566
682	TRADD	cluster_exPD1	1.83059e-24	1.3887	1.57115
683	NUTF2	cluster_exPD1	8.9906e-06	0.410062	0.556593
684	PSMB10	cluster_exPD1	1.33468e-122	1.25342	1.72961
685	CFDP1	cluster_exPD1	0.000442426	0.501509	0.649613
686	GABARAPL2	cluster_exPD1	1.00063e-06	0.375687	0.519161
687	COTL1	cluster_exPD1	0	1.68625	2.40445
688	COX4I1	cluster_exPD1	0.00263583	0.0809881	0.116517
689	CYBA	cluster_exPD1	7.73554e-23	0.3296	0.470821
690	CDT1	cluster_exPD1	3.99284e-11	2.69446	1.46902
691	APRT	cluster_exPD1	1.00735e-72	0.63177	0.895828
692	RPL13	cluster_exPD1	1.00509e-61	0.19172	0.276439
693	CPNE7	cluster_exPD1	0.000762825	2.03249	0.934506
694	YWHAE	cluster_exPD1	0.00026125	0.338882	0.465921
695	SPNS3	cluster_exPD1	1.34412e-06	0.918554	1.01648
696	ARRB2	cluster_exPD1	1.02201e-33	0.535799	0.753924
697	RNF167	cluster_exPD1	6.90384e-44	0.850733	1.16562
698	PFN1	cluster_exPD1	0	0.712736	1.02661
699	XAF1	cluster_exPD1	1.41396e-09	0.728265	0.922746
700	GABARAP	cluster_exPD1	0.000106007	0.203638	0.289043
701	ACAP1	cluster_exPD1	1.24684e-11	0.367004	0.515354
702	PLSCR3	cluster_exPD1	0.0496418	0.625108	0.715817
703	TMEM256	cluster_exPD1	6.84202e-09	0.495834	0.670751
704	NAA38	cluster_exPD1	1.12767e-20	0.675606	0.918616
705	TRAPPC1	cluster_exPD1	6.78386e-55	0.76302	1.06523
706	UBB	cluster_exPD1	0.00960638	0.0958137	0.137677
707	TRPV2	cluster_exPD1	0.00423977	0.649008	0.76265
708	LGALS9	cluster_exPD1	3.79634e-41	1.96316	2.12275
709	FLOT2	cluster_exPD1	7.45463e-05	0.50885	0.661772
710	CCL5	cluster_exPD1	1.62386e-122	0.357468	0.515314
711	SYNRG	cluster_exPD1	0.0331312	0.400953	0.528002
712	CISD3	cluster_exPD1	8.28527e-43	1.39139	1.72646
713	PSMB3	cluster_exPD1	6.77323e-25	0.446737	0.629512
714	TOP2A	cluster_exPD1	5.2766e-09	1.36532	1.2431
715	IGFBP4	cluster_exPD1	2.9111e-08	2.37692	1.3793
716	CCR7	cluster_exPD1	1.35724e-07	0.954255	1.06808
717	KRT10	cluster_exPD1	2.31003e-15	0.324883	0.460562
718	IFI35	cluster_exPD1	6.98204e-18	1.052	1.27312
719	VAT1	cluster_exPD1	0.00101646	1.01223	0.950756
720	SLC25A39	cluster_exPD1	1.72428e-05	0.36515	0.500583
721	KANSL1-AS1	cluster_exPD1	2.31415e-05	0.709447	0.864595
722	MRPL10	cluster_exPD1	1.79563e-10	0.285155	0.404535
723	SCRN2	cluster_exPD1	7.01874e-05	0.593806	0.74232
724	SKAP1	cluster_exPD1	3.09018e-15	0.470069	0.653929
725	CALCOCO2	cluster_exPD1	1.89495e-07	0.511997	0.683795
726	PHB	cluster_exPD1	1.61776e-20	0.8087	1.06046
727	NME2	cluster_exPD1	8.39424e-14	0.375093	0.527223
728	LIMD2	cluster_exPD1	2.65029e-135	0.602708	0.863459
729	PSMC5	cluster_exPD1	1.36587e-06	0.343628	0.476679
730	PECAM1	cluster_exPD1	1.8457e-11	0.892416	1.07868
731	RAB37	cluster_exPD1	1.35077e-24	0.908966	1.19032
732	ATP5H	cluster_exPD1	3.34446e-54	0.751356	1.04853
733	NT5C	cluster_exPD1	0.00774494	0.354032	0.480052
734	JPT1	cluster_exPD1	2.67707e-08	0.406698	0.562328
735	2022-09-09	cluster_exPD1	2.82255e-36	0.450788	0.639797
736	TK1	cluster_exPD1	5.65267e-09	3.29523	1.47462
737	BIRC5	cluster_exPD1	0.00648478	3.85023	1.07051
738	LGALS3BP	cluster_exPD1	3.4571e-16	1.52939	1.51339
739	RNF213	cluster_exPD1	6.92295e-36	0.438235	0.623154
740	ACTG1	cluster_exPD1	2.85015e-282	0.729166	1.04962
741	MCRIP1	cluster_exPD1	7.02187e-05	0.36604	0.501005
742	ANAPC11	cluster_exPD1	1.58202e-15	0.484109	0.671391
743	CENPX	cluster_exPD1	7.09151e-09	0.584434	0.767227
744	GPS1	cluster_exPD1	2.75421e-19	0.836991	1.08637
745	CCDC57	cluster_exPD1	2.22665e-07	0.509311	0.680081
746	CD7	cluster_exPD1	0.0151236	0.13641	0.195355
747	C17orf62	cluster_exPD1	1.05771e-06	0.819674	0.959368
748	TYMS	cluster_exPD1	1.13447e-21	2.76601	2.09567
749	MYL12A	cluster_exPD1	9.54725e-29	0.294112	0.421562
750	MYL12B	cluster_exPD1	6.34067e-56	0.447224	0.63905
751	TTC39C	cluster_exPD1	3.71302e-16	0.51795	0.71645
752	ATP5A1	cluster_exPD1	0.0196291	0.170911	0.242528
753	CYB5A	cluster_exPD1	8.43591e-10	1.137	1.19962
754	CNDP2	cluster_exPD1	0.00363323	0.665618	0.779361
755	RBCK1	cluster_exPD1	1.10577e-17	0.559306	0.767557
756	FKBP1A	cluster_exPD1	4.30893e-116	1.40562	1.90767
757	SIRPG	cluster_exPD1	1.15582e-69	2.73089	2.87965
758	ITPA	cluster_exPD1	1.12669e-09	0.640034	0.832129
759	C20orf27	cluster_exPD1	0.00630311	0.622678	0.740287
760	CDC25B	cluster_exPD1	4.63363e-14	0.564363	0.766375
761	TMEM230	cluster_exPD1	1.84973e-19	0.796532	1.04858
762	CST7	cluster_exPD1	5.62833e-66	0.424858	0.6099
763	RALY	cluster_exPD1	0.0496094	0.165419	0.234601
764	AHCY	cluster_exPD1	1.24776e-11	0.926797	1.10171
765	ERGIC3	cluster_exPD1	0.0210993	0.229099	0.320707
766	CPNE1	cluster_exPD1	3.27684e-09	0.75032	0.936139
767	ROMO1	cluster_exPD1	1.98566e-50	0.751081	1.04665
768	SAMHD1	cluster_exPD1	0.0106894	0.382121	0.512309
769	ADA	cluster_exPD1	5.83931e-29	0.844579	1.12965
770	YWHAB	cluster_exPD1	2.06827e-93	0.510501	0.730564
771	UBE2C	cluster_exPD1	0.0407807	2.13851	0.738328
772	CTSA	cluster_exPD1	0.00313082	0.526613	0.663839
773	GNAS	cluster_exPD1	0.000322288	0.202788	0.287651
774	ATP5E	cluster_exPD1	3.03433e-186	0.493953	0.710118
775	MHENCR	cluster_exPD1	3.4382e-05	0.503022	0.663167
776	ARFRP1	cluster_exPD1	2.19932e-05	0.975606	1.00215
777	LIME1	cluster_exPD1	1.2101e-18	0.605236	0.827662
778	RGS19	cluster_exPD1	5.99655e-08	0.648745	0.83125
779	TPGS1	cluster_exPD1	0.00209664	0.47836	0.618599
780	GZMM	cluster_exPD1	5.7436e-05	0.145951	0.209111
781	BSG	cluster_exPD1	1.27622e-21	0.483799	0.676666
782	R3HDM4	cluster_exPD1	5.39635e-21	0.724864	0.972102
783	WDR18	cluster_exPD1	3.67504e-21	1.68937	1.67784
784	CNN2	cluster_exPD1	0	1.52063	2.16046
785	ARHGAP45	cluster_exPD1	1.00616e-12	0.504698	0.69173
786	POLR2E	cluster_exPD1	1.53238e-41	0.862164	1.17454
787	ATP5D	cluster_exPD1	4.70754e-93	0.61049	0.869486
788	NDUFS7	cluster_exPD1	4.98925e-10	0.488715	0.664409
789	UQCR11	cluster_exPD1	1.61086e-23	0.4262	0.601734
790	PLEKHJ1	cluster_exPD1	1.1765e-18	0.748069	0.987052
791	OAZ1	cluster_exPD1	5.01999e-167	0.924417	1.31232
792	LSM7	cluster_exPD1	0.000553607	0.185776	0.263974
793	TIMM13	cluster_exPD1	5.87857e-14	0.691075	0.907306
794	AES	cluster_exPD1	6.51465e-33	0.312833	0.448135
795	GNA15	cluster_exPD1	0.00548953	1.41459	0.923492
796	S1PR4	cluster_exPD1	3.85376e-05	0.582934	0.739467
797	HMG20B	cluster_exPD1	0.000103052	0.642895	0.78681
798	MRPL54	cluster_exPD1	2.81365e-05	0.205771	0.292344
799	EEF2	cluster_exPD1	8.5446e-26	0.199412	0.286646
800	TMIGD2	cluster_exPD1	0.00822731	1.17922	0.9157
801	HDGFL2	cluster_exPD1	0.0103216	0.998079	0.873051
802	RPL36	cluster_exPD1	2.6258e-05	0.0632798	0.0911916
803	C19orf70	cluster_exPD1	9.28421e-06	0.356002	0.492548
804	CLPP	cluster_exPD1	0.00919568	0.312016	0.426651
805	ALKBH7	cluster_exPD1	2.62671e-15	0.450102	0.627299
806	DENND1C	cluster_exPD1	6.15146e-09	0.481237	0.653932
807	GPR108	cluster_exPD1	0.00295063	0.475733	0.613015
808	RAB11B	cluster_exPD1	2.20739e-13	0.513365	0.703807
809	C19orf66	cluster_exPD1	1.4924e-10	0.452125	0.623054
810	EIF3G	cluster_exPD1	1.38354e-20	0.285311	0.407167
811	CDC37	cluster_exPD1	1.81212e-17	0.383783	0.541333
812	SLC44A2	cluster_exPD1	2.3807e-08	0.477742	0.648426
813	ACP5	cluster_exPD1	2.07667e-17	1.28215	1.40801
814	PRDX2	cluster_exPD1	2.04557e-78	1.07231	1.47236
815	TRMT1	cluster_exPD1	0.0190922	0.489404	0.616812
816	STX10	cluster_exPD1	3.73795e-05	0.483096	0.636711
817	DNAJB1	cluster_exPD1	1.20932e-19	0.271692	0.388951
818	RASAL3	cluster_exPD1	1.22894e-10	0.518238	0.704636
819	TPM4	cluster_exPD1	1.25938e-05	0.388725	0.533295
820	BST2	cluster_exPD1	2.62411e-22	0.553135	0.767796
821	BISPR	cluster_exPD1	0.00471117	0.602248	0.724413
822	PGLS	cluster_exPD1	4.44897e-62	0.906849	1.25496
823	JAK3	cluster_exPD1	6.76756e-14	0.886459	1.09771
824	LSM4	cluster_exPD1	1.26795e-20	0.688823	0.928266
825	FKBP8	cluster_exPD1	0.0382764	0.197625	0.27843
826	COPE	cluster_exPD1	5.24207e-09	0.275466	0.38953
827	GMIP	cluster_exPD1	0.00764707	0.57225	0.696184
828	PDCD5	cluster_exPD1	0.0151371	0.309893	0.424788
829	PEPD	cluster_exPD1	0.000105612	0.617687	0.760221
830	GPI	cluster_exPD1	5.08438e-20	0.486597	0.679013
831	COX6B1	cluster_exPD1	7.78035e-61	0.463079	0.66119
832	ZBTB32	cluster_exPD1	0.0444984	1.45629	0.879933
833	HCST	cluster_exPD1	5.5506e-89	0.467044	0.670039
834	TBCB	cluster_exPD1	4.36139e-07	0.333385	0.464743
835	YIF1B	cluster_exPD1	1.01709e-09	0.818358	0.990604
836	PSMD8	cluster_exPD1	1.02424e-05	0.25615	0.360744
837	MAP4K1	cluster_exPD1	3.86113e-16	0.646586	0.869106
838	EIF3K	cluster_exPD1	3.95675e-42	0.300225	0.430467
839	GMFG	cluster_exPD1	1.67442e-119	0.6418	0.916193
840	SHKBP1	cluster_exPD1	0.00172981	0.373466	0.504555
841	SNRPA	cluster_exPD1	2.21783e-18	0.443426	0.621649
842	CD79A	cluster_exPD1	1.08764e-05	1.98151	1.09075
843	ARHGEF1	cluster_exPD1	1.24115e-06	0.25844	0.365386
844	PAFAH1B3	cluster_exPD1	4.97743e-12	0.835921	1.03225
845	ETHE1	cluster_exPD1	0.000717104	0.455952	0.599417
846	TRAPPC6A	cluster_exPD1	2.33527e-10	0.516459	0.700238
847	ERCC1	cluster_exPD1	0.00122364	0.549502	0.687764
848	VASP	cluster_exPD1	0.00412699	0.372686	0.502573
849	SNRPD2	cluster_exPD1	2.05387e-24	0.252569	0.361903
850	CALM3	cluster_exPD1	1.0782e-86	0.75543	1.06744
851	AP2S1	cluster_exPD1	2.98802e-17	0.497048	0.689041
852	SELENOW	cluster_exPD1	7.96045e-13	0.346941	0.48875
853	CARD8	cluster_exPD1	0.0139034	0.497364	0.62819
854	EMP3	cluster_exPD1	3.71912e-19	0.337468	0.481166
855	NUCB1	cluster_exPD1	6.00031e-21	0.563865	0.780418
856	BAX	cluster_exPD1	1.49132e-06	0.316607	0.442375
857	FLT3LG	cluster_exPD1	9.91389e-16	0.713316	0.941752
858	RPS11	cluster_exPD1	0.000879219	0.0997596	0.143347
859	FCGRT	cluster_exPD1	4.13632e-16	1.05083	1.26599
860	NOSIP	cluster_exPD1	4.16581e-117	1.13806	1.58602
861	PRMT1	cluster_exPD1	1.14253e-09	0.713724	0.909645
862	JOSD2	cluster_exPD1	7.396e-15	0.849601	1.06591
863	ETFB	cluster_exPD1	1.22153e-14	0.825975	1.04934
864	PPP2R1A	cluster_exPD1	0.00733183	0.27662	0.383079
865	NDUFA3	cluster_exPD1	1.5657e-39	0.62759	0.879325
866	RPL28	cluster_exPD1	2.23588e-125	0.18793	0.271012
867	AC010642.2	cluster_exPD1	3.11123e-05	0.713141	0.851914
868	CHMP2A	cluster_exPD1	4.47446e-09	0.475733	0.647573
869	ADA2	cluster_exPD1	0.00272668	0.828281	0.869475
870	CDC45	cluster_exPD1	0.0407807	2.13851	0.738328
871	COMT	cluster_exPD1	0.00804162	0.660199	0.753094
872	DGCR6L	cluster_exPD1	2.78293e-26	0.688858	0.941981
873	MED15	cluster_exPD1	1.37564e-08	0.383454	0.532143
874	RGL4	cluster_exPD1	1.72666e-07	0.888032	1.01341
875	MIF	cluster_exPD1	3.024e-37	0.330036	0.47244
876	NIPSNAP1	cluster_exPD1	0.000807697	0.744149	0.83641
877	APOL3	cluster_exPD1	0.000374602	0.625143	0.766181
878	MYH9	cluster_exPD1	9.71659e-21	0.376361	0.53448
879	TXN2	cluster_exPD1	0.0110826	0.3544	0.477867
880	RAC2	cluster_exPD1	0	1.21766	1.73314
881	MFNG	cluster_exPD1	0.00141791	0.354014	0.481703
882	SH3BP1	cluster_exPD1	3.16821e-18	0.672967	0.907041
883	LGALS1	cluster_exPD1	0.00406825	0.235035	0.335623
884	DDX17	cluster_exPD1	1.49e-06	0.494079	0.659947
885	TOMM22	cluster_exPD1	0.0414615	0.204744	0.287786
886	APOBEC3C	cluster_exPD1	2.16371e-25	0.910293	1.19065
887	APOBEC3G	cluster_exPD1	2.62328e-14	0.466363	0.647927
888	APOBEC3H	cluster_exPD1	2.25359e-07	0.790781	0.945123
889	ADSL	cluster_exPD1	9.63453e-08	0.627152	0.80307
890	ST13	cluster_exPD1	0.00414278	0.221569	0.311785
891	CENPM	cluster_exPD1	0.000125599	1.20769	1.02211
892	SMDT1	cluster_exPD1	1.11282e-44	0.546587	0.772824
893	TSPO	cluster_exPD1	4.98619e-42	0.700534	0.974422
894	PARVB	cluster_exPD1	0.0127419	0.810822	0.821873
895	PARVG	cluster_exPD1	1.34914e-19	0.847184	1.09898
896	PIM3	cluster_exPD1	4.73402e-16	0.375764	0.532538
897	TYMP	cluster_exPD1	2.5113e-22	1.23527	1.4566
898	PPIAP22	cluster_exPD1	1.0192e-12	0.64366	0.851622
899	ATP5J	cluster_exPD1	3.8008e-18	0.472379	0.659007
900	SOD1	cluster_exPD1	4.62194e-07	0.236256	0.335222
901	MX1	cluster_exPD1	0.040569	0.49634	0.628554
902	UBASH3A	cluster_exPD1	0.000124319	0.818952	0.898984
903	CSTB	cluster_exPD1	1.90167e-09	0.414372	0.573055
904	PFKL	cluster_exPD1	6.20456e-15	1.05223	1.23542
905	ITGB2	cluster_exPD1	8.31106e-16	0.251453	0.359999
906	ITGB2-AS1	cluster_exPD1	0.0179086	0.422299	0.556046
907	S100B	cluster_exPD1	8.55177e-10	1.14295	1.48398
908	PRMT2	cluster_exPD1	2.58841e-05	0.303078	0.423773
