# Supplementary material for: Interconnected lineage trajectories link conventional and natural killer (NK)-like exhausted CD8+ T cells beneficial in type 1 diabetes
Source: Commun Biol. 2024 Jun 27;7:773. doi: 10.1038/s42003-024-06456-3 (PMC11211332; doi:10.1038/s42003-024-06456-3)
Supplement: Supplementary file 6 — Supplementary Data 4 [file 42003_2024_6456_MOESM6_ESM.xlsx]

## Sheet: CD57+_R_vs_NR
gene_short_name	term	q_value	estimate	normalized_effect
TRBV25-1	ResponseR	2.2677e-10	2.58131	2.4459
XIST	ResponseR	3.31551e-31	2.30871	2.43458
TRBV28	ResponseR	8.36091e-13	1.62435	2.15413
TRDV3	ResponseR	2.19154e-06	2.86332	2.10234
TRBV18	ResponseR	3.65455e-11	1.61646	1.95267
PPP1R14B	ResponseR	1.06389e-48	1.27209	1.68497
KLRC1	ResponseR	8.62708e-20	1.40471	1.63034
TRAV22	ResponseR	0.000112948	2.39516	1.49857
TRBV12-4	ResponseR	3.39766e-07	1.16611	1.43143
TRAV10	ResponseR	4.2732e-09	1.43923	1.40324
KIAA0513	ResponseR	6.878e-08	1.59272	1.32372
EIF4EBP1	ResponseR	3.59309e-38	0.99627	1.3192
LAT2	ResponseR	4.99024e-08	1.40928	1.28718
PPP1R2P9	ResponseR	0.0394231	2.35223	1.27007
TNFRSF18	ResponseR	3.29796e-05	1.6577	1.2414
ITM2A	ResponseR	2.81836e-59	0.808578	1.12861
NXPH4	ResponseR	0.000231305	1.50428	1.11374
ABCB1	ResponseR	1.7647e-13	0.896281	1.10874
TNFSF10	ResponseR	2.10336e-10	0.958393	1.09783
IFI44L	ResponseR	0.00158273	1.67216	1.08259
TRAV29DV5	ResponseR	0.0214802	1.16611	1.05266
SH2D1B	ResponseR	0.0133295	1.38723	1.04493
DUSP4	ResponseR	2.20455e-28	0.749259	1.0385
SMIM3	ResponseR	1.51389e-07	0.93133	1.02318
ATL1	ResponseR	0.000230321	1.08901	1.01397
TRAV21	ResponseR	0.00999015	1.31115	1.01009
KIR2DL3	ResponseR	3.683e-07	0.837182	1.00314
AGO2	ResponseR	1.77754e-18	0.75824	0.990371
TRAV8-2	ResponseR	4.49649e-05	0.914007	0.99023
CLECL1	ResponseR	0.016804	1.31902	0.978067
TRAV17	ResponseR	0.00496277	1.0054	0.977933
N4BP3	ResponseR	2.70712e-22	0.730094	0.97783
MRPS6	ResponseR	3.96357e-08	0.84288	0.977658
CCSER2	ResponseR	2.06269e-48	0.694135	0.96732
HDGFL3	ResponseR	7.07203e-05	0.915088	0.960761
CD82	ResponseR	9.38794e-08	0.792135	0.940836
RAP1A	ResponseR	8.05914e-31	0.683697	0.935516
HPF1	ResponseR	0.000504416	0.95781	0.930739
CMIP	ResponseR	3.01998e-21	0.691017	0.927797
ITM2C	ResponseR	1.16289e-05	0.82719	0.920613
RTKN2	ResponseR	0.0425468	1.41433	0.916294
AK5	ResponseR	0.0271558	1.5296	0.914194
GCHFR	ResponseR	2.43792e-19	0.681019	0.913923
KIR3DL2	ResponseR	7.13241e-13	0.679321	0.91304
AHDC1	ResponseR	0.00011743	0.907153	0.910008
IMMP1L	ResponseR	0.000507968	0.890346	0.89553
FAM102A	ResponseR	6.37466e-16	0.676111	0.893906
FRMD6	ResponseR	0.0302005	1.32553	0.891918
CPT1A	ResponseR	1.36103e-12	0.68919	0.887855
TM9SF1	ResponseR	0.000501078	0.771784	0.840213
ABI3	ResponseR	1.03963e-15	0.625084	0.835125
PTK2B	ResponseR	5.98768e-12	0.634264	0.829934
ANKRD20A11P	ResponseR	2.85452e-06	0.655692	0.828108
GLCCI1	ResponseR	4.13929e-05	0.717466	0.824178
SLFN5	ResponseR	8.47654e-16	0.610482	0.817711
SELPLG	ResponseR	2.41304e-11	0.625271	0.813707
KIR2DS4	ResponseR	8.15202e-05	0.670314	0.812595
SPAG1	ResponseR	0.0124913	0.863082	0.810033
PPT1	ResponseR	1.14049e-08	0.642903	0.808338
SLC43A2	ResponseR	0.0358627	0.8222	0.806005
PBX4	ResponseR	5.11169e-11	0.616595	0.803515
SESN3	ResponseR	0.0165471	0.830457	0.801066
TLE1	ResponseR	0.00154177	0.731821	0.799792
RNF135	ResponseR	0.0053617	0.778341	0.799572
RARA	ResponseR	9.2648e-17	0.587326	0.79261
KLHDC4	ResponseR	1.4972e-08	0.614243	0.785019
STK40	ResponseR	0.00277414	0.72255	0.784431
NT5C3A	ResponseR	2.18279e-20	0.570478	0.778485
CENPV	ResponseR	4.81244e-10	0.5975	0.775457
DBN1	ResponseR	0.0251618	0.748156	0.774859
COPB2	ResponseR	1.55261e-05	0.640491	0.773081
SLC5A3	ResponseR	0.000209889	0.652776	0.767474
PLP2	ResponseR	2.62959e-22	0.550458	0.760856
POLR3A	ResponseR	0.0190451	0.717356	0.756587
ELP5	ResponseR	1.07158e-12	0.566873	0.755227
TRGV9	ResponseR	0.000313639	0.588128	0.749478
DDI2	ResponseR	2.44988e-07	0.583925	0.749323
SBF1	ResponseR	0.00010838	0.619736	0.746037
LPCAT3	ResponseR	8.93609e-05	0.624712	0.745406
LGALS3	ResponseR	0.00224879	0.619173	0.74367
LINC01871	ResponseR	9.76319e-06	0.58571	0.737629
S100A11	ResponseR	1.60432e-10	0.549919	0.736727
TXNDC12	ResponseR	9.51301e-11	0.560139	0.736202
HLA-DQB1	ResponseR	0.00068551	0.595639	0.733138
ITGA5	ResponseR	2.14728e-06	0.574758	0.730392
EPHA4	ResponseR	4.07576e-07	0.568055	0.729993
RDX	ResponseR	0.00612567	0.629921	0.724079
CHST12	ResponseR	6.15504e-20	0.525315	0.724051
TMEM14B	ResponseR	9.36387e-18	0.517956	0.711171
SKIL	ResponseR	1.52326e-15	0.515895	0.703609
GATAD2B	ResponseR	2.86468e-06	0.549084	0.701036
CD58	ResponseR	5.84813e-08	0.535855	0.698394
ST3GAL5	ResponseR	5.88496e-08	0.534168	0.69817
MXD4	ResponseR	3.36492e-15	0.511621	0.697705
GRHPR	ResponseR	5.58952e-05	0.564972	0.697355
ARHGEF2	ResponseR	0.00200295	0.579929	0.689459
PGK1	ResponseR	7.35582e-59	0.484473	0.688866
RAB11FIP5	ResponseR	0.0199619	0.619315	0.687231
TGFB1	ResponseR	1.4054e-104	0.479212	0.68602
XAF1	ResponseR	0.00268325	0.57169	0.683289
TOR1A	ResponseR	1.41417e-05	0.537763	0.681973
QSOX1	ResponseR	0.0407183	0.613056	0.676613
REEP5	ResponseR	6.90302e-44	0.472323	0.668803
DCAF15	ResponseR	6.63064e-05	0.52635	0.661747
AL160400.1	ResponseR	0.0127555	0.573547	0.660261
APPL2	ResponseR	0.0121125	0.560088	0.659641
AC245060.4	ResponseR	0.000591103	0.534105	0.657878
PRKX	ResponseR	2.84853e-13	0.479329	0.653591
HGSNAT	ResponseR	0.000402309	0.513711	0.647298
TMEM43	ResponseR	0.000111592	0.51132	0.645678
OCIAD2	ResponseR	3.74882e-38	0.454935	0.643065
TAB2	ResponseR	0.000129611	0.503238	0.640913
DHRS7	ResponseR	5.93603e-21	0.460341	0.640113
STK26	ResponseR	0.000442795	0.512138	0.640076
BACH2	ResponseR	0.0422088	0.543252	0.634424
UPP1	ResponseR	3.74246e-42	0.445269	0.632809
CXCR3	ResponseR	2.34337e-11	0.460793	0.631663
TSPAN14	ResponseR	1.88992e-06	0.480087	0.63066
MAP2K1	ResponseR	3.67194e-05	0.493881	0.629901
IRF7	ResponseR	0.0180311	0.521587	0.628505
RASGRP1	ResponseR	4.51995e-06	0.477593	0.624983
OSBPL8	ResponseR	1.33668e-18	0.449006	0.623965
CRTC2	ResponseR	3.55632e-09	0.464152	0.623038
KIF21A	ResponseR	0.00457009	0.499227	0.621331
RPL13P12	ResponseR	4.40565e-55	0.427581	0.614411
VDAC1	ResponseR	3.68747e-19	0.43607	0.607858
FYN	ResponseR	2.20121e-36	0.427221	0.605921
LYN	ResponseR	6.43426e-05	0.460396	0.604957
RGS3	ResponseR	1.50876e-05	0.455397	0.60465
HDAC1	ResponseR	4.43859e-09	0.44769	0.604474
PAFAH2	ResponseR	0.0137705	0.491705	0.601862
CRYBB2P1	ResponseR	0.0433312	0.499935	0.599479
ZFYVE28	ResponseR	0.00544785	0.480265	0.59658
XRCC5	ResponseR	2.09919e-13	0.424665	0.58674
TMEM123	ResponseR	1.36641e-11	0.42583	0.585448
RBPJ	ResponseR	2.52295e-07	0.429653	0.58081
RAB27A	ResponseR	0.000685599	0.447896	0.575009
GGA2	ResponseR	2.86248e-10	0.419848	0.574499
NCOA7	ResponseR	7.28102e-09	0.418191	0.572258
SSRP1	ResponseR	0.00700082	0.451919	0.57214
GOLGA2	ResponseR	0.0022548	0.443437	0.571024
MAGED2	ResponseR	0.00255441	0.447567	0.57048
USP9X	ResponseR	1.16735e-05	0.425955	0.565055
CEP350	ResponseR	0.00111622	0.434434	0.564343
2022-03-07	ResponseR	3.83364e-05	0.428821	0.563933
CARD19	ResponseR	0.0029175	0.441959	0.563691
YARS	ResponseR	3.79342e-14	0.404697	0.562421
ATP5J2	ResponseR	1.92083e-18	0.400622	0.560957
PSMB3	ResponseR	8.07008e-20	0.400399	0.560598
FAM96A	ResponseR	0.00165037	0.436004	0.560561
SLC7A5	ResponseR	1.01719e-21	0.397557	0.560427
PRDX5	ResponseR	1.12251e-16	0.401522	0.560279
MFNG	ResponseR	5.5275e-07	0.416936	0.560134
RABAC1	ResponseR	2.23146e-29	0.395445	0.56
CLDND1	ResponseR	0.000185358	0.421403	0.557556
FAM53B	ResponseR	2.00946e-05	0.412034	0.550218
TLE3	ResponseR	0.0071824	0.430333	0.548771
HSH2D	ResponseR	0.00859768	0.425719	0.545203
GRK2	ResponseR	2.30395e-05	0.403892	0.543288
CIB1	ResponseR	1.47157e-48	0.380207	0.542964
PLIN2	ResponseR	6.07615e-10	0.392395	0.542448
MYL12B	ResponseR	2.49681e-40	0.377515	0.538035
PTPRE	ResponseR	1.73501e-25	0.378455	0.536292
AUTS2	ResponseR	0.000627955	0.401047	0.528685
ITGAE	ResponseR	7.68529e-09	0.385146	0.528488
TBC1D2B	ResponseR	0.0458709	0.416719	0.528423
NAA60	ResponseR	0.0261409	0.414521	0.526882
CHD7	ResponseR	0.000556664	0.397656	0.526831
MED8	ResponseR	0.00499575	0.40477	0.523972
MAZ	ResponseR	2.85678e-08	0.382325	0.523934
PAK2	ResponseR	2.54759e-07	0.383464	0.523879
FLT3LG	ResponseR	0.0230266	0.411573	0.523557
PERP	ResponseR	0.0131681	0.403131	0.522724
ZNF148	ResponseR	0.0047634	0.400366	0.520127
OTULIN	ResponseR	0.0233067	0.403163	0.518512
IFI16	ResponseR	0.000176978	0.386862	0.517699
IL21R	ResponseR	4.37417e-07	0.379061	0.51762
TRABD	ResponseR	2.75832e-10	0.374671	0.517207
PIK3CG	ResponseR	0.0140164	0.398706	0.516877
GALNT11	ResponseR	0.0168729	0.399794	0.516084
HDGF	ResponseR	0.00161722	0.394316	0.515943
SLA	ResponseR	2.60112e-09	0.372005	0.514195
PRELID1	ResponseR	1.89413e-11	0.369548	0.514045
PDCD4	ResponseR	6.56926e-23	0.361953	0.512323
ZNFX1	ResponseR	1.45244e-06	0.374578	0.511254
TRAF3	ResponseR	0.0151069	0.396744	0.511094
PLEKHA2	ResponseR	4.5976e-08	0.370359	0.50859
PDIA6	ResponseR	2.52894e-09	0.367255	0.507773
CCAR2	ResponseR	0.00571595	0.387818	0.505319
UBE2K	ResponseR	1.46574e-05	0.371531	0.502084
APOBEC3G	ResponseR	1.09175e-07	0.365025	0.501879
GET4	ResponseR	2.71572e-11	0.360941	0.501337
ZBP1	ResponseR	4.25894e-08	0.361258	0.500328
SCP2	ResponseR	3.82278e-06	0.369583	0.50011
CHST11	ResponseR	0.0301495	0.386961	0.499385
BOD1L1	ResponseR	0.0346767	0.385398	0.498955
KRAS	ResponseR	3.33429e-16	0.350344	0.494572
SPATA13	ResponseR	0.00401482	0.376837	0.494482
STAT5A	ResponseR	0.0436684	0.383571	0.494366
SS18	ResponseR	0.0168737	0.378398	0.491405
BCL9L	ResponseR	1.00936e-06	0.356826	0.489344
PLEKHO1	ResponseR	0.0011685	0.367098	0.489065
KLRB1	ResponseR	2.97375e-08	0.341834	0.485242
RASA3	ResponseR	1.87393e-08	0.351051	0.485188
PTPRJ	ResponseR	0.001732	0.363307	0.482028
KDM2B	ResponseR	0.000645597	0.355807	0.47772
MECP2	ResponseR	1.3096e-07	0.34605	0.477445
S1PR1	ResponseR	4.3661e-05	0.349122	0.475332
SAMSN1	ResponseR	1.46847e-10	0.339937	0.474873
RBL1	ResponseR	0.000826817	0.353972	0.474635
RANBP1	ResponseR	0.000419977	0.352809	0.473647
SNX9	ResponseR	0.0142427	0.35432	0.472868
FAM177A1	ResponseR	8.00915e-32	0.330708	0.471727
ANP32A	ResponseR	4.89793e-06	0.340904	0.466442
ZNF276	ResponseR	0.00381577	0.346777	0.463494
OASL	ResponseR	1.45539e-06	0.324086	0.463143
CCDC47	ResponseR	0.0339713	0.351759	0.460951
EIF1AX	ResponseR	1.58348e-11	0.328297	0.46034
SKI	ResponseR	2.37603e-05	0.334897	0.458856
EPN1	ResponseR	0.0101681	0.347044	0.458242
N4BP1	ResponseR	0.00016695	0.337785	0.457477
ARID5A	ResponseR	1.47391e-18	0.323092	0.457463
SRPRA	ResponseR	1.55008e-09	0.32732	0.456409
PDCD10	ResponseR	0.00504901	0.340086	0.454985
TNIP1	ResponseR	1.54739e-07	0.328729	0.454693
VIM	ResponseR	4.47818e-29	0.316897	0.454505
PLEK	ResponseR	0.00633259	0.334526	0.452088
ACTN4	ResponseR	0.000312536	0.332261	0.450647
ASAH1	ResponseR	0.00249842	0.335136	0.450069
DSTN	ResponseR	5.60289e-15	0.316113	0.449554
ZNF511	ResponseR	0.0200224	0.33954	0.448197
RRBP1	ResponseR	0.00299494	0.332283	0.447918
HNRNPUL1	ResponseR	9.48191e-18	0.316277	0.44767
YIPF5	ResponseR	4.08199e-06	0.32395	0.446479
KAT6A	ResponseR	0.000103948	0.32651	0.446327
PTPRC	ResponseR	3.84675e-32	0.311644	0.445129
RIPK1	ResponseR	0.0443992	0.337259	0.444726
BPTF	ResponseR	0.000191098	0.325587	0.444316
IFITM3	ResponseR	0.00556398	0.326045	0.443322
PCMT1	ResponseR	0.00482468	0.329084	0.441855
PAFAH1B1	ResponseR	3.62119e-10	0.315718	0.441713
SELENOF	ResponseR	3.98924e-05	0.322374	0.44153
SUPT16H	ResponseR	0.00532885	0.32829	0.440235
IL16	ResponseR	1.56746e-05	0.32003	0.439096
PLEKHF1	ResponseR	0.0267398	0.329074	0.439015
TDG	ResponseR	0.00386812	0.324708	0.437365
NFKB2	ResponseR	0.00272386	0.323101	0.436662
SARS	ResponseR	0.000706379	0.319941	0.434724
BX679664.3	ResponseR	8.25522e-05	0.317397	0.434207
TNRC6B	ResponseR	1.86652e-06	0.313249	0.434012
NEDD9	ResponseR	0.0018044	0.314445	0.433476
ATP6V0E1	ResponseR	0.000136177	0.316663	0.432907
PPP1R18	ResponseR	6.86477e-05	0.313953	0.432636
NARF	ResponseR	2.75567e-06	0.310695	0.430891
C18orf32	ResponseR	0.00304216	0.316889	0.427861
HMOX2	ResponseR	0.00454822	0.315836	0.426261
ADH5	ResponseR	0.000643699	0.31305	0.426059
PPIH	ResponseR	0.000633246	0.312322	0.425714
YAF2	ResponseR	0.000160292	0.309548	0.424979
TMEM57	ResponseR	5.39335e-05	0.30868	0.42476
ANKRD12	ResponseR	1.93097e-22	0.297697	0.424314
HNRNPF	ResponseR	2.07671e-06	0.305962	0.423632
ERLEC1	ResponseR	1.00293e-06	0.305202	0.423401
TYROBP	ResponseR	0.00186254	0.30075	0.423182
NINJ1	ResponseR	8.40474e-08	0.301816	0.422966
ERP44	ResponseR	0.00217482	0.312173	0.422965
RIC8A	ResponseR	0.0102967	0.314058	0.421596
2022-09-02	ResponseR	1.28796e-06	0.30372	0.421463
ZRSR2	ResponseR	0.00865939	0.310356	0.420287
LRPAP1	ResponseR	1.84468e-05	0.305501	0.420162
ISCU	ResponseR	2.90489e-17	0.295727	0.419047
SENP6	ResponseR	0.02593	0.31103	0.418526
PPP4C	ResponseR	4.83306e-07	0.30092	0.417483
ANXA5	ResponseR	0.0335594	0.312444	0.41746
XAB2	ResponseR	0.00112821	0.306386	0.416749
POLR2B	ResponseR	0.00838554	0.306054	0.414312
ARFGAP2	ResponseR	0.0492793	0.3094	0.413836
PDCD6IP	ResponseR	0.026646	0.307948	0.412995
GIMAP7	ResponseR	0.00068829	0.297782	0.410056
MAP2K7	ResponseR	0.00031908	0.299117	0.410018
ATP6V0D1	ResponseR	6.13191e-05	0.297133	0.409003
CISD2	ResponseR	0.032877	0.304823	0.408761
H3F3A	ResponseR	4.00234e-46	0.284268	0.407481
TMSB4X	ResponseR	5.10385e-130	0.280692	0.404498
YPEL3	ResponseR	0.000153816	0.293933	0.404175
PTPN4	ResponseR	0.00195693	0.295714	0.403162
ZFAND6	ResponseR	1.25479e-05	0.290969	0.402972
SASH3	ResponseR	1.03381e-05	0.290184	0.402739
CCT6A	ResponseR	0.00128954	0.293788	0.402002
PA2G4	ResponseR	4.55634e-10	0.285601	0.401867
USP34	ResponseR	0.0161997	0.296139	0.401281
TMBIM1	ResponseR	0.00949154	0.295045	0.400448
MRPL43	ResponseR	0.0024343	0.293982	0.400138
NOSIP	ResponseR	0.0089611	0.29072	0.395624
COPB1	ResponseR	0.00803615	0.291046	0.39531
PSMD2	ResponseR	0.000591696	0.287497	0.394186
RNF4	ResponseR	1.50307e-05	0.283748	0.39411
MZT2B	ResponseR	4.66354e-07	0.282655	0.393915
CNOT2	ResponseR	4.67838e-09	0.28008	0.393661
PTPN22	ResponseR	0.00709046	0.28802	0.392336
UBE2E3	ResponseR	2.09037e-05	0.282586	0.391775
GINM1	ResponseR	0.0234476	0.287732	0.389706
MGAT1	ResponseR	4.51006e-05	0.280588	0.389336
ANXA7	ResponseR	1.18312e-05	0.280578	0.388994
PPP2R3C	ResponseR	0.0130896	0.285701	0.387787
NAA20	ResponseR	0.0477754	0.28733	0.387293
HNRNPR	ResponseR	5.79434e-10	0.274436	0.386705
PHF11	ResponseR	0.00123418	0.281341	0.3867
SEC63	ResponseR	0.0210324	0.28488	0.386622
FXYD5	ResponseR	5.45816e-42	0.268526	0.385286
NUTM2B-AS1	ResponseR	0.000197519	0.278232	0.38458
OCIAD1	ResponseR	7.47294e-05	0.276461	0.382955
SEC11C	ResponseR	2.53178e-05	0.2744	0.381754
ADSS	ResponseR	0.0135362	0.278434	0.380013
ANXA11	ResponseR	2.23722e-07	0.270033	0.377973
GNG2	ResponseR	1.76066e-14	0.26562	0.377629
P2RY8	ResponseR	1.24975e-12	0.265718	0.37697
TIAL1	ResponseR	0.000595362	0.271181	0.37509
TGIF1	ResponseR	0.0428584	0.274994	0.374708
PSMA7	ResponseR	7.5314e-22	0.26216	0.37427
LAMP1	ResponseR	3.28535e-08	0.266879	0.374244
SH2D1A	ResponseR	0.000192469	0.268345	0.373121
CD44	ResponseR	5.02275e-21	0.260364	0.371602
ARL5A	ResponseR	0.041525	0.273835	0.371556
BAZ2A	ResponseR	0.0175303	0.271392	0.37112
RPS19BP1	ResponseR	1.23702e-08	0.263639	0.370793
2022-09-07	ResponseR	1.70855e-22	0.259372	0.37045
LDHA	ResponseR	2.66696e-28	0.256152	0.367153
PTPRCAP	ResponseR	7.59083e-08	0.260796	0.366687
MBP	ResponseR	4.08183e-05	0.262355	0.365942
PYURF	ResponseR	1.23318e-05	0.262506	0.3659
RPS26	ResponseR	7.97909e-77	0.25223	0.363584
RGS2	ResponseR	3.34668e-06	0.255994	0.361628
SLC9A3R1	ResponseR	1.09056e-06	0.256239	0.35993
ARL8B	ResponseR	0.0346024	0.262768	0.359539
TBRG1	ResponseR	3.46391e-08	0.254751	0.358836
VPS28	ResponseR	0.000133684	0.255872	0.35605
TNFRSF1B	ResponseR	0.000338583	0.255344	0.355719
RPAIN	ResponseR	0.00338284	0.255093	0.352814
LAP3	ResponseR	0.0132851	0.255781	0.351871
BIRC2	ResponseR	0.000442031	0.251953	0.350496
AP2S1	ResponseR	0.0232207	0.254354	0.348701
CD96	ResponseR	0.0047221	0.252017	0.348397
LIMD2	ResponseR	6.50405e-19	0.242071	0.34596
NR3C1	ResponseR	2.48711e-08	0.24255	0.342998
FDX1	ResponseR	1.87212e-06	0.244223	0.342908
ATP5J	ResponseR	0.00587295	0.247442	0.342146
EMB	ResponseR	0.00140014	0.246183	0.342078
COX6C	ResponseR	1.42882e-25	0.238701	0.341579
ZNF706	ResponseR	0.00737378	0.246966	0.341183
KTN1	ResponseR	0.00319619	0.245204	0.340846
RALGAPA1	ResponseR	7.10445e-05	0.242937	0.339841
JAK1	ResponseR	4.63672e-17	0.237718	0.339225
ABCF1	ResponseR	0.000219746	0.242653	0.339009
CMC2	ResponseR	2.02227e-06	0.239815	0.337484
RHOF	ResponseR	5.34926e-06	0.238573	0.335368
MT-ND2	ResponseR	5.44401e-48	0.23238	0.334396
NDUFS6	ResponseR	0.0415102	0.242181	0.332931
CD7	ResponseR	2.36029e-18	0.231471	0.331296
ATG12	ResponseR	0.0101561	0.239403	0.33096
NAA50	ResponseR	0.0475615	0.239409	0.329479
SUN2	ResponseR	0.00398789	0.23598	0.328271
HNRNPD	ResponseR	0.000131449	0.234362	0.327653
PCNP	ResponseR	0.00160865	0.23489	0.32688
C4orf3	ResponseR	0.0367347	0.237051	0.326804
TMBIM6	ResponseR	2.94578e-08	0.23056	0.326001
UBE2D2	ResponseR	2.46323e-14	0.228308	0.325331
NFATC2	ResponseR	0.0146864	0.23282	0.323144
CD8A	ResponseR	1.83233e-15	0.224312	0.320908
CD6	ResponseR	2.70525e-05	0.223671	0.315928
NME2	ResponseR	0.001123	0.225726	0.315556
COPE	ResponseR	2.09248e-06	0.223554	0.315149
ARL6IP5	ResponseR	1.37353e-06	0.223076	0.31509
GCC2	ResponseR	0.00324666	0.224523	0.314524
LRRFIP1	ResponseR	4.48989e-07	0.21867	0.309903
SETD2	ResponseR	0.0160832	0.222714	0.309849
PPP1R16B	ResponseR	0.0024019	0.220512	0.30917
AC022400.7	ResponseR	0.00211721	0.220673	0.309062
SPCS2	ResponseR	0.0402173	0.223344	0.308984
SYAP1	ResponseR	1.9996e-06	0.213673	0.302294
FNBP1	ResponseR	1.41828e-05	0.213593	0.302229
TECR	ResponseR	0.000393937	0.214921	0.301961
NUCKS1	ResponseR	0.00165706	0.212373	0.2984
UQCR10	ResponseR	3.63406e-06	0.210046	0.297335
IK	ResponseR	0.00385024	0.212207	0.297169
GNG5	ResponseR	0.00181136	0.210372	0.29557
CREM	ResponseR	0.00134433	0.206691	0.291994
APH1A	ResponseR	0.00638882	0.208897	0.291782
RASSF5	ResponseR	0.00107683	0.207569	0.291638
ATP5F1	ResponseR	0.000181001	0.207151	0.291604
DEK	ResponseR	0.00276402	0.207186	0.290721
GABARAP	ResponseR	1.01617e-06	0.203667	0.28855
USP3	ResponseR	0.000961768	0.203614	0.286401
SH3GLB1	ResponseR	0.000769358	0.203098	0.285729
DOK2	ResponseR	1.74124e-06	0.20055	0.284605
ARHGAP9	ResponseR	0.00415436	0.201509	0.283253
JMJD1C	ResponseR	0.0108508	0.200805	0.281932
SLC38A2	ResponseR	0.00768551	0.200564	0.281771
EID1	ResponseR	8.10576e-05	0.198347	0.280197
RBX1	ResponseR	0.000684886	0.19866	0.27981
CNBP	ResponseR	1.7676e-10	0.195841	0.279248
TSEN54	ResponseR	0.00255822	0.194824	0.274381
PRDX6	ResponseR	2.11244e-07	0.193066	0.274195
SCAF11	ResponseR	0.000212104	0.193603	0.273663
SLC2A3	ResponseR	0.00944714	0.191604	0.27269
IMP4	ResponseR	0.0265363	0.194874	0.272537
ERH	ResponseR	6.89352e-06	0.19118	0.270658
ATP5G3	ResponseR	2.3276e-06	0.189428	0.268678
SNHG5	ResponseR	2.23897e-10	0.188057	0.268523
CNOT1	ResponseR	4.57571e-07	0.187846	0.267116
NDUFB4	ResponseR	0.000371144	0.188701	0.266593
EPB41L4A-AS1	ResponseR	1.79272e-05	0.186781	0.264786
ITM2B	ResponseR	2.68283e-14	0.183752	0.26315
IDS	ResponseR	5.77572e-10	0.183954	0.262748
UBE2I	ResponseR	0.000574686	0.185887	0.262438
PARK7	ResponseR	0.00120857	0.185876	0.262409
SKP1	ResponseR	3.32837e-08	0.18421	0.262378
RPS4X	ResponseR	3.10505e-127	0.181884	0.262218
PTMA	ResponseR	2.51516e-68	0.181818	0.262109
TRMT112	ResponseR	0.000585313	0.184298	0.260914
RABGGTB	ResponseR	0.0254048	0.181267	0.254653
SQSTM1	ResponseR	1.31445e-05	0.176374	0.251134
HMGB1	ResponseR	7.06474e-21	0.171756	0.246738
EMP3	ResponseR	0.000760985	0.172191	0.24498
UQCRQ	ResponseR	0.00164185	0.172794	0.24451
EFHD2	ResponseR	0.0133509	0.17292	0.244358
UBE2B	ResponseR	0.000477773	0.172009	0.243831
USP16	ResponseR	0.0363173	0.168812	0.238108
SP100	ResponseR	0.00261505	0.16677	0.235937
PIK3IP1	ResponseR	0.0111165	0.164996	0.233533
ADGRE5	ResponseR	0.000686682	0.163259	0.232863
LCP1	ResponseR	0.0145953	0.163255	0.231285
CSNK1D	ResponseR	0.027028	0.159575	0.225855
DDX39A	ResponseR	0.0113715	0.159101	0.22546
GYPC	ResponseR	0.000124344	0.157035	0.223584
HNRNPC	ResponseR	6.60067e-05	0.156592	0.222964
SNRPA1	ResponseR	0.040731	0.156155	0.220554
CDC42SE2	ResponseR	0.02723	0.152998	0.216865
C12orf75	ResponseR	0.00499284	0.150463	0.213895
CALM2	ResponseR	5.75441e-06	0.147993	0.211451
GABARAPL1	ResponseR	0.00312835	0.148313	0.211175
ARPC2	ResponseR	2.57941e-13	0.145632	0.209072
C14orf2	ResponseR	2.97005e-05	0.144334	0.206047
SARAF	ResponseR	3.24358e-15	0.142829	0.20526
LY6E	ResponseR	0.000969706	0.141508	0.202216
GNLY	ResponseR	0.00654106	0.138332	0.199395
SEC62	ResponseR	0.0102026	0.138384	0.196972
ATP5I	ResponseR	0.00194901	0.137724	0.196195
CD247	ResponseR	0.000551254	0.137154	0.195712
HLA-B	ResponseR	8.71288e-36	0.134443	0.193863
TXNIP	ResponseR	2.04479e-05	0.134192	0.192743
SUMO2	ResponseR	0.000626125	0.130685	0.186376
RPL22	ResponseR	2.05843e-16	0.127382	0.183182
STK17A	ResponseR	8.19866e-05	0.127535	0.182436
RPS5	ResponseR	9.9547e-34	0.12494	0.179964
RUNX3	ResponseR	0.0148879	0.124692	0.177928
MYL12A	ResponseR	0.000759583	0.12259	0.175533
ARPC5L	ResponseR	0.000178142	0.122566	0.175493
YWHAZ	ResponseR	0.00184817	0.112448	0.160968
FTH1	ResponseR	5.43069e-11	0.111172	0.160253
MT-CO1	ResponseR	1.28483e-19	0.109156	0.157378
SRP14	ResponseR	1.12203e-06	0.108025	0.155027
CXCR4	ResponseR	1.09882e-05	0.103559	0.14903
LAPTM5	ResponseR	0.0112934	0.103677	0.148532
ALDOA	ResponseR	0.00390657	0.103306	0.14797
MT-ATP8	ResponseR	1.67308e-05	0.0910188	0.131042
RPL21	ResponseR	9.33462e-16	0.0791376	0.11404
COX4I1	ResponseR	2.8091e-05	0.0777322	0.11182
TMSB10	ResponseR	2.4725e-06	0.076014	0.10954
RPL37A	ResponseR	3.40084e-07	0.0560079	0.0807126
RPL8	ResponseR	0.00125906	0.0480378	0.0692215
RPS19	ResponseR	0.000194693	0.0457468	0.0659635
RPL29	ResponseR	0.00487002	0.0409931	0.0590809
RPS29	ResponseR	0.043453	0.040331	0.0581359
RPS21	ResponseR	0.0348057	0.0343378	0.0495004
RPL41	ResponseR	6.56371e-05	-0.0332619	-0.0479738
RPS24	ResponseR	0.0245279	-0.0367641	-0.0529937
RPL28	ResponseR	0.000419368	-0.0367545	-0.0530012
RPL19	ResponseR	3.50346e-05	-0.0386721	-0.055761
FAU	ResponseR	2.91342e-05	-0.0420206	-0.0605759
RPS15A	ResponseR	1.34038e-06	-0.0487988	-0.0703548
RPS8	ResponseR	5.38512e-10	-0.053379	-0.0769595
RPS9	ResponseR	1.72148e-05	-0.0581285	-0.0837415
RPS25	ResponseR	2.44806e-10	-0.0594257	-0.0856525
UBA52	ResponseR	0.000101855	-0.0596119	-0.0858377
RPL15	ResponseR	1.37394e-07	-0.0687202	-0.0989717
MT-CYB	ResponseR	1.07709e-08	-0.0725227	-0.104554
CCL5	ResponseR	0.00012314	-0.077064	-0.111077
RPL10A	ResponseR	3.37728e-11	-0.0775657	-0.111726
RACK1	ResponseR	3.28121e-10	-0.0783339	-0.112811
BTG1	ResponseR	7.47964e-05	-0.0794399	-0.114425
MT-ND4L	ResponseR	4.0932e-08	-0.0824743	-0.118803
RPLP1	ResponseR	4.78446e-24	-0.0828364	-0.119461
CFL1	ResponseR	0.0182186	-0.0833686	-0.119771
ACTB	ResponseR	5.51187e-07	-0.09273	-0.133643
HNRNPDL	ResponseR	0.0250728	-0.0957253	-0.137159
PPDPF	ResponseR	1.86158e-05	-0.0969204	-0.139305
NKG7	ResponseR	3.4706e-20	-0.106398	-0.153386
HLA-C	ResponseR	2.93787e-15	-0.106849	-0.154004
GZMM	ResponseR	0.00432987	-0.108338	-0.15514
NPM1	ResponseR	1.65347e-08	-0.114135	-0.163939
RBM8A	ResponseR	0.000178624	-0.114946	-0.164563
SLC25A6	ResponseR	3.48752e-07	-0.11575	-0.166093
MT-ATP6	ResponseR	9.77595e-13	-0.117285	-0.168826
JUN	ResponseR	0.0065027	-0.120103	-0.172915
MBNL1	ResponseR	0.018257	-0.121615	-0.173524
HSP90AA1	ResponseR	1.60529e-07	-0.123227	-0.177031
CD99	ResponseR	2.76296e-10	-0.127348	-0.182953
CIRBP	ResponseR	9.67148e-17	-0.129884	-0.186755
FUS	ResponseR	4.27292e-07	-0.132555	-0.190022
HCST	ResponseR	8.00703e-06	-0.136567	-0.195647
CD48	ResponseR	0.0101458	-0.138234	-0.196717
RPL23A	ResponseR	6.13778e-09	-0.140075	-0.200832
BTG2	ResponseR	0.00178883	-0.140613	-0.20101
SRSF7	ResponseR	1.68202e-09	-0.140242	-0.20138
SF3B5	ResponseR	2.40774e-05	-0.142963	-0.203936
PFN1	ResponseR	1.84203e-16	-0.142534	-0.205172
RBM3	ResponseR	1.40838e-11	-0.144473	-0.207224
RAN	ResponseR	1.83694e-05	-0.147909	-0.210985
UBE2N	ResponseR	0.042052	-0.149628	-0.211666
CCDC59	ResponseR	0.00714226	-0.154966	-0.219765
PSME1	ResponseR	5.65541e-07	-0.155291	-0.222024
RPL36A	ResponseR	0.0199261	-0.157906	-0.223324
VDAC2	ResponseR	0.00251725	-0.159158	-0.22548
H3F3B	ResponseR	4.23982e-42	-0.156785	-0.225999
EPC1	ResponseR	3.35575e-13	-0.160711	-0.23034
DDX5	ResponseR	3.42554e-23	-0.162016	-0.233027
TOP1	ResponseR	0.0441889	-0.166687	-0.235378
PDE4D	ResponseR	0.015097	-0.1663	-0.235599
GSTK1	ResponseR	0.000291882	-0.170329	-0.241694
CD37	ResponseR	7.42799e-13	-0.168812	-0.241768
CCNL1	ResponseR	4.91987e-08	-0.169673	-0.242303
CWC15	ResponseR	0.00219938	-0.171867	-0.243043
LSP1	ResponseR	7.75941e-06	-0.1729	-0.246402
SNHG17	ResponseR	0.00605369	-0.178415	-0.25156
ZFAND2A	ResponseR	0.00643835	-0.181923	-0.256175
NUDT21	ResponseR	0.0112356	-0.182741	-0.256841
CD3E	ResponseR	1.47481e-19	-0.179251	-0.257467
DDIT3	ResponseR	0.0295589	-0.183448	-0.258725
ATP5D	ResponseR	1.1203e-05	-0.186477	-0.264431
CD52	ResponseR	8.65702e-14	-0.184255	-0.264598
ZBTB1	ResponseR	0.00102174	-0.188561	-0.266199
NFKBIA	ResponseR	1.24304e-17	-0.189804	-0.273138
TNFRSF14	ResponseR	0.00427504	-0.196163	-0.275448
RHOH	ResponseR	1.33609e-05	-0.200572	-0.284747
PNRC1	ResponseR	3.91541e-27	-0.199958	-0.287214
GPSM3	ResponseR	3.74839e-06	-0.203403	-0.287992
ENC1	ResponseR	0.0102153	-0.205925	-0.289425
DUSP2	ResponseR	5.14195e-12	-0.202844	-0.291273
TMEM219	ResponseR	0.0295909	-0.211043	-0.293422
PIK3R1	ResponseR	5.52681e-17	-0.210353	-0.301232
PRMT2	ResponseR	0.045656	-0.217395	-0.302418
TIPARP	ResponseR	0.00190484	-0.21701	-0.304143
KPNA2	ResponseR	0.0416537	-0.220043	-0.306105
RPL13	ResponseR	9.68813e-109	-0.215242	-0.310336
FYB1	ResponseR	0.0108406	-0.222094	-0.310616
MYO1G	ResponseR	0.018257	-0.224512	-0.312323
SBDS	ResponseR	9.30067e-18	-0.2189	-0.313063
TOMM22	ResponseR	7.62823e-05	-0.224882	-0.315174
S100A4	ResponseR	1.43454e-18	-0.219987	-0.31625
RBM39	ResponseR	1.18217e-41	-0.22155	-0.318409
PIM3	ResponseR	5.37892e-05	-0.226642	-0.320025
SERF2	ResponseR	5.17192e-26	-0.223393	-0.320432
HPS1	ResponseR	0.00518647	-0.238699	-0.330809
CMC1	ResponseR	0.000740271	-0.233628	-0.33086
AHNAK	ResponseR	4.11313e-06	-0.240834	-0.339858
NXT1	ResponseR	0.000203409	-0.244248	-0.342107
IL32	ResponseR	2.45217e-06	-0.240552	-0.342955
SRSF5	ResponseR	2.70487e-41	-0.240806	-0.345817
ARHGAP4	ResponseR	0.00549459	-0.253483	-0.349705
EIF1	ResponseR	7.88221e-179	-0.245615	-0.354147
HSP90AB1	ResponseR	5.92619e-30	-0.247003	-0.354684
SLC25A39	ResponseR	0.0465234	-0.265048	-0.359677
SSBP4	ResponseR	0.0420127	-0.266477	-0.362828
SPON2	ResponseR	0.000801786	-0.264582	-0.369253
IFITM2	ResponseR	5.90434e-13	-0.260884	-0.371577
UTRN	ResponseR	0.00215438	-0.274987	-0.378452
HIST1H1D	ResponseR	0.0348741	-0.278249	-0.384216
ARHGEF1	ResponseR	5.27222e-10	-0.272875	-0.384668
TMC8	ResponseR	0.0495792	-0.286469	-0.386444
DDX21	ResponseR	1.26223e-16	-0.272355	-0.387206
ANAPC15	ResponseR	0.0259861	-0.289734	-0.391508
OSER1	ResponseR	2.28174e-15	-0.277155	-0.392847
PPP2CA	ResponseR	0.00640884	-0.290184	-0.394266
DGCR6L	ResponseR	0.0424264	-0.303391	-0.406319
AC012615.1	ResponseR	1.96476e-06	-0.296161	-0.411793
HLA-DPA1	ResponseR	1.11187e-08	-0.297885	-0.418305
SKAP1	ResponseR	2.63665e-05	-0.307659	-0.423897
AC109326.1	ResponseR	0.0244551	-0.314892	-0.432295
BIN2	ResponseR	3.4944e-12	-0.310895	-0.437336
TRAPPC6A	ResponseR	0.0151628	-0.328492	-0.437461
C20orf24	ResponseR	1.42655e-29	-0.308126	-0.441296
KLRG1	ResponseR	2.7624e-06	-0.326104	-0.450824
HLA-DRB1	ResponseR	2.43065e-05	-0.32808	-0.454653
PRKY	ResponseR	0.040577	-0.345623	-0.455491
RHOB	ResponseR	2.12227e-05	-0.348299	-0.479493
MT1E	ResponseR	0.000734909	-0.351931	-0.480386
NUCB2	ResponseR	0.00162912	-0.359127	-0.480744
HSPB1	ResponseR	0.000212107	-0.389497	-0.520297
NFKBIZ	ResponseR	1.60574e-06	-0.376656	-0.52246
TNF	ResponseR	0.000373633	-0.378724	-0.538676
FCRL6	ResponseR	0.0159008	-0.432483	-0.547296
HLA-H	ResponseR	0.00074607	-0.430086	-0.563976
EIF5A	ResponseR	6.90917e-73	-0.408118	-0.583955
C7orf50	ResponseR	8.38264e-07	-0.441382	-0.587578
ITGB2-AS1	ResponseR	0.000582182	-0.462094	-0.594703
ANXA6	ResponseR	1.15545e-07	-0.458871	-0.612612
AP001324.1	ResponseR	1.67423e-05	-0.488408	-0.631772
ARRDC1	ResponseR	0.00543662	-0.526403	-0.636283
IFIT2	ResponseR	5.25639e-05	-0.46996	-0.671539
MTRF1L	ResponseR	0.00351366	-0.558121	-0.673582
DBNL	ResponseR	0.000645306	-0.579466	-0.697626
GSAP	ResponseR	0.0100591	-0.638725	-0.718934
KDM5D	ResponseR	0.00512358	-0.725736	-0.764815
HLA-L	ResponseR	0.00433235	-0.757688	-0.796228
TTTY15	ResponseR	9.4855e-12	-0.631463	-0.823637
NSG1	ResponseR	0.00867984	-0.90094	-0.829087
TRBV20-1	ResponseR	0.000310919	-0.67198	-0.917754
ZFY	ResponseR	4.51431e-09	-0.778036	-0.941737
TXLNGY	ResponseR	1.78108e-08	-0.812121	-0.967076
RPS4Y1	ResponseR	2.85035e-181	-0.695589	-0.998357
UTY	ResponseR	9.16118e-17	-0.799203	-1.02279
LAIR2	ResponseR	5.18035e-21	-0.816583	-1.08945
MTND2P28	ResponseR	9.19336e-35	-0.816471	-1.10946
TRAV3	ResponseR	2.41483e-05	-1.022	-1.14044
DDX3Y	ResponseR	1.18686e-87	-0.94497	-1.3202
TRBV2	ResponseR	0.0029657	-1.22307	-1.42192
TRBV27	ResponseR	5.65372e-06	-1.46875	-1.44424
TRBV5-1	ResponseR	6.05966e-12	-1.36741	-1.83107
TRBV19	ResponseR	2.02084e-06	-1.72207	-1.96942
TRBV29-1	ResponseR	7.27679e-06	-2.11633	-2.00142
TRAV12-3	ResponseR	1.24474e-17	-1.89418	-2.05929
MTCO3P12	ResponseR	6.70778e-06	-4.66732	-2.54813
TRBV4-1	ResponseR	2.72963e-16	-2.21194	-2.604
AL591846.1	ResponseR	1.12969e-17	-3.33694	-2.90196

## Sheet: PD-1+_R_vs_NR
gene_short_name	term	q_value	estimate	normalized_effect
RPS4Y1	ResponseR	1.12887e-72	-2.26168	-3.21125
RPS4X	ResponseR	2.57272e-47	0.268785	0.387509
MT-ND3	ResponseR	2.59673e-34	-0.405315	-0.583902
RPS26	ResponseR	5.62251e-34	0.333214	0.480337
MT-ATP6	ResponseR	7.73146e-34	-0.500019	-0.719431
RPL6	ResponseR	2.20043e-28	-0.270187	-0.389119
LY6E	ResponseR	1.22125e-23	0.560433	0.803582
RPS3	ResponseR	9.20916e-22	-0.16727	-0.241174
DDX3Y	ResponseR	5.90074e-21	-2.48277	-3.19084
MAP3K8	ResponseR	4.32473e-20	1.03386	1.47137
HLA-DRB1	ResponseR	9.58177e-20	0.82035	1.16731
CYBA	ResponseR	7.5912e-19	-0.551372	-0.788876
IRF1	ResponseR	9.42849e-18	0.656375	0.938136
MT-ND4	ResponseR	3.17375e-17	-0.400236	-0.575366
RPS15A	ResponseR	1.64831e-16	-0.179771	-0.259185
LAIR2	ResponseR	2.78775e-16	-1.77057	-2.36427
MT-CO2	ResponseR	9.47607e-16	-0.255666	-0.368672
RPL23A	ResponseR	5.1187e-15	-0.363574	-0.521181
MT-CYB	ResponseR	1.07881e-14	-0.275985	-0.397837
VIM	ResponseR	1.50072e-14	0.471379	0.677691
PSMA7	ResponseR	1.85535e-14	0.479423	0.684576
IFITM1	ResponseR	2.32105e-14	0.383813	0.552652
H3F3A	ResponseR	3.13189e-13	0.337801	0.484743
EIF5A	ResponseR	4.66884e-13	-0.370677	-0.530745
SLC2A3	ResponseR	1.76036e-12	0.625049	0.894458
MT2A	ResponseR	2.53533e-12	0.573965	0.825033
RPL28	ResponseR	2.7215e-12	0.123428	0.178001
COTL1	ResponseR	3.22707e-12	0.412632	0.59243
MT-ND4L	ResponseR	8.02002e-12	-0.269923	-0.388708
DUSP4	ResponseR	2.12483e-11	0.752869	1.071
RPS27A	ResponseR	2.61798e-11	-0.127595	-0.183971
CD6	ResponseR	4.29109e-11	0.570187	0.80917
TUBA4A	ResponseR	6.82322e-11	0.481253	0.68921
TXNIP	ResponseR	7.60026e-11	-0.459489	-0.65924
RPL18A	ResponseR	1.53746e-10	-0.147527	-0.212635
SLC7A5	ResponseR	3.1614e-10	0.934283	1.30045
RPL36A	ResponseR	5.71346e-10	-0.601514	-0.847437
LDHA	ResponseR	6.14556e-10	0.378372	0.54211
RPL3	ResponseR	6.74354e-10	-0.157912	-0.227576
CLEC2B	ResponseR	1.09679e-09	0.402254	0.576154
BHLHE40	ResponseR	3.83334e-09	0.610441	0.866149
RPS27	ResponseR	4.67324e-09	-0.128886	-0.185883
OASL	ResponseR	5.82626e-09	1.06225	1.48506
PGK1	ResponseR	7.09985e-09	0.41306	0.588461
FTL	ResponseR	8.18765e-09	-0.274713	-0.395454
RPS2	ResponseR	1.45771e-08	0.17339	0.249812
ISG15	ResponseR	1.86328e-08	0.952845	1.34423
DNAJB6	ResponseR	2.17937e-08	0.400369	0.571563
HLA-B	ResponseR	2.21109e-08	0.155952	0.22487
HMGB1	ResponseR	2.35978e-08	0.279867	0.401949
YIPF5	ResponseR	2.51399e-08	0.781952	1.08921
STK17A	ResponseR	2.81347e-08	0.361407	0.51691
EEF1A1	ResponseR	2.8968e-08	-0.110448	-0.159285
LEPROTL1	ResponseR	3.28205e-08	0.377383	0.540285
PSME1	ResponseR	3.75275e-08	0.261507	0.375768
SLBP	ResponseR	5.45415e-08	0.61885	0.872882
NFKBIA	ResponseR	8.38369e-08	-0.401087	-0.576137
PSME2	ResponseR	9.30759e-08	0.470206	0.670646
RPL30	ResponseR	1.09432e-07	-0.109937	-0.158528
CD74	ResponseR	1.17709e-07	0.327094	0.471254
TRBV20-1	ResponseR	1.69117e-07	-1.36625	-1.92983
SRGN	ResponseR	1.75833e-07	0.276039	0.397233
PPP1R14B	ResponseR	1.85651e-07	1.25974	1.67183
CIRBP	ResponseR	2.36519e-07	-0.253284	-0.363711
CXCR4	ResponseR	2.93836e-07	0.35242	0.50648
SYAP1	ResponseR	3.73239e-07	0.567573	0.80108
PDE4B	ResponseR	4.24474e-07	0.622625	0.87633
MATK	ResponseR	6.46344e-07	-0.609232	-0.853605
CIB1	ResponseR	7.77307e-07	0.369664	0.527602
RPLP0	ResponseR	8.62108e-07	0.164791	0.237532
TXLNGY	ResponseR	1.1729e-06	-2.71022	-2.80218
TTTY15	ResponseR	2.15018e-06	-2.18301	-2.38872
PRKY	ResponseR	2.22386e-06	-1.77009	-2.10748
KANSL1-AS1	ResponseR	2.59831e-06	-1.55342	-1.93938
FAM177A1	ResponseR	2.75181e-06	0.427145	0.608221
SUB1	ResponseR	3.287e-06	0.23913	0.343383
ARID5A	ResponseR	3.81544e-06	0.546638	0.768931
SH2D1A	ResponseR	4.78226e-06	0.621022	0.8689
TGFB1	ResponseR	5.22283e-06	0.3635	0.518631
RPL41	ResponseR	7.21225e-06	-0.091624	-0.132145
PIM1	ResponseR	7.21546e-06	0.927906	1.27228
ARPC5L	ResponseR	7.69034e-06	0.319201	0.456471
MT-ND5	ResponseR	1.0139e-05	-0.275944	-0.396615
CXCR3	ResponseR	1.31137e-05	0.643115	0.902411
PNRC1	ResponseR	1.67801e-05	-0.264933	-0.379808
LAG3	ResponseR	1.70946e-05	0.90485	1.24084
UBE2L6	ResponseR	2.16222e-05	0.553175	0.777314
JMJD6	ResponseR	2.30171e-05	0.502007	0.707536
EEF1B2	ResponseR	2.5596e-05	-0.165765	-0.238531
EIF1	ResponseR	3.69711e-05	-0.132012	-0.190334
PSMB9	ResponseR	5.02487e-05	0.379904	0.541271
CST7	ResponseR	5.23918e-05	-0.273811	-0.393476
EIF1AX	ResponseR	5.28874e-05	0.616133	0.857237
IFI6	ResponseR	5.81174e-05	0.719516	1.00879
GNAS	ResponseR	5.9715e-05	0.399605	0.567174
RPLP2	ResponseR	6.22789e-05	-0.105673	-0.152295
SUMO2	ResponseR	9.00805e-05	0.292961	0.417706
UPP1	ResponseR	9.36339e-05	0.585024	0.820013
HIGD2A	ResponseR	9.80307e-05	0.274427	0.392403
CCNH	ResponseR	0.000100163	0.418872	0.595888
LAP3	ResponseR	0.000108448	0.679886	0.939172
LINC-PINT	ResponseR	0.000108592	0.366664	0.522204
RPL21	ResponseR	0.00012791	-0.129719	-0.186866
DNAJC15	ResponseR	0.000157669	0.584476	0.812773
RALA	ResponseR	0.000165158	0.775437	1.05961
YARS	ResponseR	0.000169781	0.562181	0.785932
ANXA1	ResponseR	0.000185582	0.454803	0.650295
IFNG	ResponseR	0.000205305	0.861089	1.21755
TRMT112	ResponseR	0.000227719	0.415892	0.588546
UTY	ResponseR	0.000239343	-2.53655	-2.57399
C20orf24	ResponseR	0.000240366	-0.388187	-0.551592
VPS37B	ResponseR	0.000246951	0.570643	0.793584
YPEL5	ResponseR	0.000255965	0.279647	0.4008
TMSB4X	ResponseR	0.000264491	0.144985	0.209006
RPS14	ResponseR	0.000277053	-0.0992913	-0.143156
TMEM2	ResponseR	0.000324525	0.404262	0.57398
ELP5	ResponseR	0.000350321	0.877262	1.18062
COX6C	ResponseR	0.000361129	0.224011	0.321156
JUNB	ResponseR	0.000374072	-0.342112	-0.492299
GZMA	ResponseR	0.000410682	0.357473	0.512452
PDCD4	ResponseR	0.000438175	0.465798	0.657735
CD3E	ResponseR	0.000447845	-0.172003	-0.247368
HLA-H	ResponseR	0.000518161	-1.38886	-1.69174
GBP5	ResponseR	0.000601537	0.616133	0.857237
CCSER2	ResponseR	0.000645321	0.608873	0.843543
CD8A	ResponseR	0.000656605	0.251292	0.360443
TPM4	ResponseR	0.000740937	0.669397	0.921119
ATF3	ResponseR	0.000781737	0.767563	1.06629
RPL10	ResponseR	0.000796082	-0.0862285	-0.124355
VDAC1	ResponseR	0.000836168	0.493057	0.690881
CMC1	ResponseR	0.00091734	-0.576523	-0.817345
RPL10A	ResponseR	0.000960731	-0.12024	-0.173191
CD44	ResponseR	0.0010209	0.27875	0.398491
RPS16	ResponseR	0.00114399	-0.11208	-0.161455
NUCB2	ResponseR	0.00122322	-0.629281	-0.87093
EML4	ResponseR	0.00138096	0.288946	0.413059
PRKX	ResponseR	0.00148588	0.777396	1.0531
CREM	ResponseR	0.00170813	0.512999	0.722699
AL591846.1	ResponseR	0.00172946	-4.3636	-3.86353
UQCRFS1	ResponseR	0.00175279	-0.525484	-0.732638
S100A11	ResponseR	0.00185189	0.845932	1.13603
SLA	ResponseR	0.00195021	0.787817	1.06942
DDX3X	ResponseR	0.00218768	0.471305	0.662289
TRAV12-2	ResponseR	0.00243668	-2.00765	-2.36301
PFDN5	ResponseR	0.00246231	-0.152392	-0.21916
MT-ND2	ResponseR	0.0024641	-0.221198	-0.317894
REEP5	ResponseR	0.00249533	0.413965	0.585543
GNG2	ResponseR	0.002541	0.361699	0.513664
CALM2	ResponseR	0.00305154	0.283705	0.404699
PTGDR	ResponseR	0.00323298	-1.33088	-1.61497
CMC2	ResponseR	0.00337547	0.458725	0.644869
UBE2D3	ResponseR	0.00356688	0.211859	0.303484
ICOS	ResponseR	0.00361597	0.757782	1.02692
MTATP6P1	ResponseR	0.00367549	-0.379959	-0.538489
TRAV12-3	ResponseR	0.00410853	-1.96247	-2.49896
CHCHD2	ResponseR	0.00417957	0.182115	0.261382
SARAF	ResponseR	0.00426885	0.20101	0.288955
PSMB8	ResponseR	0.00470293	0.334881	0.475295
TAGAP	ResponseR	0.00490252	0.396742	0.56352
PRDX6	ResponseR	0.00506238	0.303096	0.430777
EIF1AY	ResponseR	0.00524776	-1.94808	-2.03359
RGCC	ResponseR	0.00543625	0.493503	0.698897
PLK3	ResponseR	0.00551581	0.75979	1.03484
RPL15	ResponseR	0.00746473	-0.107453	-0.154759
RPLP1	ResponseR	0.007671	-0.0883145	-0.127368
GADD45B	ResponseR	0.00828415	0.319579	0.457616
TOMM7	ResponseR	0.00842617	-0.167296	-0.240275
CCL3L3	ResponseR	0.00874679	-1.41885	-1.76603
EIF2AK2	ResponseR	0.0100332	0.676591	0.91884
HNRNPUL1	ResponseR	0.0105461	0.374805	0.529252
HNRNPLL	ResponseR	0.0108209	0.825232	1.10165
HSP90AA1	ResponseR	0.010863	0.184227	0.264863
HLA-DRB5	ResponseR	0.0121595	0.374667	0.534262
DNAJA1	ResponseR	0.012927	0.279364	0.399076
TSTD1	ResponseR	0.0142515	-0.55054	-0.762656
SRSF3	ResponseR	0.0142784	0.257544	0.368169
RPL26	ResponseR	0.0144414	-0.163204	-0.234446
JMJD1C	ResponseR	0.0152589	0.420939	0.592181
MXD4	ResponseR	0.0158421	0.649405	0.89038
GAPDH	ResponseR	0.0163778	0.161086	0.23212
FAU	ResponseR	0.0176894	-0.0793724	-0.114406
DDT	ResponseR	0.0178381	-0.748924	-0.992842
JPT1	ResponseR	0.0179452	0.526019	0.73055
ISG20	ResponseR	0.018115	0.319195	0.45442
RAP1B	ResponseR	0.0182397	0.333843	0.473569
TYMP	ResponseR	0.018521	1.10946	1.38732
RBM3	ResponseR	0.0188521	-0.183129	-0.262626
MAP1LC3B	ResponseR	0.0188938	0.288498	0.411051
RHOF	ResponseR	0.0196126	0.373192	0.526476
RNF19A	ResponseR	0.020401	0.343581	0.488291
TNFSF10	ResponseR	0.0227338	1.17785	1.45193
SELL	ResponseR	0.0227597	0.503749	0.708535
C7orf50	ResponseR	0.0275747	-0.855343	-1.11482
ERLEC1	ResponseR	0.0286845	0.563514	0.778274
GZMK	ResponseR	0.0288703	0.472992	0.675084
COX6B1	ResponseR	0.0330406	0.211919	0.303176
TPM3	ResponseR	0.0353852	-0.210203	-0.301245
RORA	ResponseR	0.0397218	0.467602	0.653366
C14orf2	ResponseR	0.0402477	0.236609	0.338027
HIF1A	ResponseR	0.0413057	0.370217	0.523847
MED30	ResponseR	0.0438952	-0.492511	-0.682005
CACYBP	ResponseR	0.0449565	0.358988	0.507147
XIST	ResponseR	0.0449822	1.32718	1.63951
ATP5B	ResponseR	0.0462826	0.216449	0.309361
