# Supplementary material for: Interconnected lineage trajectories link conventional and natural killer (NK)-like exhausted CD8+ T cells beneficial in type 1 diabetes
Source: Commun Biol. 2024 Jun 27;7:773. doi: 10.1038/s42003-024-06456-3 (PMC11211332; doi:10.1038/s42003-024-06456-3)
Supplement: Supplementary file 7 — Supplementary Data 5 [file 42003_2024_6456_MOESM7_ESM.xlsx]

## Sheet: CD57_motif_information
motif_name	consensus	p_value	log_p_value	info_content	tgt_num	tgt_pct	bgd_num	bgd_pct	tgt_pos	bgd_pos	strand_bias	multiplicity
1-ARCCACAA (Motif 1)	ARCCACAA	1e-35	-82.29	1.791	138	0.3651	5040.5	0.1154	94.8 +/- 48.8bp	99.2 +/- 76.1bp	0.2	1.19
1-CCACTTCCTGTB (Motif 2)	CCACTTCCTGTB	1e-32	-75.47	1.676	76	0.2011	1606	0.0368	104.8 +/- 44.9bp	98.4 +/- 68.7bp	0	1.14
4-MTGASTCAKA (Motif 3)	MTGASTCAKA	1e-26	-60.47	1.675	80	0.2116	2259.6	0.0517	108.2 +/- 47.7bp	100.4 +/- 72.1bp	0.3	1.12
2-AGTGTGAA (Motif 4)	AGTGTGAA	1e-26	-60.46	1.818	101	0.2672	3547	0.0812	101.2 +/- 50.5bp	100.3 +/- 77.1bp	0.5	1.22
3-GTGKTTGTGACA (Motif 5)	GTGKTTGTGACA	1e-18	-42.6	1.674	55	0.1455	1498.5	0.0343	116.9 +/- 52.8bp	99.6 +/- 79.7bp	0.4	1.08
5-CACASTGATCTS (Motif 6)	CACASTGATCTS	1e-16	-37.66	1.611	57	0.1508	1797.9	0.0411	103.0 +/- 54.3bp	99.9 +/- 76.5bp	-0.1	1.09
7-TGTGAGAAATTA (Motif 7)	TGTGAGAAATTA	1e-15	-34.57	1.712	28	0.0741	446.2	0.0102	85.7 +/- 49.4bp	103.3 +/- 75.7bp	0.2	1.04

## Sheet: CD57_matches_to_known_motifs
motif_match	motif_name	motif_family	ID	database	rank	score	offset	orientation	original_alignment	matched_alignment
1.1	RUNX2	Runt	PCa-RUNX2-ChIP-Seq(GSE33889)	Homer	1	0.94	-2	forward strand	ARCCACAA	NWAACCACADNN
1.2	RUNX1	Runt	Jurkat-RUNX1-ChIP-Seq(GSE29180)	Homer	2	0.94	-1	forward strand	ARCCACAA	AAACCACANN
1.3	RUNX1	NA	MA0002.2	Jaspar	3	0.93	-1	reverse strand	ARCCACAA	AAACCACAGAN
1.4	RUNX	Runt	HPC7-Runx1-ChIP-Seq(GSE22178)	Homer	4	0.91	-2	forward strand	ARCCACAA	NAAACCACAG
1.5	RUNX-AML	Runt	CD4+-PolII-ChIP-Seq(Barski_et_al.)	Homer	5	0.9	-1	reverse strand	ARCCACAA	AAACCACAGC
1.6	MET32	NA	MA0334.1	Jaspar	6	0.87	0	forward strand	ARCCACAA	CGCCACA-
1.7	RUNX2	NA	MA0511.2	Jaspar	7	0.83	-1	forward strand	ARCCACAA	AAACCGCAA
1.8	MET31	MacIsaac	Yeast	NA	8	0.82	1	reverse strand	ARCCACAA	#NAME?
1.9	RUNX3	NA	MA0684.2	Jaspar	9	0.82	-2	forward strand	ARCCACAA	AAAACCTCAAAT
1.1	MET28	NA	MA0332.1	Jaspar	10	0.82	2	reverse strand	ARCCACAA	#NAME?
2.1	GABPA	NA	MA0062.3	Jaspar	1	0.95	-1	forward strand	CCACTTCCTGTB	CCCACTTCCTGTTT
2.2	ETS1	ETS	Jurkat-ETS1-ChIP-Seq(GSE17954)	Homer	2	0.94	1	reverse strand	CCACTTCCTGTB	-CACTTCCTGT-
2.3	ELF1	NA	MA0473.3	Jaspar	3	0.94	-1	reverse strand	CCACTTCCTGTB	NNCACTTCCTGNNN
2.4	ETV1	NA	MA0761.2	Jaspar	4	0.93	-1	reverse strand	CCACTTCCTGTB	NNCACTTCCTGTNN
2.5	ELF3	NA	MA0640.2	Jaspar	5	0.92	-2	forward strand	CCACTTCCTGTB	TTCCACTTCCTGGT
2.6	EHF	NA	MA0598.3	Jaspar	6	0.92	-1	forward strand	CCACTTCCTGTB	CTCACTTCCTGTTTC
2.7	ETS:RUNX	ETS,Runt	Jurkat-RUNX1-ChIP-Seq(GSE17954)	Homer	7	0.92	-1	reverse strand	CCACTTCCTGTB	ACCACATCCTGT-
2.8	PU.1	ETS	ThioMac-PU.1-ChIP-Seq(GSE21512)	Homer	8	0.92	1	reverse strand	CCACTTCCTGTB	-CACTTCCTCT-
2.9	Ets1-distal	ETS	CD4+-PolII-ChIP-Seq(Barski_et_al.)	Homer	9	0.9	2	reverse strand	CCACTTCCTGTB	#NAME?
2.1	ERG	ETS	VCaP-ERG-ChIP-Seq(GSE14097)	Homer	10	0.89	1	reverse strand	CCACTTCCTGTB	-CACTTCCTGT-
3.1	BATF	bZIP	Th17-BATF-ChIP-Seq(GSE39756)	Homer	1	0.97	0	reverse strand	MTGASTCAKA	ATGASTCATH
3.2	JunB	bZIP	DendriticCells-Junb-ChIP-Seq(GSE36099)	Homer	2	0.96	0	reverse strand	MTGASTCAKA	ATGASTCATY
3.3	Atf3	bZIP	GBM-ATF3-ChIP-Seq(GSE33912)	Homer	3	0.96	-1	forward strand	MTGASTCAKA	DATGASTCATHN
3.4	Fosl2	bZIP	3T3L1-Fosl2-ChIP-Seq(GSE56872)	Homer	4	0.96	-1	forward strand	MTGASTCAKA	NATGASTCABNN
3.5	Jun-AP1	bZIP	K562-cJun-ChIP-Seq(GSE31477)	Homer	5	0.96	-2	reverse strand	MTGASTCAKA	NNATGAGTCATN
3.6	AP-1	bZIP	ThioMac-PU.1-ChIP-Seq(GSE21512)	Homer	6	0.96	0	forward strand	MTGASTCAKA	ATGACTCATC
3.7	FOS	NA	MA0476.1	Jaspar	7	0.96	-1	reverse strand	MTGASTCAKA	NATGAGTCANN
3.8	Fra1	bZIP	BT549-Fra1-ChIP-Seq(GSE46166)	Homer	8	0.95	-1	reverse strand	MTGASTCAKA	DATGASTCATNN
3.9	Smad2::Smad3	NA	MA1622.1	Jaspar	9	0.95	-3	forward strand	MTGASTCAKA	ATGATGACTCATAA
3.1	Fra2	bZIP	Striatum-Fra2-ChIP-Seq(GSE43429)	Homer	10	0.94	-2	forward strand	MTGASTCAKA	GGATGACTCATC
4.1	Tbx21	T-box	GM12878-TBX21-ChIP-Seq(Encode)	Homer	1	0.88	-1	forward strand	AGTGTGAA	AGGTGTGAAA
4.2	TBR1	NA	MA0802.1	Jaspar	2	0.88	-1	forward strand	AGTGTGAA	AGGTGTGAAA
4.3	RBM24	RRM	Homo_sapiens-RNCMPT00184-PBM	HughesRNA	3	0.87	0	forward strand	AGTGTGAA	AGTGTGA-
4.4	At_0284	RRM	Arabidopsis_thaliana-RNCMPT00284-PBM	HughesRNA	4	0.87	0	forward strand	AGTGTGAA	AGTGTGA-
4.5	Tbet	T-box	CD8-Tbet-ChIP-Seq(GSE33802)	Homer	5	0.87	-1	forward strand	AGTGTGAA	AGGTGTGAAM
4.6	TBX2	NA	MA0688.1	Jaspar	6	0.87	-2	forward strand	AGTGTGAA	AAGGTGTGAAA
4.7	SUP-12	RRM	Caenorhabditis_elegans-RNCMPT00179-PBM	HughesRNA	7	0.87	0	forward strand	AGTGTGAA	TGTGTGA-
4.8	TBX21	NA	MA0690.1	Jaspar	8	0.87	-2	forward strand	AGTGTGAA	AAGGTGTGAA
4.9	EOMES	NA	MA0800.1	Jaspar	9	0.87	-2	forward strand	AGTGTGAA	AAGGTGTGAAAAT
4.1	PB0013.1_Eomes_1	NA	Jaspar	NA	10	0.86	-5	forward strand	AGTGTGAA	GAAAAGGTGTGAAAATT
5.1	IGF2BP3	KH,RRM	Homo_sapiens-RNCMPT00172-PBM	HughesRNA	1	0.66	1	reverse strand	GTGKTTGTGACA	-TGTNTGT----
5.2	IGF2BP2	KH,RRM	Homo_sapiens-RNCMPT00033-PBM	HughesRNA	2	0.65	1	reverse strand	GTGKTTGTGACA	-TGTTTGT----
5.3	vis	NA	MA0252.1	Jaspar	3	0.63	7	forward strand	GTGKTTGTGACA	#NAME?
5.4	Vis	NA	dmmpmm(Noyes_hd)	fly	4	0.62	4	forward strand	GTGKTTGTGACA	#NAME?
5.5	Tbx20	T-box	Heart-Tbx20-ChIP-Seq(GSE29636)	Homer	5	0.62	2	forward strand	GTGKTTGTGACA	#NAME?
5.6	achi	NA	MA0207.1	Jaspar	6	0.61	7	forward strand	GTGKTTGTGACA	#NAME?
5.7	Tgif1	Homeobox	mES-Tgif1-ChIP-Seq(GSE55404)	Homer	7	0.61	5	reverse strand	GTGKTTGTGACA	#NAME?
5.8	Hth	NA	dmmpmm(Noyes_hd)	fly	8	0.61	4	forward strand	GTGKTTGTGACA	#NAME?
5.9	TOS8	NA	MA0408.1	Jaspar	9	0.6	5	reverse strand	GTGKTTGTGACA	#NAME?
5.1	Achi	NA	dmmpmm(Noyes_hd)	fly	10	0.6	4	forward strand	GTGKTTGTGACA	#NAME?
6.1	ERE	NR,IR3	MCF7-ERa-ChIP-Seq(Unpublished)	Homer	1	0.63	-3	reverse strand	CACASTGATCTS	GGTCANNGTGACCTN
6.2	RBM24	RRM	Homo_sapiens-RNCMPT00184-PBM	HughesRNA	2	0.61	-1	reverse strand	CACASTGATCTS	TCACACT------
6.3	ESR2	NA	MA0258.2	Jaspar	3	0.6	-4	reverse strand	CACASTGATCTS	AGGNCANNGTGACCT-
6.4	ZmHOX2a	2	Zea mays	AthaMap	4	0.6	5	forward strand	CACASTGATCTS	#NAME?
6.5	ESR1	NA	MA0112.3	Jaspar	5	0.59	-5	forward strand	CACASTGATCTS	AAGGTCACGGTGACCTG
6.6	At_0284	RRM	Arabidopsis_thaliana-RNCMPT00284-PBM	HughesRNA	6	0.59	-1	reverse strand	CACASTGATCTS	TCACACT------
6.7	PB0040.1_Lef1_1	NA	Jaspar	NA	7	0.59	-3	forward strand	CACASTGATCTS	AATCCCTTTGATCTATC
6.8	YML081W	MacIsaac	Yeast	NA	8	0.59	-1	forward strand	CACASTGATCTS	CCAGTCTGAA---
6.9	M1BP	NA	MA1459.1	Jaspar	9	0.59	-3	reverse strand	CACASTGATCTS	NNNCAGTGTGACCGTANN
6.1	GATA15	NA	MA1016.1	Jaspar	10	0.59	3	forward strand	CACASTGATCTS	#NAME?
7.1	Su	H	MA0085.1	Jaspar	1	0.68	-1	forward strand	TGTGAGAAATTA	CTGTGGGAAACGAGAT
7.2	Su	H	dmmpmm(Papatsenko)	fly	2	0.67	0	forward strand	TGTGAGAAATTA	CGTGGGAAC---
7.3	STB3	NA	MA0390.1	Jaspar	3	0.66	-4	reverse strand	TGTGAGAAATTA	NNNNAGTGAAAAATTTTNGAC
7.4	ZNF75D	NA	MA1601.1	Jaspar	4	0.66	-1	forward strand	TGTGAGAAATTA	ATGTGGGAAA---
7.5	PABPC5	RRM	Homo_sapiens-RNCMPT00171-PBM	HughesRNA	5	0.65	4	forward strand	TGTGAGAAATTA	----AGAAAAT-
7.6	Dll	NA	MA0187.1	Jaspar	6	0.65	5	reverse strand	TGTGAGAAATTA	#NAME?
7.7	Dll	NA	dmmpmm(Noyes_hd)	fly	7	0.64	5	reverse strand	TGTGAGAAATTA	#NAME?
7.8	tll	NA	dmmpmm(Bergman)	fly	8	0.64	6	reverse strand	TGTGAGAAATTA	#NAME?
7.9	PH0132.1_Pax6	NA	Jaspar	NA	9	0.63	2	forward strand	TGTGAGAAATTA	#NAME?
7.1	gsb	NA	dmmpmm(Pollard)	fly	10	0.63	0	reverse strand	TGTGAGAAATTA	TTAAACAAATTA

## Sheet: PD1_motif_information
motif_name	consensus	p_value	log_p_value	info_content	tgt_num	tgt_pct	bgd_num	bgd_pct	tgt_pos	bgd_pos	strand_bias	multiplicity
1-BVCAGGAARY (Motif 1)	BVCAGGAARY	1e-54	-126.3	1.715	227	0.468	7711.3	0.1623	108.4 +/- 50.4bp	99.4 +/- 63.3bp	0.1	1.26
10-TGACGTCACC (Motif 10)	TGACGTCACC	1e-13	-30.99	1.644	77	0.1588	2921.3	0.0615	113.3 +/- 49.5bp	96.7 +/- 65.8bp	-0.1	1.14
11-AAMMACAGCAAC (Motif 11)	AAMMACAGCAAC	1e-12	-29.68	1.684	55	0.1134	1709.9	0.036	120.8 +/- 53.5bp	105.8 +/- 73.8bp	-0.2	1.22
11-CGCAGGTG (Motif 12)	CGCAGGTG	1e-12	-29.37	1.809	89	0.1835	3790.6	0.0798	97.0 +/- 51.5bp	101.3 +/- 67.9bp	0.9	1.08
12-AGGCTTGCGTAG (Motif 13)	AGGCTTGCGTAG	1e-12	-29.33	1.609	9	0.0186	16.4	0.0003	96.1 +/- 37.0bp	94.9 +/- 58.5bp	1.8	1
2-CCTTTGATGT (Motif 2)	CCTTTGATGT	1e-53	-122.3	1.689	113	0.233	1830.3	0.0385	104.3 +/- 47.9bp	100.7 +/- 66.3bp	0	1.15
1-WAACCACA (Motif 3)	WAACCACA	1e-44	-103.4	1.885	107	0.2206	1975.3	0.0416	101.9 +/- 47.2bp	100.0 +/- 68.5bp	-0.1	1.12
6-TGACTCAT (Motif 4)	TGACTCAT	1e-19	-43.8	1.85	76	0.1567	2249.2	0.0473	93.9 +/- 53.9bp	97.3 +/- 67.4bp	0.3	1.13
7-GGGGATTTCC (Motif 5)	GGGGATTTCC	1e-15	-36.65	1.842	21	0.0433	163.2	0.0034	103.4 +/- 48.7bp	98.2 +/- 53.1bp	0.9	1
9-GTKACAGC (Motif 6)	GTKACAGC	1e-15	-36.03	1.659	176	0.3629	9617.9	0.2024	98.7 +/- 52.7bp	99.9 +/- 67.0bp	-0.2	1.21
8-TCAGATGTCT (Motif 7)	TCAGATGTCT	1e-15	-35.58	1.701	56	0.1155	1527.6	0.0322	111.1 +/- 59.4bp	101.6 +/- 65.3bp	0.4	1.05
9-TGTTTGCTGTGC (Motif 8)	TGTTTGCTGTGC	1e-14	-34.36	1.723	30	0.0619	444	0.0093	92.3 +/- 50.3bp	97.6 +/- 64.5bp	0.1	1.07
9-TTTTAACCTT (Motif 9)	TTTTAACCTT	1e-13	-31.08	1.804	26	0.0536	366.4	0.0077	103.0 +/- 54.7bp	97.5 +/- 65.8bp	-1.2	1

## Sheet: PD1_matches_to_known_motifs
motif_match	motif_name	motif_family	ID	database	rank	score	offset	orientation	original_alignment	matched_alignment
1.1	ERG	ETS	VCaP-ERG-ChIP-Seq(GSE14097)	Homer	1	0.93	1	forward strand	BVCAGGAARY	#NAME?
1.2	Etv2	ETS	ES-ER71-ChIP-Seq(GSE59402)	Homer	2	0.93	0	reverse strand	BVCAGGAARY	NDCAGGAARTNN
1.3	Ets1-distal	ETS	CD4+-PolII-ChIP-Seq(Barski_et_al.)	Homer	3	0.91	0	forward strand	BVCAGGAARY	AACAGGAAGT
1.4	ETV4	NA	MA0764.2	Jaspar	4	0.91	1	forward strand	BVCAGGAARY	#NAME?
1.5	EWS:FLI1-fusion	ETS	SK_N_MC-EWS:FLI1-ChIP-Seq(SRA014231)	Homer	5	0.91	0	forward strand	BVCAGGAARY	NACAGGAAAT
1.6	ETV1	NA	MA0761.2	Jaspar	6	0.9	-1	forward strand	BVCAGGAARY	AAACAGGAAGTGAA
1.7	EWS:ERG-fusion	ETS	CADO_ES1-EWS:ERG-ChIP-Seq(SRA014231)	Homer	7	0.9	0	reverse strand	BVCAGGAARY	NACAGGAAAT
1.8	ETS1	ETS	Jurkat-ETS1-ChIP-Seq(GSE17954)	Homer	8	0.89	1	forward strand	BVCAGGAARY	#NAME?
1.9	GABPA	NA	MA0062.3	Jaspar	9	0.88	-1	reverse strand	BVCAGGAARY	NNACAGGAAGTGNN
1.1	Eip74EF	NA	dmmpmm(Bigfoot)	fly	10	0.87	2	forward strand	BVCAGGAARY	#NAME?
10.1	TGA1	bZIP	colamp-TGA1-DAP-Seq(GSE60143)	Homer	1	0.92	0	forward strand	TGACGTCACC	TGACGTCAKC
10.2	TGA9	NA	MA1348.1	Jaspar	2	0.92	-1	reverse strand	TGACGTCACC	ATGACGTCATC
10.3	Atf7	bZIP	3T3L1-Atf7-ChIP-Seq(GSE56872)	Homer	3	0.92	-1	reverse strand	TGACGTCACC	RTGACGTCAYCN
10.4	c-Jun-CRE	bZIP	K562-cJun-ChIP-Seq(GSE31477)	Homer	4	0.91	-1	forward strand	TGACGTCACC	ATGACGTCATCN
10.5	TGA3	NA	MA1336.1	Jaspar	5	0.91	-2	forward strand	TGACGTCACC	GATGACGTCATCAT
10.6	Atf2	bZIP	3T3L1-Atf2-ChIP-Seq(GSE56872)	Homer	6	0.91	-1	reverse strand	TGACGTCACC	ATGACGTCAYYN
10.7	JunD	bZIP	K562-JunD-ChIP-Seq	Homer	7	0.9	-1	forward strand	TGACGTCACC	ATGACGTCATCN
10.8	bZIP50	NA	MA1342.1	Jaspar	8	0.9	-6	reverse strand	TGACGTCACC	NANNNATGACGTCATCA
10.9	BZIP60	NA	MA0967.1	Jaspar	9	0.9	0	forward strand	TGACGTCACC	TGACGTCA--
10.1	CREB3L4	var.2	MA1475.1	Jaspar	10	0.9	-2	reverse strand	TGACGTCACC	GGTGACGTCACC
11.1	CRZ1	MacIsaac	Yeast	NA	1	0.71	5	reverse strand	AAMMACAGCAAC	#NAME?
11.2	RFX7	NA	MA1554.1	Jaspar	2	0.69	4	reverse strand	AAMMACAGCAAC	#NAME?
11.3	POL009.1_DCE_S_II	NA	Jaspar	NA	3	0.67	3	reverse strand	AAMMACAGCAAC	---CACAGN---
11.4	Stat2	NA	MA1623.1	Jaspar	4	0.66	0	forward strand	AAMMACAGCAAC	AGAAACAGAAACT
11.5	OSR2	NA	MA1646.1	Jaspar	5	0.66	2	forward strand	AAMMACAGCAAC	#NAME?
11.6	ZNF341	NA	MA1655.1	Jaspar	6	0.65	0	forward strand	AAMMACAGCAAC	GGGAACAGCCAC
11.7	RUNX-AML	Runt	CD4+-PolII-ChIP-Seq(Barski_et_al.)	Homer	7	0.65	-1	reverse strand	AAMMACAGCAAC	AAACCACAGC---
11.8	PB0056.1_Rfxdc2_1	NA	Jaspar	NA	8	0.65	0	forward strand	AAMMACAGCAAC	CCGCATAGCAACGGA
11.9	RFX1	NA	MA0509.2	Jaspar	9	0.64	0	reverse strand	AAMMACAGCAAC	TNCCATAGCAACNN
11.1	PB0055.1_Rfx4_1	NA	Jaspar	NA	10	0.63	0	forward strand	AAMMACAGCAAC	TACCATAGCAACGGT
12.1	TCF3	NA	MA0522.3	Jaspar	1	0.96	-1	reverse strand	CGCAGGTG	NNGCAGGTGNN
12.2	TCF12	var.2	MA1648.1	Jaspar	2	0.96	-1	reverse strand	CGCAGGTG	NNGCAGGTGNN
12.3	ZEB1	NA	MA0103.3	Jaspar	3	0.95	-1	reverse strand	CGCAGGTG	NNGCAGGTGNN
12.4	Snail1	Zf	LS174T-SNAIL1.HA-ChIP-Seq(GSE127183)	Homer	4	0.93	0	reverse strand	CGCAGGTG	RGCAGGTGYA
12.5	E2A	bHLH,near_PU.1	Bcell-PU.1-ChIP-Seq(GSE21512)	Homer	5	0.93	0	reverse strand	CGCAGGTG	NNCAGGTGNN
12.6	Slug	Zf	Mesoderm-Snai2-ChIP-Seq(GSE61475)	Homer	6	0.92	-1	reverse strand	CGCAGGTG	SDGCAGGTGCNS
12.7	SNAI1	NA	MA1558.1	Jaspar	7	0.92	0	forward strand	CGCAGGTG	GGCAGGTGCA
12.8	TCF4	NA	MA0830.2	Jaspar	8	0.92	-2	reverse strand	CGCAGGTG	NNGGCAGGTGCNN
12.9	ASCL1	var.2	MA1631.1	Jaspar	9	0.91	-2	reverse strand	CGCAGGTG	NNGGCAGGTGCNN
12.1	esg	NA	dmmpmm(Bergman)	fly	10	0.89	-1	forward strand	CGCAGGTG	NNACAGGTGCNN
13.1	MBNL1	Znf	Homo_sapiens-RNCMPT00038-PBM	HughesRNA	1	0.65	1	forward strand	AGGCTTGCGTAG	-NGCTTGC----
13.2	RBM28	RRM	Homo_sapiens-RNCMPT00049-PBM	HughesRNA	2	0.59	6	forward strand	AGGCTTGCGTAG	#NAME?
13.3	PB0180.1_Sp4_2	NA	Jaspar	NA	3	0.58	-3	forward strand	AGGCTTGCGTAG	CAAAGGCGTGGCCAG
13.4	NAC083	NA	MA1043.1	Jaspar	4	0.57	2	reverse strand	AGGCTTGCGTAG	#NAME?
13.5	NAC028	NA	MA1427.1	Jaspar	5	0.57	3	forward strand	AGGCTTGCGTAG	#NAME?
13.6	ZFX	Zf	mES-Zfx-ChIP-Seq(GSE11431)	Homer	6	0.56	0	forward strand	AGGCTTGCGTAG	AGGCCTNG----
13.7	POL006.1_BREu	NA	Jaspar	NA	7	0.56	1	reverse strand	AGGCTTGCGTAG	-GGCGCGCT---
13.8	Nr2e3	NA	MA0164.1	Jaspar	8	0.54	0	reverse strand	AGGCTTGCGTAG	AAGCTTG-----
13.9	Zfp809	Zf	ES-Zfp809-ChIP-Seq(GSE70799)	Homer	9	0.54	-1	forward strand	AGGCTTGCGTAG	GGGGCTYGKCTGGGA
13.1	hkb	NA	dmmpmm(Noyes)	fly	10	0.53	-2	reverse strand	AGGCTTGCGTAG	GGGGGCGTGANG--
2.1	Tcf4	HMG	Hct116-Tcf4-ChIP-Seq(SRA012054)	Homer	1	0.98	-2	reverse strand	CCTTTGATGT	TNCCTTTGATGT
2.2	Tcf3	HMG	mES-Tcf3-ChIP-Seq(GSE11724)	Homer	2	0.97	0	reverse strand	CCTTTGATGT	CCTTTGATGT
2.3	LEF1	HMG	H1-LEF1-ChIP-Seq(GSE64758)	Homer	3	0.97	0	forward strand	CCTTTGATGT	CCTTTGATST
2.4	TCF7L2	NA	MA0523.1	Jaspar	4	0.97	-2	reverse strand	CCTTTGATGT	TNCCTTTGATCTTN
2.5	TCFL2	HMG	K562-TCF7L2-ChIP-Seq(GSE29196)	Homer	5	0.96	0	reverse strand	CCTTTGATGT	CCTTTGAWGT
2.6	Tcf7	HMG	GM12878-TCF7-ChIP-Seq(Encode)	Homer	6	0.96	1	forward strand	CCTTTGATGT	#NAME?
2.7	PB0084.1_Tcf7l2_1	NA	Jaspar	NA	7	0.96	-4	forward strand	CCTTTGATGT	ATTTCCTTTGATCTATA
2.8	TCF7	NA	MA0769.2	Jaspar	8	0.96	-1	forward strand	CCTTTGATGT	TCCTTTGATGT
2.9	PB0040.1_Lef1_1	NA	Jaspar	NA	9	0.95	-4	forward strand	CCTTTGATGT	AATCCCTTTGATCTATC
2.1	PB0082.1_Tcf3_1	NA	Jaspar	NA	10	0.95	-4	reverse strand	CCTTTGATGT	NNTTCCTTTGATCTANA
3.1	RUNX1	Runt	Jurkat-RUNX1-ChIP-Seq(GSE29180)	Homer	1	0.97	0	forward strand	WAACCACA	AAACCACANN
3.2	RUNX	Runt	HPC7-Runx1-ChIP-Seq(GSE22178)	Homer	2	0.97	-1	forward strand	WAACCACA	NAAACCACAG
3.3	RUNX-AML	Runt	CD4+-PolII-ChIP-Seq(Barski_et_al.)	Homer	3	0.96	0	reverse strand	WAACCACA	AAACCACAGC
3.4	RUNX2	Runt	PCa-RUNX2-ChIP-Seq(GSE33889)	Homer	4	0.96	-1	forward strand	WAACCACA	NWAACCACADNN
3.5	RUNX1	NA	MA0002.2	Jaspar	5	0.94	0	reverse strand	WAACCACA	AAACCACAGAN
3.6	RUNX3	NA	MA0684.2	Jaspar	6	0.87	-1	forward strand	WAACCACA	AAAACCTCAAAT
3.7	RUNX2	NA	MA0511.2	Jaspar	7	0.87	0	forward strand	WAACCACA	AAACCGCAA
3.8	Bgb::run	NA	MA0242.1	Jaspar	8	0.84	0	forward strand	WAACCACA	TAACCGCAA
3.9	MET31	MacIsaac	Yeast	NA	9	0.79	2	reverse strand	WAACCACA	#NAME?
3.1	MET28	NA	MA0332.1	Jaspar	10	0.78	3	reverse strand	WAACCACA	#NAME?
4.1	Smad2::Smad3	NA	MA1622.1	Jaspar	1	0.99	-4	forward strand	TGACTCAT	ATGATGACTCATAA
4.2	FOSL1	NA	MA0477.2	Jaspar	2	0.98	-3	forward strand	TGACTCAT	TGATGACTCATCC
4.3	AP-1	bZIP	ThioMac-PU.1-ChIP-Seq(GSE21512)	Homer	3	0.97	-1	forward strand	TGACTCAT	ATGACTCATC
4.4	BATF	NA	MA1634.1	Jaspar	4	0.97	-2	forward strand	TGACTCAT	TATGACTCATA
4.5	BATF::JUN	NA	MA0462.2	Jaspar	5	0.97	-2	forward strand	TGACTCAT	TATGACTCATA
4.6	FOS	NA	MA0476.1	Jaspar	6	0.97	-2	forward strand	TGACTCAT	TGTGACTCATT
4.7	FOS::JUN	NA	MA0099.3	Jaspar	7	0.97	-2	reverse strand	TGACTCAT	NATGACTCAT
4.8	JUND	NA	MA0491.2	Jaspar	8	0.97	-3	forward strand	TGACTCAT	TGATGACTCATCC
4.9	BATF	bZIP	Th17-BATF-ChIP-Seq(GSE39756)	Homer	9	0.97	-1	reverse strand	TGACTCAT	ATGASTCATH
4.1	FOSL2::JUN	NA	MA1130.1	Jaspar	10	0.97	-2	reverse strand	TGACTCAT	NATGACTCATNN
5.1	MF0003.1_REL_class	NA	Jaspar	NA	1	0.95	0	forward strand	GGGGATTTCC	GGGGATTTCC
5.2	dl	var.2	MA0023.1	Jaspar	2	0.94	0	forward strand	GGGGATTTCC	GGGGATTTCC
5.3	RELA	NA	MA0107.1	Jaspar	3	0.92	0	forward strand	GGGGATTTCC	GGGAATTTCC
5.4	NFkB-p65	RHD	GM12787-p65-ChIP-Seq(GSE19485)	Homer	4	0.91	-1	forward strand	GGGGATTTCC	NGGGGATTTCCC
5.5	REL	NA	MA0101.1	Jaspar	5	0.9	0	forward strand	GGGGATTTCC	GGGGATTTCC
5.6	NFkB-p65-Rel	RHD	ThioMac-LPS-Expression(GSE23622)	Homer	6	0.89	0	reverse strand	GGGGATTTCC	GGGAATTTCC
5.7	Dorsal	RHD	Embryo-dl-ChIP-Seq(GSE65441)	Homer	7	0.84	-1	reverse strand	GGGGATTTCC	CGGGKTTTTCCC
5.8	dl-B	NA	dmmpmm(Bergman)	fly	8	0.84	0	reverse strand	GGGGATTTCC	GGGGAATTCCC
5.9	dl	NA	dmmpmm(Papatsenko)	fly	9	0.83	0	forward strand	GGGGATTTCC	GGGATTTCCC
5.1	NFkB-p50,p52	RHD	Monocyte-p50-ChIP-Chip(Schreiber_et_al.)	Homer	10	0.83	0	reverse strand	GGGGATTTCC	GGGGATTCCCCC
6.1	unc-62	NA	MA0918.1	Jaspar	1	0.79	-2	reverse strand	GTKACAGC	NNNTGACAGCTN
6.2	PH0158.1_Rhox11_2	NA	Jaspar	NA	2	0.78	-4	reverse strand	GTKACAGC	TCNCTTTACAGCGNNNT
6.3	Rhox11	NA	MA0629.1	Jaspar	3	0.78	-4	reverse strand	GTKACAGC	TCNNTTTACAGCGNNNT
6.4	PH0157.1_Rhox11_1	NA	Jaspar	NA	4	0.78	-4	reverse strand	GTKACAGC	TCNNTTTACAGCGNNNT
6.5	MEIS2	NA	MA0774.1	Jaspar	5	0.77	0	forward strand	GTKACAGC	TTGACAGC
6.6	achi	NA	MA0207.1	Jaspar	6	0.77	1	forward strand	GTKACAGC	-TGACAG-
6.7	PH0169.1_Tgif1	NA	Jaspar	NA	7	0.77	-4	forward strand	GTKACAGC	GATATTGACAGCTGCGT
6.8	Hth	NA	dmmpmm(Noyes_hd)	fly	8	0.77	-2	forward strand	GTKACAGC	CTNTGACAGN
6.9	MEIS3	NA	MA0775.1	Jaspar	9	0.76	0	forward strand	GTKACAGC	TTGACAGG
6.1	hth	NA	MA0227.1	Jaspar	10	0.76	1	forward strand	GTKACAGC	-TGACAG-
7.1	Tal1	NA	NA	NA	1	0.75	1	reverse strand	TCAGATGTCT	-CAGATG---
7.2	TWIST1	NA	MA1123.2	Jaspar	2	0.75	-3	forward strand	TCAGATGTCT	ATTCCAGATGTTT
7.3	Ptf1a	NA	MA1618.1	Jaspar	3	0.74	-2	forward strand	TCAGATGTCT	AAACAGATGTTTA
7.4	HAND2	NA	MA1638.1	Jaspar	4	0.73	-1	forward strand	TCAGATGTCT	ACCAGATGGC-
7.5	PB0193.1_Tcfe2a_2	NA	Jaspar	NA	5	0.72	-4	forward strand	TCAGATGTCT	AAGGCCAGATGGTCCGG
7.6	ZBTB18	NA	MA0698.1	Jaspar	6	0.71	-3	forward strand	TCAGATGTCT	CATCCAGATGTTC
7.7	ZBTB18	Zf	HEK293-ZBTB18.GFP-ChIP-Seq(GSE58341)	Homer	7	0.69	-1	reverse strand	TCAGATGTCT	TCCAGATGTT-
7.8	TCF4	bHLH	SHSY5Y-TCF4-ChIP-Seq(GSE96915)	Homer	8	0.69	-1	reverse strand	TCAGATGTCT	DMCAGATGKS-
7.9	PL0012.1_hlh-2::hlh-8	NA	Jaspar	NA	9	0.67	-4	reverse strand	TCAGATGTCT	NANACCAGATGTTTNN
7.1	ARF27	NA	MA1691.1	Jaspar	10	0.67	2	reverse strand	TCAGATGTCT	#NAME?
8.1	Fox:Ebox	Forkhead,bHLH	Panc1-Foxa2-ChIP-Seq(GSE47459)	Homer	1	0.73	-2	reverse strand	TGTTTGCTGTGC	NSTGTTTRCWCAGBNNN
8.2	FoxD3	forkhead	ZebrafishEmbryo-Foxd3.biotin-ChIP-seq(GSE106676)	Homer	2	0.72	0	forward strand	TGTTTGCTGTGC	TGTTTAYTTAGC
8.3	pha-4	NA	MA0546.1	Jaspar	3	0.69	0	reverse strand	TGTTTGCTGTGC	TGTTTACTTT--
8.4	FOXM1	Forkhead	MCF7-FOXM1-ChIP-Seq(GSE72977)	Homer	4	0.67	0	forward strand	TGTTTGCTGTGC	TRTTTACTTW--
8.5	FOXA1	Forkhead	LNCAP-FOXA1-ChIP-Seq(GSE27824)	Homer	5	0.66	0	reverse strand	TGTTTGCTGTGC	TGTTTACTTT--
8.6	FOXA1	Forkhead	MCF7-FOXA1-ChIP-Seq(GSE26831)	Homer	6	0.65	0	reverse strand	TGTTTGCTGTGC	TGTTTACTTT--
8.7	MAC1	NA	Literature(Harbison)	Yeast	7	0.65	2	reverse strand	TGTTTGCTGTGC	--TTTGCTC---
8.8	Foxa3	Forkhead	Liver-Foxa3-ChIP-Seq(GSE77670)	Homer	8	0.64	-3	forward strand	TGTTTGCTGTGC	BSNTGTTTACWYWGN
8.9	PHA-4	Forkhead	cElegans-Embryos-PHA4-ChIP-Seq(modEncode)	Homer	9	0.63	-1	forward strand	TGTTTGCTGTGC	KTGTTTGC-----
8.1	POL009.1_DCE_S_II	NA	Jaspar	NA	10	0.63	5	forward strand	TGTTTGCTGTGC	-----GCTGTG-
9.1	AT-GTL1	NA	MA1661.1	Jaspar	1	0.9	-2	reverse strand	TTTTAACCTT	NNTTTTAACCNT
9.2	GT-2	NA	MA1208.1	Jaspar	2	0.75	-1	forward strand	TTTTAACCTT	TTTTTTACCGTTTT
9.3	GT1	Trihelix	Nicotiana tabacum	AthaMap	3	0.75	0	reverse strand	TTTTAACCTT	TTTTTACCNTNT
9.4	PB0109.1_Bbx_2	NA	Jaspar	NA	4	0.73	-5	reverse strand	TTTTAACCTT	NNNNCTGTTAACNNTNN
9.5	AT1G76880	Trihelix	col-AT1G76880-DAP-Seq(GSE60143)	Homer	5	0.72	0	reverse strand	TTTTAACCTT	WTTTTACCGT
9.6	AT1G76880	NA	MA1366.1	Jaspar	6	0.72	-6	reverse strand	TTTTAACCTT	TTTNNNTTTTTACCGT
9.7	AT5G47660	NA	MA1365.2	Jaspar	7	0.71	-1	reverse strand	TTTTAACCTT	NTTTTTACCNT
9.8	GT-1	NA	MA1020.1	Jaspar	8	0.71	1	forward strand	TTTTAACCTT	-GTTAACCA-
9.9	NR2F2	NA	MA1111.1	Jaspar	9	0.71	1	reverse strand	TTTTAACCTT	#NAME?
9.1	AT3G25990	Trihelix	colamp-AT3G25990-DAP-Seq(GSE60143)	Homer	10	0.71	2	forward strand	TTTTAACCTT	#NAME?
