# Supplementary material for: Interconnected lineage trajectories link conventional and natural killer (NK)-like exhausted CD8+ T cells beneficial in type 1 diabetes
Source: Commun Biol. 2024 Jun 27;7:773. doi: 10.1038/s42003-024-06456-3 (PMC11211332; doi:10.1038/s42003-024-06456-3)
Supplement: Supplementary file 8 — Supplementary Data 6 [file 42003_2024_6456_MOESM8_ESM.xlsx]

## Sheet: CD57_Tex_vs_all_other_sig
gene_short_name	term	q_value	estimate	normalized_effect
MTND2P28	cluster_CD57CD57	4.30790983805356e-24	0.408581	0.551435
MTATP6P1	cluster_CD57CD57	1.22852541803503e-20	0.186446	0.264517
MTCO3P12	cluster_CD57CD57	1.02784644098319e-17	1.17537	0.989818
ISG15	cluster_CD57CD57	5.52981032521391e-48	0.69168	0.957644
AL390719.1	cluster_CD57CD57	2.49843791533202e-05	-2.04976	-0.797766
TNFRSF18	cluster_CD57CD57	5.47043181499667e-05	0.835043	0.597696
SDF4	cluster_CD57CD57	2.00954189337078e-17	0.358769	0.480528
AURKAIP1	cluster_CD57CD57	0.00312436	0.153532	0.210995
CCNL2	cluster_CD57CD57	3.33087802816533e-06	0.225391	0.304406
AL391244.1	cluster_CD57CD57	6.31648222477545e-07	0.768148	0.630965
MIB2	cluster_CD57CD57	1.85808923453112e-23	0.434207	0.578307
MMP23B	cluster_CD57CD57	1.42001517310829e-47	1.54632	1.44382
CDK11A	cluster_CD57CD57	0.0131557	0.154702	0.211594
GNB1	cluster_CD57CD57	0.0345677	0.221833	0.287015
AL139246.5	cluster_CD57CD57	8.96543444694743e-19	0.621184	0.741857
TNFRSF14	cluster_CD57CD57	1.26534858736369e-06	0.149618	0.209678
MEGF6	cluster_CD57CD57	9.66699603090935e-05	-2.04914	-0.741074
WRAP73	cluster_CD57CD57	5.68148258016877e-08	0.399299	0.487753
CEP104	cluster_CD57CD57	0.0019305	0.450631	0.464076
C1orf174	cluster_CD57CD57	1.0798819223968e-55	0.743571	0.961688
KCNAB2	cluster_CD57CD57	8.90318489758166e-08	0.296655	0.389419
RPL22	cluster_CD57CD57	0	-0.366278	-0.527008
ICMT	cluster_CD57CD57	0.00086912	0.625629	0.551556
GPR153	cluster_CD57CD57	0.00560103	1.99819	0.402463
ACOT7	cluster_CD57CD57	3.63344553510504e-06	0.589325	0.56573
TNFRSF25	cluster_CD57CD57	1.72908929980199e-41	-0.754281	-0.968638
KLHL21	cluster_CD57CD57	2.81269467214566e-13	0.568366	0.658237
THAP3	cluster_CD57CD57	3.97445313591026e-14	0.698531	0.747085
CAMTA1	cluster_CD57CD57	0.000311701	0.152546	0.211488
PARK7	cluster_CD57CD57	1.08290809702735e-07	0.140563	0.198158
ERRFI1	cluster_CD57CD57	2.4509522160694e-13	0.673711	0.724049
SLC45A1	cluster_CD57CD57	0.0465711	0.701511	0.464057
CLSTN1	cluster_CD57CD57	7.24044572221457e-09	0.440685	0.530068
UBE4B	cluster_CD57CD57	0.00100902	0.306265	0.375612
KIF1B	cluster_CD57CD57	1.28131150653862e-12	0.677349	0.719112
PGD	cluster_CD57CD57	1.15995406378417e-19	0.505304	0.638245
CASZ1	cluster_CD57CD57	4.54912450364158e-26	0.512808	0.666
SRM	cluster_CD57CD57	0.00501292	0.323302	0.38226
EXOSC10	cluster_CD57CD57	4.17544358986542e-12	0.378203	0.486936
UBIAD1	cluster_CD57CD57	4.85052993255495e-09	0.346179	0.445268
FBXO6	cluster_CD57CD57	2.02015149355172e-14	0.835043	0.794217
MAD2L2	cluster_CD57CD57	1.85100747714574e-22	0.34855	0.474588
DRAXIN	cluster_CD57CD57	1.13487485849451e-10	1.78308	0.765488
AGTRAP	cluster_CD57CD57	1.25737470821675e-20	0.666487	0.784864
CLCN6	cluster_CD57CD57	3.68021797726065e-07	0.636041	0.604725
PLOD1	cluster_CD57CD57	4.52662966800627e-11	1.33083	0.79169
TNFRSF1B	cluster_CD57CD57	3.97460617003336e-99	0.664417	0.913056
DHRS3	cluster_CD57CD57	1.28096600255497e-35	-0.672474	-0.870328
EFHD2	cluster_CD57CD57	0	1.14522	1.59056
DDI2	cluster_CD57CD57	0.00225346	0.272967	0.347043
FBXO42	cluster_CD57CD57	0.0384172	0.247788	0.311492
SZRD1	cluster_CD57CD57	1.84246324448777e-09	0.219251	0.301265
CROCCP2	cluster_CD57CD57	0.000337089	0.426615	0.473063
BX284668.5	cluster_CD57CD57	0.0124	0.510266	0.456076
BX284668.6	cluster_CD57CD57	8.7806678384418e-06	0.625443	0.60029
SDHB	cluster_CD57CD57	1.14215914671347e-11	0.210053	0.291564
RCC2	cluster_CD57CD57	1.68776325866964e-07	0.593617	0.608326
NBL1	cluster_CD57CD57	7.98592326244508e-13	-0.811918	-0.833928
TMCO4	cluster_CD57CD57	0.027975	0.542471	0.46002
OTUD3	cluster_CD57CD57	3.01074728366283e-10	0.652154	0.677996
UBXN10-AS1	cluster_CD57CD57	0.000517015	0.916721	0.585051
CAMK2N1	cluster_CD57CD57	9.2348166737985e-08	0.651404	0.648181
MUL1	cluster_CD57CD57	9.55327871724405e-07	0.323065	0.409313
DDOST	cluster_CD57CD57	1.19530015426812e-58	0.438779	0.608219
HP1BP3	cluster_CD57CD57	6.33757161052454e-53	0.340098	0.478485
EIF4G3	cluster_CD57CD57	1.19222629532739e-12	0.711509	0.729699
ECE1	cluster_CD57CD57	5.18469412199258e-06	-0.469451	-0.542387
NBPF3	cluster_CD57CD57	0.0144233	0.523263	0.458029
USP48	cluster_CD57CD57	0.0300645	0.257526	0.322294
HNRNPR	cluster_CD57CD57	6.61892140169124e-62	0.387202	0.543033
TCEA3	cluster_CD57CD57	1.1345248662736e-13	-1.96279	-1.20105
ID3	cluster_CD57CD57	7.89608949892061e-24	-2.25551	-2.47199
RPL11	cluster_CD57CD57	0	-0.233654	-0.336923
ELOA	cluster_CD57CD57	1.81006466877246e-14	0.342989	0.457221
LYPLA2	cluster_CD57CD57	6.03494079834449e-17	0.484	0.610648
FUCA1	cluster_CD57CD57	0.000104089	0.643504	0.570227
SRSF10	cluster_CD57CD57	5.79735655699231e-20	0.155593	0.221548
IFNLR1	cluster_CD57CD57	0.0161986	0.797771	0.454693
RCAN3	cluster_CD57CD57	7.65563035793875e-136	-2.01791	-2.45615
SRRM1	cluster_CD57CD57	2.14059094153571e-20	0.121004	0.173302
RUNX3	cluster_CD57CD57	8.27406691130284e-34	0.19884	0.283414
SYF2	cluster_CD57CD57	2.16699982975096e-41	0.214977	0.3061
RSRP1	cluster_CD57CD57	9.566171232667e-13	0.165761	0.234309
TMEM50A	cluster_CD57CD57	0.00474733	0.0912453	0.129328
LDLRAP1	cluster_CD57CD57	4.49027106087199e-27	-1.08607	-1.16334
PAFAH2	cluster_CD57CD57	6.47220315520666e-59	1.35149	1.44477
SH3BGRL3	cluster_CD57CD57	1.04663338126022e-249	0.354115	0.509316
CD52	cluster_CD57CD57	1.57500371900432e-129	0.35312	0.506641
ZNF683	cluster_CD57CD57	1.02322837641681e-50	0.613776	0.844959
HMGN2	cluster_CD57CD57	1.60486818900675e-32	0.17425	0.249172
RPS6KA1	cluster_CD57CD57	9.80513798636037e-10	0.561386	0.621486
ARID1A	cluster_CD57CD57	3.63743289875007e-14	0.324376	0.434703
PIGV	cluster_CD57CD57	2.33498928076043e-06	0.91127	0.603669
ZDHHC18	cluster_CD57CD57	0.0066881	0.358589	0.408337
GPN2	cluster_CD57CD57	0.00250701	0.362136	0.416754
KDF1	cluster_CD57CD57	0.000895718	-1.54978	-0.625924
WDTC1	cluster_CD57CD57	8.87865568698376e-05	0.583728	0.546602
TMEM222	cluster_CD57CD57	1.28563013725271e-17	0.39321	0.518129
SYTL1	cluster_CD57CD57	2.9629425983082e-12	0.303739	0.40837
WASF2	cluster_CD57CD57	3.04734986443838e-35	0.359005	0.497377
FGR	cluster_CD57CD57	1.71577437040278e-31	1.41802	1.21998
STX12	cluster_CD57CD57	0.00218456	0.26592	0.336868
PPP1R8	cluster_CD57CD57	0.00503245	0.319134	0.382446
THEMIS2	cluster_CD57CD57	1.41606214615173e-112	1.48146	1.76364
RPA2	cluster_CD57CD57	1.72539963062597e-26	0.548846	0.701468
XKR8	cluster_CD57CD57	3.64380520456354e-07	0.615183	0.608847
DNAJC8	cluster_CD57CD57	1.01712479282354e-23	0.238313	0.335052
SESN2	cluster_CD57CD57	2.08493671500796e-31	0.553065	0.717254
PHACTR4	cluster_CD57CD57	1.79318380924015e-12	0.412231	0.525206
TRNAU1AP	cluster_CD57CD57	1.48936031429481e-05	0.346945	0.423303
SNHG12	cluster_CD57CD57	1.96931916471969e-06	-0.197269	-0.272126
TAF12	cluster_CD57CD57	2.2524089406763e-06	0.297079	0.383464
YTHDF2	cluster_CD57CD57	5.69615733056856e-09	0.168421	0.235621
EPB41	cluster_CD57CD57	9.81700250100545e-17	0.325011	0.440787
SRSF4	cluster_CD57CD57	2.71288179016099e-17	0.275707	0.380246
LAPTM5	cluster_CD57CD57	1.79849078196457e-88	-0.241364	-0.346061
SNRNP40	cluster_CD57CD57	0.00958576	0.162085	0.220804
PTP4A2	cluster_CD57CD57	1.06623846968293e-65	0.468708	0.650726
KPNA6	cluster_CD57CD57	0.00103472	0.264922	0.338152
TXLNA	cluster_CD57CD57	0.000242139	0.638536	0.56026
CCDC28B	cluster_CD57CD57	0.00789383	0.604519	0.479381
EIF3I	cluster_CD57CD57	1.03616732002909e-05	0.14691	0.205259
LCK	cluster_CD57CD57	0.030641	0.122632	0.171083
HDAC1	cluster_CD57CD57	2.76892291634295e-33	0.508451	0.675449
MARCKSL1	cluster_CD57CD57	0.0335381	-0.121053	-0.169436
ZBTB8OS	cluster_CD57CD57	7.62078476862745e-25	0.469139	0.616202
RBBP4	cluster_CD57CD57	3.63344553510504e-06	0.206217	0.2809
SMIM12	cluster_CD57CD57	0.00197697	0.214957	0.284911
AC004865.2	cluster_CD57CD57	1.12769931995439e-17	0.822581	0.853236
AGO4	cluster_CD57CD57	9.4442694052478e-05	0.664543	0.553673
AGO1	cluster_CD57CD57	0.000596668	0.538649	0.505845
THRAP3	cluster_CD57CD57	4.76623299892206e-22	0.263136	0.366846
LSM10	cluster_CD57CD57	1.92567494873652e-10	0.343448	0.446258
ZC3H12A	cluster_CD57CD57	0.000776513	0.14864	0.207231
MEAF6	cluster_CD57CD57	4.51575883898764e-41	0.443626	0.605775
SNIP1	cluster_CD57CD57	1.14661692203697e-06	0.233959	0.316054
GNL2	cluster_CD57CD57	2.35231139258027e-09	0.335889	0.43646
CDCA8	cluster_CD57CD57	0.000480518	1.03728	0.515213
C1orf122	cluster_CD57CD57	2.57511358060766e-13	0.422798	0.540096
MTF1	cluster_CD57CD57	2.51213715439702e-13	0.432472	0.543826
SF3A3	cluster_CD57CD57	0.00126459	0.190364	0.257138
FHL3	cluster_CD57CD57	1.97644226340624e-13	0.700362	0.743586
UTP11	cluster_CD57CD57	0.0400487	0.245853	0.309476
RRAGC	cluster_CD57CD57	6.55803280383624e-19	0.577294	0.697765
NDUFS5	cluster_CD57CD57	0.000157469	-0.0802286	-0.114475
MACF1	cluster_CD57CD57	8.438823452229e-30	0.436084	0.590021
PABPC4	cluster_CD57CD57	2.84378406190756e-12	-0.26661	-0.366203
TRIT1	cluster_CD57CD57	0.0481531	0.632674	0.446036
CAP1	cluster_CD57CD57	3.93644252076539e-66	0.490153	0.678948
SMAP2	cluster_CD57CD57	0.0445509	-0.143005	-0.197061
ZNF684	cluster_CD57CD57	4.22657771535695e-11	0.67074	0.685856
CITED4	cluster_CD57CD57	0.00044912	-0.938025	-0.634658
CTPS1	cluster_CD57CD57	4.56992359016702e-38	0.446632	0.607911
HIVEP3	cluster_CD57CD57	4.57927009205509e-07	0.551427	0.588723
PPIH	cluster_CD57CD57	1.41341028390895e-25	0.401172	0.540646
SLC2A1	cluster_CD57CD57	1.98103523094785e-25	0.469789	0.618761
EBNA1BP2	cluster_CD57CD57	0.000523076	0.34442	0.408569
ELOVL1	cluster_CD57CD57	3.61290628210735e-33	0.500266	0.666048
MED8	cluster_CD57CD57	0.0242383	0.226433	0.290441
KDM4A	cluster_CD57CD57	9.49239026555079e-17	0.66544	0.754353
ATP6V0B	cluster_CD57CD57	5.27247782264368e-180	0.625946	0.879322
RNF220	cluster_CD57CD57	9.41898202452195e-07	0.292961	0.380829
C1orf228	cluster_CD57CD57	3.99092253528086e-80	-2.42936	-2.6067
RPS8	cluster_CD57CD57	0	-0.362158	-0.522198
PLK3	cluster_CD57CD57	1.3894758320147e-144	-0.971457	-1.32906
UROD	cluster_CD57CD57	0.00279778	0.369313	0.423344
PRDX1	cluster_CD57CD57	6.34272494131587e-05	-0.189377	-0.260431
NASP	cluster_CD57CD57	9.43504302222995e-10	0.184044	0.25714
GPBP1L1	cluster_CD57CD57	2.40410716609136e-06	0.246572	0.328955
IPP	cluster_CD57CD57	1.1085523846394e-07	0.657156	0.630088
PIK3R3	cluster_CD57CD57	8.70872156156765e-07	0.849431	0.647329
MKNK1	cluster_CD57CD57	2.50846214305543e-22	0.591129	0.728256
EFCAB14	cluster_CD57CD57	0.000319109	0.307742	0.3832
BEND5	cluster_CD57CD57	3.09569161048608e-12	-2.40815	-1.25662
CDKN2C	cluster_CD57CD57	5.34105709907293e-06	0.502983	0.533069
EPS15	cluster_CD57CD57	3.7278820463211e-14	0.366632	0.482396
BTF3L4	cluster_CD57CD57	8.12241611992691e-25	-0.50606	-0.664245
PRPF38A	cluster_CD57CD57	2.58034100149781e-06	0.307603	0.39515
SCP2	cluster_CD57CD57	1.30287633951322e-34	0.494063	0.657958
SLC1A7	cluster_CD57CD57	1.31643616336524e-20	2.68087	1.12915
YIPF1	cluster_CD57CD57	4.58876266924258e-06	0.479903	0.524558
HSPB11	cluster_CD57CD57	1.37577322509068e-53	0.626309	0.834611
LRRC42	cluster_CD57CD57	1.47124744127071e-07	0.5566	0.589234
TMEM59	cluster_CD57CD57	2.41916295728877e-126	0.437408	0.618895
SSBP3	cluster_CD57CD57	2.87255186979998e-20	0.852186	0.904556
USP24	cluster_CD57CD57	0.0402227	0.318866	0.372755
MYSM1	cluster_CD57CD57	4.348690179074e-08	0.349321	0.443664
JUN	cluster_CD57CD57	9.81034677391828e-276	-0.501906	-0.722923
HOOK1	cluster_CD57CD57	3.97171157977653e-07	-1.52252	-0.838181
PATJ	cluster_CD57CD57	1.18216347387386e-11	-1.1613	-0.934617
USP1	cluster_CD57CD57	0.00193595	0.191825	0.258478
PGM1	cluster_CD57CD57	1.24672633611564e-09	0.494628	0.574388
JAK1	cluster_CD57CD57	7.58066446279493e-08	0.102027	0.145529
PDE4B	cluster_CD57CD57	1.5642850092477e-60	-0.435635	-0.612942
MIER1	cluster_CD57CD57	6.12008357224309e-24	0.26396	0.368975
GADD45A	cluster_CD57CD57	1.82526831794369e-43	-0.47002	-0.649717
LRRC40	cluster_CD57CD57	0.0150896	0.292205	0.354206
SRSF11	cluster_CD57CD57	3.58727348439138e-21	0.167502	0.238339
ZRANB2	cluster_CD57CD57	3.51179426553881e-05	0.187069	0.256588
CRYZ	cluster_CD57CD57	2.40396008441005e-12	1.05501	0.808034
RABGGTB	cluster_CD57CD57	8.17217475941184e-07	0.148307	0.207965
PIGK	cluster_CD57CD57	0.00175796	0.7938	0.503638
USP33	cluster_CD57CD57	9.07288289501746e-13	0.427743	0.541293
MIGA1	cluster_CD57CD57	4.11385802442363e-07	0.321921	0.413612
DNAJB4	cluster_CD57CD57	1.67242451747938e-18	0.605327	0.725096
AC103591.3	cluster_CD57CD57	0.0156161	-0.302195	-0.37961
IFI44L	cluster_CD57CD57	0.000243342	-0.720206	-0.637894
IFI44	cluster_CD57CD57	2.53170528661075e-07	0.565493	0.608526
PRKACB	cluster_CD57CD57	1.35217404019121e-24	0.456842	0.602635
RPF1	cluster_CD57CD57	7.20838063038086e-13	0.209139	0.29151
GNG5	cluster_CD57CD57	6.53300808133579e-65	0.441487	0.616333
SSX2IP	cluster_CD57CD57	3.9013144754457e-12	0.8094	0.761196
MCOLN2	cluster_CD57CD57	3.36192785005185e-19	0.549566	0.683957
SH3GLB1	cluster_CD57CD57	6.65088650481999e-56	0.391222	0.547493
SELENOF	cluster_CD57CD57	0.0352897	0.154474	0.210925
LMO4	cluster_CD57CD57	2.29410692036622e-34	0.564777	0.740204
GBP3	cluster_CD57CD57	3.99137539927821e-05	0.609881	0.563407
GBP1	cluster_CD57CD57	0.0147296	0.387568	0.421025
TGFBR3	cluster_CD57CD57	9.12723681252896e-124	0.91116	1.22437
EPHX4	cluster_CD57CD57	9.52621596161583e-17	1.52081	0.962956
GLMN	cluster_CD57CD57	3.86330139269195e-06	0.377493	0.455356
RPAP2	cluster_CD57CD57	7.05350761333268e-21	0.39292	0.524348
GFI1	cluster_CD57CD57	9.94706494685052e-10	0.66465	0.659954
RPL5	cluster_CD57CD57	0	-0.286255	-0.412512
MTF2	cluster_CD57CD57	1.72013534824809e-14	0.329281	0.441395
TMED5	cluster_CD57CD57	0.000926873	0.195169	0.263701
CCDC18	cluster_CD57CD57	1.28773259735242e-06	0.4631	0.520296
DR1	cluster_CD57CD57	1.0464812554427e-11	0.255104	0.348553
DNTTIP2	cluster_CD57CD57	5.06793576117387e-06	0.132245	0.186348
GCLM	cluster_CD57CD57	7.67574536694518e-06	0.482056	0.526768
ABCD3	cluster_CD57CD57	1.64765876119712e-09	0.344247	0.444343
CNN3	cluster_CD57CD57	6.93713700301334e-08	-1.54079	-0.895342
AGL	cluster_CD57CD57	0.000122597	0.343108	0.416129
SLC35A3	cluster_CD57CD57	5.81629051262047e-12	0.630027	0.679504
MFSD14A	cluster_CD57CD57	4.50760915128938e-14	0.264135	0.362259
SASS6	cluster_CD57CD57	1.373503763046e-05	0.784123	0.594525
DPH5	cluster_CD57CD57	0.00936855	-0.432444	-0.45852
AL109741.1	cluster_CD57CD57	0.0465777	-0.916711	-0.527442
S1PR1	cluster_CD57CD57	3.09732648250312e-63	-0.538854	-0.743904
RNPC3	cluster_CD57CD57	9.8360562011277e-05	0.231249	0.307661
VAV3	cluster_CD57CD57	1.97797663628371e-14	0.475075	0.59276
SLC25A24	cluster_CD57CD57	4.54957517383294e-09	0.457868	0.543263
FAM102B	cluster_CD57CD57	5.24399271466684e-09	0.706351	0.678379
HENMT1	cluster_CD57CD57	2.31446603780532e-10	0.569788	0.6353
WDR47	cluster_CD57CD57	4.4414465673953e-10	0.435505	0.532038
PSMA5	cluster_CD57CD57	0.00659665	0.206628	0.273967
CYB561D1	cluster_CD57CD57	1.07126958345164e-15	0.995593	0.871461
GNAI3	cluster_CD57CD57	7.91110747655195e-05	0.182392	0.249692
GSTM4	cluster_CD57CD57	0.00219802	0.561347	0.485262
CSF1	cluster_CD57CD57	6.16604555253368e-07	1.01563	0.673543
STRIP1	cluster_CD57CD57	0.000114266	0.359912	0.428323
LAMTOR5	cluster_CD57CD57	1.01821625296917e-52	0.307304	0.433844
CD53	cluster_CD57CD57	0.0241917	0.164652	0.223387
ATP5F1	cluster_CD57CD57	4.99080716191622e-14	0.190316	0.267309
CAPZA1	cluster_CD57CD57	8.67901077529717e-16	0.247057	0.342214
RHOC	cluster_CD57CD57	6.51846040252053e-31	1.05524	1.07516
SLC16A1	cluster_CD57CD57	0.000107071	0.289755	0.369057
PHTF1	cluster_CD57CD57	2.15409534366539e-10	0.585582	0.646777
PTPN22	cluster_CD57CD57	2.08446368998646e-25	0.407723	0.548831
HIPK1-AS1	cluster_CD57CD57	4.99783386927005e-07	-0.832664	-0.716478
TRIM33	cluster_CD57CD57	3.91664098265489e-07	0.351897	0.441517
BCAS2	cluster_CD57CD57	3.22782662978708e-12	-0.149179	-0.211397
NRAS	cluster_CD57CD57	5.40105622808634e-06	0.283225	0.367629
CSDE1	cluster_CD57CD57	1.79161448911772e-17	-0.150704	-0.21448
SIKE1	cluster_CD57CD57	2.20137857360133e-07	0.324217	0.417868
TSPAN2	cluster_CD57CD57	0.000385924	1.03864	0.538461
VANGL1	cluster_CD57CD57	6.64683298832594e-16	0.980068	0.845915
CD58	cluster_CD57CD57	1.02385424968373e-30	0.62951	0.795839
CD2	cluster_CD57CD57	0.0204072	-0.14769	-0.203998
GDAP2	cluster_CD57CD57	2.90588426566832e-05	0.420751	0.478314
AC241377.3	cluster_CD57CD57	0.00179344	-0.793565	-0.606784
AC241585.2	cluster_CD57CD57	4.59045335568571e-08	0.517634	0.57196
AC241585.3	cluster_CD57CD57	0.0194715	-0.204439	-0.271017
GPR89A	cluster_CD57CD57	0.0188699	0.424301	0.436689
CD160	cluster_CD57CD57	3.18990743614423e-09	0.630947	0.671933
RNF115	cluster_CD57CD57	1.14056510207478e-65	0.528304	0.726227
PIAS3	cluster_CD57CD57	0.000191867	0.486273	0.497013
RBM8A	cluster_CD57CD57	4.64280220070349e-76	0.231605	0.331263
POLR3GL	cluster_CD57CD57	0.0452691	0.225678	0.290546
TXNIP	cluster_CD57CD57	5.5686148669607e-05	-0.0892541	-0.128224
NBPF12	cluster_CD57CD57	7.07023476787558e-05	0.432497	0.481195
PRKAB2	cluster_CD57CD57	2.6160094724226e-05	0.667536	0.57569
NBPF11	cluster_CD57CD57	0.0130861	0.379567	0.415699
LINC01138	cluster_CD57CD57	1.95283482735772e-78	-0.627637	-0.862751
PDE4DIP	cluster_CD57CD57	5.11269363156422e-10	-0.644895	-0.708919
NBPF9	cluster_CD57CD57	0.0309161	-0.997539	-0.523211
AC245297.3	cluster_CD57CD57	1.33062279096707e-05	0.502675	0.526285
LINC00869	cluster_CD57CD57	8.29732909479162e-05	0.352617	0.425557
SF3B4	cluster_CD57CD57	4.77688928681209e-16	0.249066	0.344478
VPS45	cluster_CD57CD57	0.0243184	0.605857	0.475466
RPRD2	cluster_CD57CD57	0.00153637	0.256185	0.328829
FALEC	cluster_CD57CD57	0.0359156	1.02114	0.418655
MCL1	cluster_CD57CD57	9.4271771539412e-18	-0.166383	-0.237215
CTSS	cluster_CD57CD57	1.26919059731231e-47	0.530737	0.716493
ARNT	cluster_CD57CD57	0.00782833	0.506342	0.480679
SETDB1	cluster_CD57CD57	4.71332083862573e-11	0.504277	0.595498
CERS2	cluster_CD57CD57	0.00182233	0.354522	0.411407
CDC42SE1	cluster_CD57CD57	4.21331842712435e-13	0.231522	0.32059
SCNM1	cluster_CD57CD57	3.94337428606787e-58	0.534702	0.729667
VPS72	cluster_CD57CD57	3.01941635241799e-06	0.513722	0.540126
PSMD4	cluster_CD57CD57	4.70466024804289e-12	0.2863	0.386704
PI4KB	cluster_CD57CD57	5.25526469120364e-10	0.33204	0.433636
POGZ	cluster_CD57CD57	0.000602678	0.239147	0.313843
TDRKH-AS1	cluster_CD57CD57	0.00466265	1.0021	0.475046
S100A10	cluster_CD57CD57	3.62942262145053e-32	0.203476	0.290618
S100A6	cluster_CD57CD57	0	0.559086	0.802121
S100A4	cluster_CD57CD57	0	0.697314	1.0009
SNAPIN	cluster_CD57CD57	0.0243184	0.380895	0.411034
SLC27A3	cluster_CD57CD57	1.29121864778481e-11	0.952099	0.777031
GATAD2B	cluster_CD57CD57	1.99845972973454e-08	0.373204	0.468407
JTB	cluster_CD57CD57	3.50575055034736e-18	0.180652	0.255424
RPS27	cluster_CD57CD57	4.77456977246736e-21	-0.0367544	-0.0530125
TPM3	cluster_CD57CD57	7.3940589270388e-198	0.372222	0.532881
C1orf43	cluster_CD57CD57	6.63583981872933e-07	0.156404	0.218423
UBE2Q1	cluster_CD57CD57	9.19700538104109e-20	0.526826	0.661952
ADAR	cluster_CD57CD57	3.99383358453774e-29	0.314709	0.437465
PBXIP1	cluster_CD57CD57	6.15629651672419e-06	-0.257406	-0.342936
SHC1	cluster_CD57CD57	0.0128052	0.316854	0.374239
FLAD1	cluster_CD57CD57	9.64876622425517e-15	0.558718	0.65883
ZBTB7B	cluster_CD57CD57	0.00978227	0.8966	0.447888
ADAM15	cluster_CD57CD57	6.39719923030385e-29	0.968187	1.02291
DPM3	cluster_CD57CD57	2.37004666159623e-13	0.452385	0.566804
KRTCAP2	cluster_CD57CD57	1.57294989531302e-28	0.278885	0.390347
GBA	cluster_CD57CD57	0.0170267	0.690648	0.470406
SCAMP3	cluster_CD57CD57	4.44490941573366e-63	0.622607	0.836115
FDPS	cluster_CD57CD57	1.37088036937664e-17	0.453284	0.580208
RUSC1	cluster_CD57CD57	4.62348990500603e-09	0.588384	0.626612
ASH1L	cluster_CD57CD57	5.96619166747168e-06	0.24352	0.324727
ASH1L-AS1	cluster_CD57CD57	0.00138468	0.322555	0.387795
YY1AP1	cluster_CD57CD57	1.87521720349238e-08	0.269308	0.360121
GON4L	cluster_CD57CD57	1.18412503655124e-05	0.231016	0.309747
SYT11	cluster_CD57CD57	9.71372220785406e-20	0.567434	0.697313
RIT1	cluster_CD57CD57	0.00127101	0.260414	0.334902
ARHGEF2	cluster_CD57CD57	8.34148273521683e-13	0.592291	0.670737
SSR2	cluster_CD57CD57	9.68126228667337e-09	0.0898514	0.128467
LAMTOR2	cluster_CD57CD57	4.77141635931445e-19	0.568557	0.692962
LMNA	cluster_CD57CD57	2.25623401486253e-32	-0.397038	-0.558507
SMG5	cluster_CD57CD57	3.43597557195711e-10	0.428444	0.526987
CCT3	cluster_CD57CD57	4.78954011901767e-08	0.213548	0.292615
C1orf61	cluster_CD57CD57	5.00696665396692e-05	0.486537	0.518185
MEF2D	cluster_CD57CD57	3.65587593883194e-22	0.367422	0.497854
NAXE	cluster_CD57CD57	4.54428323729277e-14	0.381681	0.497226
ISG20L2	cluster_CD57CD57	0.0357507	0.173901	0.234236
HDGF	cluster_CD57CD57	3.42901117664538e-28	0.583457	0.741601
SH2D2A	cluster_CD57CD57	1.06141846880999e-65	0.735981	0.97233
ETV3	cluster_CD57CD57	3.3846298839154e-23	0.419916	0.563187
PYHIN1	cluster_CD57CD57	5.10626668441224e-94	0.988772	1.27763
IFI16	cluster_CD57CD57	1.53081094328487e-30	0.534869	0.701324
FCRL6	cluster_CD57CD57	4.50564402860917e-51	1.13732	1.31377
TAGLN2	cluster_CD57CD57	5.51177925284317e-30	-0.237753	-0.338064
COPA	cluster_CD57CD57	4.27092777199366e-09	0.246423	0.334404
SLAMF1	cluster_CD57CD57	0.00368	-0.634633	-0.555456
CD48	cluster_CD57CD57	3.87888029281711e-21	-0.159912	-0.227807
SLAMF7	cluster_CD57CD57	6.94683632341662e-31	1.04927	1.09083
CD244	cluster_CD57CD57	1.736240561639e-32	1.44595	1.22912
USF1	cluster_CD57CD57	8.36461982320341e-06	0.438727	0.494879
ARHGAP30	cluster_CD57CD57	1.04159517106052e-25	0.515727	0.668913
PFDN2	cluster_CD57CD57	2.95382160744713e-31	0.221484	0.313747
DEDD	cluster_CD57CD57	7.02290072383682e-09	0.305872	0.400176
UFC1	cluster_CD57CD57	2.36408754298705e-11	0.148641	0.210083
B4GALT3	cluster_CD57CD57	8.1944490399304e-21	0.532142	0.665692
NDUFS2	cluster_CD57CD57	7.70170756059607e-08	0.262058	0.349862
FCGR3A	cluster_CD57CD57	1.46616228973144e-70	1.51148	1.7028
FCRLB	cluster_CD57CD57	0.00614502	1.52819	0.462473
DUSP12	cluster_CD57CD57	8.15021036267691e-45	0.5106	0.690419
SH2D1B	cluster_CD57CD57	8.5977844301174e-14	2.92337	1.15002
UHMK1	cluster_CD57CD57	6.71879181814863e-16	0.327306	0.440954
UAP1	cluster_CD57CD57	3.60263168661667e-54	0.518403	0.708198
MGST3	cluster_CD57CD57	6.49734427617956e-06	0.296901	0.381847
ALDH9A1	cluster_CD57CD57	4.73527536054277e-16	0.464508	0.5876
TMCO1	cluster_CD57CD57	6.92982425396403e-33	0.380452	0.522746
UCK2	cluster_CD57CD57	1.4745476147126e-06	0.76966	0.612626
CD247	cluster_CD57CD57	1.62492446738233e-138	0.392624	0.558916
MPC2	cluster_CD57CD57	5.93148482940616e-05	0.138603	0.193746
SFT2D2	cluster_CD57CD57	1.76073919010244e-18	0.399777	0.529101
XCL2	cluster_CD57CD57	4.18298667998798e-09	0.4389	0.600294
SELL	cluster_CD57CD57	7.93608620221936e-07	-0.413834	-0.518731
KIFAP3	cluster_CD57CD57	0.0173595	0.239833	0.305012
VAMP4	cluster_CD57CD57	0.00169523	0.243305	0.315242
PIGC	cluster_CD57CD57	1.61789002678698e-36	0.527485	0.698919
SUCO	cluster_CD57CD57	5.38142952985714e-10	0.209316	0.290016
FASLG	cluster_CD57CD57	6.0111657575723e-40	1.17863	1.25261
PRDX6	cluster_CD57CD57	0.0012697	0.0906166	0.128618
KLHL20	cluster_CD57CD57	0.0493076	0.270902	0.329578
GAS5	cluster_CD57CD57	6.04264246644650e-304	-0.514215	-0.735288
RC3H1	cluster_CD57CD57	5.44183158391774e-50	0.447161	0.615807
AL121983.2	cluster_CD57CD57	1.51128602018715e-05	0.772304	0.597236
RABGAP1L	cluster_CD57CD57	2.06833650676469e-36	0.438809	0.597206
KIAA0040	cluster_CD57CD57	0.0079511	0.447122	0.446333
RFWD2	cluster_CD57CD57	0.00207749	0.280592	0.350683
RALGPS2	cluster_CD57CD57	0.0233076	-1.17113	-0.574578
SOAT1	cluster_CD57CD57	0.0029546	0.274262	0.343145
CEP350	cluster_CD57CD57	0.00500556	0.259269	0.333356
QSOX1	cluster_CD57CD57	1.05600501027459e-08	0.607653	0.628491
GLUL	cluster_CD57CD57	4.70845757516794e-55	0.628819	0.843521
SMG7	cluster_CD57CD57	3.34519319413607e-15	0.444986	0.565876
ARPC5	cluster_CD57CD57	1.47014688329556e-06	0.313583	0.402176
COLGALT2	cluster_CD57CD57	0.000477158	1.20661	0.496338
TSEN15	cluster_CD57CD57	1.15644277111067e-08	0.388104	0.481793
C1orf21	cluster_CD57CD57	7.89942732011771e-193	1.37255	1.79086
FAM129A	cluster_CD57CD57	3.71776453007185e-09	0.305404	0.402612
SWT1	cluster_CD57CD57	0.0291335	0.784399	0.441967
RGS1	cluster_CD57CD57	4.66717008052698e-96	-0.546355	-0.775002
AL136454.1	cluster_CD57CD57	0.0184472	-0.342819	-0.399811
UCHL5	cluster_CD57CD57	3.9406828530924e-07	0.432599	0.50724
TROVE2	cluster_CD57CD57	4.87158534946396e-38	0.39278	0.541617
GLRX2	cluster_CD57CD57	0.0050441	0.606201	0.488332
CDC73	cluster_CD57CD57	4.62454939785306e-10	0.225463	0.310101
DENND1B	cluster_CD57CD57	4.66609226557322e-07	0.335845	0.425009
PTPRC	cluster_CD57CD57	8.05722272848596e-168	0.448176	0.638627
KIF21B	cluster_CD57CD57	6.22466593521006e-06	0.39219	0.470121
SHISA4	cluster_CD57CD57	0.00702281	1.35384	0.418872
TIMM17A	cluster_CD57CD57	4.76756405273131e-14	0.221419	0.307759
RNPEP	cluster_CD57CD57	0.000307153	0.425393	0.465366
ARL8A	cluster_CD57CD57	1.26909939272924e-10	0.495599	0.586393
PTPN7	cluster_CD57CD57	2.18083243284188e-57	0.415405	0.57998
LGR6	cluster_CD57CD57	3.43336804794351e-52	1.90595	1.70146
RABIF	cluster_CD57CD57	1.23523961369755e-34	0.526847	0.695648
TMEM183A	cluster_CD57CD57	0.000154145	0.166515	0.229344
ATP2B4	cluster_CD57CD57	1.35905310641336e-36	0.675803	0.856584
LAX1	cluster_CD57CD57	8.74825157716281e-20	0.527059	0.66031
SOX13	cluster_CD57CD57	3.98743702555009e-07	1.48439	0.618423
MDM4	cluster_CD57CD57	2.42066106687664e-07	0.249068	0.33523
RBBP5	cluster_CD57CD57	2.62660527887708e-07	0.356791	0.447239
NUCKS1	cluster_CD57CD57	0.00298907	0.121628	0.170658
RAB29	cluster_CD57CD57	1.127082184095e-60	0.739339	0.965998
SLC41A1	cluster_CD57CD57	2.47925989537621e-10	0.688272	0.695964
SRGAP2	cluster_CD57CD57	0.0161141	0.822921	0.476058
RASSF5	cluster_CD57CD57	2.9251346965497e-08	0.163788	0.229663
EIF2D	cluster_CD57CD57	2.13161405201253e-09	-0.501541	-0.596071
MAPKAPK2	cluster_CD57CD57	8.26202213367215e-06	0.204257	0.27909
FCMR	cluster_CD57CD57	8.82967946771088e-05	-0.281747	-0.365608
YOD1	cluster_CD57CD57	1.44292693648851e-05	0.699241	0.591922
CD55	cluster_CD57CD57	6.76374982268971e-63	-0.444186	-0.621512
CD46	cluster_CD57CD57	1.10290472151662e-25	0.384292	0.520926
RCOR3	cluster_CD57CD57	0.00905204	0.296373	0.360492
LPGAT1	cluster_CD57CD57	1.08882010185513e-31	0.708982	0.866638
TMEM206	cluster_CD57CD57	9.21390895873966e-08	0.733432	0.647932
ATF3	cluster_CD57CD57	8.97358343961983e-19	-0.36918	-0.515035
NSL1	cluster_CD57CD57	0.0362651	0.225793	0.290651
FLVCR1-AS1	cluster_CD57CD57	0.028161	0.745431	0.481948
ANGEL2	cluster_CD57CD57	0.0064484	0.265739	0.333934
RPS6KC1	cluster_CD57CD57	6.9558848100105e-17	0.784238	0.809362
RAB3GAP2	cluster_CD57CD57	0.00336776	0.310728	0.374594
DUSP10	cluster_CD57CD57	3.89956743225758e-23	0.273537	0.382133
MIA3	cluster_CD57CD57	0.00240657	0.17765	0.241972
BROX	cluster_CD57CD57	1.90542775976287e-14	0.387555	0.505147
AL392172.1	cluster_CD57CD57	0.000338922	0.434849	0.474785
CAPN2	cluster_CD57CD57	2.84370459589762e-17	0.314035	0.427776
NVL	cluster_CD57CD57	0.000106062	0.473191	0.502175
CNIH4	cluster_CD57CD57	5.55249746181196e-19	0.386219	0.513884
LBR	cluster_CD57CD57	1.44652299667951e-05	0.177806	0.245239
SRP9	cluster_CD57CD57	9.26326572330327e-30	0.378025	0.516935
TMEM63A	cluster_CD57CD57	8.10128364075878e-05	-0.814747	-0.652581
H3F3A	cluster_CD57CD57	7.0978364049806e-47	0.172369	0.246963
PARP1	cluster_CD57CD57	3.02479873827528e-09	0.373889	0.471042
ITPKB	cluster_CD57CD57	3.15028295431944e-54	-0.754391	-0.996046
ZNF678	cluster_CD57CD57	0.0104362	0.845625	0.52898
SNAP47	cluster_CD57CD57	2.51577961593629e-50	0.756409	0.965191
ARF1	cluster_CD57CD57	1.80295097976317e-26	0.128292	0.183677
C1orf35	cluster_CD57CD57	0.0001883	0.245358	0.32215
OBSCN	cluster_CD57CD57	0.00476863	-1.2444	-0.642837
TRIM11	cluster_CD57CD57	0.000113468	0.280325	0.358278
HIST3H2A	cluster_CD57CD57	6.54848072829673e-24	0.41164	0.551879
RNF187	cluster_CD57CD57	0.000151426	0.307191	0.381826
RAB4A	cluster_CD57CD57	3.64793962594223e-50	0.439848	0.60694
NUP133	cluster_CD57CD57	4.57260097138025e-09	0.364682	0.461382
GALNT2	cluster_CD57CD57	4.00463865946067e-34	0.624672	0.80207
ARV1	cluster_CD57CD57	0.0144297	0.702691	0.484295
GNPAT	cluster_CD57CD57	6.14362992509525e-05	0.304143	0.382749
SPRTN	cluster_CD57CD57	1.03503911071168e-06	0.280525	0.36739
IRF2BP2	cluster_CD57CD57	1.14503690759875e-92	-0.428426	-0.605919
TOMM20	cluster_CD57CD57	1.6332535793745e-07	-0.0945203	-0.134825
LYST	cluster_CD57CD57	7.26722188710738e-11	0.235412	0.324522
GPR137B	cluster_CD57CD57	2.1897999041913e-27	0.60279	0.758935
CHRM3-AS2	cluster_CD57CD57	2.55138091674731e-11	-1.46197	-1.01033
FH	cluster_CD57CD57	0.0292829	0.395091	0.414539
ADSS	cluster_CD57CD57	1.03378604243683e-28	0.428201	0.577293
DESI2	cluster_CD57CD57	1.25508721386957e-20	0.38198	0.510962
TFB2M	cluster_CD57CD57	3.06903085495656e-13	0.41375	0.529586
SH3YL1	cluster_CD57CD57	1.44393756756676e-74	-1.74227	-1.97949
ACP1	cluster_CD57CD57	8.40294885184934e-15	0.200076	0.280348
ADI1	cluster_CD57CD57	0.0480377	0.305393	0.359243
RNASEH1	cluster_CD57CD57	0.000153044	0.221131	0.294213
RPS7	cluster_CD57CD57	2.34963473386566e-22	-0.0433726	-0.0625301
CMPK2	cluster_CD57CD57	0.0377457	0.58992	0.45488
RSAD2	cluster_CD57CD57	1.12514932421856e-08	1.51592	0.710013
ID2	cluster_CD57CD57	8.03607032710538e-05	0.0966993	0.138182
KIDINS220	cluster_CD57CD57	0.000761168	0.289973	0.364683
ITGB1BP1	cluster_CD57CD57	1.37255450423961e-07	0.303407	0.394733
IAH1	cluster_CD57CD57	0.0238827	0.23257	0.297612
ADAM17	cluster_CD57CD57	1.06212269660114e-06	0.408215	0.48931
YWHAQ	cluster_CD57CD57	7.33748753573085e-59	0.328834	0.464828
TAF1B	cluster_CD57CD57	3.35586976781144e-15	0.612333	0.710825
AC104794.2	cluster_CD57CD57	3.01897995712349e-05	1.25626	0.544445
KLF11	cluster_CD57CD57	1.25019949335211e-07	0.500557	0.558551
HPCAL1	cluster_CD57CD57	7.14926759095258e-05	-0.382833	-0.462807
PDIA6	cluster_CD57CD57	3.73064077977586e-110	0.770699	1.04532
PQLC3	cluster_CD57CD57	5.07631271508272e-07	0.483749	0.538816
FAM49A	cluster_CD57CD57	3.20747295365783e-29	1.0217	1.07199
RHOB	cluster_CD57CD57	3.82163274312447e-29	0.451578	0.614873
HS1BP3	cluster_CD57CD57	0.0272727	0.435443	0.434309
ATAD2B	cluster_CD57CD57	1.91671554642899e-14	0.41713	0.536077
SF3B6	cluster_CD57CD57	6.10181790451161e-37	0.207586	0.294953
FAM228B	cluster_CD57CD57	5.56556301156445e-09	0.490796	0.566763
ITSN2	cluster_CD57CD57	1.76535467287407e-09	0.205685	0.284664
NCOA1	cluster_CD57CD57	9.64192998852105e-29	0.6583	0.81883
PTRHD1	cluster_CD57CD57	2.99317731222931e-11	0.238567	0.32863
PTGES3P2	cluster_CD57CD57	4.81435508566047e-06	1.18442	0.597597
RAB10	cluster_CD57CD57	2.55809880447837e-07	0.261369	0.347853
HADHB	cluster_CD57CD57	5.42248881007507e-10	0.34526	0.445569
SELENOI	cluster_CD57CD57	5.97414660085152e-06	0.384209	0.458274
SLC5A6	cluster_CD57CD57	0.0350626	-0.21705	-0.282728
SNX17	cluster_CD57CD57	4.52540042409977e-07	0.331078	0.419837
PPM1G	cluster_CD57CD57	8.03048502890591e-57	0.414871	0.578231
NRBP1	cluster_CD57CD57	4.04782893356646e-81	0.398104	0.561087
SLC4A1AP	cluster_CD57CD57	0.000416985	0.235528	0.308994
MRPL33	cluster_CD57CD57	2.50783126222016e-08	0.155873	0.218781
FLJ31356	cluster_CD57CD57	0.00360099	2.08781	0.365397
FOSL2	cluster_CD57CD57	2.32552162092331e-40	0.385836	0.535241
PPP1CB	cluster_CD57CD57	9.90383607939164e-27	-0.349582	-0.482247
TRMT61B	cluster_CD57CD57	0.00247381	0.253823	0.323989
TOGARAM2	cluster_CD57CD57	0.00291553	0.808374	0.555279
YPEL5	cluster_CD57CD57	4.70409775942235e-196	-0.39158	-0.561749
MEMO1	cluster_CD57CD57	0.00181594	0.524546	0.489501
DPY30	cluster_CD57CD57	5.92007181181862e-16	0.503247	0.623464
SPAST	cluster_CD57CD57	0.00132549	0.390357	0.438432
BIRC6	cluster_CD57CD57	2.93903351276517e-28	0.392027	0.534017
FAM98A	cluster_CD57CD57	1.39594274019664e-09	0.560844	0.611242
FEZ2	cluster_CD57CD57	5.56343281688545e-10	0.576129	0.626216
STRN	cluster_CD57CD57	1.81882249031076e-08	0.569666	0.605663
EIF2AK2	cluster_CD57CD57	0.000104089	0.20261	0.274466
CEBPZOS	cluster_CD57CD57	8.32988003690014e-19	0.560411	0.687096
CEBPZ	cluster_CD57CD57	7.15492441572928e-49	-0.314666	-0.445392
PRKD3	cluster_CD57CD57	6.31582980262692e-07	0.383223	0.468067
CDC42EP3	cluster_CD57CD57	1.85466371908526e-93	0.678039	0.931018
THUMPD2	cluster_CD57CD57	0.0209593	0.210015	0.27399
ZFP36L2	cluster_CD57CD57	0	-0.582	-0.838068
PPM1B	cluster_CD57CD57	0.0015922	0.222154	0.292804
PRKCE	cluster_CD57CD57	0.000890499	0.479175	0.486867
RHOQ	cluster_CD57CD57	3.35395298284992e-05	0.826532	0.580557
FOXN2	cluster_CD57CD57	3.89323239984013e-29	0.460349	0.615464
ERLEC1	cluster_CD57CD57	1.94940642836928e-06	0.181616	0.251208
PSME4	cluster_CD57CD57	1.52526183738882e-22	0.3814	0.514398
SPTBN1	cluster_CD57CD57	1.66968410117491e-74	-0.845595	-1.12686
RTN4	cluster_CD57CD57	0.00101813	0.130422	0.182423
RPS27A	cluster_CD57CD57	1.81375691602427e-147	-0.0980481	-0.141389
CFAP36	cluster_CD57CD57	9.98133260688691e-11	-0.433469	-0.545261
VRK2	cluster_CD57CD57	1.29585982374275e-12	0.491678	0.593245
FANCL	cluster_CD57CD57	0.00210008	0.940403	0.476718
USP34	cluster_CD57CD57	0.000782187	0.198	0.26688
XPO1	cluster_CD57CD57	0.000684313	0.274178	0.347954
MDH1	cluster_CD57CD57	0.00934169	0.151934	0.208401
PELI1	cluster_CD57CD57	1.31667346081074e-55	-0.517025	-0.715258
AFTPH	cluster_CD57CD57	9.39334869669616e-10	0.379325	0.479791
SERTAD2	cluster_CD57CD57	5.85642408781547e-13	0.339999	0.451492
RAB1A	cluster_CD57CD57	1.02825934636989e-13	0.213362	0.297474
ACTR2	cluster_CD57CD57	0.000712112	0.168487	0.231464
C1D	cluster_CD57CD57	3.64792323964008e-32	0.293841	0.410688
PPP3R1	cluster_CD57CD57	0.00123011	0.312521	0.385161
PLEK	cluster_CD57CD57	6.4533603497566e-133	1.41492	1.78628
ARHGAP25	cluster_CD57CD57	1.32292349942998e-39	0.779932	0.958576
GFPT1	cluster_CD57CD57	0.000149397	0.253784	0.331465
AAK1	cluster_CD57CD57	1.4851100706661e-29	0.269783	0.378723
ANXA4	cluster_CD57CD57	0.00244241	0.867478	0.536211
SNRNP27	cluster_CD57CD57	2.18546773425996e-18	0.36062	0.482919
MXD1	cluster_CD57CD57	4.97543895136217e-14	0.433416	0.545381
TIA1	cluster_CD57CD57	0.000475637	0.352143	0.416262
FAM136A	cluster_CD57CD57	7.6220266819638e-06	0.247771	0.32923
RAB11FIP5	cluster_CD57CD57	6.3383584360039e-41	1.55983	1.38034
PRADC1	cluster_CD57CD57	0.00784649	0.573678	0.484621
CCT7	cluster_CD57CD57	1.23322146565423e-11	0.238578	0.327631
TPRKB	cluster_CD57CD57	7.88856628925728e-05	0.223081	0.298457
DGUOK	cluster_CD57CD57	0.00063612	0.228439	0.301137
BOLA3	cluster_CD57CD57	0.0258961	0.237068	0.303572
MOB1A	cluster_CD57CD57	4.45508238112158e-27	0.300498	0.418259
MOGS	cluster_CD57CD57	1.43035609477707e-05	0.531085	0.542231
TTC31	cluster_CD57CD57	0.0324939	0.470545	0.440177
PCGF1	cluster_CD57CD57	4.96292428115877e-13	0.467967	0.574551
AUP1	cluster_CD57CD57	1.69772774987238e-36	0.26737	0.376821
HTRA2	cluster_CD57CD57	6.94038718369883e-13	0.484025	0.592304
TRABD2A	cluster_CD57CD57	1.13330870286891e-25	-1.54506	-1.41283
TMSB10	cluster_CD57CD57	3.16501472331578e-100	0.181606	0.261675
KCMF1	cluster_CD57CD57	0.0057707	0.262913	0.3322
TGOLN2	cluster_CD57CD57	1.81520226133793e-25	0.3291	0.453848
ELMOD3	cluster_CD57CD57	0.00393393	0.461697	0.461046
CAPG	cluster_CD57CD57	4.78925736609733e-05	-1.96224	-0.737586
GGCX	cluster_CD57CD57	0.000580831	0.292242	0.366812
VAMP8	cluster_CD57CD57	2.66787332561073e-48	0.441893	0.607789
RNF181	cluster_CD57CD57	5.31267931003076e-107	0.595942	0.826956
USP39	cluster_CD57CD57	3.54552681811067e-14	0.351271	0.464149
GNLY	cluster_CD57CD57	0	1.7311	2.49157
ST3GAL5	cluster_CD57CD57	6.98686154848763e-18	0.480064	0.614772
POLR1A	cluster_CD57CD57	1.17426294940633e-05	0.563728	0.553004
KDM3A	cluster_CD57CD57	0.00661485	0.197539	0.264486
RMND5A	cluster_CD57CD57	2.37109181028822e-07	0.317908	0.408945
CD8A	cluster_CD57CD57	3.71559981340673e-103	0.334023	0.477163
CD8B	cluster_CD57CD57	0.0014217	0.107455	0.152417
LINC01943	cluster_CD57CD57	1.23140390589838e-06	0.572397	0.589676
CYTOR	cluster_CD57CD57	4.21005660939439e-30	0.348748	0.487424
RPIA	cluster_CD57CD57	4.06856057091004e-09	0.201145	0.278279
MAL	cluster_CD57CD57	1.0241206232777e-80	-3.03536	-3.12236
MRPS5	cluster_CD57CD57	2.3225778297993e-18	0.386494	0.513731
ANKRD36C	cluster_CD57CD57	0.00740544	0.244195	0.31415
DUSP2	cluster_CD57CD57	1.35155654859823e-151	-0.382953	-0.550347
STARD7	cluster_CD57CD57	1.03572215153597e-14	0.233546	0.324774
CIAO1	cluster_CD57CD57	3.11125860028283e-36	0.544985	0.718895
ARID5A	cluster_CD57CD57	4.3802609442562e-33	-0.231689	-0.328809
COX5B	cluster_CD57CD57	2.57423791327479e-78	0.262835	0.375027
ZAP70	cluster_CD57CD57	8.56411793177071e-25	0.27963	0.390106
COA5	cluster_CD57CD57	0.000675273	0.326587	0.395891
MITD1	cluster_CD57CD57	0.000246345	0.412099	0.474211
TXNDC9	cluster_CD57CD57	2.43315617261447e-15	0.498811	0.61093
EIF5B	cluster_CD57CD57	6.84214121192404e-14	0.244306	0.338362
CHST10	cluster_CD57CD57	0.00109788	0.55841	0.50511
RPL31	cluster_CD57CD57	1.90949705932445e-25	-0.0831661	-0.119641
RNF149	cluster_CD57CD57	4.26685713224909e-14	0.268647	0.368888
IL18R1	cluster_CD57CD57	0.00157122	0.661273	0.521116
MFSD9	cluster_CD57CD57	0.000604805	0.507229	0.502854
C2orf49	cluster_CD57CD57	4.81507338135576e-06	0.356305	0.438684
NCK2	cluster_CD57CD57	0.000288934	-0.52692	-0.541422
UXS1	cluster_CD57CD57	1.27884550972446e-06	-0.36245	-0.4538
BCL2L11	cluster_CD57CD57	6.48242475106217e-61	0.625672	0.8438
MIR4435-2HG	cluster_CD57CD57	7.25593575585869e-60	0.868801	1.10539
CHCHD5	cluster_CD57CD57	0.00113515	0.221215	0.293289
SLC20A1	cluster_CD57CD57	3.75659166679904e-10	0.296805	0.397007
ACTR3	cluster_CD57CD57	0.000326231	0.170211	0.233828
DBI	cluster_CD57CD57	1.95963979463067e-104	0.466382	0.656549
PTPN4	cluster_CD57CD57	1.25562153554684e-43	0.53499	0.717599
CLASP1	cluster_CD57CD57	0.000104235	0.296297	0.374
GYPC	cluster_CD57CD57	7.57541640052072e-135	-0.375448	-0.535756
ERCC3	cluster_CD57CD57	9.88593991102134e-19	0.363154	0.48772
IWS1	cluster_CD57CD57	0.000163737	0.268647	0.346893
SAP130	cluster_CD57CD57	1.15593596414759e-06	0.41431	0.489252
UGGT1	cluster_CD57CD57	0.00142834	0.421591	0.451347
IMP4	cluster_CD57CD57	7.00837079131364e-07	0.160298	0.22366
PTPN18	cluster_CD57CD57	7.6791790671145e-20	0.648371	0.760714
MZT2A	cluster_CD57CD57	3.08395424318776e-06	-0.205316	-0.280782
CCNT2	cluster_CD57CD57	9.22033440680027e-15	0.391071	0.509745
RAB3GAP1	cluster_CD57CD57	1.3102210989328e-25	-0.644004	-0.814749
UBXN4	cluster_CD57CD57	1.14338373384597e-12	0.190467	0.267016
CXCR4	cluster_CD57CD57	3.15703139395489e-20	-0.105111	-0.151285
SPOPL	cluster_CD57CD57	3.93703439046072e-12	0.681367	0.709975
ARHGAP15	cluster_CD57CD57	8.20554194081423e-130	-0.747153	-1.03587
ZEB2	cluster_CD57CD57	0	1.0887	1.53691
AC009951.1	cluster_CD57CD57	0.000127925	0.812228	0.603009
ZEB2-AS1	cluster_CD57CD57	1.64767121215432e-06	1.27973	0.627573
ORC4	cluster_CD57CD57	9.81766948302312e-11	0.425432	0.529956
ARL5A	cluster_CD57CD57	1.28011032688491e-32	0.481045	0.642612
PRPF40A	cluster_CD57CD57	2.50673964643779e-36	0.25139	0.355557
ARL6IP6	cluster_CD57CD57	1.10113148147882e-06	0.385925	0.465644
NR4A2	cluster_CD57CD57	6.96066051583941e-169	-0.394481	-0.566934
WDSUB1	cluster_CD57CD57	1.21382591971855e-07	0.592592	0.61118
PSMD14	cluster_CD57CD57	1.34037081120671e-06	0.188564	0.259877
DPP4	cluster_CD57CD57	0.00071113	-1.27649	-0.64895
IFIH1	cluster_CD57CD57	1.97169360689647e-88	1.27497	1.56668
GALNT3	cluster_CD57CD57	6.7085366224608e-74	1.38071	1.56438
AC009495.3	cluster_CD57CD57	3.38624055934533e-12	1.48413	0.851007
TTC21B	cluster_CD57CD57	0.000163777	0.335087	0.41161
SSB	cluster_CD57CD57	3.15426418423598e-24	0.27252	0.380403
GORASP2	cluster_CD57CD57	8.54590576632505e-13	0.203972	0.284547
SLC25A12	cluster_CD57CD57	3.37483578983268e-12	0.501699	0.598187
ITGA6	cluster_CD57CD57	1.06384346713531e-07	-1.37642	-0.859883
MAP3K20	cluster_CD57CD57	0.0283316	0.475767	0.445459
CDCA7	cluster_CD57CD57	0.000292085	-1.32136	-0.717565
SP3	cluster_CD57CD57	0.00348582	0.143837	0.199039
CIR1	cluster_CD57CD57	7.86975058504904e-06	0.108377	0.153773
WIPF1	cluster_CD57CD57	8.14656700183748e-58	0.328663	0.464403
ATP5G3	cluster_CD57CD57	1.01741457232027e-28	0.213664	0.302509
LNPK	cluster_CD57CD57	1.52687721344759e-06	0.467533	0.523072
NFE2L2	cluster_CD57CD57	1.67754391746378e-18	-0.281356	-0.391082
AGPS	cluster_CD57CD57	0.00679588	0.302957	0.365219
PRKRA	cluster_CD57CD57	2.14445410691675e-55	-0.62984	-0.848151
PLEKHA3	cluster_CD57CD57	2.21807252747557e-09	0.415336	0.510481
TTN	cluster_CD57CD57	9.7857573813632e-13	-0.854765	-0.891829
UBE2E3	cluster_CD57CD57	1.12969280858337e-91	0.662239	0.904223
DNAJC10	cluster_CD57CD57	0.000130226	0.504563	0.519484
NCKAP1	cluster_CD57CD57	3.49745179390022e-14	1.57264	0.898349
ZC3H15	cluster_CD57CD57	7.45468492045199e-08	0.10045	0.143162
HIBCH	cluster_CD57CD57	0.0023809	0.648004	0.518796
INPP1	cluster_CD57CD57	1.14716627366313e-06	0.827874	0.631985
GLS	cluster_CD57CD57	2.40351305153853e-15	0.330705	0.444054
STAT4	cluster_CD57CD57	8.31891534710011e-24	0.34013	0.465554
SF3B1	cluster_CD57CD57	4.35541311457179e-18	0.154624	0.219927
COQ10B	cluster_CD57CD57	1.19131068219745e-21	0.256449	0.357415
HSPE1	cluster_CD57CD57	2.09645488175269e-22	0.201354	0.285573
MOB4	cluster_CD57CD57	5.93539720525716e-14	0.300512	0.405651
BZW1	cluster_CD57CD57	3.00086084979055e-20	0.146056	0.208476
CLK1	cluster_CD57CD57	5.38502381536934e-28	-0.197547	-0.280795
FAM126B	cluster_CD57CD57	0.00201043	0.276331	0.34707
CFLAR	cluster_CD57CD57	1.52323953397311e-44	0.368062	0.513031
CASP8	cluster_CD57CD57	2.14756150451788e-52	0.494302	0.678018
SUMO1	cluster_CD57CD57	0.0166274	0.0973836	0.137239
NOP58	cluster_CD57CD57	3.73238742154268e-45	-0.28001	-0.396977
RAPH1	cluster_CD57CD57	0.00382017	-1.92356	-0.660349
CD28	cluster_CD57CD57	1.68263019814581e-63	-2.01041	-2.11018
ICOS	cluster_CD57CD57	8.6158435127963e-35	-0.845491	-1.04333
INO80D	cluster_CD57CD57	2.77630353343128e-05	0.22446	0.301306
EEF1B2	cluster_CD57CD57	0	-0.282335	-0.406533
ZDBF2	cluster_CD57CD57	1.07623636039193e-23	-0.870149	-0.99435
KLF7	cluster_CD57CD57	4.01324389540637e-12	-1.15117	-0.975632
PLEKHM3	cluster_CD57CD57	0.00059807	0.514496	0.498705
IDH1	cluster_CD57CD57	4.35853068108701e-08	1.10698	0.681853
PIKFYVE	cluster_CD57CD57	0.00108786	0.345289	0.412686
LANCL1	cluster_CD57CD57	0.00172873	0.403066	0.447596
IKZF2	cluster_CD57CD57	4.20154995051115e-35	0.973926	1.0823
XRCC5	cluster_CD57CD57	6.31638642805219e-06	0.185526	0.255648
RPL37A	cluster_CD57CD57	7.99479331732316e-08	-0.034653	-0.0499393
ARPC2	cluster_CD57CD57	1.96660167142087e-277	0.405927	0.582105
AAMP	cluster_CD57CD57	1.49090229172892e-08	0.343512	0.4396
PNKD	cluster_CD57CD57	1.26195253284954e-14	0.576735	0.675761
TMBIM1	cluster_CD57CD57	3.60583716626829e-17	0.352691	0.473675
CTDSP1	cluster_CD57CD57	3.94780993453365e-06	0.439351	0.498715
ZNF142	cluster_CD57CD57	0.0161087	0.393715	0.420036
RNF25	cluster_CD57CD57	5.40017829353617e-16	0.442465	0.566409
CNPPD1	cluster_CD57CD57	3.48108873650255e-13	0.268981	0.367811
ATG9A	cluster_CD57CD57	7.141896992047e-09	0.338923	0.43732
ANKZF1	cluster_CD57CD57	0.00858422	0.394409	0.426316
DNPEP	cluster_CD57CD57	4.82293451357635e-05	0.233245	0.309909
CHPF	cluster_CD57CD57	0.000193195	0.401156	0.455468
WDFY1	cluster_CD57CD57	2.54191900202906e-16	0.437155	0.562195
MRPL44	cluster_CD57CD57	1.82490226732634e-09	0.268086	0.360775
DOCK10	cluster_CD57CD57	9.98980711482716e-18	-0.481415	-0.626244
TRIP12	cluster_CD57CD57	0.000250903	0.28522	0.361908
SP110	cluster_CD57CD57	0.000122946	0.243977	0.322612
SP140	cluster_CD57CD57	1.68523386358416e-26	0.499002	0.650746
SP140L	cluster_CD57CD57	0.0195604	0.208058	0.273874
SP100	cluster_CD57CD57	2.07675886805118e-62	0.34704	0.489192
CAB39	cluster_CD57CD57	4.18027985429266e-07	0.476225	0.537106
ITM2C	cluster_CD57CD57	3.10823646960535e-72	-1.22126	-1.52999
PSMD1	cluster_CD57CD57	0.00427604	0.235491	0.306384
AC017104.1	cluster_CD57CD57	1.3088835480549e-25	1.53824	1.17671
B3GNT7	cluster_CD57CD57	1.32519726615015e-12	1.31197	0.80817
NCL	cluster_CD57CD57	3.14542820997157e-76	0.268879	0.384107
NMUR1	cluster_CD57CD57	4.80124681451785e-07	1.37219	0.649119
PTMA	cluster_CD57CD57	2.71194080879505e-92	0.129264	0.186339
COPS7B	cluster_CD57CD57	0.00219028	0.364717	0.419829
NPPC	cluster_CD57CD57	0.0469496	-1.30894	-0.505354
EIF4E2	cluster_CD57CD57	8.55941061916761e-22	0.346932	0.471661
DGKD	cluster_CD57CD57	2.18851814021241e-43	0.565688	0.752423
ARL4C	cluster_CD57CD57	0.00833434	-0.0872522	-0.124169
AGAP1	cluster_CD57CD57	1.6561648222136e-19	1.4496	1.01656
COPS8	cluster_CD57CD57	3.06924222929411e-15	0.295604	0.401225
LRRFIP1	cluster_CD57CD57	1.06762753880253e-17	0.190266	0.269217
UBE2F	cluster_CD57CD57	8.54316437859219e-06	0.51627	0.542611
ILKAP	cluster_CD57CD57	0.000473187	0.163949	0.22535
HES6	cluster_CD57CD57	5.67311454364834e-17	1.09379	0.908811
ASB1	cluster_CD57CD57	6.77733525359463e-05	0.39155	0.458583
COPS9	cluster_CD57CD57	1.88199719802437e-34	0.265759	0.374189
RNPEPL1	cluster_CD57CD57	0.00507481	0.274475	0.342422
PASK	cluster_CD57CD57	5.10127098545167e-190	-2.27696	-2.88512
PPP1R7	cluster_CD57CD57	7.69969894692198e-05	0.17178	0.236742
SEPT2	cluster_CD57CD57	4.57637701049502e-24	0.312732	0.431447
THAP4	cluster_CD57CD57	4.38412164078598e-07	0.362112	0.448613
ING5	cluster_CD57CD57	0.0230753	0.258177	0.324128
IL5RA	cluster_CD57CD57	5.91425090406622e-21	1.33461	1.08207
CRBN	cluster_CD57CD57	2.4782787998852e-07	0.176209	0.244884
BHLHE40	cluster_CD57CD57	2.44109854110568e-269	0.749611	1.06177
ARL8B	cluster_CD57CD57	4.34890247596917e-09	0.247183	0.33615
THUMPD3-AS1	cluster_CD57CD57	6.62729801933411e-05	0.235534	0.31233
SETD5	cluster_CD57CD57	0.0124758	0.281564	0.345595
BRPF1	cluster_CD57CD57	8.53397597682041e-06	0.428759	0.494988
TADA3	cluster_CD57CD57	4.64653424266225e-18	0.529011	0.654835
EMC3	cluster_CD57CD57	3.6563577906447e-18	0.207978	0.292183
CIDECP	cluster_CD57CD57	6.45533192363455e-07	0.332656	0.422655
BRK1	cluster_CD57CD57	2.41988515213e-18	0.329925	0.447364
VHL	cluster_CD57CD57	0.00503242	0.235117	0.305616
VGLL4	cluster_CD57CD57	3.09807518567375e-05	0.33327	0.411764
RAF1	cluster_CD57CD57	9.07226288828576e-11	0.321323	0.424148
RPL32	cluster_CD57CD57	0	-0.334788	-0.482792
IQSEC1	cluster_CD57CD57	0.000240117	0.32208	0.396655
WNT7A	cluster_CD57CD57	2.30210771414943e-05	-3.21238	-1.07967
TMEM43	cluster_CD57CD57	1.94990808341205e-09	0.407018	0.502804
AC093495.1	cluster_CD57CD57	4.95428450067751e-05	0.717986	0.586502
LSM3	cluster_CD57CD57	3.65581425931022e-21	0.305996	0.420714
SLC6A6	cluster_CD57CD57	0.00119327	0.30125	0.374601
CAPN7	cluster_CD57CD57	0.0304286	0.169911	0.229258
SH3BP5	cluster_CD57CD57	1.54711623334165e-21	0.672239	0.795068
EAF1	cluster_CD57CD57	2.95514563474099e-05	0.356818	0.434496
HACL1	cluster_CD57CD57	8.27443472136901e-12	0.418692	0.524791
BTD	cluster_CD57CD57	1.59904919459903e-19	0.735076	0.820937
ANKRD28	cluster_CD57CD57	8.58577167957021e-15	0.626389	0.716337
DPH3	cluster_CD57CD57	4.33715821693029e-11	0.40029	0.507697
OXNAD1	cluster_CD57CD57	2.01743578855746e-33	-0.438749	-0.60023
RFTN1	cluster_CD57CD57	4.35560540987313e-11	0.279055	0.377566
SATB1	cluster_CD57CD57	5.79770170042305e-83	-0.98512	-1.29693
KAT2B	cluster_CD57CD57	0.00801751	0.492408	0.472436
UBE2E2	cluster_CD57CD57	1.55028562706449e-13	-1.9218	-1.21745
RPL15	cluster_CD57CD57	5.46742763078623e-30	-0.0709564	-0.102199
NR1D2	cluster_CD57CD57	3.5187332756576e-09	0.263644	0.356156
EOMES	cluster_CD57CD57	3.46991325762654e-06	0.439589	0.513537
CMC1	cluster_CD57CD57	1.23650074169566e-68	0.537167	0.756367
TGFBR2	cluster_CD57CD57	1.50737774120066e-11	-0.280381	-0.382194
CMTM8	cluster_CD57CD57	0.000272781	-1.85466	-0.71371
DYNC1LI1	cluster_CD57CD57	0.000148425	0.215218	0.288145
CCR4	cluster_CD57CD57	4.47839904036554e-06	-2.52235	-0.929747
GLB1	cluster_CD57CD57	0.00044955	0.419587	0.464054
PDCD6IP	cluster_CD57CD57	0.00584511	0.196697	0.262216
TRANK1	cluster_CD57CD57	3.7168159522219e-20	0.650868	0.774684
LRRFIP2	cluster_CD57CD57	3.30477273666534e-18	0.367331	0.491387
GOLGA4	cluster_CD57CD57	2.38250889177431e-24	0.286352	0.398992
ACAA1	cluster_CD57CD57	6.08205256921458e-13	0.40888	0.522525
EXOG	cluster_CD57CD57	1.29773294168541e-15	0.587462	0.688139
CSRNP1	cluster_CD57CD57	1.49663055535773e-134	-0.419317	-0.598659
CX3CR1	cluster_CD57CD57	7.82799602743165e-13	1.3486	0.845783
SLC25A38	cluster_CD57CD57	0.0139839	0.153835	0.210626
RPSA	cluster_CD57CD57	5.54290127913759e-269	-0.224925	-0.323988
EIF1B	cluster_CD57CD57	1.35058389174104e-09	-0.127364	-0.180868
RPL14	cluster_CD57CD57	5.36558863086995e-90	-0.0921988	-0.132904
CTNNB1	cluster_CD57CD57	0.000695643	0.197633	0.266374
VIPR1	cluster_CD57CD57	1.42447643977386e-06	-2.74848	-1.00068
SEC22C	cluster_CD57CD57	0.0108766	0.234986	0.302629
SS18L2	cluster_CD57CD57	0.00894319	0.123351	0.172007
NKTR	cluster_CD57CD57	9.45179692258019e-17	0.251591	0.349671
ABHD5	cluster_CD57CD57	1.67955190037941e-13	0.377367	0.490877
ZNF35	cluster_CD57CD57	0.0426541	0.676572	0.452966
KIAA1143	cluster_CD57CD57	0.00210493	0.235762	0.307429
EXOSC7	cluster_CD57CD57	1.55551048274124e-16	0.470092	0.592828
SACM1L	cluster_CD57CD57	0.0108362	0.347546	0.407895
CCR9	cluster_CD57CD57	5.46974586355361e-18	-2.3781	-1.58596
CCDC12	cluster_CD57CD57	4.46086188121149e-69	0.29531	0.419398
NBEAL2	cluster_CD57CD57	6.85036544210516e-08	0.486598	0.563735
SETD2	cluster_CD57CD57	5.12073458166133e-06	-0.161146	-0.224879
PTPN23	cluster_CD57CD57	2.32407048674674e-06	0.546442	0.564508
ELP6	cluster_CD57CD57	2.48092584004896e-22	0.695623	0.815641
DHX30	cluster_CD57CD57	0.0181233	0.180788	0.24299
MAP4	cluster_CD57CD57	2.98363747103634e-07	0.393079	0.479591
TMA7	cluster_CD57CD57	5.31863858402357e-86	0.170171	0.244598
AC134772.2	cluster_CD57CD57	2.4003039909433e-06	0.804737	0.598523
SHISA5	cluster_CD57CD57	3.57289089785308e-28	0.388317	0.529753
UQCRC1	cluster_CD57CD57	2.78115761528037e-10	0.324217	0.425087
PRKAR2A	cluster_CD57CD57	4.40738585113823e-09	0.229472	0.314754
SLC25A20	cluster_CD57CD57	1.14438845372485e-09	0.978144	0.746827
ARIH2OS	cluster_CD57CD57	7.06876987042494e-05	0.470679	0.503685
ARIH2	cluster_CD57CD57	1.35832150688893e-17	0.172719	0.244649
IMPDH2	cluster_CD57CD57	7.3110353753789e-09	-0.452617	-0.551057
USP4	cluster_CD57CD57	6.55225366743109e-09	0.285444	0.379737
GPX1	cluster_CD57CD57	2.1562512331676e-27	-0.554946	-0.72599
RHOA	cluster_CD57CD57	4.00700110056662e-91	0.262201	0.375018
MON1A	cluster_CD57CD57	1.05222948305209e-07	0.887342	0.706097
RBM6	cluster_CD57CD57	1.81183757091866e-12	0.391898	0.503777
GNAI2	cluster_CD57CD57	1.32960062413702e-14	0.333839	0.447603
TUSC2	cluster_CD57CD57	0.0014762	0.250165	0.321906
RASSF1	cluster_CD57CD57	8.33459273850564e-15	0.275269	0.377493
NPRL2	cluster_CD57CD57	4.2931882415646e-21	0.607067	0.733938
CYB561D2	cluster_CD57CD57	1.43520208668918e-18	0.509307	0.639093
CACNA2D2	cluster_CD57CD57	2.12045130160605e-13	1.32677	0.833167
CISH	cluster_CD57CD57	2.09746953270032e-22	0.742204	0.842332
TEX264	cluster_CD57CD57	5.17743288041232e-10	0.33318	0.434876
RRP9	cluster_CD57CD57	0.0135674	0.339678	0.387154
PCBP4	cluster_CD57CD57	9.87721828036138e-07	0.643009	0.614359
RPL29	cluster_CD57CD57	0	-0.20564	-0.296406
ALAS1	cluster_CD57CD57	3.43897611053321e-14	0.72607	0.753716
TWF2	cluster_CD57CD57	0.000146724	0.223593	0.298003
WDR82	cluster_CD57CD57	0.038239	0.180727	0.241591
GLYCTK	cluster_CD57CD57	0.0486308	0.351509	0.386305
NISCH	cluster_CD57CD57	8.46427655307239e-09	0.364507	0.461406
GLT8D1	cluster_CD57CD57	6.26082942504742e-05	0.578323	0.543913
SPCS1	cluster_CD57CD57	2.31781977023409e-14	0.172241	0.243076
NEK4	cluster_CD57CD57	0.016417	0.660326	0.468801
SFMBT1	cluster_CD57CD57	9.79157508197753e-06	-0.492305	-0.546409
ACTR8	cluster_CD57CD57	0.000145178	0.487185	0.502333
SELENOK	cluster_CD57CD57	5.23063279517755e-48	-0.20804	-0.297365
CCDC66	cluster_CD57CD57	7.83039341634945e-10	-0.469135	-0.57136
ARHGEF3	cluster_CD57CD57	4.51424109581791e-21	0.440856	0.580448
APPL1	cluster_CD57CD57	5.05485476907084e-05	0.265119	0.346875
FLNB	cluster_CD57CD57	7.94886673287949e-29	-1.56029	-1.45899
PDHB	cluster_CD57CD57	1.04484993862783e-05	0.346564	0.423934
KCTD6	cluster_CD57CD57	4.20084147551586e-14	0.785032	0.782643
FHIT	cluster_CD57CD57	3.75751253916981e-13	-1.35078	-1.05169
PSMD6	cluster_CD57CD57	2.69566981559724e-06	0.143728	0.201468
SLC25A26	cluster_CD57CD57	0.00366717	0.189988	0.254725
TMF1	cluster_CD57CD57	2.63129487002065e-08	0.170076	0.238228
ARL6IP5	cluster_CD57CD57	2.91817196987338e-107	0.497015	0.697903
FOXP1	cluster_CD57CD57	5.48466589072002e-207	-0.688097	-0.972802
PROK2	cluster_CD57CD57	6.12019269743787e-44	1.96264	1.65571
SHQ1	cluster_CD57CD57	5.97587338048938e-09	0.626453	0.633194
PPP4R2	cluster_CD57CD57	0.000777317	0.156649	0.216181
CGGBP1	cluster_CD57CD57	1.05550471174056e-08	0.282371	0.376659
ZNF654	cluster_CD57CD57	0.00021596	0.337614	0.411266
C3orf38	cluster_CD57CD57	8.83802109855274e-05	0.25814	0.337261
NSUN3	cluster_CD57CD57	6.25325116070493e-05	0.390231	0.452299
CLDND1	cluster_CD57CD57	0.00245403	-0.21333	-0.285275
GPR15	cluster_CD57CD57	2.22593912993762e-08	-2.47306	-1.05542
CMSS1	cluster_CD57CD57	3.37243959170996e-07	-0.562666	-0.616598
TOMM70	cluster_CD57CD57	1.34740349658752e-07	0.354817	0.445534
TFG	cluster_CD57CD57	6.25377682998015e-05	0.188666	0.25701
RPL24	cluster_CD57CD57	8.66811428116739e-52	-0.0860069	-0.123896
CEP97	cluster_CD57CD57	0.000165294	0.853562	0.574039
NXPE3	cluster_CD57CD57	2.32778879176992e-06	0.336717	0.422227
NFKBIZ	cluster_CD57CD57	0.00125398	0.170947	0.236494
CBLB	cluster_CD57CD57	1.6578815112323e-31	0.330975	0.459253
BBX	cluster_CD57CD57	8.26765740338637e-18	0.271161	0.375481
CD47	cluster_CD57CD57	6.79457669517053e-34	0.343524	0.47656
LINC01215	cluster_CD57CD57	1.37661326556046e-37	-1.03027	-1.20433
TRAT1	cluster_CD57CD57	5.97588695042127e-28	-0.740093	-0.915259
ABHD10	cluster_CD57CD57	0.0137782	0.302618	0.361452
ATG3	cluster_CD57CD57	2.83706543044442e-25	0.284504	0.395948
GTPBP8	cluster_CD57CD57	0.000279267	0.331755	0.401857
SIDT1	cluster_CD57CD57	2.84648091570749e-12	0.485308	0.585524
USF3	cluster_CD57CD57	0.000153076	0.321176	0.398525
NAA50	cluster_CD57CD57	1.50329993582276e-09	0.236328	0.323522
ATP6V1A	cluster_CD57CD57	8.55876926672819e-07	0.515174	0.558471
AC093010.2	cluster_CD57CD57	0.0109512	0.492552	0.476292
TIGIT	cluster_CD57CD57	2.41939233661609e-16	0.647672	0.749087
B4GALT4	cluster_CD57CD57	3.18145238564782e-32	0.676102	0.839046
ARHGAP31	cluster_CD57CD57	6.21497755971742e-05	0.571228	0.54412
COX17	cluster_CD57CD57	3.5927439205991e-15	0.227762	0.317794
GSK3B	cluster_CD57CD57	0.00156654	0.214216	0.284928
LRRC58	cluster_CD57CD57	0.00708634	0.308582	0.373188
NDUFB4	cluster_CD57CD57	8.38021855181653e-09	0.143184	0.202006
HCLS1	cluster_CD57CD57	1.76913219414895e-13	0.19659	0.275716
PARP9	cluster_CD57CD57	1.09155372403886e-14	0.641783	0.718705
DTX3L	cluster_CD57CD57	0.00256547	0.490009	0.476205
PARP15	cluster_CD57CD57	1.32544906300187e-30	0.745338	0.900022
PARP14	cluster_CD57CD57	1.84891790922205e-07	0.399394	0.485079
SNX4	cluster_CD57CD57	2.67464785047842e-06	0.369679	0.450995
AC092902.5	cluster_CD57CD57	5.11181827766212e-05	0.835043	0.55605
SEC61A1	cluster_CD57CD57	1.58853502851601e-14	0.330306	0.442376
RAB7A	cluster_CD57CD57	0.000293096	0.153653	0.212721
COPG1	cluster_CD57CD57	1.67800390382059e-07	0.342067	0.430724
H1FX	cluster_CD57CD57	8.6455329504483e-10	-0.244649	-0.340019
RPL32P3	cluster_CD57CD57	5.36869661066197e-13	0.445971	0.556353
MBD4	cluster_CD57CD57	3.45398869307855e-11	0.300847	0.40257
PLXND1	cluster_CD57CD57	1.54276958328035e-27	0.919526	0.995137
TOPBP1	cluster_CD57CD57	0.000816713	0.247386	0.322
STAG1	cluster_CD57CD57	0.000234169	0.206595	0.277824
SLC35G2	cluster_CD57CD57	0.0113024	1.35384	0.418872
NCK1	cluster_CD57CD57	1.24334785446112e-05	0.205303	0.279029
ARMC8	cluster_CD57CD57	0.00459619	0.161817	0.221182
MRPS22	cluster_CD57CD57	0.000380627	0.181012	0.246789
COPB2	cluster_CD57CD57	3.10182099131301e-07	0.422889	0.497359
ZBTB38	cluster_CD57CD57	4.86270373424514e-145	0.921736	1.24656
RNF7	cluster_CD57CD57	1.80527676414296e-19	0.201833	0.284367
TFDP2	cluster_CD57CD57	1.6866938138399e-104	0.677204	0.929519
GK5	cluster_CD57CD57	1.0030413285778e-58	1.17705	1.34541
XRN1	cluster_CD57CD57	7.63402736471658e-09	0.246282	0.334443
U2SURP	cluster_CD57CD57	2.61551842965594e-07	0.125388	0.177515
HLTF	cluster_CD57CD57	3.61546518226603e-11	0.70783	0.702189
COMMD2	cluster_CD57CD57	2.67272805727156e-05	0.169226	0.233943
RNF13	cluster_CD57CD57	4.7057619317135e-08	0.408883	0.497524
PFN2	cluster_CD57CD57	0.045438	-0.478931	-0.460749
TSC22D2	cluster_CD57CD57	6.86731924003306e-08	0.258861	0.347031
SERP1	cluster_CD57CD57	9.95249844755756e-90	-0.362609	-0.515054
SELENOT	cluster_CD57CD57	1.56296587474071e-10	0.139299	0.197063
DHX36	cluster_CD57CD57	0.00752199	0.152454	0.209723
SLC33A1	cluster_CD57CD57	0.00278694	0.518876	0.488145
TIPARP	cluster_CD57CD57	0.0022082	-0.128009	-0.17975
LINC02029	cluster_CD57CD57	0.0224801	-1.68704	-0.606842
CCNL1	cluster_CD57CD57	8.50790216395572e-25	-0.15356	-0.219463
MFSD1	cluster_CD57CD57	0.0125301	0.478865	0.455244
PPM1L	cluster_CD57CD57	1.33316549429188e-19	1.3695	0.973288
PDCD10	cluster_CD57CD57	5.17898448519234e-10	0.314304	0.415972
AC074033.1	cluster_CD57CD57	8.26579556388611e-07	-0.374588	-0.465597
MYNN	cluster_CD57CD57	3.19225314622946e-09	0.347362	0.445332
PRKCI	cluster_CD57CD57	0.00753349	0.352973	0.405313
EIF5A2	cluster_CD57CD57	9.83017140369731e-08	0.358016	0.450929
FNDC3B	cluster_CD57CD57	2.87487541982759e-21	0.767384	0.849356
PIK3CA	cluster_CD57CD57	0.000321504	-0.309991	-0.388404
MFN1	cluster_CD57CD57	0.000466845	0.462957	0.480071
NDUFB5	cluster_CD57CD57	0.00677	-0.365313	-0.422873
USP13	cluster_CD57CD57	6.40600133366496e-08	0.670343	0.644089
TTC14	cluster_CD57CD57	0.00118281	0.244773	0.318457
DNAJC19	cluster_CD57CD57	0.000461253	0.199511	0.268945
ATP11B	cluster_CD57CD57	1.3542787781058e-05	0.292286	0.3745
LINC00888	cluster_CD57CD57	1.13823993625305e-09	0.781761	0.703086
KLHL6	cluster_CD57CD57	2.39675754732676e-25	-1.27093	-1.24218
AP2M1	cluster_CD57CD57	2.69033382826965e-12	0.250274	0.34273
ABCF3	cluster_CD57CD57	0.000870461	0.237319	0.309911
PSMD2	cluster_CD57CD57	2.64837706492471e-08	0.226962	0.309577
POLR2H	cluster_CD57CD57	4.26853994692451e-15	0.446181	0.5661
TRA2B	cluster_CD57CD57	2.30527185100418e-10	0.107928	0.154105
DNAJB11	cluster_CD57CD57	4.0871439578527e-07	0.229171	0.309964
RFC4	cluster_CD57CD57	0.000899431	0.344327	0.407155
RPL39L	cluster_CD57CD57	0.000185201	0.768903	0.547942
RTP4	cluster_CD57CD57	2.90586284140349e-17	1.25596	0.933865
BCL6	cluster_CD57CD57	9.34696028228839e-09	0.485952	0.568731
LPP	cluster_CD57CD57	3.26577289278192e-13	0.412575	0.528343
IL1RAP	cluster_CD57CD57	0.000242686	0.616455	0.544452
CCDC50	cluster_CD57CD57	0.000380146	0.376007	0.439884
OPA1	cluster_CD57CD57	1.6155218069031e-06	0.272035	0.357773
ATP13A3	cluster_CD57CD57	6.21866797546192e-07	0.544705	0.568549
LSG1	cluster_CD57CD57	7.37958782355314e-08	0.351424	0.444359
ACAP2	cluster_CD57CD57	3.41492150575599e-57	0.552164	0.750572
PPP1R2	cluster_CD57CD57	2.0826164319123e-49	-0.301771	-0.427093
TFRC	cluster_CD57CD57	0.000893229	-0.323588	-0.395793
PCYT1A	cluster_CD57CD57	2.96591309869863e-09	0.557498	0.612576
UBXN7	cluster_CD57CD57	1.10425734624693e-07	0.295442	0.388103
NRROS	cluster_CD57CD57	1.6822937363211e-18	0.774939	0.822693
SENP5	cluster_CD57CD57	0.0247585	0.213091	0.277521
NCBP2	cluster_CD57CD57	5.67474993231502e-09	0.374205	0.471779
NCBP2-AS2	cluster_CD57CD57	3.02228086803332e-72	0.42481	0.59481
RPL35A	cluster_CD57CD57	4.92805564135954e-258	-0.146331	-0.210959
ZNF721	cluster_CD57CD57	0.00780713	-0.46821	-0.480682
ATP5I	cluster_CD57CD57	3.1144424857005e-72	0.298521	0.424406
PCGF3	cluster_CD57CD57	0.0373314	0.41277	0.417488
DGKQ	cluster_CD57CD57	6.42458023265974e-07	0.638015	0.61285
SPON2	cluster_CD57CD57	7.95893037305078e-251	1.41964	1.90874
TMEM129	cluster_CD57CD57	0.00275998	0.512099	0.484836
TACC3	cluster_CD57CD57	1.39985806535334e-13	-0.586954	-0.695325
LETM1	cluster_CD57CD57	3.03335482240706e-06	0.392018	0.468107
HAUS3	cluster_CD57CD57	0.00202104	-0.130591	-0.182609
MXD4	cluster_CD57CD57	3.43977308842703e-41	0.535239	0.719637
ZFYVE28	cluster_CD57CD57	9.91250846414436e-17	0.597554	0.711728
RNF4	cluster_CD57CD57	2.65178339438792e-22	0.304524	0.420605
SH3BP2	cluster_CD57CD57	9.94130150766519e-13	0.691723	0.722305
ADD1	cluster_CD57CD57	2.93577634870918e-15	0.47125	0.59035
MFSD10	cluster_CD57CD57	6.24874659898294e-37	0.432694	0.589167
HTT	cluster_CD57CD57	1.22246885508992e-17	0.520301	0.643052
LRPAP1	cluster_CD57CD57	1.2480169008762e-05	0.189905	0.260186
TMEM128	cluster_CD57CD57	0.00542411	0.408671	0.435517
ZBTB49	cluster_CD57CD57	2.69882986641344e-09	0.422485	0.516391
NSG1	cluster_CD57CD57	0.00131985	-0.504582	-0.519699
STX18	cluster_CD57CD57	0.025093	0.347957	0.390454
JAKMIP1	cluster_CD57CD57	1.4029700410003e-08	0.780484	0.718351
AC093323.1	cluster_CD57CD57	0.00573557	0.544406	0.480118
MRFAP1L1	cluster_CD57CD57	1.66275654205056e-09	0.306849	0.404663
BLOC1S4	cluster_CD57CD57	0.000403598	0.217447	0.290098
KIAA0232	cluster_CD57CD57	0.000206902	0.393584	0.450241
SH3TC1	cluster_CD57CD57	1.43053150219899e-05	-0.584843	-0.61102
ACOX3	cluster_CD57CD57	7.89362563172277e-19	0.902232	0.886449
WDR1	cluster_CD57CD57	1.92947696268967e-11	0.23228	0.320565
FBXL5	cluster_CD57CD57	1.91081636457829e-17	0.31867	0.432841
CD38	cluster_CD57CD57	2.46034652785275e-09	0.731858	0.696751
FGFBP2	cluster_CD57CD57	0	1.63829	2.32982
LAP3	cluster_CD57CD57	1.06387937432381e-05	0.196388	0.269032
LCORL	cluster_CD57CD57	0.00253457	0.516589	0.480137
SEPSECS-AS1	cluster_CD57CD57	0.00471099	0.771191	0.480674
ANAPC4	cluster_CD57CD57	7.08328834164815e-07	0.593298	0.590008
TBC1D19	cluster_CD57CD57	0.0337809	0.363385	0.395644
DTHD1	cluster_CD57CD57	2.54873327495418e-16	1.02823	0.915024
KLF3	cluster_CD57CD57	2.98157059256165e-84	0.373701	0.530021
RFC1	cluster_CD57CD57	7.29809092855042e-24	0.283525	0.394641
RPL9	cluster_CD57CD57	0	-0.319713	-0.460569
RHOH	cluster_CD57CD57	5.24370783069111e-123	-0.421496	-0.600191
ATP8A1	cluster_CD57CD57	3.01285244052481e-06	0.192077	0.263901
COMMD8	cluster_CD57CD57	2.12374038535558e-10	0.458712	0.554528
ATP10D	cluster_CD57CD57	0.0362988	0.656967	0.483295
TXK	cluster_CD57CD57	9.00332587788436e-12	-0.80481	-0.825837
SLAIN2	cluster_CD57CD57	0.000107137	0.259308	0.336922
FRYL	cluster_CD57CD57	0.0245831	0.26783	0.331268
OCIAD2	cluster_CD57CD57	8.87335748057159e-13	-0.159867	-0.22648
SGCB	cluster_CD57CD57	4.60096641879914e-06	0.736412	0.616992
FIP1L1	cluster_CD57CD57	4.33643331084322e-05	0.171764	0.237091
TMEM165	cluster_CD57CD57	0.000285613	0.330139	0.404251
SRP72	cluster_CD57CD57	0.000590077	0.136707	0.190795
HOPX	cluster_CD57CD57	5.73019146563312e-66	0.684663	0.923132
SPINK2	cluster_CD57CD57	0.00957127	-3.02217	-0.759169
REST	cluster_CD57CD57	2.41218393624826e-14	0.226584	0.315683
POLR2B	cluster_CD57CD57	8.13155063170299e-28	0.447673	0.597264
GRSF1	cluster_CD57CD57	0.000173967	0.169905	0.233416
SLC4A4	cluster_CD57CD57	4.3714797385723e-20	1.17337	1.0036
AREG	cluster_CD57CD57	1.91797159963338e-152	-1.35651	-1.86907
G3BP2	cluster_CD57CD57	8.01025818614587e-101	-0.393718	-0.558837
CCNI	cluster_CD57CD57	3.0375292511868e-54	-0.186429	-0.267132
CNOT6L	cluster_CD57CD57	0.00896787	0.122224	0.170824
RASGEF1B	cluster_CD57CD57	0.00056735	-0.278402	-0.357733
HNRNPD	cluster_CD57CD57	7.74683985542792e-05	0.142863	0.199342
HNRNPDL	cluster_CD57CD57	1.90336586425688e-23	0.127608	0.18276
ENOPH1	cluster_CD57CD57	0.00664739	0.209265	0.275998
SEC31A	cluster_CD57CD57	0.0163182	0.219426	0.286764
COPS4	cluster_CD57CD57	6.13111993871379e-05	0.205631	0.277715
AFF1	cluster_CD57CD57	3.7511154939101e-08	0.490724	0.560538
NUDT9	cluster_CD57CD57	6.43876766016136e-05	0.555981	0.547592
HERC5	cluster_CD57CD57	5.32563656372688e-124	1.11096	1.4671
PYURF	cluster_CD57CD57	5.17226984071204e-17	0.248574	0.34508
NAP1L5	cluster_CD57CD57	3.96614471965396e-05	0.39371	0.460813
RAP1GDS1	cluster_CD57CD57	0.00722242	0.278192	0.344429
METAP1	cluster_CD57CD57	0.000620384	0.349012	0.412345
ADH5	cluster_CD57CD57	5.07872774530011e-10	0.261802	0.353867
DNAJB14	cluster_CD57CD57	3.73070149292419e-17	0.311726	0.424674
H2AFZ	cluster_CD57CD57	1.15958504517954e-14	0.151121	0.215072
PPP3CA	cluster_CD57CD57	1.43842475156549e-25	0.553852	0.708411
SLC39A8	cluster_CD57CD57	0.00143049	-0.283721	-0.360471
NFKB1	cluster_CD57CD57	4.50052551974417e-49	-0.37266	-0.523003
UBE2D3	cluster_CD57CD57	7.02416326328659e-49	-0.178141	-0.255177
TET2	cluster_CD57CD57	0.020436	0.221787	0.288142
INTS12	cluster_CD57CD57	3.84426993070304e-05	0.251548	0.330118
LEF1	cluster_CD57CD57	2.74772298376228e-84	-1.95768	-2.23001
LEF1-AS1	cluster_CD57CD57	1.13557344502727e-05	-2.16623	-0.821435
RPL34	cluster_CD57CD57	0	-0.221998	-0.320135
OSTC	cluster_CD57CD57	4.17906875461258e-06	0.213484	0.289606
MCUB	cluster_CD57CD57	2.62601655613368e-21	-0.242833	-0.340654
LARP7	cluster_CD57CD57	2.19268480922243e-08	0.195272	0.270872
SNHG8	cluster_CD57CD57	6.69985585558718e-200	-0.419251	-0.599977
SEC24D	cluster_CD57CD57	4.45442951457215e-08	0.478874	0.546561
SPRY1	cluster_CD57CD57	7.07660303920585e-37	-1.2036	-1.40538
PGRMC2	cluster_CD57CD57	2.99763884374929e-05	-0.267176	-0.351366
ELF2	cluster_CD57CD57	1.7778318636298e-19	0.258964	0.360803
SETD7	cluster_CD57CD57	1.83502043051957e-13	-1.19589	-1.0223
MAML3	cluster_CD57CD57	1.72903776363233e-06	-1.09371	-0.743702
INPP4B	cluster_CD57CD57	2.72928340660041e-15	-1.04328	-0.988418
PRMT9	cluster_CD57CD57	5.33782927724859e-36	-0.584728	-0.775729
LRBA	cluster_CD57CD57	4.12003592514272e-20	0.393447	0.52416
RPS3A	cluster_CD57CD57	0	-0.252254	-0.36366
LINC02273	cluster_CD57CD57	1.38904542645741e-17	-2.17199	-1.40639
ARFIP1	cluster_CD57CD57	9.00858099984761e-05	0.46786	0.494589
C4orf46	cluster_CD57CD57	0.000673226	0.565567	0.522909
PPID	cluster_CD57CD57	1.39123603082037e-05	0.319977	0.40288
FNIP2	cluster_CD57CD57	6.72207125155312e-05	0.672219	0.57084
RAPGEF2	cluster_CD57CD57	1.96411097383615e-10	0.616616	0.669163
NAF1	cluster_CD57CD57	5.88589645035927e-13	-0.300373	-0.40826
MSMO1	cluster_CD57CD57	2.88249276925064e-12	0.41563	0.525116
DDX60	cluster_CD57CD57	0.00951108	0.631444	0.478592
PALLD	cluster_CD57CD57	1.60375633504219e-28	2.00641	1.27181
CBR4	cluster_CD57CD57	0.00374475	0.60242	0.523962
NEK1	cluster_CD57CD57	3.85382139495714e-19	-0.454537	-0.596477
HMGB2	cluster_CD57CD57	9.56356766304203e-25	0.187272	0.266517
SAP30	cluster_CD57CD57	7.51740004452807e-08	0.648546	0.634205
SPCS3	cluster_CD57CD57	8.14549861683792e-07	0.148574	0.208392
ING2	cluster_CD57CD57	0.0001026	0.333318	0.411512
RWDD4	cluster_CD57CD57	9.69926573170093e-10	0.375734	0.475359
AC099343.3	cluster_CD57CD57	1.11366810098484e-05	0.7038	0.593731
ACSL1	cluster_CD57CD57	0.00557807	0.397097	0.434285
SLC25A4	cluster_CD57CD57	3.88871397748619e-10	0.4989	0.578836
CFAP97	cluster_CD57CD57	0.000989107	0.275427	0.350355
TLR3	cluster_CD57CD57	0.0369333	1.11534	0.393797
AC093909.1	cluster_CD57CD57	0.00902788	0.383058	0.422498
FRG1	cluster_CD57CD57	1.5063219154256e-20	0.299598	0.412581
SDHA	cluster_CD57CD57	4.91817441625822e-16	0.286425	0.391753
CLPTM1L	cluster_CD57CD57	0.000226901	0.543522	0.505472
LPCAT1	cluster_CD57CD57	1.37268058679869e-42	0.9844	1.13932
MRPL36	cluster_CD57CD57	5.34989249474272e-05	0.336389	0.410175
NDUFS6	cluster_CD57CD57	7.82017463093883e-55	0.546762	0.7407
MED10	cluster_CD57CD57	2.21392764454106e-31	0.19824	0.281543
CCT5	cluster_CD57CD57	9.44909316351394e-13	0.332833	0.441951
TRIO	cluster_CD57CD57	0.00401984	1.00871	0.496183
ZNF622	cluster_CD57CD57	4.61189470828051e-09	0.209085	0.288156
RETREG1	cluster_CD57CD57	1.49586046459075e-07	-1.53885	-0.851504
C5orf22	cluster_CD57CD57	1.29995944263798e-15	0.571286	0.675318
GOLPH3	cluster_CD57CD57	0.0228563	0.183157	0.24496
MTMR12	cluster_CD57CD57	1.17635231949702e-06	0.451482	0.518162
ZFR	cluster_CD57CD57	0.0105004	0.136681	0.189319
SUB1	cluster_CD57CD57	2.21378273826332e-28	0.130508	0.187123
TARS	cluster_CD57CD57	0.0105478	0.273689	0.339466
RAD1	cluster_CD57CD57	1.04588268433522e-09	0.439915	0.5353
IL7R	cluster_CD57CD57	1.25240375600238e-301	-1.02043	-1.43635
LMBRD2	cluster_CD57CD57	0.00183225	0.610501	0.495893
SKP2	cluster_CD57CD57	0.0103077	0.411296	0.432744
NIPBL	cluster_CD57CD57	0.00580119	0.124884	0.174451
WDR70	cluster_CD57CD57	3.16818855969595e-08	0.402034	0.492061
FYB1	cluster_CD57CD57	0.0151233	-0.126301	-0.177001
PTGER4	cluster_CD57CD57	1.68967101823476e-33	-0.261736	-0.371496
PRKAA1	cluster_CD57CD57	2.44133271131495e-06	0.25632	0.339937
RPL37	cluster_CD57CD57	0	-0.217305	-0.313347
AC025171.3	cluster_CD57CD57	0.0172565	0.275174	0.340426
ANXA2R	cluster_CD57CD57	2.16824942263045e-18	0.377976	0.515766
CCL28	cluster_CD57CD57	2.30825602337152e-09	0.421279	0.514686
MRPS30	cluster_CD57CD57	0.0312869	0.144755	0.198863
EMB	cluster_CD57CD57	5.16729604449783e-05	0.163432	0.226481
PARP8	cluster_CD57CD57	2.04221721895266e-23	0.247555	0.347528
NDUFS4	cluster_CD57CD57	0.00363995	0.232867	0.30322
ARL15	cluster_CD57CD57	0.000751714	0.59932	0.508906
SNX18	cluster_CD57CD57	0.000146214	0.475124	0.498402
GZMK	cluster_CD57CD57	1.3127097223966e-74	-1.36855	-1.81611
GZMA	cluster_CD57CD57	2.85416097123237e-35	0.505208	0.703257
DHX29	cluster_CD57CD57	2.43509523455185e-24	0.364433	0.496151
SKIV2L2	cluster_CD57CD57	0.0068111	0.23537	0.302989
SLC38A9	cluster_CD57CD57	7.70609253225669e-06	0.679232	0.587111
IL6ST	cluster_CD57CD57	5.14658579142092e-17	-0.38945	-0.519097
PLK2	cluster_CD57CD57	1.13356970894073e-20	-0.668101	-0.826708
KIF2A	cluster_CD57CD57	9.98232041263629e-05	0.177738	0.2445
SREK1IP1	cluster_CD57CD57	5.75011398604773e-13	0.189447	0.266125
CWC27	cluster_CD57CD57	1.3711119782761e-08	0.399323	0.492022
TRAPPC13	cluster_CD57CD57	1.43590691770006e-11	0.654373	0.685738
AC008560.1	cluster_CD57CD57	0.00463392	0.425724	0.441474
SGTB	cluster_CD57CD57	4.46345933141508e-14	-0.447338	-0.575025
ERBIN	cluster_CD57CD57	0.000530936	0.328041	0.399676
MAST4	cluster_CD57CD57	0.0217074	-0.911866	-0.558721
PIK3R1	cluster_CD57CD57	1.47727539503871e-105	0.312813	0.447404
MRPS36	cluster_CD57CD57	0.000777279	0.18404	0.250219
CDK7	cluster_CD57CD57	1.84515918635713e-05	0.27143	0.352945
AK6	cluster_CD57CD57	0.000174686	-0.430231	-0.495213
RAD17	cluster_CD57CD57	0.00828862	0.361755	0.405558
BDP1	cluster_CD57CD57	2.7056227994402e-16	0.311972	0.4257
TNPO1	cluster_CD57CD57	8.90711347454784e-07	0.22813	0.308951
FCHO2	cluster_CD57CD57	3.71795027314273e-09	0.993866	0.739296
BTF3	cluster_CD57CD57	4.32942154515156e-24	-0.0785523	-0.113013
ARHGEF28	cluster_CD57CD57	0.0223978	2.99453	0.376087
ENC1	cluster_CD57CD57	1.62192947696996e-156	0.822541	1.14019
HEXB	cluster_CD57CD57	6.32409184994122e-07	0.427333	0.501954
NSA2	cluster_CD57CD57	2.92064250245651e-05	-0.107347	-0.152224
COL4A3BP	cluster_CD57CD57	1.06206569041244e-09	0.370976	0.470527
POC5	cluster_CD57CD57	9.22169817149432e-10	0.477746	0.566637
IQGAP2	cluster_CD57CD57	7.50661003060974e-43	0.627403	0.820132
F2R	cluster_CD57CD57	1.28144612084984e-164	1.00214	1.35857
AP3B1	cluster_CD57CD57	4.77789490575245e-21	0.393097	0.525608
JMY	cluster_CD57CD57	1.09238405897444e-10	-0.275279	-0.373602
SERINC5	cluster_CD57CD57	5.46220375696857e-37	-1.09876	-1.2626
ZFYVE16	cluster_CD57CD57	0.000406885	0.6732	0.547436
RASGRF2	cluster_CD57CD57	0.00459542	-1.0585	-0.566262
RPS23	cluster_CD57CD57	0	-0.228532	-0.329503
CCNH	cluster_CD57CD57	4.57186557450219e-18	0.171211	0.243627
ARRDC3	cluster_CD57CD57	7.29617362050585e-11	0.408524	0.515744
FAM172A	cluster_CD57CD57	3.63889714507627e-21	0.474807	0.613664
SLF1	cluster_CD57CD57	2.70396863299611e-09	0.33974	0.439563
ARSK	cluster_CD57CD57	0.00023271	0.571077	0.525513
RHOBTB3	cluster_CD57CD57	1.35469987663607e-25	2.72499	1.2818
GLRX	cluster_CD57CD57	1.28814288779028e-23	0.587366	0.74029
ELL2	cluster_CD57CD57	6.11779785062176e-21	-0.261548	-0.365962
ERAP1	cluster_CD57CD57	1.28162969901277e-05	0.536187	0.551838
ERAP2	cluster_CD57CD57	5.36391581964615e-05	0.331732	0.408241
LNPEP	cluster_CD57CD57	9.2465450306274e-37	0.563945	0.742356
RIOK2	cluster_CD57CD57	5.74563192160723e-07	0.303015	0.392626
RGMB	cluster_CD57CD57	3.57361444345981e-06	-1.1405	-0.74507
CHD1	cluster_CD57CD57	1.30906040715308e-34	-0.230477	-0.327717
ST8SIA4	cluster_CD57CD57	7.66526143739662e-33	0.542156	0.712278
SLCO4C1	cluster_CD57CD57	2.37020414031656e-20	1.83456	1.10874
PAM	cluster_CD57CD57	1.93911041230277e-11	0.576861	0.648343
AC010468.1	cluster_CD57CD57	7.5069901358973e-12	-0.332722	-0.443308
CAMK4	cluster_CD57CD57	3.22049162637163e-206	-1.45833	-1.95197
EPB41L4A	cluster_CD57CD57	1.38223427686417e-07	1.31267	0.642653
APC	cluster_CD57CD57	5.14636044918334e-15	0.471429	0.589305
REEP5	cluster_CD57CD57	3.11088306840886e-64	0.362767	0.51218
DCP2	cluster_CD57CD57	6.53476508345081e-05	0.20447	0.278108
ATG12	cluster_CD57CD57	1.41399007177284e-21	0.313399	0.430364
TNFAIP8	cluster_CD57CD57	1.50229077584853e-33	-0.731148	-0.930212
SNX2	cluster_CD57CD57	8.30209548948177e-13	0.24591	0.338284
GRAMD2B	cluster_CD57CD57	0.00292487	0.377906	0.425583
PHAX	cluster_CD57CD57	2.68740035689923e-15	0.325097	0.438075
LMNB1	cluster_CD57CD57	2.85196648213224e-06	0.234928	0.316073
SLC12A2	cluster_CD57CD57	0.000595317	0.489359	0.495851
ISOC1	cluster_CD57CD57	9.44604025231734e-27	0.572678	0.724235
HINT1	cluster_CD57CD57	2.65036145407291e-95	-0.204154	-0.293094
FNIP1	cluster_CD57CD57	4.63785776555655e-10	0.347458	0.451678
AC005593.1	cluster_CD57CD57	0.000701804	0.69296	0.531134
C5orf56	cluster_CD57CD57	1.96601818436122e-24	0.778772	0.903007
IRF1	cluster_CD57CD57	7.63341034951868e-44	0.235208	0.335861
KIF3A	cluster_CD57CD57	9.44153597713791e-06	0.344176	0.425938
UQCRQ	cluster_CD57CD57	7.53301766427726e-46	0.294996	0.416186
AFF4	cluster_CD57CD57	8.99707202421104e-12	0.198138	0.276595
ZCCHC10	cluster_CD57CD57	0.0313949	0.185868	0.248577
TCF7	cluster_CD57CD57	1.71445581537207e-99	-0.903857	-1.21728
UBE2B	cluster_CD57CD57	3.73488014650739e-16	-0.159089	-0.225835
CDKN2AIPNL	cluster_CD57CD57	0.000162239	0.283842	0.360811
JADE2	cluster_CD57CD57	1.19139104867819e-21	0.529187	0.67082
SAR1B	cluster_CD57CD57	3.72304605235403e-07	0.257091	0.343319
CAMLG	cluster_CD57CD57	0.000270767	0.0999757	0.141606
DDX46	cluster_CD57CD57	2.10655170911843e-18	0.311753	0.427073
C5orf24	cluster_CD57CD57	1.5880867970118e-05	0.287017	0.369392
TXNDC15	cluster_CD57CD57	7.54554426940876e-06	0.510005	0.538507
SMAD5	cluster_CD57CD57	2.95893518254818e-34	0.809639	0.962459
HNRNPA0	cluster_CD57CD57	2.69845510227505e-15	-0.112336	-0.160696
FAM13B	cluster_CD57CD57	3.61730434812333e-06	0.261747	0.347831
CDC23	cluster_CD57CD57	0.00774848	0.472529	0.464614
EGR1	cluster_CD57CD57	6.84775541909517e-05	-0.329724	-0.421562
CTNNA1	cluster_CD57CD57	6.80967080314433e-07	1.05819	0.624085
CXXC5	cluster_CD57CD57	2.80512496744338e-06	0.740732	0.646612
NRG2	cluster_CD57CD57	0.0271074	0.510891	0.459562
PURA	cluster_CD57CD57	0.000147515	0.355966	0.426571
CYSTM1	cluster_CD57CD57	0.00112205	-0.581526	-0.558337
PFDN1	cluster_CD57CD57	4.39466172894533e-10	0.201772	0.279866
AC008438.1	cluster_CD57CD57	1.42705628634646e-06	1.17635	0.618552
SRA1	cluster_CD57CD57	6.46545884781078e-07	0.228843	0.310242
SLC35A4	cluster_CD57CD57	0.000259727	0.429578	0.46898
NDUFA2	cluster_CD57CD57	1.19842876512367e-22	0.252588	0.353196
IK	cluster_CD57CD57	8.25433474076705e-10	0.183849	0.256797
HARS	cluster_CD57CD57	1.37453093052498e-06	0.272635	0.358684
HARS2	cluster_CD57CD57	0.0235304	0.300184	0.356691
DIAPH1	cluster_CD57CD57	3.05578581074699e-31	0.562309	0.732104
HDAC3	cluster_CD57CD57	3.92519348658365e-08	0.330273	0.424845
PCDH1	cluster_CD57CD57	7.02802825606626e-09	2.14563	0.890499
NDFIP1	cluster_CD57CD57	1.25214866062529e-44	-0.314841	-0.444101
ARHGAP26	cluster_CD57CD57	0.00872245	0.355594	0.408428
YIPF5	cluster_CD57CD57	2.30046447818576e-26	-0.337718	-0.468978
PPP2R2B	cluster_CD57CD57	2.95706499811098e-65	1.03822	1.26177
JAKMIP2	cluster_CD57CD57	3.2048904486763e-10	0.960206	0.742895
ADRB2	cluster_CD57CD57	1.7764188209161e-77	0.85399	1.12383
GRPEL2	cluster_CD57CD57	0.000748781	0.456507	0.479655
HMGXB3	cluster_CD57CD57	2.31949241058597e-35	0.555197	0.730064
PDGFRB	cluster_CD57CD57	0.000456043	2.75686	0.541852
RPS14	cluster_CD57CD57	1.24283195688104e-152	-0.106531	-0.15362
RBM22	cluster_CD57CD57	2.93548626241007e-15	0.233543	0.324491
TNIP1	cluster_CD57CD57	0.000709892	0.158037	0.218041
ANXA6	cluster_CD57CD57	1.20587260387287e-12	0.383058	0.504567
CCDC69	cluster_CD57CD57	4.14587441947262e-09	0.212464	0.293022
SLC36A1	cluster_CD57CD57	0.0148744	0.572176	0.482207
GALNT10	cluster_CD57CD57	8.18311627763634e-18	0.781776	0.822608
CNOT8	cluster_CD57CD57	2.27811487298461e-06	0.15318	0.214046
MRPL22	cluster_CD57CD57	1.12246557908322e-55	0.364048	0.509898
SGCD	cluster_CD57CD57	2.38237922471019e-09	1.93365	0.800962
HAVCR2	cluster_CD57CD57	8.18925310054446e-05	1.01978	0.561329
ITK	cluster_CD57CD57	3.09585092865112e-07	0.22417	0.305397
CYFIP2	cluster_CD57CD57	6.30836636985942e-49	0.445975	0.614598
UBLCP1	cluster_CD57CD57	1.5264376958246e-22	0.489921	0.631997
PTTG1	cluster_CD57CD57	5.36575131143364e-07	0.310988	0.40209
MAT2B	cluster_CD57CD57	1.33570176728807e-12	0.298681	0.402155
RARS	cluster_CD57CD57	0.00265892	0.23241	0.301959
LCP2	cluster_CD57CD57	2.92738501633737e-23	0.355551	0.48586
NPM1	cluster_CD57CD57	4.14578724399474e-63	-0.157842	-0.226794
STK10	cluster_CD57CD57	9.45522063918635e-38	0.477471	0.645623
DUSP1	cluster_CD57CD57	2.92864361354647e-220	-0.358044	-0.515584
ATP6V0E1	cluster_CD57CD57	1.25963440446532e-27	0.412874	0.558178
CREBRF	cluster_CD57CD57	2.83831741169551e-21	0.299341	0.413378
BNIP1	cluster_CD57CD57	7.46283096086121e-13	0.395648	0.506814
CPEB4	cluster_CD57CD57	1.58368034542696e-08	0.529515	0.589209
SFXN1	cluster_CD57CD57	5.51123587659823e-23	-0.340836	-0.467459
THOC3	cluster_CD57CD57	2.27563900270412e-16	0.559493	0.671489
HIGD2A	cluster_CD57CD57	2.11561366132756e-07	0.103958	0.148045
RNF44	cluster_CD57CD57	3.65941131749022e-10	0.297451	0.395792
UIMC1	cluster_CD57CD57	1.6067960933178e-05	0.249225	0.32953
NSD1	cluster_CD57CD57	4.88164521004282e-12	0.345241	0.45462
PRELID1	cluster_CD57CD57	2.13494889136798e-88	0.617686	0.848653
LMAN2	cluster_CD57CD57	4.04621123470018e-43	0.479691	0.651105
PRR7	cluster_CD57CD57	1.34942086879272e-06	-0.386142	-0.481704
DBN1	cluster_CD57CD57	0.000145214	0.545151	0.532685
TMED9	cluster_CD57CD57	1.49409290786044e-47	0.4555	0.624355
N4BP3	cluster_CD57CD57	1.22556587711297e-16	0.38039	0.505437
NHP2	cluster_CD57CD57	1.01756179294229e-10	0.217559	0.300684
CANX	cluster_CD57CD57	1.19597547806257e-09	0.277503	0.373518
RNF130	cluster_CD57CD57	8.14799985565558e-19	0.545844	0.676423
GFPT2	cluster_CD57CD57	1.52544254055675e-06	0.720929	0.631821
SCGB3A1	cluster_CD57CD57	2.72668370733235e-33	-2.29374	-1.95652
MGAT1	cluster_CD57CD57	1.22959165717356e-168	0.997054	1.3484
RACK1	cluster_CD57CD57	9.96351738705914e-279	-0.226197	-0.325815
TRIM52-AS1	cluster_CD57CD57	0.000544878	0.230165	0.304454
DUSP22	cluster_CD57CD57	1.56914117430315e-06	0.455286	0.520696
SERPINB1	cluster_CD57CD57	2.06184892924889e-09	0.216043	0.29788
SERPINB9	cluster_CD57CD57	1.05214976244093e-05	0.254329	0.337655
SERPINB6	cluster_CD57CD57	2.79921890188884e-13	0.562496	0.657643
NQO2	cluster_CD57CD57	2.51747834582049e-06	0.57611	0.575922
RIPK1	cluster_CD57CD57	0.000427834	0.248385	0.32443
TUBB2A	cluster_CD57CD57	2.52553268553477e-34	-0.513974	-0.697812
PRPF4B	cluster_CD57CD57	2.54712194020288e-45	0.335575	0.471167
SSR1	cluster_CD57CD57	1.87999164140845e-11	0.330913	0.436035
RIOK1	cluster_CD57CD57	9.59996629671123e-06	0.179161	0.24732
TMEM14C	cluster_CD57CD57	0.00020082	-0.477949	-0.5153
TMEM14B	cluster_CD57CD57	2.73071107143346e-06	0.198914	0.272393
SMIM13	cluster_CD57CD57	1.01830476749167e-06	0.34869	0.436253
NEDD9	cluster_CD57CD57	2.45989311108375e-80	0.715458	0.96778
HIVEP1	cluster_CD57CD57	0.0020015	-0.293483	-0.369359
TBC1D7	cluster_CD57CD57	7.33719319780399e-08	0.464726	0.536584
GFOD1	cluster_CD57CD57	3.74721092300527e-20	0.984817	0.941698
MCUR1	cluster_CD57CD57	2.54118790069565e-06	0.431237	0.496489
MYLIP	cluster_CD57CD57	2.69748187125055e-14	0.210801	0.294712
TPMT	cluster_CD57CD57	0.00113787	0.389356	0.432481
DEK	cluster_CD57CD57	3.21373423890931e-29	0.304716	0.425726
SOX4	cluster_CD57CD57	8.65286954218242e-58	-1.92742	-2.38787
GMNN	cluster_CD57CD57	7.7882810813991e-43	0.627403	0.824471
AL160400.1	cluster_CD57CD57	5.50166810827087e-13	0.665052	0.717165
TRIM38	cluster_CD57CD57	2.16302211669075e-05	0.367278	0.443132
HIST1H1C	cluster_CD57CD57	1.27699953808915e-06	-0.202485	-0.282723
HIST1H4C	cluster_CD57CD57	5.24918200746217e-07	-0.102162	-0.14643
HIST1H1E	cluster_CD57CD57	4.03059442910036e-06	0.179822	0.254418
BTN3A2	cluster_CD57CD57	1.41499892739541e-12	0.508984	0.610718
BTN2A2	cluster_CD57CD57	0.000466219	0.700565	0.537903
BTN3A1	cluster_CD57CD57	0.012932	0.232262	0.300065
BTN3A3	cluster_CD57CD57	0.00437973	0.438422	0.456718
BTN2A1	cluster_CD57CD57	2.13692548470399e-24	0.685511	0.810007
HMGN4	cluster_CD57CD57	0.000132355	0.265526	0.343189
ABT1	cluster_CD57CD57	0.000273446	0.152063	0.210444
ZNF322	cluster_CD57CD57	0.00108145	0.846471	0.506885
AL121944.1	cluster_CD57CD57	2.30274072094758e-27	-0.63303	-0.812708
HLA-F	cluster_CD57CD57	6.2560795000912e-32	0.372437	0.513189
HLA-F-AS1	cluster_CD57CD57	0.00435525	0.691336	0.486997
HLA-H	cluster_CD57CD57	3.24364231678734e-24	0.592003	0.753986
HLA-A	cluster_CD57CD57	0	0.319125	0.459782
ZNRD1	cluster_CD57CD57	5.79758107739846e-05	0.211535	0.284814
PPP1R11	cluster_CD57CD57	0.00108636	0.286477	0.356932
TRIM26	cluster_CD57CD57	1.20970730737341e-31	0.472625	0.632549
HLA-L	cluster_CD57CD57	8.83386735274882e-12	0.765485	0.73079
HLA-E	cluster_CD57CD57	0	0.453961	0.652691
ABCF1	cluster_CD57CD57	7.6365556481149e-16	0.237423	0.330495
PPP1R10	cluster_CD57CD57	0.0115109	-0.206218	-0.275321
C6orf136	cluster_CD57CD57	3.7309887071261e-56	0.618151	0.82588
DHX16	cluster_CD57CD57	2.9659113414976e-11	0.544942	0.623244
PPP1R18	cluster_CD57CD57	2.46408409081897e-97	0.797386	1.0749
TUBB	cluster_CD57CD57	6.23698326490631e-15	0.289747	0.400069
IER3	cluster_CD57CD57	5.49702564709178e-12	0.526307	0.646087
AL662844.4	cluster_CD57CD57	1.47361182824331e-05	0.3898	0.46227
HLA-C	cluster_CD57CD57	0	0.611764	0.881435
HLA-B	cluster_CD57CD57	0	0.415002	0.598353
MICA	cluster_CD57CD57	0.0035075	0.520111	0.472919
MICB	cluster_CD57CD57	6.51289600277344e-21	0.670366	0.781482
LTA	cluster_CD57CD57	1.80997480461001e-21	0.568955	0.728593
TNF	cluster_CD57CD57	1.27656544620677e-166	1.27955	1.79516
LTB	cluster_CD57CD57	0	-2.20404	-3.08943
LST1	cluster_CD57CD57	1.08597255418564e-17	-1.31463	-1.15553
NCR3	cluster_CD57CD57	1.00320131921804e-18	0.429578	0.569331
AIF1	cluster_CD57CD57	2.5627978669163e-87	-2.39125	-2.60714
PRRC2A	cluster_CD57CD57	0.0050461	0.249386	0.319314
CSNK2B	cluster_CD57CD57	0.0344901	0.393473	0.415426
CLIC1	cluster_CD57CD57	1.39623792509667e-110	0.473273	0.669758
HSPA1A	cluster_CD57CD57	1.92319490322339e-17	0.821584	0.8857
C6orf48	cluster_CD57CD57	8.32938833396627e-26	-0.334611	-0.462333
EHMT2	cluster_CD57CD57	9.28586722057788e-10	0.436772	0.532655
ATF6B	cluster_CD57CD57	1.31484501269868e-15	0.386518	0.507147
RNF5	cluster_CD57CD57	8.65214747775917e-07	0.491058	0.541777
GPSM3	cluster_CD57CD57	4.38857933391074e-10	-0.139765	-0.198153
HLA-DRB1	cluster_CD57CD57	9.50457080611346e-08	0.264584	0.364824
PSMB8	cluster_CD57CD57	3.81137946745942e-70	0.388417	0.546378
PSMB9	cluster_CD57CD57	2.52331811783967e-15	0.290276	0.399994
TAP1	cluster_CD57CD57	2.09486239641864e-15	0.310981	0.42098
BRD2	cluster_CD57CD57	1.10858258876164e-06	0.104299	0.148562
HLA-DPA1	cluster_CD57CD57	4.12918548468781e-89	0.618148	0.859656
HLA-DPB1	cluster_CD57CD57	9.96756969930477e-88	0.507521	0.713209
RXRB	cluster_CD57CD57	0.0221368	0.387318	0.411646
SLC39A7	cluster_CD57CD57	2.48817720644865e-34	0.822576	0.969012
RPS18	cluster_CD57CD57	0	-0.255811	-0.36886
TAPBP	cluster_CD57CD57	4.13626805386416e-67	0.353342	0.498898
DAXX	cluster_CD57CD57	1.44930759766376e-16	0.589233	0.697585
PHF1	cluster_CD57CD57	0.00607061	-0.108181	-0.152322
CUTA	cluster_CD57CD57	1.42297592885346e-09	-0.157999	-0.222648
BAK1	cluster_CD57CD57	7.0899991026434e-22	0.447067	0.58589
SMIM29	cluster_CD57CD57	1.57944409966898e-17	0.549034	0.670583
NUDT3	cluster_CD57CD57	4.3701695924534e-06	0.322157	0.407093
RPS10	cluster_CD57CD57	3.55730209795634e-05	-0.253928	-0.336035
C6orf106	cluster_CD57CD57	2.58448364639338e-21	0.544878	0.681397
SNRPC	cluster_CD57CD57	3.9644647591268e-19	0.188623	0.266346
UHRF1BP1	cluster_CD57CD57	0.00667818	0.390357	0.422861
TAF11	cluster_CD57CD57	4.52129066957176e-13	0.242719	0.334915
DEF6	cluster_CD57CD57	1.79479588174229e-05	0.207081	0.28108
RPL10A	cluster_CD57CD57	0	-0.228716	-0.329499
SRPK1	cluster_CD57CD57	0.00402107	0.287849	0.355954
MAPK14	cluster_CD57CD57	0.00303933	0.450197	0.457798
STK38	cluster_CD57CD57	0.00560103	0.21451	0.283124
CDKN1A	cluster_CD57CD57	0.0124913	-0.178539	-0.24698
C6orf89	cluster_CD57CD57	1.26150219811722e-25	0.497863	0.650286
ZFAND3	cluster_CD57CD57	9.26528821605858e-20	0.41764	0.548486
LRFN2	cluster_CD57CD57	2.74067614768717e-06	3.07575	0.618217
TFEB	cluster_CD57CD57	1.901448658574e-12	0.765784	0.745963
TAF8	cluster_CD57CD57	3.94222014503011e-09	0.436008	0.525828
MRPS10	cluster_CD57CD57	4.770661149055e-06	0.254727	0.337482
UBR2	cluster_CD57CD57	1.07342562041873e-24	0.452951	0.597975
BICRAL	cluster_CD57CD57	0.0204098	0.506539	0.460815
RPL7L1	cluster_CD57CD57	0.000372322	0.245436	0.321587
C6orf226	cluster_CD57CD57	2.39377192421887e-08	0.25835	0.347242
CNPY3	cluster_CD57CD57	2.64066394993667e-09	0.253733	0.343191
PPP2R5D	cluster_CD57CD57	0.000277252	0.474952	0.491126
KLHDC3	cluster_CD57CD57	2.337452135552e-13	0.553791	0.64855
RRP36	cluster_CD57CD57	3.5067541941942e-05	0.491208	0.520486
MRPL2	cluster_CD57CD57	3.01536888445634e-07	0.316308	0.407799
ZNF318	cluster_CD57CD57	0.0275565	0.474335	0.448986
XPO5	cluster_CD57CD57	0.00572148	0.476592	0.470289
MAD2L1BP	cluster_CD57CD57	0.000122538	0.255549	0.332754
HSP90AB1	cluster_CD57CD57	1.18911987172165e-26	-0.132029	-0.189649
SLC35B2	cluster_CD57CD57	3.98417644280627e-16	0.842562	0.82642
CDC5L	cluster_CD57CD57	4.26819573602501e-11	0.232671	0.320462
AL035701.1	cluster_CD57CD57	2.29517608301903e-06	1.18986	0.594477
ENPP4	cluster_CD57CD57	5.28060682862286e-35	1.22842	1.2064
CD2AP	cluster_CD57CD57	4.50043417728422e-12	-0.437105	-0.555614
TRAM2	cluster_CD57CD57	3.65451972030436e-07	0.969775	0.66254
TMEM14A	cluster_CD57CD57	2.68291653619056e-05	0.598918	0.555386
FBXO9	cluster_CD57CD57	6.39194163086476e-11	0.408688	0.513492
ELOVL5	cluster_CD57CD57	3.72052350447012e-07	-0.221804	-0.303754
GCLC	cluster_CD57CD57	0.00150979	0.559939	0.504268
PTP4A1	cluster_CD57CD57	5.10230309786672e-97	-0.473424	-0.670978
LMBRD1	cluster_CD57CD57	0.018289	0.143285	0.197107
SMAP1	cluster_CD57CD57	6.53314676499199e-06	0.17135	0.237612
KHDC1	cluster_CD57CD57	1.60463696919033e-06	1.08485	0.63505
RPL39P3	cluster_CD57CD57	9.62535191997136e-14	-0.299906	-0.40718
CGAS	cluster_CD57CD57	0.000560565	0.373364	0.430283
MTO1	cluster_CD57CD57	0.00098219	0.336359	0.401446
EEF1A1	cluster_CD57CD57	0	-0.281619	-0.406174
SLC17A5	cluster_CD57CD57	1.21135146994694e-05	0.448062	0.50427
TMEM30A	cluster_CD57CD57	9.85580757046941e-14	0.486154	0.597948
SENP6	cluster_CD57CD57	6.11117540271635e-05	0.232702	0.31092
MYO6	cluster_CD57CD57	4.74810215227232e-84	1.23121	1.46783
HMGN3	cluster_CD57CD57	1.82970561399624e-125	0.607146	0.846909
FAM46A	cluster_CD57CD57	7.30634286906172e-77	0.818059	1.07046
IBTK	cluster_CD57CD57	0.0247983	0.311708	0.367719
CYB5R4	cluster_CD57CD57	4.75222834890372e-14	0.421067	0.537626
NT5E	cluster_CD57CD57	1.14349096586433e-10	-1.58681	-1.03204
SNX14	cluster_CD57CD57	2.61660273909604e-08	0.493643	0.556619
SNHG5	cluster_CD57CD57	3.52840701179644e-92	-0.274152	-0.391988
ZNF292	cluster_CD57CD57	0.00377446	0.119578	0.167688
AKIRIN2	cluster_CD57CD57	1.50548489759335e-39	0.335313	0.468104
RNGTT	cluster_CD57CD57	2.16931909747002e-06	0.343922	0.428401
PNRC1	cluster_CD57CD57	1.98916540780509e-28	0.122619	0.176081
UBE2J1	cluster_CD57CD57	1.05396982206346e-68	0.398381	0.558937
LYRM2	cluster_CD57CD57	0.0080106	0.2225	0.291137
BACH2	cluster_CD57CD57	1.99800685772155e-111	-1.31595	-1.69088
MAP3K7	cluster_CD57CD57	0.00724918	0.343811	0.399408
NDUFAF4	cluster_CD57CD57	3.79355593650174e-06	0.225837	0.305263
PNISR	cluster_CD57CD57	2.54941262532881e-38	0.216071	0.307651
PREP	cluster_CD57CD57	3.32799582119041e-23	0.498886	0.644596
ATG5	cluster_CD57CD57	9.21284817562909e-14	0.241595	0.333563
PRDM1	cluster_CD57CD57	7.38077063615185e-125	0.939676	1.26277
SNX3	cluster_CD57CD57	2.29262216096441e-27	0.325586	0.449933
SESN1	cluster_CD57CD57	4.31631323863534e-06	-0.34706	-0.438988
CD164	cluster_CD57CD57	4.49684775858538e-75	0.450725	0.629681
MICAL1	cluster_CD57CD57	0.00620133	-0.361937	-0.421733
FIG4	cluster_CD57CD57	4.7141315743326e-10	0.846032	0.724481
CDC40	cluster_CD57CD57	6.09484012257587e-81	0.422711	0.593658
TRAF3IP2	cluster_CD57CD57	1.43193342994694e-12	-0.715899	-0.777866
FYN	cluster_CD57CD57	5.36611253231998e-29	0.242081	0.342794
HDAC2	cluster_CD57CD57	1.66828097557805e-10	0.323617	0.425827
TSPYL4	cluster_CD57CD57	5.5912461799887e-08	-0.333319	-0.434255
TSPYL1	cluster_CD57CD57	2.07631512818466e-09	-0.253782	-0.345894
RWDD1	cluster_CD57CD57	1.85048267882212e-25	0.159995	0.228316
AL450405.1	cluster_CD57CD57	2.14423417204243e-10	-0.26412	-0.359756
MAN1A1	cluster_CD57CD57	0.000124633	0.657943	0.554743
HDDC2	cluster_CD57CD57	2.24804460387393e-15	0.457435	0.577945
NCOA7	cluster_CD57CD57	8.82318707791303e-15	0.306843	0.417021
PTPRK	cluster_CD57CD57	0.00111409	-0.933186	-0.615632
L3MBTL3	cluster_CD57CD57	1.80562228278731e-05	0.413526	0.479308
SAMD3	cluster_CD57CD57	1.78874916314808e-32	0.576443	0.749365
MED23	cluster_CD57CD57	1.88923787599596e-05	0.29704	0.380656
STX7	cluster_CD57CD57	5.43146892316308e-09	0.756184	0.675739
VNN2	cluster_CD57CD57	2.04398184805431e-07	0.707419	0.6332
RPS12	cluster_CD57CD57	0	-0.323275	-0.466243
TBPL1	cluster_CD57CD57	1.71333682275333e-30	0.354363	0.488545
SGK1	cluster_CD57CD57	8.34926627501243e-69	-1.19849	-1.52521
MAP3K5	cluster_CD57CD57	0.00742923	0.4609	0.45722
IFNGR1	cluster_CD57CD57	2.67585932360478e-58	0.39734	0.555592
TNFAIP3	cluster_CD57CD57	4.66081393074429e-140	-0.288627	-0.415226
HEBP2	cluster_CD57CD57	5.58785015535843e-11	-0.426714	-0.54427
ABRACL	cluster_CD57CD57	2.19688122160278e-23	-0.405865	-0.548545
CITED2	cluster_CD57CD57	1.60521804858959e-31	-0.254604	-0.362912
PEX3	cluster_CD57CD57	0.0234245	0.408469	0.420417
SF3B5	cluster_CD57CD57	1.29301031756553e-56	0.236574	0.336995
UTRN	cluster_CD57CD57	2.9389026780656e-13	0.279786	0.382555
SHPRH	cluster_CD57CD57	2.78681308294837e-08	0.45146	0.53272
TAB2	cluster_CD57CD57	1.39254374138768e-06	-0.308743	-0.401532
ZC3H12D	cluster_CD57CD57	6.09070732202142e-10	-0.958798	-0.844923
KATNA1	cluster_CD57CD57	0.001618	0.257297	0.329444
LATS1	cluster_CD57CD57	1.08318304743885e-06	0.243404	0.326771
PCMT1	cluster_CD57CD57	7.10219548240734e-20	0.409506	0.541948
ULBP2	cluster_CD57CD57	1.6703617151683e-13	-0.836746	-0.874374
ZBTB2	cluster_CD57CD57	5.41210730368535e-28	0.587719	0.74583
RMND1	cluster_CD57CD57	0.0142132	0.554005	0.466135
ARMT1	cluster_CD57CD57	1.49007894033042e-07	0.665144	0.627185
SYNE1	cluster_CD57CD57	2.24796081693776e-293	1.03586	1.43842
MTRF1L	cluster_CD57CD57	1.44073854736386e-12	0.572326	0.65987
ARID1B	cluster_CD57CD57	2.27854942483716e-21	0.442531	0.580944
TMEM242	cluster_CD57CD57	3.07463976342969e-17	0.337002	0.453686
SNX9	cluster_CD57CD57	7.06263206504263e-214	-1.17513	-1.62027
SYNJ2	cluster_CD57CD57	3.79529931518438e-46	-0.960012	-1.18248
DYNLT1	cluster_CD57CD57	8.93085647205303e-22	0.307576	0.423978
SYTL3	cluster_CD57CD57	1.14184458515086e-134	0.531616	0.75116
EZR	cluster_CD57CD57	2.65037130112098e-86	-0.321535	-0.459785
MRPL18	cluster_CD57CD57	1.55071362137992e-31	0.539136	0.701969
IGF2R	cluster_CD57CD57	1.20292172239116e-23	0.788523	0.889729
LPAL2	cluster_CD57CD57	0.000505598	1.36567	0.486799
MAP3K4	cluster_CD57CD57	4.76360060504947e-07	0.390216	0.476341
AGPAT4	cluster_CD57CD57	2.25721309075047e-36	1.31389	1.25796
QKI	cluster_CD57CD57	2.60713978275136e-11	0.452608	0.553214
SFT2D1	cluster_CD57CD57	6.5931030609532e-07	0.38093	0.466251
MPC1	cluster_CD57CD57	6.96838242060837e-05	0.217644	0.292161
RNASET2	cluster_CD57CD57	5.60523774729062e-29	-0.4068	-0.555772
CCR6	cluster_CD57CD57	1.97102224002188e-05	-0.94401	-0.767239
AFDN	cluster_CD57CD57	0.0423689	0.611899	0.451342
PSMB1	cluster_CD57CD57	3.33087128087041e-43	0.205429	0.29267
TBP	cluster_CD57CD57	1.37182116492485e-13	0.413829	0.528382
PRKAR1B	cluster_CD57CD57	1.83880319890374e-12	-1.06948	-0.933588
GET4	cluster_CD57CD57	3.28469069534491e-10	0.210327	0.291203
ADAP1	cluster_CD57CD57	5.41333257587699e-13	0.876051	0.805181
ZFAND2A	cluster_CD57CD57	4.18798485936405e-62	0.392077	0.549224
PSMG3	cluster_CD57CD57	0.0252509	0.294821	0.354681
MAD1L1	cluster_CD57CD57	1.18135709631366e-10	-0.393798	-0.506722
CHST12	cluster_CD57CD57	5.63689074068503e-201	1.25147	1.65976
CARD11	cluster_CD57CD57	7.81182042354518e-08	0.435267	0.515986
RNF216P1	cluster_CD57CD57	0.000554724	0.190758	0.258416
TNRC18	cluster_CD57CD57	1.64542464800496e-09	0.487142	0.566379
ACTB	cluster_CD57CD57	2.62435934285872e-61	0.164428	0.236953
FSCN1	cluster_CD57CD57	0.000113728	-0.502725	-0.542916
ZNF815P	cluster_CD57CD57	7.95939163437487e-27	-0.664337	-0.835383
CCZ1	cluster_CD57CD57	0.0344597	0.44978	0.429031
AIMP2	cluster_CD57CD57	0.00172881	0.408025	0.443169
EIF2AK1	cluster_CD57CD57	2.8815059198581e-26	0.449545	0.597865
RAC1	cluster_CD57CD57	6.97094095867821e-55	0.309346	0.437389
KDELR2	cluster_CD57CD57	5.12596601415266e-15	0.31596	0.426577
C7orf26	cluster_CD57CD57	8.8561256374939e-07	0.376871	0.459764
C1GALT1	cluster_CD57CD57	2.08833425939644e-18	0.376281	0.502411
NDUFA4	cluster_CD57CD57	3.90726647312086e-06	0.0746671	0.106822
ARL4A	cluster_CD57CD57	1.60268581726515e-25	-0.338106	-0.46951
ANKMY2	cluster_CD57CD57	9.29569466942493e-11	0.892201	0.751676
AC003075.1	cluster_CD57CD57	1.00874406389232e-11	-0.58779	-0.687027
AHR	cluster_CD57CD57	6.63484251817445e-27	-0.603404	-0.777241
CDCA7L	cluster_CD57CD57	0.0464522	-1.06208	-0.515977
FAM126A	cluster_CD57CD57	2.11682701924799e-05	0.52732	0.531196
KLHL7	cluster_CD57CD57	0.00195202	0.322105	0.386182
NUPL2	cluster_CD57CD57	0.000174264	0.323855	0.397945
CCDC126	cluster_CD57CD57	0.000951915	0.602111	0.541222
MPP6	cluster_CD57CD57	0.000772043	0.329878	0.39836
CYCS	cluster_CD57CD57	6.58939214278318e-34	-0.245067	-0.347667
HNRNPA2B1	cluster_CD57CD57	2.47206720413761e-13	0.131496	0.187303
CBX3	cluster_CD57CD57	0.0317626	0.133918	0.185344
SNX10	cluster_CD57CD57	4.04435160165706e-08	0.521275	0.576496
HOTAIRM1	cluster_CD57CD57	4.65352736209063e-24	0.514875	0.664275
TAX1BP1	cluster_CD57CD57	3.11069290629756e-62	0.271497	0.386232
JAZF1	cluster_CD57CD57	2.16302970025271e-85	1.1141	1.38556
LSM5	cluster_CD57CD57	2.36446637797932e-07	-0.231576	-0.315383
KBTBD2	cluster_CD57CD57	2.39675754732676e-25	0.349739	0.47966
NT5C3A	cluster_CD57CD57	6.5055704822482e-36	0.459604	0.620532
RP9	cluster_CD57CD57	2.79717819488524e-47	0.464135	0.637353
SEPT7	cluster_CD57CD57	1.86989204362704e-72	0.274205	0.391106
AOAH	cluster_CD57CD57	3.25638902348212e-32	0.649677	0.822474
GPR141	cluster_CD57CD57	1.35535467684594e-29	2.96402	1.87617
TRGC2	cluster_CD57CD57	2.74288919467475e-10	0.68939	0.707958
TRGC1	cluster_CD57CD57	2.13029246848299e-07	0.693729	0.658969
TRGV10	cluster_CD57CD57	0.000261296	0.300426	0.389278
TRGV9	cluster_CD57CD57	1.30073790018455e-53	1.37688	1.57684
TRGV8	cluster_CD57CD57	1.91709545819905e-17	1.13449	0.998727
TRG-AS1	cluster_CD57CD57	1.53587869204658e-16	0.492098	0.620101
TRGV5	cluster_CD57CD57	0.00147156	0.692791	0.57528
TRGV4	cluster_CD57CD57	4.4580482516945e-12	0.843411	0.798753
TRGV3	cluster_CD57CD57	1.81977523756871e-15	0.809644	0.83547
TRGV2	cluster_CD57CD57	1.14377943811225e-10	0.643529	0.71422
RALA	cluster_CD57CD57	8.53956008308385e-121	-0.775076	-1.06671
LINC00265	cluster_CD57CD57	1.07210373530661e-05	0.681738	0.584851
STK17A	cluster_CD57CD57	2.57013144281479e-56	-0.206632	-0.295832
TMED4	cluster_CD57CD57	7.62261993112109e-10	0.236997	0.324156
AC004854.2	cluster_CD57CD57	0.0239006	-0.528262	-0.501418
MYO1G	cluster_CD57CD57	8.45890634320423e-55	0.476699	0.656762
SNHG15	cluster_CD57CD57	2.86527536827554e-79	-0.359531	-0.511651
CCM2	cluster_CD57CD57	3.10304213265712e-22	-0.425681	-0.570009
UPP1	cluster_CD57CD57	2.97404869052393e-130	0.508637	0.720109
VOPP1	cluster_CD57CD57	0.0233679	0.260313	0.324411
CCT6A	cluster_CD57CD57	5.99628280441272e-17	0.318731	0.432609
GUSB	cluster_CD57CD57	8.82721140988877e-33	0.524888	0.690047
ASL	cluster_CD57CD57	7.65281501204422e-18	0.749658	0.810343
CRCP	cluster_CD57CD57	1.8855471892506e-21	0.502802	0.64176
TPST1	cluster_CD57CD57	1.33141510648671e-16	0.976269	0.851467
AC006001.3	cluster_CD57CD57	9.4490746474727e-14	0.382957	0.498005
KCTD7	cluster_CD57CD57	0.00636852	0.723817	0.486249
TMEM248	cluster_CD57CD57	1.08553154315094e-18	0.400048	0.528533
SBDS	cluster_CD57CD57	1.60771159917474e-22	-0.138267	-0.197868
STAG3L4	cluster_CD57CD57	3.90058866427036e-39	0.558382	0.737719
AUTS2	cluster_CD57CD57	3.08070537875483e-47	0.782514	0.991792
TYW1B	cluster_CD57CD57	0.000513129	0.559337	0.512905
POM121	cluster_CD57CD57	2.93145284881378e-07	0.338917	0.429341
NCF1B	cluster_CD57CD57	3.91385982347626e-09	-1.48671	-0.95755
NSUN5	cluster_CD57CD57	1.09900929383748e-05	0.355831	0.432945
BAZ1B	cluster_CD57CD57	3.26605649484962e-12	0.403505	0.516859
ABHD11	cluster_CD57CD57	0.0416121	0.549018	0.462423
LAT2	cluster_CD57CD57	3.16263628440965e-17	1.34405	1.03265
NCF1	cluster_CD57CD57	3.30774835038683e-12	-1.61308	-1.05651
POM121C	cluster_CD57CD57	1.55487995686593e-07	0.404163	0.488441
RHBDD2	cluster_CD57CD57	7.2565950389065e-67	-0.402157	-0.56587
POR	cluster_CD57CD57	0.00816374	-0.274529	-0.345191
MDH2	cluster_CD57CD57	3.81346636493236e-15	0.184443	0.259568
HSPB1	cluster_CD57CD57	1.93831575345405e-42	-0.53529	-0.728149
GSAP	cluster_CD57CD57	1.05383733813015e-29	1.13809	1.10924
PTPN12	cluster_CD57CD57	1.15487362380458e-57	1.38604	1.48613
RSBN1L	cluster_CD57CD57	1.28194971531774e-13	0.414067	0.529603
SLC25A40	cluster_CD57CD57	6.04304120254668e-09	0.835043	0.693741
DBF4	cluster_CD57CD57	0.000193572	0.112567	0.159176
SRI	cluster_CD57CD57	3.78051108506633e-16	0.301621	0.410971
AKAP9	cluster_CD57CD57	6.42068397017036e-17	0.259351	0.3606
CYP51A1	cluster_CD57CD57	6.23339567888483e-48	0.623653	0.821172
KRIT1	cluster_CD57CD57	0.0265283	0.38773	0.410088
SAMD9	cluster_CD57CD57	0.000103819	0.364525	0.437416
CASD1	cluster_CD57CD57	0.0464886	0.608515	0.452935
PON2	cluster_CD57CD57	7.87747862795495e-06	0.693964	0.588102
SEM1	cluster_CD57CD57	3.65682731069419e-11	0.191419	0.267451
NPTX2	cluster_CD57CD57	0.00433697	1.4794	0.422673
PDAP1	cluster_CD57CD57	0.00087464	0.204209	0.273399
BUD31	cluster_CD57CD57	9.64123526891734e-56	0.275218	0.390348
ATP5J2	cluster_CD57CD57	2.04635961409521e-41	0.361796	0.504077
ZNF655	cluster_CD57CD57	0.000238429	0.224186	0.298496
COPS6	cluster_CD57CD57	2.64519123552789e-11	0.296113	0.39686
LAMTOR4	cluster_CD57CD57	7.01098401813965e-59	0.406704	0.567764
TSC22D4	cluster_CD57CD57	1.02293486338176e-119	0.849341	1.14226
GNB2	cluster_CD57CD57	4.94608790628077e-91	0.546111	0.758482
POP7	cluster_CD57CD57	2.2083445176916e-33	0.626807	0.796779
SRRT	cluster_CD57CD57	1.98617779104936e-94	0.508675	0.722284
ACHE	cluster_CD57CD57	5.02590029321617e-05	-0.62327	-0.646482
MUC12	cluster_CD57CD57	9.33429928620573e-05	0.873143	0.578508
AC105446.1	cluster_CD57CD57	0.000857106	0.759249	0.564553
PLOD3	cluster_CD57CD57	3.85225170495283e-05	0.706662	0.567042
ZNHIT1	cluster_CD57CD57	1.56818977407146e-39	0.433354	0.592618
FIS1	cluster_CD57CD57	2.96168091192651e-08	0.180254	0.250921
PRKRIP1	cluster_CD57CD57	0.00348599	0.204538	0.27174
ALKBH4	cluster_CD57CD57	3.98348871988819e-16	0.658763	0.744681
POLR2J3	cluster_CD57CD57	5.77882041705365e-08	0.407838	0.496863
DNAJC2	cluster_CD57CD57	0.00949498	0.103171	0.14545
PSMC2	cluster_CD57CD57	6.10445690548606e-16	0.23846	0.330847
AC007384.1	cluster_CD57CD57	4.15840034187028e-09	0.394353	0.496792
KMT2E-AS1	cluster_CD57CD57	2.9461647555037e-21	0.464052	0.604465
KMT2E	cluster_CD57CD57	2.35070791134009e-34	0.169645	0.242534
SRPK2	cluster_CD57CD57	1.40098038066675e-66	0.595899	0.80786
ATXN7L1	cluster_CD57CD57	4.494238051249e-07	0.481883	0.550966
CDHR3	cluster_CD57CD57	2.49861861110592e-06	0.734399	0.624708
SYPL1	cluster_CD57CD57	7.83305979570799e-26	-0.444642	-0.597307
CCDC71L	cluster_CD57CD57	0.000150796	0.728936	0.559879
PIK3CG	cluster_CD57CD57	1.79054424649341e-25	0.590622	0.741589
COG5	cluster_CD57CD57	2.99797538038563e-09	0.382917	0.479125
BCAP29	cluster_CD57CD57	2.27846705795493e-11	0.482676	0.582481
CBLL1	cluster_CD57CD57	5.49920757073361e-06	0.188949	0.259527
DNAJB9	cluster_CD57CD57	2.24372703403808e-17	-0.283756	-0.392483
IMMP2L	cluster_CD57CD57	0.0110603	-0.555828	-0.511021
LRRN3	cluster_CD57CD57	1.09021698654602e-11	-2.87037	-1.4075
IFRD1	cluster_CD57CD57	1.39033830538473e-35	-0.292422	-0.414697
BMT2	cluster_CD57CD57	2.98887507168264e-16	0.497066	0.61884
MDFIC	cluster_CD57CD57	2.17672877971496e-09	0.505237	0.585008
CAPZA2	cluster_CD57CD57	1.12365501723193e-08	0.199575	0.275682
ST7	cluster_CD57CD57	1.05258163038657e-07	0.670168	0.627286
LSM8	cluster_CD57CD57	8.43470438014392e-10	0.163619	0.229882
WASL	cluster_CD57CD57	1.73906819062985e-06	0.337117	0.424951
ZNF800	cluster_CD57CD57	1.53270946018693e-20	0.223177	0.313622
ARF5	cluster_CD57CD57	1.30948044593537e-17	0.181329	0.256064
RBM28	cluster_CD57CD57	1.2953093157194e-07	0.55281	0.596807
IMPDH1	cluster_CD57CD57	4.3234192712487e-07	0.463746	0.527907
ATP6V1F	cluster_CD57CD57	5.36583666888764e-38	0.327506	0.457076
TNPO3	cluster_CD57CD57	8.44033127810503e-09	0.385654	0.480639
KLHDC10	cluster_CD57CD57	0.000729004	0.700565	0.537903
LINC-PINT	cluster_CD57CD57	6.65899574602816e-15	0.142271	0.202583
MKLN1	cluster_CD57CD57	1.6235950639883e-13	0.41223	0.526701
CHCHD3	cluster_CD57CD57	0.00098516	0.247652	0.321893
AC008038.1	cluster_CD57CD57	3.67218470831766e-13	-0.478365	-0.59586
EXOC4	cluster_CD57CD57	4.84789983793809e-07	0.337779	0.426713
AKR1B1	cluster_CD57CD57	0.0336636	0.206822	0.269898
CNOT4	cluster_CD57CD57	1.0622722580076e-12	0.31953	0.426586
MTPN	cluster_CD57CD57	2.44809047093256e-22	0.237629	0.333211
CREB3L2	cluster_CD57CD57	6.12235216249756e-17	0.751661	0.804178
ZC3HAV1	cluster_CD57CD57	2.97244633359344e-73	0.45786	0.645988
AC018644.1	cluster_CD57CD57	1.6972427194676e-06	0.714679	0.613298
SLC37A3	cluster_CD57CD57	4.54964493871641e-16	0.279884	0.384036
MKRN1	cluster_CD57CD57	2.11481972631434e-09	0.219233	0.301502
NDUFB2	cluster_CD57CD57	2.89688237396168e-105	0.430184	0.60809
AGK	cluster_CD57CD57	0.00669118	0.314223	0.374926
SSBP1	cluster_CD57CD57	1.81773537226247e-26	0.279081	0.389794
TRBV4-1	cluster_CD57CD57	0.000198175	0.621072	0.768525
TRBV5-1	cluster_CD57CD57	0.00254742	0.431743	0.580213
TRBV6-5	cluster_CD57CD57	1.3419382857681e-06	-0.899155	-0.952218
TRBV6-6	cluster_CD57CD57	0.000119137	-1.41827	-1.14925
TRBV5-5	cluster_CD57CD57	0.00780561	-1.95243	-1.2735
TRBV12-4	cluster_CD57CD57	2.02712719051667e-10	0.769307	0.915521
TRBV18	cluster_CD57CD57	5.49156180468069e-30	1.34424	1.52497
TRBV20-1	cluster_CD57CD57	0.000194671	0.424212	0.574344
TRBV21-1	cluster_CD57CD57	1.69368419308631e-05	-1.15058	-0.980906
TRBV25-1	cluster_CD57CD57	6.76457189935666e-19	1.34686	1.30636
TRBV27	cluster_CD57CD57	0.0145417	-0.553433	-0.627566
TRBV30	cluster_CD57CD57	0.00807994	0.678443	0.783805
GSTK1	cluster_CD57CD57	3.61445733910133e-24	-0.192184	-0.273124
ZYX	cluster_CD57CD57	0.00156772	0.133007	0.185852
TCAF1	cluster_CD57CD57	0.00453521	0.530221	0.487898
PDIA4	cluster_CD57CD57	2.99904320959983e-10	0.631041	0.676872
ZNF767P	cluster_CD57CD57	1.17734262026463e-19	0.68057	0.778082
GIMAP7	cluster_CD57CD57	3.13344390043437e-14	0.294898	0.403455
GIMAP4	cluster_CD57CD57	7.65938202728065e-16	0.549572	0.665457
ATG9B	cluster_CD57CD57	0.00181768	-1.19091	-0.604378
NUB1	cluster_CD57CD57	2.25521646482429e-12	0.28382	0.384768
WDR86	cluster_CD57CD57	2.38882152300772e-10	-0.840577	-0.822012
WDR86-AS1	cluster_CD57CD57	6.1682630431769e-05	-1.1029	-0.692457
RHEB	cluster_CD57CD57	2.06104553928742e-15	0.212837	0.297601
PRKAG2	cluster_CD57CD57	0.000173816	0.370005	0.434069
RBM33	cluster_CD57CD57	9.35521202414549e-05	0.168196	0.23225
DNAJB6	cluster_CD57CD57	2.26305581692406e-161	0.405302	0.578208
ESYT2	cluster_CD57CD57	0.00437476	0.291192	0.358223
WDR60	cluster_CD57CD57	5.42413656379365e-05	0.430496	0.485178
VIPR2	cluster_CD57CD57	9.46575665937044e-60	1.28652	1.44491
SLC25A6	cluster_CD57CD57	7.7777840021489e-38	-0.134716	-0.193377
AKAP17A	cluster_CD57CD57	0.00108187	-0.217384	-0.290011
CD99	cluster_CD57CD57	0	0.611012	0.876419
PRKX	cluster_CD57CD57	4.69412566125426e-15	0.317957	0.43049
TMSB4X	cluster_CD57CD57	1.14542526346741e-106	0.174035	0.250776
RAB9A	cluster_CD57CD57	4.931840437751e-52	0.544393	0.735532
TRAPPC2	cluster_CD57CD57	0.0043049	0.359963	0.415627
PIGA	cluster_CD57CD57	9.00069341502249e-05	-0.337905	-0.418415
CA5B	cluster_CD57CD57	1.93991435392595e-60	0.620056	0.833881
ZRSR2	cluster_CD57CD57	1.04375740604706e-25	0.439056	0.586246
TXLNG	cluster_CD57CD57	0.00473397	-0.185811	-0.251816
RBBP7	cluster_CD57CD57	3.37489048584438e-05	0.17432	0.240541
SCML1	cluster_CD57CD57	1.83119618476297e-47	-1.49639	-1.62437
SH3KBP1	cluster_CD57CD57	3.18080598265131e-47	0.466628	0.640059
PRDX4	cluster_CD57CD57	0.000126404	0.495304	0.510094
SAT1	cluster_CD57CD57	0.00164109	-0.0997207	-0.142416
EIF2S3	cluster_CD57CD57	9.18746634454626e-16	-0.261835	-0.362703
ZFX	cluster_CD57CD57	0.000134693	0.263739	0.340824
PDK3	cluster_CD57CD57	1.46062992578942e-10	0.423347	0.527212
DYNLT3	cluster_CD57CD57	7.7893680408399e-10	-0.31921	-0.422183
ATP6AP2	cluster_CD57CD57	1.31818426023754e-32	0.342684	0.474816
CXorf38	cluster_CD57CD57	1.07543565799995e-17	0.4781	0.60506
MED14	cluster_CD57CD57	0.038897	0.30096	0.357303
CASK	cluster_CD57CD57	0.00182366	-0.669035	-0.589395
KDM6A	cluster_CD57CD57	9.92514011958707e-06	0.222221	0.299955
KRBOX4	cluster_CD57CD57	0.0191158	-0.650098	-0.53057
RP2	cluster_CD57CD57	0.00204493	0.453294	0.466636
RBM10	cluster_CD57CD57	6.80069444218115e-07	0.251209	0.336065
UXT	cluster_CD57CD57	2.39758091388501e-14	-0.124102	-0.177025
PORCN	cluster_CD57CD57	1.35267388483239e-05	0.419106	0.477593
EBP	cluster_CD57CD57	9.76860810161502e-08	0.258788	0.346296
WAS	cluster_CD57CD57	5.42166740161633e-20	0.307838	0.423491
PCSK1N	cluster_CD57CD57	2.69423520248549e-36	-1.97034	-1.85406
PIM2	cluster_CD57CD57	2.59076210589499e-46	-0.489384	-0.673168
WDR45	cluster_CD57CD57	7.34459015550799e-40	0.551985	0.729787
PLP2	cluster_CD57CD57	3.69003823188729e-21	-0.296556	-0.413019
AC233976.1	cluster_CD57CD57	0.00250778	-2.08658	-0.639128
TSPYL2	cluster_CD57CD57	1.70859494820618e-55	-0.281165	-0.402451
HSD17B10	cluster_CD57CD57	0.0275198	0.228396	0.291925
TSR2	cluster_CD57CD57	7.12745362476884e-08	0.229998	0.31269
MAGEH1	cluster_CD57CD57	1.72872788734684e-05	-0.471458	-0.540536
NBDY	cluster_CD57CD57	4.89600561058472e-21	-0.396403	-0.534222
FAAH2	cluster_CD57CD57	1.33487882453219e-14	-2.51235	-1.41102
LINC01278	cluster_CD57CD57	4.88017912200092e-08	0.50962	0.569474
ARHGEF9	cluster_CD57CD57	0.00313676	0.391281	0.43452
MSN	cluster_CD57CD57	1.19914132888804e-06	0.156299	0.218907
EDA	cluster_CD57CD57	0.00490398	-1.97586	-0.636482
DLG3	cluster_CD57CD57	0.0134547	0.542984	0.481172
RPS23P8	cluster_CD57CD57	0.00109131	-0.371316	-0.43474
IL2RG	cluster_CD57CD57	4.95671117178351e-18	0.236264	0.331866
CXCR3	cluster_CD57CD57	7.6092179103731e-107	-0.719613	-1.00217
PIN4	cluster_CD57CD57	0.0035075	0.451142	0.461409
RPS4X	cluster_CD57CD57	4.38677451705894e-258	-0.171493	-0.247253
ATRX	cluster_CD57CD57	0.0277866	0.168316	0.228514
COX7B	cluster_CD57CD57	7.69542453443712e-31	0.213478	0.302892
PGK1	cluster_CD57CD57	3.30655496112104e-25	-0.184214	-0.262403
P2RY10	cluster_CD57CD57	8.21986586006895e-45	-0.756777	-0.976177
ITM2A	cluster_CD57CD57	2.39194605573915e-11	-0.210757	-0.296033
SH3BGRL	cluster_CD57CD57	7.26132087377717e-07	0.235125	0.317112
RPL36A	cluster_CD57CD57	5.36693331358226e-78	-0.3531	-0.500962
ARMCX6	cluster_CD57CD57	3.22613451526995e-08	0.339639	0.434355
BEX1	cluster_CD57CD57	0.00191186	-2.64927	-0.814437
BEX4	cluster_CD57CD57	2.78789459315625e-16	-0.292425	-0.402201
BEX2	cluster_CD57CD57	2.0115866298486e-103	-0.787431	-1.07577
BEX3	cluster_CD57CD57	3.30817529343707e-22	-2.32686	-1.69308
FAM199X	cluster_CD57CD57	1.25876958577688e-14	0.580203	0.678783
CXorf57	cluster_CD57CD57	3.73046759422354e-05	-0.625219	-0.61238
PRPS1	cluster_CD57CD57	0.000784717	-0.180637	-0.246345
TSC22D3	cluster_CD57CD57	1.95156780773073e-27	-0.111912	-0.161152
VSIG1	cluster_CD57CD57	0.027293	-2.22835	-0.563798
ATG4A	cluster_CD57CD57	8.83023086888983e-05	0.581594	0.549415
ACSL4	cluster_CD57CD57	0.014655	0.39321	0.424728
AMMECR1	cluster_CD57CD57	8.30382025099246e-05	0.468383	0.497399
ALG13	cluster_CD57CD57	1.14062903830853e-69	-0.603286	-0.829133
DOCK11	cluster_CD57CD57	8.06351302194978e-12	0.54849	0.635964
LONRF3	cluster_CD57CD57	3.80667121739879e-10	1.01009	0.733171
UBE2A	cluster_CD57CD57	7.52144175296575e-06	0.142874	0.200389
SEPT6	cluster_CD57CD57	3.96901951008097e-42	-0.422681	-0.586766
RPL39	cluster_CD57CD57	0	-0.278243	-0.401199
UPF3B	cluster_CD57CD57	4.6734360728003e-08	0.385744	0.478508
RNF113A	cluster_CD57CD57	1.69779002646699e-06	0.225188	0.305762
NDUFA1	cluster_CD57CD57	5.32188534139819e-25	0.176561	0.250991
LAMP2	cluster_CD57CD57	1.41664329418195e-11	0.693592	0.708956
THOC2	cluster_CD57CD57	3.68207304569809e-06	0.262271	0.346498
SH2D1A	cluster_CD57CD57	2.43921533744815e-13	0.248871	0.344552
XPNPEP2	cluster_CD57CD57	1.27742231873954e-25	1.66323	1.20726
SASH3	cluster_CD57CD57	1.50079221205745e-84	0.637363	0.872183
ELF4	cluster_CD57CD57	0.00893756	0.518525	0.478164
AIFM1	cluster_CD57CD57	2.25513239232382e-06	0.633922	0.587209
RAB33A	cluster_CD57CD57	7.23906397751118e-05	-0.364021	-0.446553
SLC25A14	cluster_CD57CD57	0.0267392	0.475669	0.439562
STK26	cluster_CD57CD57	1.15114451461091e-07	0.399299	0.487753
FHL1	cluster_CD57CD57	5.02766924964045e-07	-1.24796	-0.803398
HTATSF1	cluster_CD57CD57	2.5391491187856e-05	0.22074	0.297347
ARHGEF6	cluster_CD57CD57	2.20620966512262e-08	0.504965	0.570286
RBMX	cluster_CD57CD57	4.60287742439908e-10	-0.156984	-0.221407
CXorf40A	cluster_CD57CD57	2.13157084849822e-18	-0.764639	-0.865802
TMEM185A	cluster_CD57CD57	0.000332548	0.485183	0.50203
BCAP31	cluster_CD57CD57	5.04314670143797e-24	0.370625	0.502202
IDH3G	cluster_CD57CD57	5.15470560221391e-09	0.318544	0.415859
SSR4	cluster_CD57CD57	3.7626058214946e-29	0.159305	0.227513
PDZD4	cluster_CD57CD57	1.02583885056679e-23	1.33582	1.0646
MECP2	cluster_CD57CD57	1.48672694562326e-05	0.182934	0.251591
FLNA	cluster_CD57CD57	4.46723871496711e-121	0.504279	0.71231
RPL10	cluster_CD57CD57	0	-0.153512	-0.221405
ATP6AP1	cluster_CD57CD57	2.26749227169909e-40	0.650717	0.834213
LAGE3	cluster_CD57CD57	0.0139652	0.337741	0.392596
SLC10A3	cluster_CD57CD57	3.39163999051521e-14	0.437192	0.554834
G6PD	cluster_CD57CD57	5.50832352991093e-13	0.56851	0.657517
GAB3	cluster_CD57CD57	2.5041150683451e-38	1.17204	1.21247
FUNDC2	cluster_CD57CD57	0.0393502	0.13302	0.183736
BRCC3	cluster_CD57CD57	1.07792742065838e-07	0.512959	0.567872
VBP1	cluster_CD57CD57	3.21790433460702e-23	0.520269	0.661404
ERICH1	cluster_CD57CD57	2.44133271131495e-06	0.202256	0.276681
MYOM2	cluster_CD57CD57	1.46745240172847e-07	1.73875	0.749966
MCPH1	cluster_CD57CD57	0.00167464	0.21012	0.279404
AGPAT5	cluster_CD57CD57	1.24332153126544e-61	-1.17551	-1.43625
ERI1	cluster_CD57CD57	0.00906961	0.49706	0.461045
TNKS	cluster_CD57CD57	2.80095750599848e-06	0.289922	0.37471
MTMR9	cluster_CD57CD57	5.67493267847646e-10	0.442949	0.535047
FDFT1	cluster_CD57CD57	1.94696656768201e-09	0.214735	0.295481
AC068587.6	cluster_CD57CD57	1.6621173790044e-16	0.755938	0.797683
VPS37A	cluster_CD57CD57	2.36510625514631e-11	0.581262	0.642346
PCM1	cluster_CD57CD57	0.00269902	0.148461	0.205422
ASAH1	cluster_CD57CD57	2.13477607564048e-24	0.451807	0.596992
INTS10	cluster_CD57CD57	1.32495758192027e-06	0.233035	0.313678
ATP6V1B2	cluster_CD57CD57	2.90692688362652e-16	0.464764	0.589263
DOK2	cluster_CD57CD57	9.80222397292663e-133	0.513969	0.725874
REEP4	cluster_CD57CD57	9.32230943589276e-11	0.587829	0.64609
PPP3CC	cluster_CD57CD57	1.31270063514538e-214	0.666273	0.938117
SORBS3	cluster_CD57CD57	4.84784736320859e-17	-0.727708	-0.838469
PDLIM2	cluster_CD57CD57	6.62147586952184e-09	0.384057	0.479316
TNFRSF10D	cluster_CD57CD57	0.00096037	-1.92356	-0.660349
TNFRSF10A	cluster_CD57CD57	3.04649136974658e-19	-0.957951	-1.00076
CHMP7	cluster_CD57CD57	6.86678018499046e-46	-1.28871	-1.45431
R3HCC1	cluster_CD57CD57	9.38997876159312e-24	0.394555	0.529366
DOCK5	cluster_CD57CD57	2.70989843327351e-17	1.69901	0.965644
KCTD9	cluster_CD57CD57	0.00299845	0.320015	0.384019
PPP2R2A	cluster_CD57CD57	5.471518708985e-05	0.218728	0.293999
BNIP3L	cluster_CD57CD57	5.90688843604582e-09	0.165914	0.232648
TRIM35	cluster_CD57CD57	0.00650259	-0.586675	-0.533147
PTK2B	cluster_CD57CD57	3.57902885456515e-07	0.307457	0.398861
EPHX2	cluster_CD57CD57	9.77781557598359e-16	-1.53132	-1.14518
FZD3	cluster_CD57CD57	1.15945724580149e-06	0.470249	0.529165
EXTL3	cluster_CD57CD57	0.00163682	0.595679	0.507499
KIF13B	cluster_CD57CD57	1.41957555407597e-33	0.619858	0.79307
DUSP4	cluster_CD57CD57	1.75240906320026e-75	-0.646748	-0.908244
SARAF	cluster_CD57CD57	5.68055554440521e-197	-0.288835	-0.415304
AC044849.2	cluster_CD57CD57	0.0267167	-0.34388	-0.400022
LEPROTL1	cluster_CD57CD57	1.14324577008519e-282	-0.495406	-0.70927
AC026979.3	cluster_CD57CD57	8.80144642281654e-17	-0.204896	-0.289288
GSR	cluster_CD57CD57	2.55457404273518e-06	0.536441	0.567956
UBXN8	cluster_CD57CD57	0.000173488	0.794221	0.569568
FUT10	cluster_CD57CD57	0.00111728	1.04722	0.504265
BRF2	cluster_CD57CD57	0.0149378	0.276225	0.339181
EIF4EBP1	cluster_CD57CD57	2.67530543814502e-31	0.557213	0.729632
LSM1	cluster_CD57CD57	1.00303076511748e-40	0.401715	0.553109
BAG4	cluster_CD57CD57	1.26312179867709e-06	0.312278	0.400475
DDHD2	cluster_CD57CD57	5.07647146158571e-09	0.383917	0.478943
NSD3	cluster_CD57CD57	1.0227286478504e-62	0.352113	0.496216
TACC1	cluster_CD57CD57	6.81071384832289e-11	0.222554	0.307666
PLEKHA2	cluster_CD57CD57	0.00247419	0.169773	0.232437
GOLGA7	cluster_CD57CD57	1.61132902620909e-09	0.189898	0.264243
POLB	cluster_CD57CD57	1.48196188630901e-07	0.215133	0.294396
VDAC3	cluster_CD57CD57	2.1172128707104e-33	0.425044	0.576884
THAP1	cluster_CD57CD57	0.00198971	0.269931	0.341924
HOOK3	cluster_CD57CD57	0.00296035	0.218897	0.289034
SPIDR	cluster_CD57CD57	0.011493	0.330205	0.384126
CEBPD	cluster_CD57CD57	6.47098076061867e-18	0.958221	0.958085
RB1CC1	cluster_CD57CD57	0.000492167	0.128034	0.179856
ATP6V1H	cluster_CD57CD57	1.05595232194048e-10	0.252537	0.343883
TCEA1	cluster_CD57CD57	5.10523799488829e-20	0.248115	0.346678
LYPLA1	cluster_CD57CD57	1.51587773455334e-22	0.466845	0.608682
LYN	cluster_CD57CD57	2.08688309950288e-114	1.66024	1.94378
RPS20	cluster_CD57CD57	2.79364845163853e-71	-0.173689	-0.249488
IMPAD1	cluster_CD57CD57	0.000998547	0.424399	0.465383
UBXN2B	cluster_CD57CD57	0.0354149	0.451594	0.429896
NSMAF	cluster_CD57CD57	1.30602274848409e-07	0.362019	0.450861
TOX	cluster_CD57CD57	0.000161646	0.359565	0.433828
RAB2A	cluster_CD57CD57	2.0064869542144e-110	0.362548	0.515497
CHD7	cluster_CD57CD57	0.0119272	-0.198654	-0.26576
GGH	cluster_CD57CD57	1.85766926771203e-06	1.02994	0.615937
ARMC1	cluster_CD57CD57	0.000158867	0.378207	0.443531
MTFR1	cluster_CD57CD57	0.00135823	0.633177	0.525321
PDE7A	cluster_CD57CD57	0.00126243	0.399215	0.44678
MYBL1	cluster_CD57CD57	1.45691210663618e-11	0.55985	0.642407
VCPIP1	cluster_CD57CD57	3.32495962864584e-08	0.321931	0.418388
SNHG6	cluster_CD57CD57	0.0465868	-0.0493666	-0.0708081
COPS5	cluster_CD57CD57	2.77049923026082e-10	0.268964	0.363143
ARFGEF1	cluster_CD57CD57	0.000406595	0.312378	0.385973
TRAM1	cluster_CD57CD57	1.47324105458983e-08	0.152048	0.213916
MSC	cluster_CD57CD57	0.0363608	0.450631	0.445915
TERF1	cluster_CD57CD57	2.32601721868007e-75	0.708901	0.950633
RPL7	cluster_CD57CD57	7.56870929132622e-62	-0.160345	-0.230308
RDH10	cluster_CD57CD57	2.95722552436903e-06	0.876201	0.625819
STAU2	cluster_CD57CD57	0.044886	0.48058	0.440215
ELOC	cluster_CD57CD57	1.11500571305537e-27	0.207775	0.294168
TMEM70	cluster_CD57CD57	2.81102376418919e-09	0.257072	0.347208
LY96	cluster_CD57CD57	2.63397694979409e-06	-1.92707	-0.809204
PEX2	cluster_CD57CD57	0.0220428	0.258295	0.321644
IL7	cluster_CD57CD57	1.02824389059801e-11	2.5042	0.787449
ZBTB10	cluster_CD57CD57	1.45980014697649e-10	-0.349527	-0.462635
PAG1	cluster_CD57CD57	8.95540001528228e-54	-0.870332	-1.11666
ZFAND1	cluster_CD57CD57	1.56414948448046e-12	-0.432851	-0.552283
C8orf59	cluster_CD57CD57	0.000120196	0.140951	0.196826
CPNE3	cluster_CD57CD57	0.0108409	0.234837	0.301258
RIPK2	cluster_CD57CD57	2.5839273316052e-28	0.484398	0.641852
NBN	cluster_CD57CD57	2.25965492445758e-15	0.459834	0.580786
TMEM64	cluster_CD57CD57	0.00117581	0.621469	0.509617
PDP1	cluster_CD57CD57	5.9704549397294e-19	-0.566609	-0.712143
GEM	cluster_CD57CD57	6.71330121640831e-29	-2.01084	-1.90333
VIRMA	cluster_CD57CD57	6.3659105385311e-05	0.225826	0.301754
NDUFAF6	cluster_CD57CD57	0.016417	0.209128	0.273844
CPQ	cluster_CD57CD57	3.65392105558269e-13	0.467444	0.57632
RPL30	cluster_CD57CD57	0	-0.170781	-0.246293
POP1	cluster_CD57CD57	0.000687979	0.893539	0.528012
OSR2	cluster_CD57CD57	0.0233143	1.20542	0.392049
VPS13B	cluster_CD57CD57	0.00011089	0.36454	0.439645
COX6C	cluster_CD57CD57	1.95561717518027e-54	0.20375	0.291336
POLR2K	cluster_CD57CD57	0.00316198	0.155155	0.213496
SPAG1	cluster_CD57CD57	0.000603693	0.608355	0.52973
PABPC1	cluster_CD57CD57	0	-0.736024	-1.05845
YWHAZ	cluster_CD57CD57	0.0248924	-0.0578533	-0.0828363
NCALD	cluster_CD57CD57	1.68343382146983e-09	0.628474	0.654386
UBR5	cluster_CD57CD57	0.00854422	0.180097	0.243029
DCAF13	cluster_CD57CD57	9.29659561441772e-08	0.297064	0.387701
OXR1	cluster_CD57CD57	1.34227142007068e-05	0.354138	0.432079
EIF3E	cluster_CD57CD57	1.45460233238274e-156	-0.439757	-0.62593
EMC2	cluster_CD57CD57	0.0193866	0.408576	0.428315
ENY2	cluster_CD57CD57	3.5357541487319e-07	0.144879	0.203686
EIF3H	cluster_CD57CD57	1.31466727173157e-61	-0.212221	-0.303454
RAD21	cluster_CD57CD57	2.55998330072581e-11	0.176854	0.248546
SAMD12	cluster_CD57CD57	0.027125	-1.35521	-0.557376
MRPL13	cluster_CD57CD57	2.24432345210514e-09	0.278307	0.372142
AC016405.3	cluster_CD57CD57	8.16181465202137e-12	-0.901066	-0.896312
DERL1	cluster_CD57CD57	7.7481953693906e-65	0.403959	0.565695
C8orf76	cluster_CD57CD57	1.15946171611223e-31	0.575814	0.741014
ZHX1	cluster_CD57CD57	4.900244149857e-17	0.496953	0.623779
ATAD2	cluster_CD57CD57	3.61597446443569e-08	-0.360221	-0.461407
FBXO32	cluster_CD57CD57	1.0743771673087e-15	0.329839	0.445673
FAM91A1	cluster_CD57CD57	7.47945526247082e-09	0.427102	0.518308
NDUFB9	cluster_CD57CD57	7.7494800811899e-09	0.121284	0.172221
MTSS1	cluster_CD57CD57	5.38210046805917e-112	1.19699	1.4906
WASHC5	cluster_CD57CD57	2.2335583127275e-20	0.646206	0.761943
NSMCE2	cluster_CD57CD57	0.00796531	0.330616	0.390962
MYC	cluster_CD57CD57	5.80395248583843e-92	-1.70612	-2.09467
PVT1	cluster_CD57CD57	2.34831910066084e-19	-1.68868	-1.29341
FAM49B	cluster_CD57CD57	1.0713159854731e-13	0.218651	0.304472
ASAP1	cluster_CD57CD57	0.0117968	-0.583235	-0.522011
EFR3A	cluster_CD57CD57	0.0407923	0.243851	0.306116
SLA	cluster_CD57CD57	5.62592915774923e-11	0.242103	0.333205
CHRAC1	cluster_CD57CD57	0.041338	0.135802	0.187888
DENND3	cluster_CD57CD57	6.48314732989249e-31	0.770831	0.916925
AC040970.1	cluster_CD57CD57	0.000631114	0.998368	0.510739
LY6E	cluster_CD57CD57	1.87554509079363e-148	0.442792	0.63124
TOP1MT	cluster_CD57CD57	0.00338081	-0.655048	-0.543944
[truncated: 2,214 more rows]
