# Supplementary material for: Interconnected lineage trajectories link conventional and natural killer (NK)-like exhausted CD8+ T cells beneficial in type 1 diabetes
Source: Commun Biol. 2024 Jun 27;7:773. doi: 10.1038/s42003-024-06456-3 (PMC11211332; doi:10.1038/s42003-024-06456-3)
Supplement: Supplementary file 9 — Supplementary Data 7 [file 42003_2024_6456_MOESM9_ESM.xlsx]

## Sheet: CyTOF panels
CyTOF panel used to identify and phenotype antigen-specific CD8 T cells from PBMC.							Tetramer cocktail - HLA-A2
Label	Target	Clone	Vendor	Cocktail	Titer		HLA	Antigen-VIRUS	168	169	174
89Y	CD45	HI30	FDM	Surface	0.2		HLA-A2	CMV (NLVPMVATV)	X	X
141Pr	CD45RO*	UCHL1	BD Biosciences	Surface	0.5		HLA-A2	EBV (CLGGLLTMV)	X	X
142Nd	CD57	HCD57	FDM	Surface	0.1		HLA	Antigen-INSULIN	168	169	174
143Nd	CD45RA	HI100	FDM	Surface	0.2		HLA-A2	InsB (HLVEALYLV)		X	X
144Nd	CD38	HIT2	FDM	Surface	0.5		HLA	Antigen-ISLET	168	169	174
145Nd	CD8*	RPA-T8	Biolegend	Surface	0.2		HLA-A2	PPI (ALWGPDPAAA)	X		X
146Nd	CD4*	RPA-T4	Biolegend	Surface	1		HLA-A2	GAD (VMNILLQYVV)	X		X
147Sm	KLRG1*	14C2A07	Biolegend	Surface	0.1		HLA-A2	IGRP (VLFGLGFAI)	X		X
148Nd	CD14	RMO52	FDM	Surface	0.5		HLA-A2	IAPP (KLQVFLIVL)	X		X
149Sm	CD127	A019D5	FDM	Surface	0.5
151Eu	Helios*	22F6	Biolegend	Intracellular	0.1
152Sm	CD160*	BY55	Biolegend	Surface	0.5
153Eu	Tim3	F38-2E2	FDM	Surface	0.2		Tetramer cocktail - HLA-A1 and -B8
154Sm	CD3	UCHT1	FDM	Surface	0.2		HLA	Antigen-VIRUS	168	169	174
155Gd	TIGIT*	MBSA43	BD Biosciences	Surface	0.5		HLA-A1	CMV (NLVPMVATV)	X	X
156Gd	CD25	M-A251	in-house	Surface	0.5		HLA-B8	CMV (ELRRKMMYM)	X	X
158Gd	CD27	L128	FDM	Surface	0.5		HLA-B8	EBV (FLRGRAYGL)	X	X
159Tb	CD161	HP-3G10	FDM	Surface	0.05		HLA	Antigen-INSULIN	168	169	174
160Gd	T-bet	D6N8B	FDM	Intracellular	0.5		HLA-A1	InsB (GSHLVEALY)		X	X
162Dy	Eomes*	WD1928	BD Biosciences	Intracellular	0.1		HLA	Antigen-ISLET	168	169	174
163Dy	CXCR3	G025H7	FDM	Surface	0.2		HLA-B8	PPI (ALWMRLLPL)	X		X
164Dy	CD95	DX2	FDM	Surface	0.2
165Ho	CD19	HIB19	FDM	Surface	0.25
166Er	NKG2D	ON72	FDM	Surface	0.5
167Er	CCR7	G043H7	FDM	Surface	0.5
168Er	Tetramer	--	--	Tetramer
169Tm	Tetramer	--	--	Tetramer
170Er	CD122	Tu27	FDM	Surface	0.5
171Yb	Grzm B	GB11	FDM	Intracellular	0.2
173Yb	2B4*	C1.7	Biolegend	Surface	2
174Yb	Tetramer	--	--	Tetramer	0.1
175Lu	PD1	EH12.2H7	FDM	Surface	0.5
176Yb	CD56	NCAM16.2	FDM	Surface	0.2
* Unlabeled purified antibodies were conjugated to metal isotopes using Maxpar X8 Antibody Labeling Kits (Standard BioTools) as per manufacturer instructions. Tmr staining is described in methods.

## Sheet: ATAC-seq sort panel
Flow cytometry panel used to sort CD57+ Tex and CD57- (PD-1+) Tex populations from PBMC for bulk ATAC-sequencing.
Label	Target	Clone	Vendor	Titer
APC-Cy7	CD56	HCD56	Biolegend	2
APC-Cy7	CD19	SJ25C1	BD Biosciences	0.5
APC-Cy7	CD14	M5E2	Biolegend	0.2
BV605	CD3	OKT3	Biolegend	2
Ax700	CD8	SK1	Biolegend	1
BV650	CD45RA	HI100	BD Biosciences	1
PE-Cy7	CCR7	2-L1-A	BD Biosciences	2
APC	TIGIT	MBSA43	Invitrogen	4
PE-Dazzle594	KLRG1	SA231A2	Biolegend	1
BV421	CD57	NK-1	BD Biosciences	0.3

## Sheet: scRNA-seq sort panel
Flow cytometry panel used to sort non-naïve (not CD45RA+CCR7+) CD8 T cells from PBMC for single-cell RNA-sequencing.				i
Label	Target	Clone	Vendor	CatNo.	Titer
BV711	CD16	3G8	Biolegend	302043	1
APC-Vio770	CD57	REA769	Miltenyi	130-111-813	0.3
BV510	CD27	L128	BD Biosciences	563092	0.5
PerCP-Cy5.5	KIR3DL1	DX9	Biolegend	312717	2
PerCP-Cy5.5	KIR2DL2/3	DX27	Biolegend	312613	2
PerCP-Cy5.5	KIR2DL1	HP-MA4	Biolegend	339513	2
BV605	CD3	UCHT1	Biolegend	300459	2
Alexa700	CD8	SK1	Biolegend	344723	1
BUV395	CD2	RPA-2.10	BD Biosciences	563819	0.5
PE-CF594	PD1	EH12.1	BD Biosciences	565024	4
PE-Cy7	KLRG1	N/A	Miltenyi	130-120-427	1
APC	TIGIT	MBSA43	Invitrogen	17-9500-42	0.5
BV421	CD45RA	HI100	BD Biosciences	562885	0.2
PE	CCR7	3D12	BD Biosciences	561008	0
