# Supplementary material for: Interconnected lineage trajectories link conventional and natural killer (NK)-like exhausted CD8+ T cells beneficial in type 1 diabetes
Source: Commun Biol. 2024 Jun 27;7:773. doi: 10.1038/s42003-024-06456-3 (PMC11211332; doi:10.1038/s42003-024-06456-3)
Supplement: Supplementary file 10 — Supplementary Data 8 [file 42003_2024_6456_MOESM10_ESM.xlsx]

## Sheet: Fig_1
Figure 1A		1B																										1C	top
NA			Baseline_DN Non-naive	Baseline_DN Non-naive	Visit30_DN Non-naive	Baseline_DN Non-naive	Visit30_DN Non-naive	Baseline_DN Non-naive	Visit30_DN Non-naive	Baseline_CD57- DP	Visit30_CD57- DP	Visit30_CD57+ DP	Baseline_CD57+ DP	Visit30_CD57- DP	Baseline_CD57- DP	Visit30_CD57+ DP	Baseline_CD57+ DP	Visit30_DN Non-naive	Baseline_CD57- DP	Baseline_CD57+ DP	Visit30_CD57- DP	Visit30_CD57+ DP	Visit30_CD57+ DP	Baseline_CD57+ DP	Baseline_CD57- DP	Visit30_CD57- DP			seqnames	start	end	width	strand	Conc	Conc_CD57_pos_DP	Conc_DN_non_naive	Fold	p.value	FDR	peak	feature	feature.ranges.start	feature.ranges.end	feature.ranges.width	feature.strand	distance	insideFeature	distanceToSite	gene_name
		1	0	8.466	7.531	6.875	7.244	0	0	7.609	7.32	6.012	7.777	0	0	0	0	0	0	0	0	0	7.823	7.738	8.007	8.783		1	chr8	27896589	27898589	2001	*	7.56895	5.29706	8.41128	-2.87054	2.92302e-16	1.12952e-12	21203	ENSG00000253615	27903566	27903715	150	+	4976	upstream	4976	RP11-597M17.2
		2	1.683	6.914	5.594	4.588	4.99	5.061	4.91	1.951	5.181	1.179	1.155	5.006	4.6	4.098	4.842	2.05	0	1.28	0	2.613	1.216	3.457	4.655	4.841		2	chr1	202196781	202198781	2001	*	8.65651	9.56521	5.62903	4.17249	3.03663e-16	1.12952e-12	1833	ENSG00000133067	202193901	202319781	125881	+	0	inside	2879	LGR6
		3	0	6.258	5.594	0	0	5.669	5.478	0	0	0	0	4.807	6.207	6.213	5.579	0	0	0	0	0	5.916	5.713	5.833	7.084		3	chrX	8986837	8988837	2001	*	7.58575	4.95465	8.46434	-3.26485	8.49437e-16	2.00916e-12	22931	ENSG00000225271	8980425	8982505	2081	-	4331	upstream	4331	RP11-66N5.2
		4	0	6.403	6.607	0	0	4.917	5.052	0	0	0	0	4.86	5.27	3.513	5.731	0	0	0	0	0	5.464	6.094	5.931	7.053		4	chr19	10515127	10517127	2001	*	7.83354	8.70685	5.26128	3.68091	1.21715e-15	2.21278e-12	10678	ENSG00000180739	10512742	10517931	5190	-	0	inside	803	S1PR5
		5	0	7.597	7.654	0	0	6.284	6.794	0	0	0	0	5.637	5.895	6.049	6.462	0	0	0	0	0	6.123	6.779	6.915	7.962		5	chr20	20215248	20217248	2001	*	7.89429	8.81045	4.74752	4.29606	1.37931e-15	2.32848e-12	13667	ENSG00000225417	20214299	20215262	964	-	0	overlapStart	0	RP5-1178H5.2
		6	0	2.213	1.866	0	2.705	7	7.202	1.951	2.503	1.764	1.74	6.807	6.77	6.919	7.018	2.858	2.321	1.28	1.302	2.291	0.216	0	0	1.519		6	chr11	36425618	36427618	2001	*	7.12295	7.95308	4.9526	3.23488	3.80121e-15	4.27799e-12	3655	ENSG00000255060	36425447	36426122	676	-	0	overlapStart	0	RP11-219O3.2
		7	2.005	0.213	2.451	5.301	5.814	7.018	6.807	3.536	3.988	4.879	5.91	7.242	6.407	7.391	6.391	3.22	2.543	0.695	2.039	2.613	0	3.457	1.992	0		7	chr3	133490173	133492173	2001	*	7.78593	5.54371	8.6248	-2.83799	4.45268e-15	4.36962e-12	15865	ENSG00000214301	133490824	133491505	682	+	0	includeFeature	0	RP11-91K8.4
		8	0	0	0	7.248	7.356	7.145	7.462	7.16	7.268	6.201	6.155	5.807	6.095	4.361	5.444	0	0	0	0	0	0	0	0	0		8	chr6	152635409	152637409	2001	*	8.90147	9.7364	6.69207	3.28267	2.89868e-14	1.39811e-11	19597	ENSG00000131018	152121684	152637801	516118	-	0	inside	391	SYNE1
		9	0	0	0	7.972	8.248	6.927	7.66	7.984	7.839	7.109	7.709	6.82	6.632	6.439	6.994	0	0	0	0	0	0	0	1.407	0		9	chr14	24633363	24635363	2001	*	8.60005	9.39663	6.67332	2.96168	3.26269e-14	1.48289e-11	6425	ENSG00000100453	24630954	24634267	3314	-	0	overlapStart	0	GZMB
		10	0	0	0	7.529	7.123	7.177	7.347	7.594	7.341	6.308	7.422	6.528	6.973	5.863	7.018	0	0	0	0	0.291	0	0	0	0		10	chrX	57285665	57287665	2001	*	7.44438	5.17107	8.28687	-2.87182	3.98091e-14	1.77519e-11	23205	ENSG00000165591	57286706	57489196	202491	+	0	overlapStart	0	FAAH2
		11	0	0	0	7.623	7.76	6.623	7.181	8.085	8.026	6.408	7.663	6.444	7.29	6.191	6.687	0	0	0	0	0.291	0.216	0	0	0		11	chr6	10750962	10752962	2001	*	7.59151	8.39637	5.60881	3.0241	4.92092e-14	2.04037e-11	18459	ENSG00000272097	10743324	10747663	4340	-	3298	upstream	3298	RP11-421M1.8
		12	0	0.213	0.866	7.114	7.63	7.703	7.584	6.771	7.712	8.139	6.91	7.965	7.632	7.371	7.462	2.372	0	1.28	2.524	0.291	0	3.094	1.992	0		12	chr6	10750962	10752962	2001	*	7.59151	8.39637	5.60881	3.0241	4.92092e-14	2.04037e-11	18459	ENSG00000137210	10747759	10852753	104995	+	0	inside	3202	TMEM14B
		13	0	0	0	5.436	5.914	6.552	5.959	4.41	5.64	6.837	5.155	6.576	5.726	5.972	5.92	0	0	0	0	0	0	0	1.407	0		13	chr6	10750962	10752962	2001	*	7.59151	8.39637	5.60881	3.0241	4.92092e-14	2.04037e-11	18459	ENSG00000272162	10747794	10930423	182630	+	0	inside	3167	RP11-637O19.3
		14	2.005	0	0.866	6.01	6.895	6.798	6.682	4.651	6.448	7.049	6.086	7.181	6.77	7.145	6.828	0	0	0	0	0	0	2.609	0	0.934		14	chr6	10750962	10752962	2001	*	7.59151	8.39637	5.60881	3.0241	4.92092e-14	2.04037e-11	18459	ENSG00000222383	10752791	10752926	136	-	0	includeFeature	0	RNA5SP203
		15	0	0	0	6.073	6.213	6.254	7.006	7.049	6.268	6.223	7.086	6.622	6.868	5.919	6.642	0	0	0	0	0	0	1.287	2.407	0		15	chr6	10725871	10727871	2001	*	7.57719	8.35188	5.78724	2.80166	5.14709e-14	2.09735e-11	18456	ENSG00000111843	10722915	10731129	8215	+	0	inside	2955	TMEM14C
		16	0	0	0	5.467	5.027	6.254	6.637	7.326	6.448	6.999	7.916	7.052	7.26	7.429	7.731	0	0	0	0	0	0	1.287	0	0		16	chr11	13868220	13870220	2001	*	8.68146	6.12302	9.5535	-3.18833	6.14397e-14	2.34946e-11	3526	ENSG00000254930	13844862	13870616	25755	-	0	inside	395	RP11-98J9.3
		17	0	3.021	0	9.656	9.24	9.133	9.345	9.809	9.712	8.903	9.938	8.968	9.513	9.26	9.62	0	0	0	0	0.291	0.216	0	0.407	0		17	chr5	134086180	134088180	2001	*	7.43362	5.08896	8.28412	-2.9509	6.16342e-14	2.34946e-11	17901	ENSG00000271128	134081914	134082040	127	-	4139	upstream	4139	CTB-113I20.1
		18	0	0	0	7.144	7.114	5.502	5.667	7.497	7.31	6.482	7.315	6.14	6.533	6.972	6.595	0	0	0	0	0	0	0	0	0		18	chr6	135102085	135104085	2001	*	7.20004	5.30978	7.99101	-2.43778	1.01198e-13	3.36859e-11	19398	ENSG00000112339	134960378	135103056	142679	-	0	overlapStart	0	HBS1L
		19	0	0.213	0	7.651	7.405	7.276	7.356	8.761	8.86	8.369	9.183	8.063	8.748	8.246	8.923	0	0	0	0	0.291	0	0	0	0		19	chr20	36563923	36565923	2001	*	6.82599	7.61808	4.92856	2.92398	1.87882e-13	5.16326e-11	13813	ENSG00000273986	36561237	36561530	294	-	2392	upstream	2392	Metazoa_SRP
		20	0	0	0	7.705	7.32	6.829	7.086	8.637	8.17	6.96	9.05	7.591	7.848	8.036	8.33	0.05	0	0	0	0	0	0	0	0		20	chr20	10350131	10352131	2001	*	8.59365	9.39496	6.63528	2.998	2.89207e-13	7.42948e-11	13636	ENSG00000214835	10349157	10349628	472	-	502	upstream	502	RPL23AP6
		21	0	0	0	7.705	6.962	7.137	7.31	8.368	8.39	7.339	8.627	7.645	8.201	8.472	8.33	0	0	0	0	0	0	0	0.407	0		21	chr5	132663191	132665191	2001	*	7.93026	8.72076	6.04303	2.91521	3.0942e-13	7.66226e-11	17883	ENSG00000223442	132630589	132664272	33684	-	0	overlapStart	0	TH2LCRR
		22	0	0	1.451	7.751	7.803	7.859	8.102	8.501	8.777	7.756	8.379	7.568	8.421	8.33	8.679	0	0	0	0	0	0	0	0	0.934		22	chr9	78237253	78239253	2001	*	8.29995	9.10186	6.33745	3.00234	3.16722e-13	7.71691e-11	22256	ENSG00000148019	78236062	78279690	43629	+	0	inside	1190	CEP78
		23	0	0.213	1.866	9.769	9.488	9.173	9.397	10.108	9.934	9.074	10.148	9.247	9.687	9.366	9.709	0	0	0	0	0.291	0	0	0	0		23	chr18	44728972	44730972	2001	*	8.82161	9.65778	6.60201	3.294	3.27562e-13	7.85194e-11	10132	ENSG00000280365	44732575	44733315	741	+	1602	upstream	1602	RP11-9H20.2
		24	0.683	0	2.188	9.772	9.4	9.254	9.503	10.202	9.931	9.046	10.018	9.21	9.5	9.315	9.898	0	0	0	0	0	0	0.287	0	0		24	chr20	24147548	24149548	2001	*	6.72458	7.52598	4.76564	2.99412	7.34099e-13	1.40912e-10	13684	ENSG00000236151	24142590	24144386	1797	-	3161	upstream	3161	RP5-1100I6.1
		25	0.683	0.213	0	8.732	8.483	8.646	8.91	9.022	8.939	7.94	9.004	8.207	8.733	8.535	8.932	0	0	0	0	0	0	0	0	1.519		25	chr19	14458879	14460879	2001	*	7.03065	7.77731	5.39621	2.61725	7.39318e-13	1.40912e-10	10830	ENSG00000267474	14458401	14459366	966	+	0	overlapEnd	477	CTC-548K16.6
		26	0	0	0	6.751	6.538	6.646	7.171	6.951	6.573	5.671	7.384	6.576	7.095	6.235	6.759	0	0	0	0	0	0	0	0	0		26	chr19	14475851	14477851	2001	*	8.15325	8.94086	6.28441	2.89432	9.04443e-13	1.59819e-10	10831	ENSG00000160951	14472466	14475362	2897	-	488	upstream	488	PTGER1
		27	0	0	0	7.588	7.624	7.327	7.82	7.602	7.556	6.245	7.841	7.319	7.489	7.32	7.888	0	0	0	0	0	0	0	0	0		27	chr11	45092632	45094632	2001	*	7.11314	7.84485	5.55421	2.52723	9.0614e-13	1.59819e-10	3679	ENSG00000019485	45095806	45235124	139319	+	1173	upstream	1173	PRDM11
		28	0.683	1.213	0	9.627	9.37	8.996	9.217	10.147	9.781	8.833	10.047	8.85	9.357	9.278	9.628	0	0	0	0	0	0	0	0	0		28	chr9	72526485	72528485	2001	*	9.2034	6.85268	10.0546	-2.96059	9.27103e-13	1.62305e-10	22219	ENSG00000165091	72521801	72836351	314551	+	0	inside	4683	TMC1
		29	0	1.213	0.866	9.73	9.577	9.157	9.589	10.191	10.076	9.115	10.089	9.032	9.729	9.213	9.96	0	0	0	0	0	0	0	0	0		29	chr9	126636539	126638539	2001	*	7.97659	8.74886	6.20083	2.7858	9.99197e-13	1.71123e-10	22572	ENSG00000238010	126640756	126641293	538	+	2216	upstream	2216	RP11-123K19.2
		30	0	0	0	7.91	7.473	7.888	8.161	8.602	7.902	7.349	7.981	7.291	7.755	7.722	8.232	0	0	0	0	0	0	0	0	0		30	chr13	30156352	30158352	2001	*	7.9692	8.80124	5.78341	3.2547	1.06619e-12	1.78738e-10	5888	ENSG00000232117	30151886	30159621	7736	-	0	inside	1268	LINC00384
		31	0	0	0	9.06	8.795	8.724	8.916	9.593	9.473	8.408	9.332	8.281	8.954	8.787	8.687	0	0	0.695	0	0	0	0	0	0		31	chr7	50147473	50149473	2001	*	6.76961	4.79855	7.57278	-2.52926	1.18824e-12	1.9104e-10	20188	ENSG00000228005	50141540	50142823	1284	-	4649	upstream	4649	AC020743.2
		32	0	0.213	0	7.551	7.221	7.044	7.503	7.916	7.758	6.223	7.581	6.607	7.524	6.998	7.316	0	0	0	0	0.291	0	0.287	0	0		32	chr4	169015230	169017230	2001	*	8.11353	8.85889	6.48588	2.61122	1.34719e-12	2.08102e-10	17139	ENSG00000145439	168863770	169010275	146506	-	4954	upstream	4954	CBR4
		33	0	0	0	7.712	7.557	7.291	7.879	8.105	7.949	6.779	8.253	7.006	8.011	7.73	8.142	0	0	0	0	0	0	0	0	0		33	chr7	66032756	66034756	2001	*	7.34864	8.18995	5.08556	3.33925	1.93381e-12	2.675e-10	20246	ENSG00000229886	66025126	66031544	6419	-	1211	upstream	1211	RP5-1132H15.3
		34	0	0	0	8.158	8.256	7.658	7.941	8.497	8.076	7.156	8.454	7.47	8.233	7.625	8.277	0	0	0	0	0.291	0	0.287	0	0		34	chr5	74326150	74328150	2001	*	7.00973	7.74179	5.44908	2.52906	1.93739e-12	2.675e-10	17534	ENSG00000251041	74321631	74340152	18522	+	0	inside	4518	CTD-2275D24.1
		35	0	0	0	9.185	8.688	8.567	8.956	9.33	8.979	7.98	9.294	8.487	8.919	8.553	9.018	0	0	0	0	0	0	0	0	0		35	chr5	74326150	74328150	2001	*	7.00973	7.74179	5.44908	2.52906	1.93739e-12	2.675e-10	17534	ENSG00000249343	74322486	74328297	5812	+	0	inside	3663	LINC01333
		36	4.59	0	0	0	0	0	0	0	0.181	0.179	0.155	0.052	1.141	0	0	5.408	5.667	7.317	6.375	7.137	1.216	0	0	0		36	chr17	12981466	12983466	2001	*	7.69408	8.54348	5.35939	3.4198	4.05017e-12	4.62424e-10	8929	ENSG00000277621	12982613	12983002	390	-	0	includeFeature	0	RP11-597M12.2
		37	6.238	1.798	0.866	3.851	4.349	0	0	4.995	4.766	3.879	5.013	0	0	0	0.087	5.908	6.504	7.026	5.739	6.314	0	2.287	0	3.741		37	chr8	80347069	80349069	2001	*	7.72513	6.06172	8.47728	-2.17359	4.62438e-12	5.12404e-10	21483	ENSG00000253237	80351132	80351416	285	+	2062	upstream	2062	RP11-775E10.1
		38	6.207	0	0	4.031	5.682	0	0	4.474	4.988	4.179	5.155	0	0	0	0	6.279	6.04	7.195	6.917	7.006	0	0	0	0		38	chr3	126606377	126608377	2001	*	7.85059	8.70676	5.45297	3.48976	4.79991e-12	5.2519e-10	15790	ENSG00000283374	126571779	126608555	36777	-	0	inside	177	TXNRD3NB
		39	4.59	0	0	4.467	5.097	0	0	5.758	6.039	3.986	6.459	0	0	0	0	5.605	6.606	7.661	6.431	6.949	0	0	0	0		39	chr19	10522385	10524385	2001	*	7.35624	8.18543	5.19343	3.22724	4.96275e-12	5.40505e-10	10680	ENSG00000180739	10512742	10517931	5190	-	4453	upstream	4453	S1PR5
		40	7.873	0	0.866	7.927	7.525	0	0	8.29	7.853	6.702	8.398	0	0	0.191	0	7.68	8.199	8.969	8.424	8.595	0	0	0.407	0		40	chr20	13220785	13222785	2001	*	7.94591	5.92021	8.7569	-2.59438	5.84172e-12	6.06511e-10	13642	ENSG00000101230	13221771	13300651	78881	+	0	overlapStart	0	ISM1
		41	6.093	3.914	2.673	0.944	0.705	4.254	4.3	0	0	0.179	0	4.14	1.141	3.998	2.894	6.858	6.69	7.044	7.472	7.368	3.023	0.287	4.577	4.519		41	chr20	23455635	23457635	2001	*	6.9822	7.71075	5.43859	2.50849	7.16064e-12	7.29459e-10	13681	ENSG00000125831	23450403	23452857	2455	-	2777	upstream	2777	CST11
		42	3.384	4.213	4.325	0.944	0.705	6.411	6.161	0	0.181	0	0.155	6.512	6.533	6.617	6.354	4.751	4.128	2.017	4.417	3.751	4.801	4.679	4.577	3.841		42	chr20	23455635	23457635	2001	*	6.9822	7.71075	5.43859	2.50849	7.16064e-12	7.29459e-10	13681	ENSG00000200208	23457584	23457685	102	-	0	overlapEnd	49	Y_RNA
		43	9.307	9.222	8.817	3.403	2.875	8.342	8.86	2.272	0	2.986	2.155	8.685	9.126	9.233	9.636	9.146	9.794	10.646	9.729	9.897	8.569	9.191	9.149	10.245		43	chr20	23455635	23457635	2001	*	6.9822	7.71075	5.43859	2.50849	7.16064e-12	7.29459e-10	13681	ENSG00000273838	23458529	23459459	931	+	893	upstream	893	RP3-333B15.5
		44	5.833	6.071	5.538	0	0	5.692	5.983	0	0	0	0	5.41	6.426	5.098	6.131	5.635	6.306	7.295	6.021	6.461	5.345	4.872	5.577	6.606		44	chr4	25686924	25688924	2001	*	6.43592	7.19202	4.75126	2.67471	7.5473e-12	7.56577e-10	16498	ENSG00000249277	25686202	25686458	257	-	465	upstream	465	RP11-302F12.4
		45	5.833	6.168	6.133	0	0.705	6.859	6.807	0	0	2.179	1.155	6.885	6.74	6.32	6.657	5.51	6.594	6.295	6.417	6.291	5.023	4.609	4.729	6.163		45	chr7	134640272	134642272	2001	*	7.98589	8.85204	5.48933	3.59875	9.28973e-12	8.74716e-10	20767	ENSG00000172331	134646808	134679813	33006	+	4535	upstream	4535	BPGM
		46	8.139	9.401	9.321	7.833	7.544	1.669	1.637	8.13	8.094	7.201	8.577	0.052	1.726	3.191	0	7.308	8.071	8.85	7.636	8.174	9.141	9.353	9.305	10.242		46	chr12	94180072	94182072	2001	*	6.941	7.68522	5.31918	2.60199	1.17273e-11	1.06192e-09	5350	ENSG00000258035	94168006	94186044	18039	-	0	inside	3971	RP11-74K11.2
		47	6.554	7.928	7.524	6.63	5.727	2.669	3.052	6.565	6.371	4.879	6.678	3.512	3.141	4.439	2.672	6.26	6.212	6.578	5.624	5.613	6.971	7.309	6.833	7.767		47	chr12	10601863	10603863	2001	*	6.53266	7.31951	4.66853	2.88439	1.20004e-11	1.06867e-09	4672	ENSG00000256667	10588063	10599669	11607	-	2193	upstream	2193	KLRA1P
		48	5.749	5.737	4.773	4.851	4.875	3.576	1.637	5.951	5.088	4.427	5.936	2.052	2.141	4.835	2.672	5.408	5.594	6.637	5.717	5.846	3.916	4.535	5.162	5.888		48	chr1	225459883	225461883	2001	*	8.83106	9.6151	6.98444	2.86937	1.29217e-11	1.11865e-09	2057	ENSG00000234476	225447243	225465343	18101	-	0	inside	3459	RP11-496N12.6
		49	7.143	6.442	5.748	6.192	5.727	3.917	2.637	6.52	6.689	4.266	6.663	3.052	3.463	3.776	3.894	6.778	7.328	8.443	7.606	7.942	6.074	6.395	5.962	7.153		49	chr1	225459883	225461883	2001	*	8.83106	9.6151	6.98444	2.86937	1.29217e-11	1.11865e-09	2057	ENSG00000282418	225465021	225473837	8817	+	3137	upstream	3137	RP11-496N12.9
		50	5.143	5.213	6.016	4.802	4.953	4.061	3.374	5.377	6.31	6.061	7.284	3.753	3.948	4.278	3.672	5.723	6.336	7.146	6.524	6.891	6.659	6.218	6.674	6.621		50	chr1	54806442	54808442	2001	*	7.03431	7.72429	5.66377	2.29749	1.42301e-11	1.20976e-09	779	ENSG00000162398	54806063	54842252	36190	+	0	inside	378	LEXM
		51	7.215	6.589	6.748	6.094	6.181	5.129	5.374	6.059	6.112	5.501	5.855	3.637	3.841	4.65	3.894	6.764	7.212	7.723	7.659	7.613	6.123	7.705	7.505	7.434		51	chr16	29111110	29113110	2001	*	7.65065	8.40471	5.977	2.66513	1.54326e-11	1.28882e-09	8148	ENSG00000260908	29053732	29108108	54377	-	3001	upstream	3001	CTB-134H23.3
		52	7.245	7.236	6.91	3.114	0	3.129	3.512	2.951	1.766	2.986	0	4.512	3.311	0.191	4.409	6.589	7.736	7.772	7.256	6.52	6.52	5.931	5.799	7.074		52	chr16	29111110	29113110	2001	*	7.65065	8.40471	5.977	2.66513	1.54326e-11	1.28882e-09	8148	ENSG00000260517	29116127	29217860	101734	+	3016	upstream	3016	RP11-426C22.5
		53	5.853	6.461	6.275	0	4.563	4.527	3.637	3.41	3.503	4.879	4.325	3.753	3.841	2.513	3.894	6.818	5.984	6.249	7.209	6.558	6.659	6.17	6.214	6.489		53	chr13	30147296	30149296	2001	*	9.42544	10.1492	7.90464	2.48395	1.58514e-11	1.3099e-09	5887	ENSG00000232643	30154066	30154586	521	+	4769	upstream	4769	LINC00385
		54	6.438	6.968	6.095	2.266	4.027	4.477	2.374	3.651	3.181	1.179	2.477	4.14	3.463	4.513	3.672	6.46	6.569	6.75	7.264	6.631	5.642	5.987	6.361	7.335		54	chr17	36089313	36091313	2001	*	7.53678	8.29762	5.82611	2.70863	1.6186e-11	1.32827e-09	9173	ENSG00000277632	36088256	36090169	1914	-	0	overlapStart	0	CCL3
		55	8.418	8.78	8.854	1.944	3.405	4.313	3.753	3.651	3.881	1.764	3.855	4.637	3.6	4.439	2.672	8.589	8.673	8.855	9.332	8.834	7.483	8.315	8.617	9.182		55	chr17	36065766	36067766	2001	*	8.07647	8.90553	5.91459	3.22808	1.65092e-11	1.3501e-09	9171	ENSG00000275385	36064280	36072032	7753	+	0	inside	1485	CCL18
		56	7.807	8.408	7.927	0.944	3.705	4.37	3.374	1.536	3.351	4.266	3.614	3.637	3.311	4.891	3.409	7.851	7.556	7.423	8.221	7.631	6.099	7.081	7.065	7.917		56	chr22	23263167	23265167	2001	*	8.46149	9.19676	6.88498	2.55045	1.75589e-11	1.43099e-09	14470	ENSG00000240160	23261782	23262071	290	-	1095	upstream	1095	RN7SL263P
		57	7.978	8.274	7.99	0.944	4.097	3.477	3.374	3.651	3.503	4.179	4.242	4.222	4.311	4.191	4.174	7.914	8.044	7.971	8.534	8.192	7.376	7.426	7.495	8.786		57	chr22	23263167	23265167	2001	*	8.46149	9.19676	6.88498	2.55045	1.75589e-11	1.43099e-09	14470	ENSG00000230701	23262767	23265005	2239	+	0	overlapEnd	399	FBXW4P1
		58	7.554	8.084	7.488	2.266	4.349	3.576	4.576	2.536	3.64	4.638	2.155	3.374	3.141	3.191	4.546	7.798	7.637	8.087	8.615	8.251	7.617	7.001	7.587	8.552		58	chr21	17511949	17513949	2001	*	9.17798	7.23822	9.97652	-2.49735	1.92673e-11	1.55414e-09	14160	ENSG00000154639	17512382	17593579	81198	+	0	overlapStart	0	CXADR
		59	8.298	8.729	8.517	3.114	3.29	3.669	3.052	2.758	3.351	4.702	0.155	4.576	3.311	3.513	4.409	8.74	8.575	9.044	9.455	8.981	7.984	8.188	8.734	9.294		59	chr19	54905036	54907036	2001	*	6.8002	7.54669	5.16663	2.61556	2.03916e-11	1.62268e-09	11642	ENSG00000189430	54906150	54916140	9991	+	0	overlapStart	0	NCR1
		60	6.425	6.914	6.843	3.529	3.512	3.37	2.052	2.272	2.181	4.179	3.325	3.86	2.463	1.776	3.994	6.945	7.058	6.952	7.543	7.198	7.023	6.554	6.782	6.989		60	chr2	176931073	176933073	2001	*	8.72955	9.44467	7.24913	2.43454	2.0875e-11	1.65557e-09	12995	ENSG00000206866	176929985	176930090	106	-	982	upstream	982	RNU6-187P
		61	7.377	7.955	7.797	3.944	4.29	3.129	3.512	2.758	2.766	5.266	4.242	3.052	3.6	3.776	3.994	7.933	7.993	8.146	8.627	8.24	7.406	7.467	8.108	8.571		61	chr15	94271736	94273736	2001	*	7.66271	8.44573	5.82242	2.86037	2.35713e-11	1.8265e-09	7743	ENSG00000258632	94273496	94274005	510	+	0	overlapStart	0	RP11-354B3.1
		62	7.547	8.144	7.785	2.751	2.875	4.254	3.512	4.12	2.181	4.179	2.74	3.753	1.726	3.513	4.611	7.628	7.667	7.739	8.143	7.838	6.608	6.679	7.842	8.527		62	chr11	6200355	6202355	2001	*	7.40977	8.12249	5.94025	2.41971	2.58923e-11	1.96786e-09	3444	ENSG00000267940	6201901	6203253	1353	-	0	overlapEnd	897	RP11-290F24.6
		63	9.082	8.975	8.517	2.944	3.792	3.991	2.86	4.198	2.766	4.934	4.678	4.052	2.948	3.776	2.409	8.764	8.95	9.055	8.899	9.079	7.271	8.353	8.65	9.269		63	chr11	6200355	6202355	2001	*	7.40977	8.12249	5.94025	2.41971	2.58923e-11	1.96786e-09	3444	ENSG00000180878	6205566	6211132	5567	+	3210	upstream	3210	C11orf42
		64	5.327	3.213	2.673	4.403	3.705	7.652	7.766	4.41	4.429	3.986	4.403	7.192	7.74	7.768	7.939	5.004	5.29	5.999	5.074	5.379	2.216	3.094	1.992	2.741		64	chr12	68481915	68483915	2001	*	6.89276	7.60631	5.41946	2.42317	2.59134e-11	1.96786e-09	5233	ENSG00000256917	68487687	68487863	177	+	3771	upstream	3771	RP11-81H14.4
		65	6.268	0	0	6.073	5.682	5.646	6.222	6.36	6.657	5.571	6.305	5.14	6.071	4.776	5.815	5.605	6.769	6.99	6.225	6.314	0	0	0	0		65	chr5	73625151	73627151	2001	*	7.94143	8.63922	6.53779	2.33979	2.90419e-11	2.14493e-09	17532	ENSG00000214944	73626158	73941993	315836	+	0	overlapStart	0	ARHGEF28
		66	5.076	1.798	2.188	4.529	3.875	4.527	3.959	4.857	5.766	4.879	6.44	5.181	4.533	6.168	5.97	5.805	6.04	6.772	6.403	6.684	3.023	3.987	0.407	1.519		66	chr17	8387417	8389417	2001	*	6.2406	6.96342	4.72436	2.47303	3.02447e-11	2.21301e-09	8906	ENSG00000263809	8368638	8383187	14550	-	4229	upstream	4229	RP11-849F2.7
		67	6.411	4.914	5.888	5.37	5.682	6.68	6.725	3.41	4.268	5.388	4.614	5.222	4.948	4.278	3.894	6.279	5.491	2.28	5.671	5.501	3.916	4.746	4.214	1.519		67	chr17	8387417	8389417	2001	*	6.2406	6.96342	4.72436	2.47303	3.02447e-11	2.21301e-09	8906	ENSG00000161970	8377520	8383213	5694	-	4203	upstream	4203	RPL26
		68	7.728	3.914	3.866	6.814	6.782	7.201	7.872	7.36	6.853	5.605	5.512	5.262	5.973	3.776	3.257	7.308	5.984	4.218	6.375	5.846	6.17	5.374	4.495	3.256		68	chr18	12928905	12930905	2001	*	6.63585	7.26986	5.47784	2.02876	3.17918e-11	2.30481e-09	10016	ENSG00000175354	12785478	12929643	144166	-	0	overlapStart	0	PTPN2
		69	4.143	4.535	3.953	7.319	6.875	6.193	6.374	7.58	7.573	6.999	8.138	6.427	7.141	6.835	7.018	3.858	3.436	3.017	4.671	4.198	4.74	4.679	3.577	1.519		69	chr1	157699921	157701921	2001	*	6.67549	7.42816	5.00937	2.6537	3.20238e-11	2.31453e-09	1483	ENSG00000160856	157674321	157700857	26537	-	0	overlapStart	0	FCRL3
		70	5.207	5.343	4.114	6.544	6.716	6.342	6.898	5.474	7.039	6.536	6.988	6.739	7.163	7.073	7.257	5.908	5.491	5.249	5.717	5.649	5.216	5.194	4.214	2.741		70	chr16	89820776	89822776	2001	*	6.76825	7.52015	5.10618	2.64922	3.25261e-11	2.32967e-09	8689	ENSG00000187741	89737549	89816657	79109	-	4118	upstream	4118	FANCA
		71	8.359	7.85	7.932	10.161	10.491	10.345	10.345	10.31	10.626	10.895	10.627	10.933	10.548	10.874	10.566	8.554	8.283	8.578	8.736	8.876	8.704	8.081	8.424	7.634		71	chr16	89820776	89822776	2001	*	6.76825	7.52015	5.10618	2.64922	3.25261e-11	2.32967e-09	8689	ENSG00000187741	89737549	89816657	79109	-	4118	upstream	4118	FANCA
		72	6.023	5.857	5.538	8.536	8.463	8.407	8.453	7.951	8.902	8.567	8.445	8.86	8.374	8.794	8.818	6.26	5.736	6.489	6.55	7.033	6.755	6.309	6.188	4.841		72	chr16	89820776	89822776	2001	*	6.76825	7.52015	5.10618	2.64922	3.25261e-11	2.32967e-09	8689	LRG_495	89737551	89816657	79107	-	4118	upstream	4118	FANCA
		73	5.491	4.914	5.481	7.725	7.845	8.013	7.891	7.79	8.045	8.523	7.671	8.192	8.035	8.133	8.201	6.027	5.128	5.367	6.057	5.577	6.464	5.374	5.962	4.393		73	chr16	89820776	89822776	2001	*	6.76825	7.52015	5.10618	2.64922	3.25261e-11	2.32967e-09	8689	LRG_495	89737551	89816657	79107	-	4118	upstream	4118	FANCA
		74	6.238	6.768	6.524	9.076	9.286	9.333	9.155	9.054	9.376	9.865	9.317	9.879	9.489	9.679	9.571	6.425	6.04	6.528	6.783	6.558	6.958	6.931	6.883	5.741		74	chr16	89820776	89822776	2001	*	6.76825	7.52015	5.10618	2.64922	3.25261e-11	2.32967e-09	8689	ENSG00000204991	89818179	89871319	53141	+	0	inside	2596	SPIRE2
		75	7.276	4.021	4.325	7.379	7.009	3.37	4.374	7.783	7.751	6.934	8.007	4.3	4.141	5.235	3.994	6.969	7.298	8.36	7.092	7.549	3.675	3.457	4.407	4.888		75	chr12	116915914	116917914	2001	*	7.75245	8.45588	6.3244	2.36956	3.58958e-11	2.51739e-09	5563	ENSG00000174989	116910956	117031148	120193	+	0	inside	4957	FBXW8
		76	5.893	5.021	4.673	6.544	6.512	4.424	3.374	7.426	7.31	5.879	7.792	3.959	3.948	3.191	3.257	6.05	6.003	6.218	6.176	6.269	4.023	4.987	4.577	5.978		76	chr10	123771409	123773409	2001	*	6.44837	7.18035	4.88805	2.5269	3.66062e-11	2.55962e-09	3270	ENSG00000231138	123776670	123777749	1080	+	3260	upstream	3260	RP11-391M7.3
		77	6.411	5.071	4.451	6.944	6.738	4.527	5.006	7.36	6.781	5.308	7.062	4.3	4.841	4.098	3.994	5.778	6.725	7.179	6.002	6.269	3.916	4.535	4.108	4.934		77	chr2	110674419	110676419	2001	*	7.93846	8.71908	6.11292	2.84378	3.97952e-11	2.72676e-09	12604	ENSG00000169679	110637698	110678114	40417	-	0	inside	1694	BUB1
		78	7.126	5.12	5.114	8.487	8.44	6.724	6.935	8.872	8.681	8.139	9	5.885	6.185	6.849	6.894	6.605	7.29	7.423	6.599	7.033	5.123	5.902	4.729	5.292		78	chr10	112368592	112370592	2001	*	8.26651	8.97051	6.83597	2.3732	4.07053e-11	2.77242e-09	3196	ENSG00000197142	112374018	112428380	54363	+	3425	upstream	3425	ACSL5
		79	7.626	4.857	5.114	8.288	8.018	7.216	7.181	8.689	8.632	6.973	8.126	6.847	7.106	6.341	7.006	7.298	7.471	7.948	7.717	7.539	4.538	4.872	4.655	6.309		79	chr16	30766917	30768917	2001	*	6.54647	7.2439	5.14438	2.33515	4.14497e-11	2.80694e-09	8216	ENSG00000196118	30757423	30762710	5288	-	4206	upstream	4206	CCDC189
		80	6.159	5.968	5.451	7.875	7.967	6.044	5.935	8.326	8.315	7.764	8.781	5.576	5.948	5.863	5.994	5.336	5.945	6.649	5.907	6.481	6.52	4.457	6.24	6.043		80	chr7	108455428	108457428	2001	*	7.49842	5.5991	8.2908	-2.44887	4.83891e-11	3.21244e-09	20622	ENSG00000091129	108147623	108456717	309095	-	0	overlapStart	0	NRCAM
		81	6.978	7.58	7.42	8.895	8.621	5.397	5.696	9.143	9.25	7.98	9.357	6.006	6.407	7.049	6.579	6.39	6.965	7.257	6.302	6.701	5.425	6.17	8.114	7.274		81	chr1	117643859	117645859	2001	*	6.55914	7.17118	5.47473	1.93324	5.73952e-11	3.66616e-09	1203	ENSG00000213262	117640812	117641639	828	-	2219	upstream	2219	VDAC2P3
		82	7.554	6.982	7.358	9.456	9.022	7.129	7.192	9.598	9.195	7.686	8.873	6.262	6.207	5.278	6.109	7.148	7.244	6.154	7.118	6.906	5.74	5.679	6.051	6.702		82	chr14	35390218	35392218	2001	*	6.86102	7.4763	5.76606	1.94762	7.01468e-11	4.37427e-09	6469	ENSG00000240023	35388121	35389069	949	-	1148	upstream	1148	RP11-561B11.1
		83	7.931	7.499	7.275	8.555	8.621	6.927	7.383	8.619	8.603	7.764	9.062	6.544	6.463	6.531	6.064	7.597	7.865	7.948	7.788	7.64	4.971	4.535	5.765	6.989		83	chr19	38923600	38925600	2001	*	6.64055	7.39959	4.9398	2.69444	7.51761e-11	4.57653e-09	11222	ENSG00000128626	38930548	38933162	2615	+	4947	upstream	4947	MRPS12
		84	6.37	4.383	4.036	6.644	6.551	5.061	5.006	7.254	6.704	6.779	6.547	5.959	4.311	5.476	4.731	6.832	6.275	6.409	6.587	6.461	5.86	3.609	3.992	0		84	chr4	15970234	15972234	2001	*	7.34459	8.13591	5.45212	2.91994	8.19893e-11	4.91811e-09	16474	ENSG00000137441	15960243	15969309	9067	-	924	upstream	924	FGFBP2
		85	5.637	4.383	3.866	4.699	4.834	4.879	5.006	5.857	6.331	6.764	6.827	4.052	5.047	4.361	4.174	7.269	6.631	8.207	8.048	8.357	2.216	3.746	3.577	3.634		85	chr8	29049359	29051359	2001	*	7.49099	8.22341	5.92855	2.53225	9.36796e-11	5.46672e-09	21222	ENSG00000200719	29048494	29048604	111	-	754	upstream	754	RNA5SP260
		86	7.694	4.737	4.566	6.616	6.349	5.819	6.637	6.16	6.014	5.571	6.459	5.222	5.228	4.361	5.409	6.832	7.769	7.809	6.562	7.059	3.801	4.872	3.729	3.634		86	chr8	29049359	29051359	2001	*	7.49099	8.22341	5.92855	2.53225	9.36796e-11	5.46672e-09	21222	ENSG00000259366	29055935	29056685	751	+	4575	upstream	4575	CTD-2647L4.4
		87	7.649	4.737	4.773	7.031	6.588	5.313	5.052	6.939	7.064	6.686	7.074	4.696	4.784	2.513	4.731	7.612	7.22	7.717	7.887	7.876	6.074	5.145	4.577	4.104		87	chr2	25815463	25817463	2001	*	6.47022	7.19598	4.94004	2.49074	9.72516e-11	5.64728e-09	11922	ENSG00000187536	25809925	25810656	732	-	4806	upstream	4806	TPM3P7
		88	8.779	3.673	5.481	8.153	7.85	5.6	6.052	8.908	8.661	7.702	8.631	5.262	5.567	5.098	5.759	7.993	8.351	8.392	8.172	8.653	5.74	5.535	4.214	5.022		88	chr17	36102512	36104512	2001	*	7.73066	8.49865	5.97972	2.75632	1.05809e-10	6.05492e-09	9174	ENSG00000275302	36103590	36105621	2032	+	0	overlapStart	0	CCL4
		89	7.199	4.857	5.036	6.229	6.027	5.37	4.86	6.565	6.936	4.427	6.086	5.3	5.868	4.835	4.994	7.095	7.471	7.793	8.034	7.921	4.916	5.042	5.051	5.689		89	chr22	37218091	37220091	2001	*	7.55939	5.85219	8.31961	-2.22512	1.08027e-10	6.15064e-09	14618	ENSG00000226233	37215738	37215891	154	-	2199	upstream	2199	RP1-151B14.9
		90	7.404	5.213	4.389	6.63	6.32	5.342	5.512	6.565	6.429	5.793	6.305	5.544	5.841	5.4	6.277	7.805	7.6	8.287	8.13	7.767	4.538	5.572	5.451	6.201		90	chr19	54550483	54552483	2001	*	6.5839	7.28269	5.176	2.3424	1.08079e-10	6.15064e-09	11638	ENSG00000235181	54551970	54552256	287	+	0	includeFeature	0	AC009892.2
		91	6.191	5.995	4.51	6.436	5.953	3.991	4.753	6.771	7.001	6.109	7.155	4.512	4.463	4.361	4.479	6.708	6.619	7.632	6.836	7.325	6.049	5.779	4.931	6.163		91	chr11	86671163	86673163	2001	*	7.50685	8.10447	6.46821	1.87469	1.09579e-10	6.19566e-09	4145	ENSG00000151376	86441108	86672636	231529	-	0	overlapStart	0	ME3
		92	8.175	6.322	6.538	7.319	7.045	6.224	6.607	7.809	7.81	7.408	7.784	5.544	6.407	5.191	6.109	7.902	8.643	9.269	8.921	8.581	6.425	5.416	6.188	6.817		92	chr1	221839017	221841017	2001	*	9.14392	9.91689	7.36405	2.79187	1.22335e-10	6.80295e-09	2018	ENSG00000227925	221827666	221840666	13001	-	0	overlapStart	0	RP11-191N8.2
		93	9.097	8.191	7.736	8.961	8.503	6.356	7.052	9.981	10.145	9.179	10.063	7.591	7.664	7.289	6.907	8.942	10.012	10.497	9.892	10.074	7.667	7.157	7.992	9.274		93	chr1	221839017	221841017	2001	*	9.14392	9.91689	7.36405	2.79187	1.22335e-10	6.80295e-09	2018	ENSG00000200033	221837334	221837437	104	-	1579	upstream	1579	RNU6-403P
		94	5.076	6.571	6.466	5.898	6.433	6.703	6.392	4.536	2.503	5.133	3.74	3.512	4.895	4.439	3.257	5.51	3.984	3.017	4.671	4.461	0.216	4.931	5.162	4.888		94	chr3	196143933	196145933	2001	*	6.36135	7.08211	4.85475	2.46192	1.37689e-10	7.39579e-09	16271	ENSG00000224652	196142636	196160890	18255	+	0	inside	1296	LINC00885
		95	5.66	7.059	6.389	4.467	5.29	5.224	5.222	3.41	3.988	3.501	1.74	5.262	5.426	4.439	4.731	5.751	5.259	5.367	5.694	5.461	2.216	4.81	5.729	6.426		95	chr6	4606995	4608995	2001	*	6.75852	7.5408	4.92281	2.85244	1.5025e-10	7.9798e-09	18411	ENSG00000260673	4599287	4602420	3134	-	4574	upstream	4574	RP4-529N6.2
		96	5.66	7.059	6.481	5.031	5.563	5.502	6.319	3.758	5.225	2.764	4.242	5.14	4.463	3.891	4.611	6.004	5.259	4.087	5.002	5.099	1.216	5.374	5.617	5.219		96	chr6	4606995	4608995	2001	*	6.75852	7.5408	4.92281	2.85244	1.5025e-10	7.9798e-09	18411	ENSG00000205444	4610656	4611304	649	+	1660	upstream	1660	RP4-529N6.1
		97	6.023	5.705	4.188	5.229	4.563	4.879	4.753	4.905	4.988	1.179	5.325	4.14	5.228	4.776	5.174	5.51	6.606	7.187	5.694	5.577	0.216	4.194	5.265	5.634		97	chr14	24608834	24610834	2001	*	7.77414	8.57638	5.80944	3.00393	1.68579e-10	8.81458e-09	6424	ENSG00000100450	24606480	24609699	3220	-	0	overlapStart	0	GZMH
		98	4.438	4.213	4.451	4.898	4.953	4.527	3.753	5.783	6.014	5.501	5.91	5.607	5.6	5.476	6.041	6.574	6.076	6.739	7.794	7.28	0	4.872	6.079	6.36		98	chr2	73830194	73832194	2001	*	8.12739	8.88674	6.42499	2.69987	1.73151e-10	9.03365e-09	12357	ENSG00000124356	73828916	73873659	44744	+	0	inside	1277	STAMBP
		99	6.023	6.046	4.773	5.751	5.131	5.502	5.14	7.317	7.803	6.037	7.074	5.444	6.77	7.011	7.109	7.605	6.758	7.154	8.514	7.649	2.538	6.644	6.765	7.45		99	chr8	41507168	41509168	2001	*	6.88144	7.53187	5.66507	2.10387	1.78676e-10	9.28133e-09	21293	ENSG00000253943	41511240	41512521	1282	+	2071	upstream	2071	KRT18P37
		100	6.327	6.168	5.114	5.672	5.834	5.193	4.576	6.745	5.796	5.308	5.512	4.91	5.695	0	4.087	5.751	6.422	5.28	5.074	5.421	3.538	4.679	5.799	6.084		100	chr2	218129633	218131633	2001	*	5.99544	6.72318	4.45576	2.50019	1.84345e-10	9.50039e-09	13265	ENSG00000180871	218125289	218137253	11965	+	0	inside	4343	CXCR2
		101	6.425	8.296	8.473	7.933	7.189	5.6	5.78	8.095	8.371	7.702	8.526	6.075	5.6	5.191	6.626	6.279	6.464	7.087	6.717	6.83	8.182	8.525	8.5	9.485		101	chr17	78251490	78253490	2001	*	7.66589	6.35815	8.3404	-1.74079	1.88736e-10	9.67591e-09	9818	ENSG00000267676	78248493	78254416	5924	-	0	inside	925	THA1P
		102	8.608	9.386	9.26	9.156	9.372	6.612	7.885	9.301	9.547	8.924	9.688	6.82	5.922	6.235	5.702	8.501	8.457	8.943	8.668	8.456	7.01	6.945	7.773	8.725		102	chr17	78251490	78253490	2001	*	7.66589	6.35815	8.3404	-1.74079	1.88736e-10	9.67591e-09	9818	ENSG00000279886	78250346	78250932	587	-	557	upstream	557	RP11-219G17.8
		103	6.76	6.955	6.932	7.444	6.943	5.095	4.3	7.272	6.689	6.287	7.242	5.097	4.895	2.998	4.894	6.605	6.517	6.971	6.783	6.4	6.659	6.395	6.597	7.247		103	chr22	25054030	25056030	2001	*	6.06438	6.81278	4.42087	2.62431	2.09575e-10	1.06062e-08	14493	ENSG00000279006	25048967	25051966	3000	-	2063	upstream	2063	CTA-243E7.2
		104	7.926	7.893	7.552	7.544	7.46	5.692	5.3	8.406	7.773	7.074	8.263	5.181	4.999	4.439	5.087	8.05	8.062	8.534	8.645	8.415	7.538	7.107	7.617	8.027		104	chr20	50109384	50111384	2001	*	8.07728	8.74141	6.80979	2.17031	2.30196e-10	1.14818e-08	13965	ENSG00000244687	50081124	50115959	34836	-	0	inside	4574	UBE2V1
		105	7.283	6.753	6.275	5.699	5.027	4.991	5.3	4.343	6.039	4.571	6.086	4.512	4.664	4.835	3.546	7.148	6.865	6.104	6.728	6.701	5.86	2.609	6.188	5.634		105	chr8	130006074	130008074	2001	*	7.27383	8.01116	5.68702	2.56103	2.54883e-10	1.26085e-08	21757	ENSG00000253043	130004528	130004601	74	-	1472	upstream	1472	RNU7-181P
		106	6.602	6.737	6.51	4.403	5.349	4.757	6.052	5.565	4.704	3.986	3.962	4.959	5.567	4.714	4.174	6.558	7.328	7.008	6.417	6.891	3.538	5.094	5.577	7.153		106	chr1	158923878	158925878	2001	*	6.6899	7.4714	4.85899	2.84663	2.557e-10	1.26163e-08	1485	ENSG00000163564	158930796	158977054	46259	+	4917	upstream	4917	PYHIN1
		107	7.005	6.461	6.854	5.073	5.29	5.061	5.3	6.326	6.735	4.986	5.284	5.3	5.27	4.513	4.174	7.46	7.702	5.626	8.407	7.751	5.608	5.416	6.407	6.911		107	chr3	126612688	126614688	2001	*	7.50693	8.30651	5.56022	2.98271	2.62473e-10	1.28433e-08	15791	ENSG00000283374	126571779	126608555	36777	-	4132	upstream	4132	TXNRD3NB
		108	6.614	7.301	7.25	6.42	6.275	6.6	6.898	6.758	5.39	4.823	4.74	5.006	5.047	3.191	3.087	6.51	6.321	4.904	6.485	6.149	5.831	6.395	5.729	6.689		108	chr6	135623570	135625570	2001	*	7.7776	8.44327	6.50422	2.17743	2.65904e-10	1.29575e-08	19408	ENSG00000226540	135619165	135620171	1007	-	3398	upstream	3398	GAPDHP73
		109	8.377	8.413	8.378	8.284	7.995	6.898	7.181	7.317	7.225	5.536	6.827	5.725	5.813	5.439	4.731	8.01	6.984	6.395	8.472	8.325	6.501	6.609	7.094	7.973		109	chr4	36393756	36395756	2001	*	8.93261	7.24231	9.68975	-2.20655	3.09064e-10	1.46381e-08	16525	ENSG00000251438	36311190	36392410	81221	-	1345	upstream	1345	RP11-431M7.2
		110	8.733	8.992	8.443	7.994	8.013	7.12	7.271	7.665	7.704	6.464	7.606	5.696	4.311	5.049	4.894	8.412	8.436	8.658	8.455	8.653	6.997	7.331	7.526	8.481		110	chr8	81034000	81036000	2001	*	7.63487	6.11518	8.35842	-2.00142	3.6198e-10	1.68266e-08	21494	ENSG00000254060	81036964	81040831	3868	+	963	upstream	963	RP11-172E10.1
		111	5.728	6.046	6.673	5.988	6.114	5.757	6.319	4.536	5.351	3.638	3.962	5.097	4.141	5.4	4.335	6.179	4.643	3.602	5.55	4.935	2.801	2.287	4.931	5.104		111	chr1	184386296	184388296	2001	*	10.2163	10.8334	9.11517	1.95803	3.6239e-10	1.68266e-08	1730	ENSG00000271387	184385753	184386704	952	-	0	overlapStart	0	RP11-382D12.2
		112	6.207	7.096	6.686	6.403	6.275	6.839	6.82	5.505	6.429	4.086	2.477	5.052	4.6	5.476	4.945	5.883	5.436	4.087	5.302	4.751	3.916	3.987	5.051	5.144		112	chr1	184386296	184388296	2001	*	10.2163	10.8334	9.11517	1.95803	3.6239e-10	1.68266e-08	1730	ENSG00000116667	184387058	184629020	241963	+	0	overlapStart	0	C1orf21
		113	6.602	7.508	7.036	6.42	6.659	7.153	7.212	5.881	5.735	3.179	4.155	5.3	5.311	3.891	4.945	6.858	5.436	5.052	6.057	5.291	4.386	6.068	5.108	5.606		113	chr2	105142874	105144874	2001	*	6.66139	7.19025	5.81769	1.61028	3.69688e-10	1.70316e-08	12565	ENSG00000226508	105144113	105145424	1312	+	0	overlapStart	0	AC104655.3
		114	7.253	7.962	7.389	7.362	7.282	7.783	8.176	6.08	6.268	4.571	3.614	5.512	6.071	3.65	5.513	7.558	5.29	5.017	7.417	6.861	5.26	5.374	5.162	5.182		114	chr1	93028522	93030522	2001	*	6.58797	4.86924	7.35027	-2.23653	4.21034e-10	1.89537e-08	1001	ENSG00000251837	93027410	93027506	97	-	1015	upstream	1015	Y_RNA
		115	8.097	7.413	6.785	8.078	6.914	6.669	5.725	7.208	7.289	3.501	4.74	5.512	6.249	4.776	5.642	7.582	6.321	5.649	6.804	5.906	4.608	5.572	5.962	6.124		115	chr15	65512183	65514183	2001	*	8.19814	9.03039	6.0107	3.25701	4.60447e-10	2.05325e-08	7467	ENSG00000074603	65442463	65517704	75242	-	0	inside	3520	DPP8
		116	7.955	6.982	6.481	6.764	6.563	5.502	5.753	6.1	5.351	4.427	4.74	4.576	4.463	3.776	4.546	7.19	6.643	5.367	6.587	6.124	4.675	4.872	4.314	5.519		116	chr4	15960965	15964392	3428	*	9.82451	10.4751	8.60773	2.10699	4.65071e-10	2.06996e-08	16473	ENSG00000137441	15960243	15969309	9067	-	0	inside	4916	FGFBP2
		117	8.883	7.673	8.292	7.37	7.131	7.533	7.682	7.777	6.895	5.133	6.345	5.959	7.106	5.278	6.316	8.399	8.699	7.346	8.18	7.942	5.574	5.042	7.29	8.109		117	chr6	46174669	46176669	2001	*	7.9469	8.62415	6.62823	2.23441	4.72695e-10	2.09994e-08	18965	ENSG00000112796	46159187	46170971	11785	-	3697	upstream	3697	ENPP5
		118	9.428	8.627	8.969	6.319	6.648	7.864	8.746	5.594	5.351	5.133	5.74	6.006	7.047	6.439	5.513	8.554	8.504	6.121	7.851	6.245	4.86	5.902	7.44	7.835		118	chr19	38864010	38866010	2001	*	8.29013	9.00347	6.81782	2.42428	4.80967e-10	2.11679e-08	11218	ENSG00000269050	38870159	38873763	3605	+	4148	upstream	4148	CTC-360G5.6
		119	7.755	7.928	7.223	6.114	6.659	7.417	7.31	6.833	7.39	3.638	4.547	7.006	7.763	5.583	5.611	7.605	8.212	5.45	7.717	6.174	6.591	5.287	6.85	7.606		119	chr4	48138119	48140119	2001	*	7.89306	6.31849	8.62793	-2.06783	4.84799e-10	2.12723e-08	16602	ENSG00000074966	48066393	48134256	67864	-	3862	upstream	3862	TXK
		120	8.649	8.008	8.492	7.588	7.48	7.95	8.063	7.973	7.258	6.012	5.44	6.885	7.98	6.098	4.994	7.896	8.365	4.824	7.984	6.379	6.023	5.746	7.201	8.224		120	chr1	48775851	48777851	2001	*	7.63726	5.89765	8.40326	-2.26338	4.86038e-10	2.12723e-08	724	ENSG00000162373	48727523	48776969	49447	-	0	overlapStart	0	BEND5
		121	8.875	8.168	8.779	7.961	7.755	7.552	8.047	8.165	8.186	6.686	5.155	6.667	7.228	6.4	4.994	8.1	8.412	6.717	7.176	5.964	5.023	6.218	7.396	8.326		121	chr7	131237446	131239446	2001	*	7.23623	7.88599	6.02231	2.10142	4.90207e-10	2.13756e-08	20752	ENSG00000233287	131242590	131242995	406	+	3143	upstream	3143	AC009362.2
		122	8.159	8.737	8.232	7.266	7.727	8.239	8.356	8.115	8.356	5.571	6.305	6.898	7.369	5.098	4.479	6.981	7.886	5.962	6.772	6.336	5.425	7.276	7.825	8.841		122	chr16	71855483	71857483	2001	*	7.34817	8.09579	5.70874	2.62395	5.14976e-10	2.2154e-08	8497	ENSG00000279592	71859680	71860676	997	+	2196	upstream	2196	RP11-417N10.4
		123	8.593	8.631	8.35	7.886	8.093	7.824	7.872	8.09	8.485	4.179	6.422	7.118	7.848	6.049	5.815	7.864	8.609	6.728	7.756	6.861	5.675	6.887	7.683	8.481		123	chr11	104163160	104165160	2001	*	8.94352	9.68774	7.32173	2.60503	5.1655e-10	2.21564e-08	4224	ENSG00000170962	103907186	104164379	257194	-	0	overlapStart	0	PDGFD
		124	8.776	9.096	8.86	8.416	8.436	8.437	8.556	8.373	8.152	5.605	6.975	6.971	7.882	5.548	5.894	8.105	8.497	6.339	7.877	7.759	6.023	6.795	7.825	8.426		124	chr1	84892239	84894239	2001	*	6.51646	5.11359	7.21408	-1.85698	5.32761e-10	2.2687e-08	907	ENSG00000171517	84811602	84893213	81612	-	0	overlapStart	0	LPAR3
		125	9.823	10.129	10.099	9.33	9.284	8.864	9.466	9.517	9.341	6.588	7.77	7.853	8.951	6.341	6.868	9.081	9.546	7.701	8.778	8.092	6.888	7.713	8.895	10.004		125	chr1	100395842	100397842	2001	*	8.73711	9.37232	7.57493	2.03666	6.77645e-10	2.79015e-08	1045	ENSG00000234332	100393033	100394026	994	-	1815	upstream	1815	BCAS2P2
		126	7.291	6.9	6.785	6.42	6.275	6.451	7.262	6.705	6.867	4.571	5.44	6.652	7.106	4.891	5.372	5.933	7.22	4.943	6.256	5.846	3.216	3.872	5.799	6.792		126	chr16	29117815	29119815	2001	*	6.87526	7.51851	5.68477	2.07089	7.05998e-10	2.88678e-08	8149	ENSG00000260517	29116127	29217860	101734	+	0	inside	1687	RP11-426C22.5
		127	6.912	7.879	7.779	7.052	7.412	7.629	7.462	7.738	7.4	5.308	5.855	6.78	7.463	4.835	5.642	7.061	7.649	6.436	7.624	6.846	4.86	3.746	6.135	7.641		127	chr19	58346684	58348684	2001	*	7.43638	6.17792	8.09814	-1.67862	7.10963e-10	2.89223e-08	11728	ENSG00000121410	58345178	58353499	8322	-	0	inside	4814	A1BG
		128	10.041	9.764	9.482	9.969	9.764	9.483	9.671	9.924	9.653	7.771	8.862	8.44	9.179	8.32	8.436	8.999	9.608	8.745	8.41	7.675	5.26	6.516	7.214	8.689		128	chr19	58346684	58348684	2001	*	7.43638	6.17792	8.09814	-1.67862	7.10963e-10	2.89223e-08	11728	ENSG00000268895	58347751	58355183	7433	+	0	overlapStart	0	A1BG-AS1
		129	7.755	7.872	7.98	7.651	7.582	7.224	7.78	7.426	7.419	5.388	6.345	6.86	6.616	5.806	5.372	7.354	7.504	6.367	6.126	6.149	3.023	5.81	6.747	7.418		129	chr19	58346684	58348684	2001	*	7.43638	6.17792	8.09814	-1.67862	7.10963e-10	2.89223e-08	11728	ENSG00000279611	58350795	58351720	926	+	2110	upstream	2110	CTD-2619J13.5
		130	8.569	8.614	8.59	8.252	8.446	8.141	8.338	7.995	7.735	6.179	6.598	7.242	7.435	6.6	6.296	7.832	8.443	6.436	7.677	7.124	3.801	5.496	6.867	7.956		130	chr5	57116790	57118790	2001	*	7.35015	5.74933	8.09026	-2.09854	7.50251e-10	3.03101e-08	17437	ENSG00000250480	57120796	57122624	1829	+	2005	upstream	2005	RP11-101B14.1
		131	6.478	6.768	6.91	6.658	6.914	6.451	6.576	6.326	5.962	4.427	5.403	5.512	5.047	4.776	4.174	6.87	6.394	4.339	6.897	6.269	2.216	5.094	5.451	5.792		131	chr12	92461282	92463282	2001	*	7.61808	8.28303	6.34745	2.17376	7.72767e-10	3.11665e-08	5330	ENSG00000205056	92466451	92492091	25641	+	3168	upstream	3168	RP11-693J15.5
		132	7.888	8.447	8.262	7.719	8.181	7.444	8.052	8.006	7.936	6.349	6.841	6.41	6.882	5.32	4.894	7.558	7.524	5.087	7.636	6.314	3.675	5.872	6.597	7.292		132	chr11	134411356	134413356	2001	*	7.8783	8.47016	6.8574	1.85159	7.80128e-10	3.13564e-08	4502	ENSG00000109956	134378504	134411918	33415	-	0	overlapStart	0	B3GAT1
		133	8.866	8.661	8.631	8.869	9.129	8.157	8.319	8.558	8.147	6.179	7.732	6.56	6.922	5.278	5.815	8.2	8.08	7.138	7.902	7.666	4.123	6.496	6.314	7.114		133	chr3	43036026	43038026	2001	*	6.04734	6.69799	4.83015	2.10263	8.34327e-10	3.31403e-08	15185	ENSG00000232375	43037121	43037451	331	+	0	includeFeature	0	RP11-136C24.1
		134	7.833	7.962	7.932	7.725	7.506	7.087	7.436	7.15	6.936	5.702	5.512	5.935	5.922	3.361	4.479	7.372	7.012	5.28	6.403	5.718	2.801	5.094	5.992	6.256		134	chr19	35247680	35249680	2001	*	7.47353	6.12596	8.15794	-1.79025	8.45476e-10	3.34707e-08	11131	ENSG00000105699	35248330	35267964	19635	+	0	overlapStart	0	LSR
		135	9.726	9.921	9.705	9.166	9.349	9.308	9.321	9.088	8.665	6.427	6.988	7.696	8.29	5.617	4.672	8.654	8.802	6.436	7.63	6.52	4.675	6.872	8.007	8.732		135	chr2	16663423	16666883	3461	*	9.18747	9.82015	8.03405	2.02558	8.7217e-10	3.42976e-08	11861	ENSG00000197872	16549459	16666331	116873	-	0	overlapStart	0	FAM49A
		136	10.141	9.841	9.833	9.304	9.104	9.404	9.672	9.035	9.167	6.086	6.663	7.971	8.575	5.835	6.354	8.99	9.644	7.017	8.424	7.086	4.538	5.872	8.221	9.074		136	chr1	83860009	83862009	2001	*	7.93069	6.39073	8.65849	-2.02623	9.0982e-10	3.54245e-08	887	ENSG00000233008	83575776	83861023	285248	-	0	overlapStart	0	RP11-475O6.1
		137	8.366	8.764	8.705	7.266	8.213	8.623	8.556	7.208	7.512	6.201	5.325	6.356	6.77	4.835	5.513	7.975	7.422	5.187	8.007	6.595	4.123	5.572	7.175	7.841		137	chr19	23378200	23380200	2001	*	6.61944	7.30817	5.25405	2.29008	9.5095e-10	3.67235e-08	11055	ENSG00000269431	23380317	23380876	560	+	116	upstream	116	BNIP3P8
		138	8.614	9.33	9.311	8.62	8.653	8.669	8.83	8.43	8.247	6.109	6.062	5.86	7.33	4.891	6.409	8.143	7.195	5.017	7.575	6.846	5.17	6.959	7.373	7.877		138	chr19	23378200	23380200	2001	*	6.61944	7.30817	5.25405	2.29008	9.5095e-10	3.67235e-08	11055	ENSG00000268992	23384530	23385293	764	+	4329	upstream	4329	CDC42EP3P1
		139	7.694	8.669	8.104	7.845	8.36	7.377	7.827	7.482	7.648	5.934	6.242	5.78	6.023	4.891	5.296	7.501	7.171	5.339	6.389	6.149	5.023	5.374	6.833	7.676		139	chr18	77621137	77623137	2001	*	6.46125	7.05225	5.44297	1.84609	1.01729e-09	3.90302e-08	10311	ENSG00000264693	77622552	77624515	1964	+	0	overlapStart	0	RP11-63N3.1
		140	9.43	9.828	9.82	8.529	8.486	8.567	8.405	8.381	8.708	6.464	5.988	6.576	6.426	5.476	5.759	8.377	8.195	5.672	7.346	6.421	5.608	6.17	7.702	8.21		140	chr13	44111877	44113877	2001	*	6.80171	7.44634	5.6063	2.077	1.06815e-09	4.07173e-08	5998	ENSG00000227258	44110451	44240517	130067	+	0	inside	1425	SMIM2-AS1
		141	8.686	8.584	8.458	8.514	8.771	8.022	8.351	7.967	7.796	5.086	6.305	6.319	6.444	5.191	5.842	7.643	7.921	5.423	6.562	5.783	4.538	5.416	6.816	8.094		141	chr7	12402678	12404678	2001	*	7.44465	5.73387	8.20551	-2.22916	1.12927e-09	4.26343e-08	19923	ENSG00000146530	12330885	12403941	73057	-	0	overlapStart	0	VWDE
		142	9.521	9.699	9.451	9.037	9.031	8.903	9.281	8.227	8.209	5.308	6.013	6.652	6.616	5.835	5.335	8.245	8.04	5.367	6.706	6.767	5.303	5.679	7.44	8.247		142	chr3	174440055	174442055	2001	*	7.8796	6.16892	8.64044	-2.22968	1.21519e-09	4.55146e-08	16096	ENSG00000177694	174438573	175810552	1371980	+	0	inside	1481	NAALADL2
		143	8.924	8.872	8.961	8.692	8.755	8.22	8.176	8.675	8.112	6.408	8.345	6.097	6.426	6.341	5.479	8.451	8.098	6.649	7.831	7.751	6.556	5.872	6.135	8.124		143	chr10	50671380	50673380	2001	*	7.55054	8.156	6.48725	1.90719	1.31349e-09	4.86569e-08	2715	ENSG00000232706	50676743	50686326	9584	+	3362	upstream	3362	NUTM2HP
		144	9.841	9.977	9.925	9.987	9.871	9.185	9.363	9.478	9.223	7.318	8.369	7.281	7.426	7.351	6.626	9.124	8.878	7.608	8.869	8.168	6.345	6.627	7.655	8.738		144	chr17	67406956	67408956	2001	*	6.4383	7.16377	4.90949	2.48901	1.3266e-09	4.88959e-08	9642	ENSG00000201547	67408774	67408881	108	-	0	includeFeature	0	Y_RNA
		145	9.387	9.244	9.21	9.065	9.256	8.641	9.029	9.326	9.079	8.018	8.667	6.338	7.498	5.278	5.087	8.403	9.128	8.955	8.599	8.28	6.074	6.713	7.664	8.402		145	chr1	92839807	92841807	2001	*	6.9893	7.62952	5.80957	2.05734	1.32885e-09	4.88959e-08	993	ENSG00000207523	92840719	92840851	133	+	0	includeFeature	0	SNORA66
		146	9.896	9.725	9.808	9.811	9.493	9.169	9.394	9.785	9.426	8.266	9.279	7.383	8.223	6.761	7.247	9.269	8.993	8.534	8.596	8.373	6.445	6.416	7.567	8.934		146	chr1	92839807	92841807	2001	*	6.9893	7.62952	5.80957	2.05734	1.32885e-09	4.88959e-08	993	ENSG00000207022	92846059	92846182	124	+	4251	upstream	4251	SNORA51
		147	10.699	10.715	10.631	10.582	10.472	10.107	10.473	10.385	10.625	9.482	10.529	8.166	8.295	7.061	7.587	10.177	10.159	9.836	9.891	9.73	7.216	7.679	8.729	9.82		147	chr8	71842984	71844984	2001	*	9.13937	9.80244	7.87591	2.16592	1.33357e-09	4.88959e-08	21450	ENSG00000178860	71841549	71844468	2920	-	0	overlapStart	0	MSC
		148	8.093	8.713	8.492	8.243	8.519	7.834	7.935	8.105	8.141	6.223	6.725	6.637	5.389	5.32	5.759	7.399	7.457	6.45	6.403	6.073	5.464	6.094	6.992	7.247		148	chr6	40586707	40588707	2001	*	7.75009	8.30706	6.83095	1.71495	1.35913e-09	4.9647e-08	18868	ENSG00000156564	40391586	40587465	195880	-	0	overlapStart	0	LRFN2
		149	10.067	10.042	9.842	9.403	9.678	8.931	9.307	8.836	9.129	6.686	7.315	6.91	6.27	5.946	5.894	9.326	9.003	7.695	8.75	8.21	7.049	7.803	8	9.26		149	chr1	11692322	11694322	2001	*	7.11055	7.6406	6.26374	1.61519	1.54775e-09	5.55205e-08	176	ENSG00000116670	11674480	11691650	17171	-	671	upstream	671	MAD2L2
		150	8.494	8.768	9.073	8.54	9.069	7.552	8.097	7.833	8.094	5.907	7.199	7.063	6.584	5.617	5.842	7.927	8.171	6.339	8.13	7.162	5.386	5.609	6.992	8.094		150	chr1	11692322	11694322	2001	*	7.11055	7.6406	6.26374	1.61519	1.54775e-09	5.55205e-08	176	ENSG00000162490	11691729	11725857	34129	+	0	inside	592	DRAXIN
		151	8.62	8.798	8.385	8.383	7.953	8.066	8.37	8.317	8.351	5.308	7.097	6.82	7.575	5.361	6.174	7.987	8.447	6.971	7.217	7.059	4.916	5.572	7.577	8.309		151	chr2	192279	194279	2001	*	7.27319	7.93095	6.02977	2.13892	1.54811e-09	5.55205e-08	11747	ENSG00000227061	197569	202605	5037	+	3289	upstream	3289	AC079779.7
		152	10.126	10.508	9.991	9.59	9.692	9.891	9.749	9.685	9.745	6.554	8.025	8.333	9.207	6.891	7.462	9.279	9.656	7.952	8.958	7.921	6.406	7.042	8.674	9.862		152	chr17	76752257	76754257	2001	*	7.05915	5.65971	7.75596	-1.85386	1.61884e-09	5.77941e-08	9785	ENSG00000200257	76752912	76753015	104	+	0	includeFeature	0	RNU6-97P
		153	9.041	8.81	8.528	8.662	8.662	8.212	8.351	8.748	8.773	6.554	7.539	6.82	7.862	5.145	6.195	8.022	8.204	7.534	8.066	7.684	5.425	5.81	7.361	8.365		153	chr8	109643800	109645800	2001	*	8.13186	6.64572	8.84823	-1.96124	1.65557e-09	5.90163e-08	21652	ENSG00000248050	109644115	109648084	3970	+	0	overlapStart	0	RP11-422N16.3
		154	10.246	10.082	10.134	10.217	9.81	9.222	9.55	10.145	9.632	7.58	8.161	7.995	8.872	6.583	7.164	9.202	9.617	7.608	8.877	7.751	6.345	6.763	8.679	9.836		154	chrX	51395590	51397590	2001	*	7.74832	6.17423	8.48311	-2.06709	1.85671e-09	6.50096e-08	23161	ENSG00000229151	51356944	51396462	39519	-	0	overlapStart	0	RP11-348F1.3
		155	7.005	7.471	6.773	6.01	6.46	6.898	7.181	5.12	5.853	5.571	4.91	5.181	5.841	3.191	4.611	6.159	5.38	3.782	6.361	4.935	4.74	4.094	5.051	5.426		155	chrX	51395590	51397590	2001	*	7.74832	6.17423	8.48311	-2.06709	1.85671e-09	6.50096e-08	23161	ENSG00000226530	51396511	51465661	69151	+	0	overlapStart	0	RP11-348F1.2
		156	6.59	7.821	7.232	6.436	7.036	7.349	7.338	5.12	6.351	5.133	6.305	5.006	6.023	3.513	5.296	6.818	5.945	5.249	6.445	5.815	4.538	3.746	5.265	5.978		156	chr3	3798254	3800254	2001	*	7.73585	5.86159	8.52432	-2.42037	1.90771e-09	6.63041e-08	14877	ENSG00000175928	3799437	3847703	48267	+	0	overlapStart	0	LRRN1
		157	6.384	7.713	7.773	6.851	7.499	7.618	7.118	6.771	6.673	6.037	5.199	5.544	5.755	3.891	4.894	5.957	5.758	4.739	5.846	5.046	4.916	4.194	5.729	6.519		157	chr3	66297119	66299119	2001	*	7.69352	8.31577	6.57553	1.97875	1.92992e-09	6.68794e-08	15442	ENSG00000206759	66293114	66293220	107	-	3898	upstream	3898	RNU6-787P
		158	7.093	7.813	7.524	7.328	8	7.018	7.436	6.52	6.624	6.156	6.284	5.444	5.895	4.583	4.257	6.694	6.021	4.017	6.16	5.198	5.123	5.094	5.617	5.911		158	chr16	10876058	10878058	2001	*	8.46683	9.15725	7.09443	2.30172	1.99297e-09	6.85618e-08	7974	LRG_49	10877198	10924983	47786	+	0	overlapStart	0	CIITA
		159	8.969	9.531	9.087	9.182	9.084	9.018	8.879	7.984	8.295	7.061	7.862	6.637	6.48	5.361	5.041	8.111	7.22	6.45	7.665	7.52	6.193	5.713	6.977	8.016		159	chr20	57604308	57606308	2001	*	8.13549	8.93666	6.17806	2.99627	2.03441e-09	6.97841e-08	14029	ENSG00000227297	57599695	57601200	1506	-	3107	upstream	3107	RP4-718J7.4
		160	8.401	8.791	8.439	8.134	8.036	8.254	8.432	7.863	7.665	6.179	7	6.512	7.239	5.191	5.216	7.851	7.504	5.672	7.24	6.245	6.238	4.746	6.655	7.989		160	chr18	76686212	76688212	2001	*	6.69788	7.24711	5.80006	1.68467	2.18339e-09	7.3823e-08	10299	ENSG00000276397	76690029	76693636	3608	+	1816	upstream	1816	AC034110.1
		161	9.473	9.48	9.258	8.695	8.741	8.883	9.003	8.764	8.603	7.245	7.539	6.847	7.567	5.476	5.409	8.349	8.313	6.565	7.382	7.099	5.831	5.374	7.326	8.201		161	chr6	111086397	111088397	2001	*	9.05186	7.34109	9.81272	-2.23079	2.24003e-09	7.54642e-08	19242	ENSG00000112394	111087503	111231194	143692	+	0	overlapStart	0	SLC16A10
		162	8.593	8.857	8.499	8.475	8.624	8.499	8.207	7.719	7.59	5.851	6.459	5.91	6.516	4.583	5.579	7.694	7.537	5.98	7.048	6.046	6.147	6.015	6.429	7.592		162	chr2	231529532	231531532	2001	*	7.89076	8.44519	6.97864	1.70552	2.24168e-09	7.54642e-08	13405	ENSG00000171596	231523160	231530495	7336	-	0	overlapStart	0	NMUR1
		163	8.487	8.938	8.614	7.938	8.37	8.258	8.512	7.434	7.457	6.061	5.962	6.281	6.463	5.145	4.894	7.939	7.313	5.803	7.048	6.83	6.425	6.094	7.022	7.877		163	chr9	16869763	16872927	3165	*	7.39253	7.98031	6.38404	1.83463	2.2447e-09	7.54642e-08	21983	ENSG00000173068	16409503	16870843	461341	-	0	overlapStart	0	BNC2
		164	8.283	8.725	8.758	8.211	8.522	7.546	7.941	7.644	7.203	6.179	6.841	5.696	6.118	5.049	5.479	7.758	6.865	5.553	7.083	6.684	5.771	6.437	6.617	7.191		164	chr19	56537597	56539597	2001	*	7.46681	6.0228	8.17386	-1.90916	2.42115e-09	8.10502e-08	11683	ENSG00000267421	56536156	56538575	2420	-	0	overlapStart	0	AC005498.3
		165	9.274	9.697	9.876	9.042	9.4	8.686	9.091	8.651	8.448	7.234	7.547	6.338	7.011	5.776	5.642	8.485	8.017	5.528	7.505	6.83	6.724	6.746	7.526	8.885		165	chr19	56537597	56539597	2001	*	7.46681	6.0228	8.17386	-1.90916	2.42115e-09	8.10502e-08	11683	ENSG00000196867	56538948	56556810	17863	+	0	overlapStart	0	ZFP28
		166	7.503	7.798	7.964	7.031	7.312	7.239	7.959	6.928	7.341	5.733	5.709	5.885	5.922	4.191	4.257	7.26	7.067	5.154	7.184	6.906	6.147	5.331	6.495	7.973		166	chr8	55892359	55894359	2001	*	6.15902	6.75174	5.1355	1.85227	2.73719e-09	8.98483e-08	21358	ENSG00000254325	55893595	55895739	2145	+	0	overlapStart	0	RP11-318K15.2
		167	8.01	8.61	7.871	7.745	8.44	8.431	8.291	7.299	7.512	4.879	6.364	6.478	7.035	5.863	5.579	8.016	7.328	5.649	7.931	7.111	6.099	4.931	6.674	7.9		167	chr4	101334156	101336156	2001	*	6.66141	7.26974	5.58893	1.91786	2.8229e-09	9.18958e-08	16841	ENSG00000221265	101330302	101330414	113	-	3741	upstream	3741	MIR1255A
		168	8.629	9.191	8.943	8.021	8.665	8.644	8.689	7.827	7.573	5.671	6.177	6.834	7.792	4.891	5.216	7.687	8.267	5.502	7.417	6.198	5.971	5.457	7.036	7.556		168	chr11	111378296	111380296	2001	*	7.3441	5.68639	8.09518	-2.16625	2.83857e-09	9.21522e-08	4267	ENSG00000253099	111383092	111383219	128	+	2795	upstream	2795	RNU2-60P
		169	9.067	9.709	8.885	8.805	8.962	8.623	8.944	8.29	8.346	6.464	6.725	6.725	7.68	5.4	4.787	8.438	8.649	6.017	8.088	7.51	5.831	5.572	7.44	8.191		169	chr11	13961702	13963702	2001	*	6.90172	5.42985	7.61496	-1.94223	2.92351e-09	9.43909e-08	3528	ENSG00000262655	13962689	14267884	305196	+	0	overlapStart	0	SPON1
		170	8.109	8.317	8.329	7.738	7.699	7.457	7.787	7.616	7.448	5.349	5.614	6.591	7.27	5.191	5.041	7.19	7.974	5.087	7.135	5.992	5.538	5.457	6.962	7.956		170	chr17	35888338	35890338	2001	*	7.4532	8.08371	6.30724	2.01465	2.95068e-09	9.50085e-08	9168	ENSG00000271394	35889558	35889804	247	+	0	includeFeature	0	7SK
		171	9.389	9.343	9.19	8.651	8.49	8.579	8.919	9.017	8.817	6.554	6.477	7.052	8.112	5.235	5.444	8.368	9.107	6.234	8.151	7.019	5.86	5.535	7.842	8.832		171	chr1	161625979	161627979	2001	*	6.42923	7.1403	4.96721	2.40803	3.05984e-09	9.81226e-08	1554	ENSG00000162747	161623196	161631963	8768	-	0	inside	3983	FCGR3B
		172	8.851	9.024	9.277	8.293	8.486	8.061	8.556	8.064	8.164	6.179	6.678	6.898	7.311	6.122	5.842	8.039	8.24	5.672	7.256	6.684	5.831	5.194	7.108	8.589		172	chr1	64469227	64471227	2001	*	7.20255	5.70316	7.92178	-1.9762	3.289e-09	1.04837e-07	819	ENSG00000158966	64470792	64693058	222267	+	0	overlapStart	0	CACHD1
		173	8.88	8.85	8.492	7.999	8.551	8.273	8.388	8.17	8.225	6.133	6.614	6.725	7.435	5.863	6.316	8.027	8.294	6.035	7.861	7.059	5.916	5.374	6.992	8.027		173	chr19	10517260	10519260	2001	*	7.83179	8.49306	6.57516	2.15634	3.47426e-09	1.09627e-07	10679	ENSG00000180739	10512742	10517931	5190	-	0	overlapStart	0	S1PR5
		174	8.786	8.978	8.932	8.448	8.509	8.798	8.763	8.478	8.1	6.223	7.013	6.82	7.806	6.073	5.868	8.073	8.474	6.154	7.63	6.978	5.86	6.068	7.396	8.745		174	chr15	85625052	85627052	2001	*	8.00223	8.62252	6.89074	1.9706	3.64942e-09	1.14542e-07	7657	ENSG00000259276	85621264	85627689	6426	-	0	inside	636	RP11-815J21.3
		175	3.931	6.236	5.797	3.751	5.349	4.576	5.41	4.12	5.268	6.156	5.062	5.097	4.664	3.361	4.257	5.095	4.736	4.218	4.472	5.099	7.074	6.763	7.547	7.104		175	chr5	39460182	39462182	2001	*	6.15451	6.85622	4.73397	2.35638	3.71546e-09	1.16152e-07	17331	ENSG00000153071	39371675	39462300	90626	-	0	inside	117	DAB2
		176	4.076	4.857	5.566	2.529	4.097	5.061	4.512	2.758	2.988	4.702	2.74	5.725	4.463	4.714	5.131	4.138	3.436	2.502	4.109	3.461	6.642	5.416	6.022	5.219		176	chr18	44678103	44680103	2001	*	8.93839	9.48748	8.04095	1.68606	4.03367e-09	1.24454e-07	10131	ENSG00000267414	44676927	44679717	2791	-	0	overlapStart	0	RP11-456K23.1
		177	3.931	6.12	6.899	4.644	5.705	5.973	5.338	4.857	5.31	6.109	4.062	6.075	4.999	6.049	5.97	3.858	4.643	3.395	4.417	4.613	7.193	7.653	6.29	4.888		177	chr18	44678103	44680103	2001	*	8.93839	9.48748	8.04095	1.68606	4.03367e-09	1.24454e-07	10131	ENSG00000152217	44680173	45068510	388338	+	69	upstream	69	SETBP1
		178	5.175	6.28	6.223	5.802	5.612	5.778	6.262	6.343	7.41	6.986	6.799	7.652	7.792	8.714	8.838	5.778	5.093	3.602	4.804	4.099	7.684	8.705	7.931	8.163		178	chr1	206943959	206945959	2001	*	6.34282	7.00036	5.10021	2.13581	4.08309e-09	1.25651e-07	1917	ENSG00000162896	206928518	206946466	17949	-	0	inside	506	PIGR
		179	4.438	6.623	6.114	7.144	7.164	7.356	7.52	6.881	6.014	5.793	6.495	6.885	6.909	7.024	7.216	3.372	4.436	4.395	4.472	2.613	5.464	5.374	5.833	5.689		179	chr10	77925563	77927563	2001	*	7.30824	7.88745	6.32535	1.80041	4.13301e-09	1.26692e-07	2898	ENSG00000151208	77790791	77926526	135736	-	0	overlapStart	0	DLG5
		180	5.238	8.12	8	7.672	7.446	7.145	7.427	6.771	6.988	5.793	7.221	6.392	7.755	6.32	6.479	5.476	4.491	3.017	4.846	3.613	5.642	6.591	7.567	7.917		180	chr10	77925563	77927563	2001	*	7.30824	7.88745	6.32535	1.80041	4.13301e-09	1.26692e-07	2898	ENSG00000233871	77927372	77929824	2453	+	0	overlapStart	0	DLG5-AS1
		181	3.268	7.202	7.026	7.239	6.705	4.798	5.512	6.594	6.503	5.427	5.364	4.222	4.141	4.513	3.087	3.957	3.321	2.017	3.417	3.291	5.17	4.987	5.108	6.606		181	chr1	158929821	158931821	2001	*	7.66152	8.28364	6.54396	1.97816	4.47263e-09	1.35174e-07	1486	ENSG00000163564	158930796	158977054	46259	+	0	overlapStart	0	PYHIN1
		182	4.005	6.623	6.621	6.134	6.624	7.177	6.86	4.758	5.225	4.179	4.062	4.3	4.726	4.65	5.087	5.138	2.906	2.865	3.965	3.751	4.86	3.609	3.729	4.792		182	chr12	132817760	132819760	2001	*	7.11295	7.87595	5.39026	2.72177	4.65486e-09	1.39966e-07	5762	ENSG00000283396	132784026	132822128	38103	-	0	inside	2367	AC127070.1
		183	5.491	6.872	6.389	5.403	6.32	7.224	6.872	3.272	4.825	5.671	4.547	5.262	4.999	5.361	4.731	5.336	3.321	3.395	4.176	4.935	4.538	4.679	3.729	4.104		183	chr20	38872314	38874314	2001	*	8.89891	9.55183	7.67344	2.11769	4.73427e-09	1.41473e-07	13853	ENSG00000240474	38872770	38873074	305	+	0	includeFeature	0	RN7SL116P
		184	6.516	7.322	6.538	6.699	6.924	7.231	7.192	3.536	4.268	5.179	4.547	5.444	4.6	6.122	4.174	6.027	3.906	3.017	3.965	4.876	5.303	4.872	4.214	4.458		184	chr15	56464163	56466163	2001	*	7.32458	6.11451	7.97328	-1.61712	5.21238e-09	1.52651e-07	7374	ENSG00000138587	56421544	56465137	43594	-	0	overlapStart	0	MNS1
		185	6.041	7.962	7.16	6.559	7.148	5.819	6.652	4.198	4.181	5.223	5.284	5.052	4.664	4.513	4.842	5.908	4.823	3.695	5.648	5.421	6.023	4.374	4.407	4.519		185	chr6	142300988	142302988	2001	*	6.9984	5.82247	7.63755	-1.5731	5.25388e-09	1.53676e-07	19484	ENSG00000112414	142301854	142446266	144413	+	0	overlapStart	0	ADGRG6
		186	6.902	7.28	7.223	6.777	6.972	7.664	7.682	5.651	5.538	5.037	5.364	4.444	5.27	5.972	4.787	5.858	4.823	4.695	4.846	4.539	4.916	4.81	5.162	4.578		186	chr10	33116929	33118929	2001	*	8.41806	9.10875	7.0445	2.30311	5.26367e-09	1.53772e-07	2614	ENSG00000233387	33096257	33116672	20416	-	256	upstream	256	RP11-342D11.3
		187	6.717	7.681	7.849	7.229	7.653	7.451	7.834	5.236	5.766	5.349	4.855	5.444	5.567	5.049	5.041	6.116	5.093	4.502	4.717	4.751	4.464	5.644	5.162	5.292		187	chrX	123784050	123786050	2001	*	6.69281	7.28434	5.67294	1.84868	5.62279e-09	1.62258e-07	23440	ENSG00000226902	123785009	123785451	443	+	0	includeFeature	0	CHCHD2P1
		188	6.465	7.697	7.686	7.094	7.377	7.37	7.495	4.951	6.039	4.702	4.477	5.338	6.228	5.278	4.479	6.179	5.128	4.45	4.624	5.046	6.406	5.241	5.108	5.489		188	chr2	20595129	20597129	2001	*	6.26816	6.84594	5.2895	1.79292	5.63086e-09	1.62292e-07	11876	ENSG00000231948	20590775	20592548	1774	-	2580	upstream	2580	HS1BP3-IT1
		189	6.771	7.471	7.711	7.211	7.642	7.193	7.703	5.565	6.225	3.638	4.74	6.262	5.664	5.439	5.296	6.336	5.351	4.904	5.302	5.815	5.123	5.374	5.051	5.326		189	chr20	13246737	13248737	2001	*	7.07997	5.65429	7.78285	-1.88614	5.71594e-09	1.63945e-07	13644	ENSG00000225956	13244064	13245369	1306	-	1367	upstream	1367	RP5-1077I2.3
		190	5.238	6.12	6.773	5.616	6.26	6.327	6.667	4.536	4.881	4.179	1.74	4.86	3.841	3.361	2.672	4.51	3.984	3.695	4.109	4.198	4.801	3.872	4.577	5.144		190	chr12	68158832	68160832	2001	*	8.65488	9.32826	7.35157	2.21579	7.35579e-09	2.04333e-07	5222	ENSG00000111537	68154768	68159747	4980	-	0	overlapStart	0	IFNG
		191	5.873	6.798	5.451	5.777	6.538	7.299	6.947	4.651	4.766	4.823	3.155	4.91	4.228	3.891	3.787	5.858	3.823	3.602	4.846	3.876	4.86	4.872	4.577	3.934		191	chr14	61527826	61529826	2001	*	8.08218	8.73835	6.84467	2.13241	7.36616e-09	2.04333e-07	6642	ENSG00000258989	61529128	61657964	128837	+	0	overlapStart	0	RP11-47I22.4
		192	5.95	7.423	6.51	6.01	6.363	7.044	7.018	5.236	5.31	4.179	3.155	5.338	5.6	2.191	4.087	5.542	5.021	4.739	5.143	3.876	5.675	4.457	5.867	4.326		192	chr1	15411337	15413337	2001	*	8.46536	9.09242	7.33115	2.0004	7.58213e-09	2.08853e-07	208	ENSG00000228140	15402979	15409433	6455	-	1903	upstream	1903	RP3-467K16.4
		193	6.717	7.071	7.389	6.764	6.727	6.269	6.898	6.12	5.962	5.133	4.062	5.478	4.895	3.361	4.335	5.981	4.69	4.017	4.804	5.379	5.888	3.094	4.655	5.888		193	chr1	15411337	15413337	2001	*	8.46536	9.09242	7.33115	2.0004	7.58213e-09	2.08853e-07	208	ENSG00000142634	15409895	15430343	20449	+	0	inside	1441	EFHD2
		194	5.614	7.544	7.389	6.353	6.08	7.483	7.487	5.038	4.503	5.266	4.799	5.696	5.755	4.098	4.731	5.665	4.945	3.865	4.361	5.149	5.345	3.746	5.108	5.662		194	chr4	37452884	37454884	2001	*	6.79224	5.60069	7.43578	-1.59277	7.6185e-09	2.09175e-07	16526	ENSG00000154274	37453941	37623495	169555	+	0	overlapStart	0	C4orf19
		195	6.327	8.114	7.761	6.403	5.875	8.153	7.8	6.272	6.039	5.464	4.155	5.834	5.948	3.776	4.174	5.694	5.29	4.649	4.671	4.992	5.675	4.746	4.314	5.792		195	chr6	116136084	116138084	2001	*	7.91099	8.55454	6.71944	2.07372	7.62035e-09	2.09175e-07	19267	ENSG00000218428	116137058	116137572	515	-	0	includeFeature	0	NIP7P3
		196	7.384	8.567	8.531	7.738	7.895	7.224	7.568	5.505	5.225	4.702	4.477	4.512	4.533	5.145	4.409	6.792	4.945	4.739	4.804	3.461	4.464	5.194	5.765	6.689		196	chr12	14215522	14217522	2001	*	6.78728	7.33142	5.90324	1.666	7.69725e-09	2.1104e-07	4720	ENSG00000256084	14216590	14221297	4708	+	0	overlapStart	0	RP11-134N1.2
		197	7.431	8.437	8.559	7.319	8.225	7.231	7.291	5.973	5.538	5.086	4.477	5.097	5.185	5.583	5.174	7.138	6.021	3.695	5.624	4.198	3.386	5.572	5.692	6.377		197	chr5	157343531	157345531	2001	*	6.56139	7.14991	5.55067	1.83627	8.36608e-09	2.2597e-07	18174	ENSG00000172568	157341600	157345721	4122	-	0	inside	189	FNDC9
		198	7.268	7.9	7.843	6.933	7.677	7.061	7.427	5.505	5.466	5.349	2.74	4.374	4.895	4.776	4.546	6.336	4.984	2.502	4.575	3.099	5.501	5.841	4.799	4.978		198	chr6	145819143	145821143	2001	*	7.0816	7.75297	5.78616	2.20408	9.37574e-09	2.47859e-07	19531	ENSG00000118496	145793502	145814753	21252	-	4389	upstream	4389	FBXO30
		199	6.749	7.442	7.888	7.201	7.173	6.859	7.161	5.308	5.853	4.349	4.062	4.374	4.533	3.776	4.257	6.51	5.408	4.339	5.209	4.815	5.216	5.713	5.451	5.519		199	chr14	95479361	95481361	2001	*	6.69003	7.21292	5.86169	1.58903	9.51303e-09	2.50927e-07	6948	ENSG00000176438	95407266	95475836	68571	-	3524	upstream	3524	SYNE3
		200	7.245	7.689	7.849	7.124	7.473	7.489	7.383	5.783	4.988	5.037	4.062	4.807	5.463	4.714	3.894	6.476	5.38	3.943	4.761	4.876	5.944	4.287	5.899	5.911		200	chr11	3049010	3051010	2001	*	8.03293	8.65397	6.91894	1.97387	1.0227e-08	2.67668e-07	3418	ENSG00000201616	3048359	3048521	163	-	488	upstream	488	RNU1-91P
		201	7.084	8.403	8.219	7.63	8.733	7.912	8.271	6.623	6.607	5.986	2.962	5.512	5.868	4.998	4.611	7.016	5.844	4.154	5.694	5.291	5.831	4.872	5.931	6.182		201	chr4	6197420	6199420	2001	*	8.40947	9.07484	7.13726	2.17654	1.04059e-08	2.71749e-07	16405	ENSG00000152969	6026199	6200591	174393	-	0	inside	1170	JAKMIP1
		202	8.171	8.879	8.86	7.955	8.603	8.25	8.794	6.939	7.214	5.266	4.155	6.374	5.726	5.235	5.479	7.19	6.477	4.017	5.965	4.099	5.771	5.094	5.617	6.063		202	chr4	6197420	6199420	2001	*	8.40947	9.07484	7.13726	2.17654	1.04059e-08	2.71749e-07	16405	ENSG00000249896	6200733	6239937	39205	+	1312	upstream	1312	RP11-586D19.1
		203	7.191	7.383	7.573	7.651	7.766	7.623	7.552	6.393	6.112	4.427	4.155	5.262	5.185	5.4	4.335	6.635	5.436	4.45	4.846	4.935	5.86	4.987	5.108	6.022		203	chr4	6197420	6199420	2001	*	8.40947	9.07484	7.13726	2.17654	1.04059e-08	2.71749e-07	16405	ENSG00000251408	6202328	6206649	4322	+	2907	upstream	2907	RP11-586D19.2
		204	7.858	7.955	8.317	8.502	8.436	7.464	8.295	6.505	6.825	5.671	4.799	5.725	5.948	4.891	4.842	7.326	6.212	4.28	4.717	5.149	5.464	5.194	5.361	6.634		204	chr10	92210471	92212471	2001	*	7.62617	8.23307	6.5583	1.91329	1.08157e-08	2.80591e-07	3004	ENSG00000105988	92216332	92216793	462	+	3860	upstream	3860	NHP2P1
		205	7.883	8.597	8.587	8.353	8.814	8.22	8.63	6.881	6.64	5.934	5.013	6.097	5.784	5.145	5.087	7.179	6.04	4.154	5.761	4.876	5.997	4.872	6.577	6.292		205	chr9	91211026	91213026	2001	*	5.93026	6.54319	4.84293	1.93528	1.10443e-08	2.85058e-07	22311	ENSG00000273381	91206175	91210299	4125	-	726	upstream	726	RP11-305L7.7
		206	5.931	7.213	6.964	7.104	7.114	6.527	7.365	5.12	4.936	5.671	4.155	5.444	5.047	5.049	4.174	5.778	4.984	2.28	4.302	3.876	5.023	3.287	4.931	4.888		206	chr1	91532807	91534807	2001	*	6.24554	6.81584	5.28866	1.76369	1.21805e-08	3.10209e-07	969	ENSG00000241318	91534666	91535593	928	-	0	overlapEnd	785	WDR82P2
		207	8.287	8.358	8.439	8.109	8.37	8.074	8.305	6.52	6.735	6.086	4.91	5.14	5.841	5.145	5.174	7.518	6.365	2.28	5.472	3.751	4.675	4.374	5.451	6		207	chr16	15389020	15391020	2001	*	6.39095	7.14993	4.69058	2.69295	1.33064e-08	3.35629e-07	8015	ENSG00000156968	15395754	15413268	17515	+	4733	upstream	4733	MPV17L
		208	5.95	6.689	7.188	6.63	7.08	6.254	6.637	3.651	5.225	4.638	3.74	4.576	4.389	4.946	2.894	5.723	4.38	3.695	4.302	4.291	4.538	3.987	5.051	4.634		208	chr16	15389020	15391020	2001	*	6.39095	7.14993	4.69058	2.69295	1.33064e-08	3.35629e-07	8015	ENSG00000261130	15395754	15515348	119595	+	4733	upstream	4733	RP11-1021N1.1
		209	6.823	6.021	6.634	7.387	7.551	7.044	6.319	4.995	5.351	5.037	4.242	4.576	3.6	4.776	4.257	6.116	5.021	3.28	4.575	4.539	4.023	4.679	4.867	4.741		209	chr2	223940915	223942915	2001	*	7.87017	8.47849	6.79774	1.9195	1.34174e-08	3.38066e-07	13339	ENSG00000085449	223855716	223945387	89672	-	0	inside	2471	WDFY1
		210	6.863	7.423	7.382	7.444	7.924	6.623	6.528	5.038	5.962	5.427	4.799	5.181	4.841	4.098	3.994	6.372	4.436	3.943	4.887	4.291	3.216	4.374	4.655	3.741		210	chr2	130588153	130590153	2001	*	4.89402	5.70663	2.85666	3.06663	1.39889e-08	3.50226e-07	12720	ENSG00000232408	130583549	130590463	6915	-	0	inside	309	AC140481.4
		211	9.088	9.317	9.058	8.518	8.741	8.349	8.568	7.15	7.448	5.702	4.477	5.696	6.407	4.946	4.546	7.921	7.955	4.782	6.074	3.613	4.675	5.679	6.636	7.541		211	chr2	216349671	216351671	2001	*	8.03004	8.57061	7.15558	1.65413	1.41765e-08	3.54547e-07	13254	ENSG00000207303	216351403	216351504	102	+	0	includeFeature	0	Y_RNA
		212	7.931	8.008	7.883	7.467	7.808	7.383	7.512	6.536	6.72	5.464	3.855	5.338	6.311	5.191	4.174	6.969	7.179	4.087	5.761	4.291	5.464	4.987	5.962	6.578		212	chr6	167113203	167115203	2001	*	6.70691	5.09347	7.44951	-2.11228	1.50275e-08	3.71166e-07	19722	ENSG00000112486	167111807	167139696	27890	+	0	inside	1395	CCR6
		213	8.623	8.701	8.556	7.886	8.271	8.243	8.532	6.951	7.494	4.879	4.325	6.118	6.463	4.776	4.479	7.68	7.058	4.154	6.039	5.198	5.888	5.902	6.557	6.877		213	chr12	64657079	64659079	2001	*	7.72295	8.33779	6.62941	1.94697	1.62014e-08	3.95563e-07	5184	ENSG00000256314	64654060	64655019	960	-	2059	upstream	2059	RP11-338E21.3
		214	8.835	8.614	8.654	8.609	8.713	7.912	8.024	7.17	7.192	5.501	5.512	5.983	4.6	5.191	4.174	7.785	6.725	4.339	5.575	5.613	5.771	5.331	5.536	7.053		214	chr1	161544483	161546483	2001	*	6.33836	6.98619	5.13144	2.0905	1.63807e-08	3.99312e-07	1551	ENSG00000203747	161541759	161550737	8979	-	0	inside	4253	FCGR3A
		215	8.611	8.972	9.075	8.786	8.279	8.48	8.692	7.651	7.475	5.037	6.177	6.161	6.726	5.145	3.787	7.468	6.678	3.865	5.867	4.992	4.801	5.872	6.265	7.418		215	chr1	161544483	161546483	2001	*	6.33836	6.98619	5.13144	2.0905	1.63807e-08	3.99312e-07	1551	ENSG00000203747	161541759	161550737	8979	-	0	inside	4253	FCGR3A
		216	7.898	8.213	8.559	7.95	7.6	6.809	7.129	6.236	7.088	4.349	6.132	5.637	5.973	5.098	4.672	7.354	6.619	3.782	6.074	4.815	4.608	5.241	5.361	6.519		216	chr1	161544483	161546483	2001	*	6.33836	6.98619	5.13144	2.0905	1.63807e-08	3.99312e-07	1551	LRG_60	161541759	161550623	8865	-	0	inside	4139	FCGR3A
		217	9.014	9.586	9.42	9.288	9.219	8.746	9.11	7.956	7.697	5.934	7.253	6.319	6.68	5.235	5.815	8.21	7.594	5.761	6.361	5.613	5.675	5.841	7.265	7.967		217	chr1	161544483	161546483	2001	*	6.33836	6.98619	5.13144	2.0905	1.63807e-08	3.99312e-07	1551	LRG_60	161541759	161550623	8865	-	0	inside	4139	FCGR3A
		218	8.789	8.614	8.745	8.432	8.755	7.864	8.544	7.49	7.236	5.764	5.988	6.281	6.648	5.476	5.513	8.078	6.736	4.739	6.24	5.846	6.023	5.679	6.361	7.599		218	chr4	80124977	80126977	2001	*	8.13101	6.83049	8.80368	-1.73214	1.64925e-08	4.00844e-07	16726	ENSG00000163297	79901149	80125454	224306	-	0	overlapStart	0	ANTXR2
		219	8.856	9.056	9.158	8.641	8.771	8.669	8.882	7.55	7.475	5.764	6.512	6.3	6.664	5.191	4.842	8.264	7.076	4.45	6.636	6.046	5.123	5.374	6.162	7.556		219	chr6	134316820	134318820	2001	*	6.3222	5.09087	6.9767	-1.64249	1.68555e-08	4.0816e-07	19390	ENSG00000118515	134169246	134318112	148867	-	0	overlapStart	0	SGK1
		220	6.159	7.258	7.114	6.988	6.934	6.908	7.202	5.705	5.988	4.349	3.855	5.753	5.463	3.191	4.087	5.51	6.003	4.218	4.524	3.992	2.216	4.194	5.577	5.292		220	chr7	30162525	30164525	2001	*	7.64191	8.23113	6.62903	1.84072	1.70299e-08	4.11538e-07	20039	ENSG00000225907	30167804	30168004	201	+	3278	upstream	3278	RPS27P16
		221	7.828	7.893	7.566	8.063	8.286	8.394	8.732	7.317	7.351	5.266	5.799	6.462	6.33	4.191	4.894	6.805	6.003	5.249	5.472	5.099	2.538	5.572	5.655	6.256		221	chr3	97871329	97873329	2001	*	6.85706	7.37782	6.03413	1.58174	1.72726e-08	4.16128e-07	15535	ENSG00000279658	97836986	97874691	37706	-	0	inside	1361	RP11-389G6.4
		222	6.912	8.886	8.128	7.658	8.14	8.338	8.91	5.705	6.607	4.934	3.962	5.725	5.567	4.191	3.787	6.22	4.865	3.602	5.302	4.099	3.801	4.535	5.265	5.715		222	chr22	38984222	38986222	2001	*	6.84932	5.60382	7.50764	-1.66145	1.74196e-08	4.18461e-07	14665	ENSG00000179750	38982347	38992804	10458	+	0	inside	1874	APOBEC3B
		223	7.356	8.882	8.495	7.387	7.76	8.284	8.192	6.651	6.936	5.986	5.242	6.242	5.784	3.776	4.479	6.845	4.906	4.98	5.445	3.992	4.86	5.746	5.765	6.238		223	chr3	125118936	125120936	2001	*	7.24784	7.80064	6.34025	1.69876	1.80719e-08	4.2969e-07	15775	ENSG00000199327	125119097	125119200	104	-	0	includeFeature	0	RNU6-230P
		224	7.711	8.962	8.857	7.91	8.538	8.594	8.784	5.881	6.573	4.764	5.512	5.544	6.071	5.235	5.335	6.981	5.321	4.154	3.887	4.935	3.216	5.042	5.214	5.792		224	chr17	5236942	5238942	2001	*	6.46677	7.08093	5.37544	1.94204	1.8751e-08	4.41397e-07	8821	ENSG00000161929	5208961	5234860	25900	-	2081	upstream	2081	SCIMP
		225	6.465	7.783	7.188	6.672	7.063	7.32	7.689	4.905	5.39	4.086	4.477	5.338	5.389	4.098	4.672	5.832	5.228	3.782	4.887	4.379	3.801	3.987	4.495	4.393		225	chr4	151407976	151409976	2001	*	8.85971	7.60605	9.52019	-1.67352	1.91218e-08	4.49228e-07	17071	ENSG00000251611	151407551	151408835	1285	-	0	overlapStart	0	RP11-610P16.1
		226	7.334	8.191	7.969	6.988	7.419	7.588	7.971	5.442	6.039	4.179	4.91	5.696	5.426	5.098	4.174	6.751	5.667	4.017	5.783	5.149	4.023	5.535	5.692	5.978		226	chr4	151407976	151409976	2001	*	8.85971	7.60605	9.52019	-1.67352	1.91218e-08	4.49228e-07	17071	ENSG00000164142	151409216	151663632	254417	+	0	overlapStart	0	FAM160A1
		227	7.041	7.681	7.814	7.588	6.845	7.675	7.3	6.377	6.429	4.934	4.242	6.181	5.895	4.835	4.731	6.05	5.228	3.943	4.472	4.613	4.023	4.679	4.729	6.292		227	chr19	35345791	35347791	2001	*	6.55136	5.49958	7.15318	-1.41129	1.96399e-08	4.59573e-07	11133	ENSG00000126266	35351552	35353862	2311	+	3760	upstream	3760	FFAR1
		228	6.781	8.78	7.899	7.114	7.37	8.299	8.491	6.783	6.766	4.879	5.647	6.392	6.935	4.891	4.409	6.46	5.865	3.865	4.887	4.379	3.916	4.679	5.214	6.163		228	chr1	52138990	52140990	2001	*	6.98851	7.49619	6.19824	1.53625	2.0242e-08	4.71793e-07	738	ENSG00000157077	52142094	52346686	204593	+	1103	upstream	1103	ZFYVE9
		229	6.959	8.156	7.473	8.173	8.377	6.502	6.766	5.951	6.867	6.223	6.284	4.959	5.311	2.776	5.409	6.605	5.886	3.395	5.24	4.291	5.642	5.644	5.214	6.022		229	chr4	54941878	54943878	2001	*	7.75323	5.70563	8.56726	-2.61893	2.12921e-08	4.9315e-07	16636	ENSG00000248317	54943630	54956818	13189	+	0	overlapStart	0	RP11-463H12.2
		230	6.59	7.656	7.151	7.42	7.071	6.027	6.097	6.505	6.839	5.764	6.155	5.14	5.664	4.583	4.174	6.336	5.321	3.154	5.332	5.783	4.608	4.81	6.162	6.473		230	chr1	54230118	54232118	2001	*	6.37862	6.91603	5.51251	1.64066	2.14618e-08	4.95913e-07	770	ENSG00000198711	54236440	54239063	2624	+	4321	upstream	4321	SSBP3-AS1
		231	7.363	7.828	7.86	7.239	7.544	6.424	7.107	6.857	6.962	6.638	6.614	6.14	4.948	3.891	4.945	6.832	6.491	4.98	6.109	5.718	5.17	3.987	6.451	5.578		231	chr11	111530895	111532895	2001	*	6.67567	5.35135	7.35433	-1.76009	2.16056e-08	4.98658e-07	4270	ENSG00000254980	111514043	111526755	12713	-	4139	upstream	4139	RP11-794P6.6
		232	9.088	9.282	9.393	9.497	9.592	8.567	9.192	9.098	9.313	8.074	8.581	6.667	6.77	5.278	6.041	8.022	7.965	6.739	7.101	6.421	4.86	6.068	7.265	8.168		232	chr5	56057868	56059868	2001	*	7.27588	5.89814	7.96757	-1.8274	2.18092e-08	5.02867e-07	17428	ENSG00000249236	56059050	56067372	8323	+	0	overlapStart	0	CTD-2227I18.1
		233	7.191	8.593	8.01	7.827	8.031	8.57	8.641	7.651	7.494	6.179	7.074	5.696	6.632	3.513	3.257	6.51	6.04	5.924	5.524	5.501	5.303	4.679	5.833	5.841		233	chr17	78631088	78633088	2001	*	6.95382	7.51386	6.0261	1.7257	2.18968e-08	5.03904e-07	9827	ENSG00000267123	78617389	78632057	14669	-	0	overlapStart	0	CTD-2357A8.3
		234	7.384	8.078	7.641	7.966	8.316	6.778	7.15	6.536	6.839	5.179	5.855	4.753	4.664	4.361	5.479	7.027	5.667	4.824	6.143	5.935	5.345	5.194	6.188	5.022		234	chr16	28989834	28991834	2001	*	6.53037	5.27191	7.19213	-1.67724	2.22589e-08	5.11737e-07	8143	ENSG00000261552	28989140	28990778	1639	-	0	overlapStart	0	RP11-264B17.5
		235	7.823	8.23	8.389	7.845	8.11	6.888	7.983	6.651	6.796	5.037	6.364	5.262	4.841	5.583	5.444	7.148	5.844	5.339	4.887	4.876	6.074	5.094	6.384	5.741		235	chrX	103375497	103377497	2001	*	6.55957	5.21229	7.24392	-1.78842	2.31257e-08	5.30633e-07	23349	ENSG00000166681	103376340	103378077	1738	+	0	overlapStart	0	BEX3
		236	7.425	8.126	8.382	7.616	8.221	6.669	7.41	6.821	7.064	6.201	5.709	5.512	4.463	4.439	4.894	6.845	6.725	4.904	6.057	5.379	6.538	5.779	6.516	7.3		236	chr2	189579840	189581840	2001	*	8.26119	6.8311	8.96508	-1.89289	2.31535e-08	5.30757e-07	13045	ENSG00000138449	189560579	189583758	23180	-	0	inside	1917	SLC40A1
		237	7.733	8.327	8.524	7.764	8.48	6.502	7.192	6.905	7.72	6.156	6.77	5.512	5.426	4.714	4.257	7.26	7.04	3.865	6.126	5.613	5.944	5.416	6.451	7.458		237	chr2	189579840	189581840	2001	*	8.26119	6.8311	8.96508	-1.89289	2.31535e-08	5.30757e-07	13045	LRG_837	189560590	189580811	20222	-	0	overlapStart	0	SLC40A1
		238	8.655	8.85	8.37	7.999	8.331	7.489	7.78	7.334	7.853	4.179	5.547	5.512	5.047	5.4	3.787	7.927	7.111	5.423	6.587	6.52	5.708	5.145	6.729	7.084		238	chr1	87044018	87046018	2001	*	8.99551	7.68329	9.67114	-1.74725	2.33544e-08	5.34325e-07	928	ENSG00000235251	87044935	87045871	937	-	0	includeFeature	0	RP11-384B12.2
		239	8.215	9.338	8.458	8.031	8.512	7.703	8.227	7.254	7.615	5.266	5.855	6.374	5.27	5.32	5.087	7.425	7.12	5.626	6.794	5.876	5.074	5.457	6.577	7.385		239	chr1	87044018	87046018	2001	*	8.99551	7.68329	9.67114	-1.74725	2.33544e-08	5.34325e-07	928	ENSG00000225568	87045875	87046700	826	+	0	overlapStart	0	RP11-384B12.3
		240	9.003	9.126	9.17	8.452	8.312	7.978	8.351	7.651	7.556	5.086	6.155	6.161	6.095	5.548	4.672	8.326	7.707	6.339	7.126	6.357	5.501	4.987	7.175	7.385		240	chr16	31364320	31366320	2001	*	7.49926	8.2622	5.77696	2.72225	2.37736e-08	5.41817e-07	8244	ENSG00000261245	31361278	31361695	418	-	2624	upstream	2624	RP11-120K18.3
		241	6.863	7.191	7.342	6.764	6.6	6.658	7.383	5.973	5.853	5.851	4.062	4.374	4.6	4.891	4.672	6.354	5.619	4.087	5.498	5.421	3.023	5.145	3.867	5.104		241	chr12	89345502	89347502	2001	*	8.14153	8.68631	7.25577	1.6697	2.63989e-08	5.94768e-07	5297	ENSG00000274021	89351015	89353271	2257	+	3512	upstream	3512	RP11-823E8.3
		242	7.425	8.948	8.714	8.248	8.388	8.349	8.794	6.984	7.64	6.501	7.121	6.262	6.249	5.683	4.945	6.708	6.29	5.904	5.887	5.501	5.26	6.81	6.977	6.865		242	chr7	80133760	80135760	2001	*	7.0804	5.50105	7.81624	-2.07236	2.65752e-08	5.976e-07	20383	ENSG00000127955	80133955	80219402	85448	+	0	overlapStart	0	GNAI1
		243	6.672	8.353	8.284	7.705	7.733	7.703	7.941	7.434	7.429	6.133	7.097	6.052	5.228	4.439	5.087	6.805	5.69	4.865	5.575	6.099	5.345	6.309	5.992	6.592		243	chr1	204072293	204074293	2001	*	7.01502	7.53016	6.20624	1.56221	2.72172e-08	6.0851e-07	1864	ENSG00000143842	204073115	204127743	54629	+	0	overlapStart	0	SOX13
		244	7.356	8.636	8.495	8.616	8.674	7.888	8.086	7.827	7.573	6.482	6.91	4.959	5.533	4.278	5.041	6.969	5.984	5.626	6.389	6.124	5.17	5.902	6.429	6.689		244	chr16	87761384	87763384	2001	*	8.59071	9.26481	7.28459	2.21928	2.83589e-08	6.28737e-07	8625	ENSG00000104731	87696485	87765992	69508	-	0	inside	2607	KLHDC4
		245	7.535	7.656	7.82	7.403	7.722	7.335	7.47	6.308	6.247	5.986	5.614	5.478	5.185	4.278	4.787	7.061	6.517	5.187	5.648	5.198	3.675	5.841	5.108	6.201		245	chr13	20231320	20233320	2001	*	6.83451	5.7149	7.45724	-1.50027	2.89093e-08	6.3974e-07	5786	ENSG00000121742	20221971	20232395	10425	-	0	overlapStart	0	GJB6
		246	7.755	7.535	7.443	7.46	7.467	8.165	8.295	6.505	6.521	6.061	5.855	6.222	6.118	5.098	5.513	6.933	6.275	4.904	5.739	5.501	4.675	4.679	5.451	5.888		246	chr7	74451551	74453551	2001	*	7.74183	6.39904	8.42507	-1.78459	2.90605e-08	6.42483e-07	20318	ENSG00000006704	74453790	74602604	148815	+	238	upstream	238	GTF2IRD1
		247	8.105	8.614	8.443	7.745	8.467	8.567	8.992	6.732	6.766	5.823	5.709	5.834	6.228	5.098	4.611	7.416	6.702	4.782	5.984	5.613	4.86	5.042	5.833	5.934		247	chr13	114267867	114269867	2001	*	6.81088	7.47124	5.55771	2.15034	2.92501e-08	6.46071e-07	6314	ENSG00000265450	114273828	114273908	81	+	3960	upstream	3960	MIR4502
		248	8.363	8.241	8.469	8.01	8.252	8.254	8.607	7.528	6.825	5.764	6.199	5.544	6.311	4.998	5.257	7.425	7.102	6.367	6.659	6.314	5.303	5.416	6.314	6.326		248	chr15	50261747	50263747	2001	*	7.76776	8.32231	6.85532	1.70587	2.95863e-08	6.52888e-07	7328	ENSG00000140287	50241947	50266026	24080	-	0	inside	2278	HDC
		249	9.356	10.05	9.811	9.341	9.612	9.478	9.614	8.478	8.289	6.733	7.384	6.725	7.106	5.972	6.041	8.349	7.408	6.614	7.653	7.111	5.708	6.516	7.29	8.058		249	chr11	112960394	112963404	3011	*	7.2042	7.70141	6.43937	1.50062	3.2628e-08	7.1269e-07	4288	ENSG00000247416	112959279	112963460	4182	-	0	inside	55	RP11-629G13.1
		250	7.666	8.114	8.08	8.502	9.169	7.686	8.063	7.217	6.936	5.702	5.936	5.338	4.895	5.919	4.994	7.24	6.655	5.782	6.537	5.906	5.501	5.841	5.108	6.377		250	chr11	112960394	112963404	3011	*	7.2042	7.70141	6.43937	1.50062	3.2628e-08	7.1269e-07	4288	ENSG00000149294	112961247	113278436	317190	+	0	overlapStart	0	NCAM1
		251	7.978	8.494	8.358	8.239	8.685	8.129	8.648	7.377	7.766	6.223	6.44	6.222	6.249	6.073	6.064	7.381	7.12	5.052	6.907	6.891	4.916	5.457	5.162	6.978		251	chr21	14215089	14217089	2001	*	8.9927	7.67524	9.66966	-1.75381	3.45377e-08	7.49554e-07	14143	ENSG00000188992	14108813	14210891	102079	-	4197	upstream	4197	LIPI
		252	7.649	8.921	8.948	8.648	8.922	7.741	8.091	7.528	7.766	6.133	7.05	6.319	5.095	5.919	6.109	7.408	6.275	4.739	6.417	5.783	5.17	5.872	6.692	7.767		252	chr21	14215089	14217089	2001	*	8.9927	7.67524	9.66966	-1.75381	3.45377e-08	7.49554e-07	14143	ENSG00000185272	14216130	14228372	12243	+	0	overlapStart	0	RBM11
		253	8.218	8.162	8.046	7.961	7.453	7.437	7.552	7.1	6.371	4.349	6.242	5.41	5.095	5.4	5.087	7.105	6.875	4.602	6.332	5.935	5.216	5.609	6.338	7.124		253	chr17	56591662	56593662	2001	*	7.16617	6.1028	7.77166	-1.42731	3.45762e-08	7.49701e-07	9509	ENSG00000183691	56593699	56595590	1892	+	36	upstream	36	NOG
		254	8.566	8.798	8.215	8.722	8.837	8.031	7.971	7.385	7.995	4.823	6.403	5.374	5.922	6.098	6.216	7.65	6.906	5.395	6.867	6.718	5.608	5.931	6.29	7.063		254	chr9	83986261	83988261	2001	*	5.92883	6.54782	4.82166	1.96108	3.50569e-08	7.56652e-07	22272	ENSG00000202523	83992932	83993033	102	+	4670	upstream	4670	Y_RNA
		255	8.13	7.783	7.114	7.602	7	6.714	7.086	6.16	5.704	4.764	4.403	5.667	5.389	4.583	4.731	7.084	5.69	4.339	5.039	5.379	5.831	4.374	5.451	4.792		255	chr6	129860262	129862262	2001	*	7.6532	8.27765	6.52778	1.98833	3.55836e-08	7.65225e-07	19350	ENSG00000203756	129831244	129861547	30304	-	0	overlapStart	0	TMEM244
		256	7.298	7.461	6.699	7.436	8.256	7.377	7.568	6.377	6.573	4.879	4.614	6.512	6.311	5.235	4.787	6.832	6.813	3.695	6.389	5.992	5.888	5.287	5.617	5.292		256	chr21	31558170	31560170	2001	*	9.79875	8.45822	10.4814	-1.78283	3.78382e-08	8.04197e-07	14198	ENSG00000156299	31118416	31559977	441562	-	0	overlapStart	0	TIAM1
		257	7.058	7.798	6.566	7.094	6.334	7.161	6.356	5.758	5.351	5.179	4.547	5.338	5.6	4.361	3.257	6.298	6.076	3.943	4.761	3.876	4.675	4.374	4.931	5.326		257	chr21	31558170	31560170	2001	*	9.79875	8.45822	10.4814	-1.78283	3.78382e-08	8.04197e-07	14198	ENSG00000237594	31559245	31560487	1243	+	0	overlapStart	0	AP000251.3
		258	7.327	7.768	7.25	7.042	6.588	7.231	7.232	6.308	5.225	4.638	4.91	5.983	5.695	4.098	3.409	6.279	6.093	4.339	5.074	4.461	5.425	4.931	5.265	6.426		258	chr5	107670065	107672065	2001	*	8.04762	8.5547	7.25884	1.53506	3.90493e-08	8.26223e-07	17729	ENSG00000184349	107376889	107670895	294007	-	0	overlapStart	0	EFNA5
		259	7.973	8.021	8.026	7.839	7.405	7.708	8.176	6.916	6.448	5.266	4.91	5.544	5.922	4.946	3.994	7.308	6.569	5.052	6.271	4.684	6.023	5.042	5.833	6.182		259	chr19	44760201	44762201	2001	*	7.55719	8.1446	6.54983	1.83331	4.01125e-08	8.44184e-07	11354	ENSG00000253027	44764950	44765100	151	+	2748	upstream	2748	SNORA70
		260	8.327	8.558	7.82	7.644	8.217	8.705	8.232	7.13	7.014	5.536	5.325	6.14	5.948	3.998	3.546	7.354	7.267	5.28	6.717	5.245	5.997	5.416	6.108	6.877		260	chr19	44760201	44762201	2001	*	7.55719	8.1446	6.54983	1.83331	4.01125e-08	8.44184e-07	11354	ENSG00000236807	44765148	44765464	317	+	2946	upstream	2946	AC092066.6
		261	7.445	7.046	7.854	8.817	8.554	8.124	8.703	8.033	7.867	5.638	6.155	7.444	7.848	6.42	5.759	6.908	6.504	5.803	6.431	5.815	5.642	5.374	5.899	7.238		261	chr10	70601835	70603835	2001	*	8.91714	9.42853	8.1177	1.55041	4.01739e-08	8.44724e-07	2824	ENSG00000180644	70597348	70602775	5428	-	0	overlapStart	0	PRF1
		262	8.349	8.783	8.52	8.712	8.882	8.646	8.983	8.222	8.39	5.671	7.062	7.536	8.223	6.863	7.064	7.764	7.351	6.353	6.659	6.336	5.86	5.535	7.051	8.016		262	chr10	70601835	70603835	2001	*	8.91714	9.42853	8.1177	1.55041	4.01739e-08	8.44724e-07	2824	ENSG00000180644	70597348	70602775	5428	-	0	overlapStart	0	PRF1
		263	8.352	8.185	7.905	8.168	8.47	7.859	7.995	7.11	7.361	6.086	5.614	5.576	6.48	6.168	5.257	7.105	6.965	4.739	5.143	4.379	4.86	5.457	5.577	6.676		263	chr10	70601835	70603835	2001	*	8.91714	9.42853	8.1177	1.55041	4.01739e-08	8.44724e-07	2824	LRG_94	70597348	70602775	5428	-	0	overlapStart	0	PRF1
		264	7.868	9.335	9.528	8.301	9.146	8.549	9.257	7.1	7.781	5.388	5.883	6.667	6.973	6.439	6.444	7.084	6.195	5.187	5.984	5.149	4.675	6.194	6.833	8.114		264	chr10	70601835	70603835	2001	*	8.91714	9.42853	8.1177	1.55041	4.01739e-08	8.44724e-07	2824	LRG_94	70597348	70602775	5428	-	0	overlapStart	0	PRF1
		265	7.465	7.58	7.866	7.114	7.244	7.658	7.814	6.254	6.59	6.012	4.325	5.576	5.922	5.098	5.513	6.336	6.058	4.218	6.039	5.539	5.074	4.987	5.577	5.662		265	chr19	55275555	55277555	2001	*	7.12344	7.81944	5.72753	2.32899	4.38226e-08	9.14125e-07	11652	ENSG00000133265	55262231	55280381	18151	-	0	inside	2825	HSPBP1
		266	6.941	7.656	7.358	7.452	7.412	8.009	7.989	6.52	6.853	5.223	5.284	5.86	6.29	4.891	4.731	6.116	6.394	4.553	5.671	4.992	5.997	4.194	5.407	6.715		266	chr19	55275555	55277555	2001	*	7.12344	7.81944	5.72753	2.32899	4.38226e-08	9.14125e-07	11652	ENSG00000160469	55282072	55312533	30462	+	4516	upstream	4516	BRSK1
		267	7.572	7.705	7.531	6.63	7.733	7.327	7.338	6.29	6.64	5.086	5.242	5.3	5.533	4.998	5.087	6.969	6.408	4.502	5.717	5.149	5.574	3.987	5.577	5.956		267	chr7	74061313	74063313	2001	*	7.57879	8.10269	6.74784	1.59368	4.4377e-08	9.24873e-07	20306	ENSG00000232415	74059576	74062284	2709	-	0	overlapStart	0	CTB-51J22.1
		268	8.001	8.247	7.797	8.005	8.463	8.247	7.941	7.474	7.051	6.109	5.988	6.029	6.55	5.439	4.731	7.408	7.145	4.904	6.287	5.198	5.831	4.746	6.022	6.702		268	chr6	75495562	75497562	2001	*	8.34041	9.00825	7.05869	2.18845	4.64438e-08	9.62853e-07	19052	ENSG00000118407	75291859	75493738	201880	-	1823	upstream	1823	FILIP1
		269	7.529	8.442	8.061	7.114	7.229	8.623	8.916	7.11	6.949	4.986	5.403	6.242	6.48	5.513	4.731	6.442	6.823	5.187	5.575	6.046	5.074	5.042	6.24	6.393		269	chr6	75495562	75497562	2001	*	8.34041	9.00825	7.05869	2.18845	4.64438e-08	9.62853e-07	19052	ENSG00000219722	75499705	75500136	432	+	2142	upstream	2142	RPL26P20
		270	8.851	9.205	8.724	8.148	8.467	8.533	8.707	7.587	7.556	4.764	5.709	6.052	7.095	5.806	6.335	7.812	7.707	6.171	6.659	5.935	5.608	5.457	6.85	7.761		270	chr3	4747837	4749837	2001	*	6.16252	6.79187	5.02051	2.00688	4.87527e-08	1.00193e-06	14885	ENSG00000235947	4749192	4751590	2399	-	0	overlapEnd	1752	EGOT
		271	8.067	8.9	8.601	8.27	8.496	8.4	8.495	7.712	7.123	5.571	5.581	6.667	7.011	5.32	5.759	7.148	6.906	5.649	6.317	5.539	4.971	4.931	6.557	7.022		271	chr3	4747837	4749837	2001	*	6.16252	6.79187	5.02051	2.00688	4.87527e-08	1.00193e-06	14885	ENSG00000275981	4750333	4750685	353	+	495	upstream	495	AC018816.1
		272	8.825	9.306	9.298	8.93	8.89	8.804	9.21	8.268	8.158	5.934	6.598	6.995	6.973	6.381	6.087	7.914	7.298	5.924	7.184	6.701	6.099	5.496	6.729	7.841		272	chr11	9249385	9251385	2001	*	6.54261	5.08487	7.25272	-1.92424	5.00436e-08	1.02369e-06	3475	ENSG00000255097	9242448	9245509	3062	-	3875	upstream	3875	RP11-5L12.1
		273	8.526	8.322	8.382	7.955	7.722	8.173	8.052	7.771	7.331	4.986	4.477	6.202	6.827	4.891	5.335	7.336	8.058	5.249	6.739	5.099	4.608	5.644	6.384	7.748		273	chr19	45666896	45668896	2001	*	7.82834	8.40271	6.85964	1.78191	5.00714e-08	1.02369e-06	11394	ENSG00000010310	45668244	45683724	15481	+	0	overlapStart	0	GIPR
		274	8.211	8.317	8.424	8.345	8.152	8.095	8.124	8.017	7.289	5.349	5.547	6.462	6.35	4.098	4.894	7.55	7.758	5.885	6.16	5.149	5.538	5.241	6.992	7.709		274	chr2	165793717	165795717	2001	*	9.03214	9.57037	8.16389	1.64605	5.03847e-08	1.02921e-06	12905	ENSG00000115339	165747591	165794682	47092	-	0	overlapStart	0	GALNT3
		275	7.878	8.236	8.021	7.452	7.89	7.849	7.773	7.245	7.681	6.179	5.109	6.495	6.6	4.776	4.945	7.269	7.649	4.904	6.287	5.149	6.303	5.416	6.429	7.682		275	chr2	165793717	165795717	2001	*	9.03214	9.57037	8.16389	1.64605	5.03847e-08	1.02921e-06	12905	ENSG00000235192	165794851	165810010	15160	+	0	overlapStart	0	AC009495.2
		276	6.893	7.544	7.705	6.616	7.189	7.397	7.674	6.198	6.59	5.605	4.325	5.696	5.426	4.513	4.546	6.46	6.212	4.395	5.624	4.684	4.023	4.374	5.692	6.728		276	chrX	17736806	17738806	2001	*	8.6115	7.40433	9.2594	-1.61437	5.10559e-08	1.04022e-06	22988	ENSG00000047634	17737449	17754988	17540	+	0	overlapStart	0	SCML1
		277	7.722	8.418	8.499	7.412	8.24	7.959	8.356	7.08	6.853	5.793	4.855	6.242	6.163	4.998	4.994	7.169	6.643	4.218	6.16	5.245	5.074	5.713	6.384	6.888		277	chr22	23184746	23186746	2001	*	7.28716	7.92613	6.11182	2.05221	5.19886e-08	1.05377e-06	14468	ENSG00000236794	23179918	23180172	255	-	4573	upstream	4573	BCRP8
		278	8.468	8.597	8.469	7.712	8.248	8.265	8.564	7.705	7.607	5.793	5.242	6.82	6.755	5.278	5.174	7.785	7.313	5.154	6.804	5.815	4.971	5.713	6.617	7.45		278	chr16	17448501	17450501	2001	*	7.56191	8.16108	6.51841	1.88115	5.26323e-08	1.06367e-06	8034	ENSG00000275927	17445825	17446380	556	-	2120	upstream	2120	RP11-567P19.1
		279	9.126	9.288	9.466	8.935	9.133	8.483	9.088	8.863	8.258	5.823	7	7.436	8.017	5.806	7.076	8.2	8.967	6.943	7.599	6.269	5.17	7.015	7.954	8.798		279	chr1	167373659	167375659	2001	*	5.91345	6.56897	4.67834	2.12475	5.32177e-08	1.07225e-06	1586	ENSG00000272033	167379108	167381000	1893	+	3448	upstream	3448	RP11-52A20.2
		280	8.516	9.153	8.755	8.239	8.785	8.356	9.006	8.722	8.356	5.501	6.598	7.41	8.005	6.6	6.131	7.46	8.195	6.087	6.887	6.481	5.708	6.145	7.326	8.144		280	chr10	96720029	96722029	2001	*	8.82816	9.36437	7.96523	1.63865	5.91867e-08	1.17548e-06	3042	ENSG00000155629	96593312	96720514	127203	-	0	overlapStart	0	PIK3AP1
		281	9.279	9.589	9.185	8.941	8.855	9.254	9.232	8.678	8.429	6.201	6.242	7.232	7.799	6.905	6.372	8.132	8.302	6.07	7.41	6.461	5.608	6.309	7.418	8.43		281	chr11	2268304	2272122	3819	*	8.54537	9.09449	7.64785	1.68602	6.19844e-08	1.22795e-06	3405	ENSG00000183734	2268495	2270952	2458	-	0	includeFeature	0	ASCL2
		282	8.37	7.697	7.545	7.839	7.606	7.515	7.161	7.14	6.573	4.501	5.581	6.052	6.228	5.049	4.945	7.534	6.906	5.187	6.074	4.935	5.303	5.81	6.108	6.767		282	chr12	31722347	31724347	2001	*	8.25193	8.82113	7.29823	1.76206	6.64402e-08	1.2988e-06	4837	ENSG00000151743	31671137	31729174	58038	-	0	inside	4826	AMN1
		283	8.163	8.597	8.329	7.881	7.342	8.035	8.247	7.815	7.521	5.571	5.062	6.591	7.29	5.513	4.994	7.354	7.707	5.578	6.498	5.099	5.675	6.218	6.747	7.696		283	chr12	31722347	31724347	2001	*	8.25193	8.82113	7.29823	1.76206	6.64402e-08	1.2988e-06	4837	ENSG00000276900	31729117	31731204	2088	+	4769	upstream	4769	RP11-467L13.7
		284	10.148	10.254	10.152	9.615	9.331	9.533	10.072	10.01	9.693	6.179	7.431	8.197	9.089	6.891	6.855	9.179	9.735	7.483	8.547	7.099	7.062	7.795	9.036	9.952		284	chr7	6031432	6033432	2001	*	6.19548	6.82513	5.05246	2.00828	6.716e-08	1.30854e-06	19867	ENSG00000157999	6031376	6036386	5011	+	0	inside	55	ANKRD61
		285	8.387	8.471	8.061	7.239	7.197	7.968	8.361	6.857	7.351	5.308	6.132	6.281	6.726	5.32	4.894	7.372	7.497	5.187	6.24	5.099	5.464	5.241	6.636	7.465		285	chr5	175652235	175654235	2001	*	6.38309	5.21303	7.02057	-1.56455	6.98785e-08	1.35481e-06	18259	ENSG00000113749	175658030	175710756	52727	+	3794	upstream	3794	HRH2
		286	9.494	9.604	8.953	8.709	9.052	9.382	9.518	9.12	8.724	6.349	7.166	7.453	8.118	5.806	5.731	8.51	9.173	6.875	7.575	7.111	5.86	6.535	7.907	8.454		286	chr11	35216202	35218202	2001	*	7.44585	5.90431	8.17397	-2.02754	6.99694e-08	1.35546e-06	3639	ENSG00000255443	35210343	35214985	4643	-	1216	upstream	1216	RP1-68D18.4
		287	8.841	8.893	9.01	8.851	8.47	8.284	8.692	8.52	8.599	6.369	6.827	6.512	7.34	5.65	5.335	7.687	7.901	5.865	7.021	6.046	5.944	5.81	6.977	7.962		287	chr5	16616086	16618086	2001	*	9.31498	7.98213	9.99577	-1.77314	7.4294e-08	1.42175e-06	17276	ENSG00000154153	16473038	16617058	144021	-	0	overlapStart	0	FAM134B
		288	10.241	10.439	10.277	9.851	9.64	9.449	9.918	9.747	9.247	7.144	7.732	7.365	7.82	6.278	5.546	9.308	9.109	6.98	7.974	7.357	6.888	6.931	8.457	9.285		288	chr5	16616086	16618086	2001	*	9.31498	7.98213	9.99577	-1.77314	7.4294e-08	1.42175e-06	17276	LRG_363	16473038	16617058	144021	-	0	overlapStart	0	FAM134B
		289	4.005	2.535	4.673	3.114	3.512	4.193	4.637	2.951	0.181	2.501	4.062	3.637	4.141	4.361	4.546	7.289	4.543	3.502	8.034	7.441	4.74	5.81	5.765	6.36		289	chr5	16616086	16618086	2001	*	9.31498	7.98213	9.99577	-1.77314	7.4294e-08	1.42175e-06	17276	ENSG00000246214	16615926	16629969	14044	+	0	inside	159	RP11-260E18.1
		290	5.356	6.071	5.647	3.114	2.027	3.669	3.374	4.12	0.181	2.179	3.74	4.222	4.6	5.278	3.546	5.408	5.259	6.772	5.717	5.379	4.74	5.094	5.361	5.606		290	chr5	16616086	16618086	2001	*	9.31498	7.98213	9.99577	-1.77314	7.4294e-08	1.42175e-06	17276	ENSG00000250415	16617225	16621276	4052	+	0	overlapStart	0	CTC-461F20.1
		291	3.268	5.995	5.82	2.266	3.29	3.254	3.86	2.758	3.181	3.501	3.74	3.959	2.463	4.361	3.409	4.51	4.594	5.121	4.472	4.461	4.386	5.713	5.962	6.792		291	chr5	112417156	112419156	2001	*	7.28224	7.81608	6.42555	1.62903	7.53803e-08	1.43905e-06	17759	ENSG00000129595	112142441	112419316	276876	-	0	inside	159	EPB41L4A
		292	4.491	6.423	5.888	2.266	3.705	3.991	3.512	3.857	2.766	4.427	4.325	2.86	4.311	5.683	5.894	3.858	4.594	4.502	4.176	5.336	5.642	5.457	6.765	7.201		292	chr5	112417156	112419156	2001	*	7.28224	7.81608	6.42555	1.62903	7.53803e-08	1.43905e-06	17759	ENSG00000278921	112419583	112420978	1396	+	426	upstream	426	EPB41L4A-AS2
		293	7.118	7.312	7.142	4.403	5.377	3.917	4.445	4.474	3.766	4.879	4.91	4.512	4.664	3.776	4.894	7.016	7.236	7.423	7.665	7.291	6.903	7.094	6.883	7.956		293	chr17	78271783	78273783	2001	*	6.61504	5.50707	7.23427	-1.48482	7.77308e-08	1.48033e-06	9819	ENSG00000204277	78261349	78278492	17144	-	0	inside	4708	RP11-219G17.4
		294	7.207	6.571	6.188	4.192	4.29	4.917	4.959	4.343	4.704	5.037	5.109	5.607	6.463	7.073	7.642	6.558	7.813	8.824	7.118	8.118	8.135	8.726	7.816	8.511		294	chr19	10101115	10103115	2001	*	7.8148	8.36498	6.91439	1.68951	7.93325e-08	1.50477e-06	10654	ENSG00000130812	10092338	10102796	10459	-	0	overlapStart	0	ANGPTL6
		295	5.541	5.768	5.866	4.644	5.32	4.527	4.512	4.594	4.881	4.879	5.199	5.374	5.27	4.714	5.759	6.336	5.844	7.234	6.575	7.059	7.023	7.342	7.396	8.219		295	chr19	10101115	10103115	2001	*	7.8148	8.36498	6.91439	1.68951	7.93325e-08	1.50477e-06	10654	ENSG00000243207	10106223	10114780	8558	+	3107	upstream	3107	PPAN-P2RY11
		296	6.959	6.813	6.524	5.153	5.705	4.798	4.576	6.58	5.909	6.266	7.199	5.3	5.695	6.761	5.994	7.148	7.504	8.179	7.606	7.666	8.26	7.864	7.711	8.053		296	chr19	10101115	10103115	2001	*	7.8148	8.36498	6.91439	1.68951	7.93325e-08	1.50477e-06	10654	ENSG00000130810	10106289	10111634	5346	+	3173	upstream	3173	PPAN
		297	6.516	4.798	5.866	2.529	4.405	5.313	5.725	0.951	3.988	0	3.614	5.885	5.35	6.548	6.195	6.372	6.678	5.695	6.176	6.783	5.888	4.287	5.692	3.634		297	chr19	10101115	10103115	2001	*	7.8148	8.36498	6.91439	1.68951	7.93325e-08	1.50477e-06	10654	ENSG00000209645	10107651	10107735	85	+	4535	upstream	4535	SNORD105
		298	6.833	4.461	4.566	3.644	3.027	3.757	3.052	1.536	3.503	3.638	1.74	4.14	4.389	4.835	3.257	6.46	7.267	6.395	6.485	5.935	3.801	4.457	4.214	3.634		298	chr12	122160875	122162875	2001	*	6.33566	6.93609	5.28822	1.88427	8.19178e-08	1.54513e-06	5655	ENSG00000158113	122167738	122203471	35734	+	4862	upstream	4862	LRRC43
		299	7.602	3.213	4.389	3.851	5.197	4.424	4.374	3.12	2.503	5.086	2.74	5.052	5.973	6.439	5.479	7.981	8.049	8.943	8.75	8.586	5.608	5.145	4.214	3.519		299	chr2	231382945	231384945	2001	*	6.08382	6.67853	5.0542	1.86012	8.26725e-08	1.55812e-06	13396	ENSG00000224376	231388976	231394991	6016	+	4030	upstream	4030	AC017104.6
		300	5.491	4.461	5.647	4.403	5.027	5.936	6.242	4.594	4.088	4.571	4.855	6.739	5.868	7.675	7.963	6.24	5.926	6.904	6.694	6.992	1.801	5.81	4.867	4.393		300	chr2	112187266	112189266	2001	*	8.48068	7.23604	9.13876	-1.66194	8.49426e-08	1.59455e-06	12623	ENSG00000278962	112188364	112190635	2272	+	0	overlapStart	0	RP11-399B17.1
		301	7.32	4.857	4.51	6.094	5.792	6.313	6.281	6.08	5.796	6.133	6.086	6.544	6.516	6.122	7.226	7.169	7.556	7.875	7.368	7.451	4.123	4.746	4.407	4.978		301	chr12	89493549	89495549	2001	*	6.78473	7.36466	5.79973	1.80246	8.7593e-08	1.63909e-06	5304	ENSG00000226982	89500093	89502670	2578	+	4543	upstream	4543	CENPCP1
		302	8.98	5.168	6.133	6.839	7.114	7.879	7.453	6.536	6.351	7.613	6.581	8.176	8.228	8.391	7.611	9.07	8.298	7.98	9.27	9.076	6.708	6.437	6.188	5.022		302	chr5	91310849	91312849	2001	*	8.97785	9.47614	8.21043	1.50532	9.19073e-08	1.71034e-06	17648	ENSG00000248323	91303029	91314402	11374	-	0	inside	1552	LUCAT1
		303	5.969	6.168	5.258	4.851	5.027	5.623	4.374	4.758	5.039	4.501	2.477	5.338	4.228	4.65	5.894	6.26	6.351	7.226	6.887	6.935	5.17	3.287	3.992	4.634		303	chr7	55239619	55241619	2001	*	6.06521	6.73686	4.76868	2.20259	9.24859e-08	1.71706e-06	20204	ENSG00000237210	55244247	55245681	1435	+	2627	upstream	2627	RP11-339F13.2
		304	6.143	3.535	5.797	4.851	3.953	6.646	5.637	3.41	5.088	4.764	3.962	6.591	6.516	6.476	6.427	7.073	6.655	7.234	7.109	7.28	6.366	5.194	5.729	5.634		304	chr2	176851787	176853787	2001	*	7.93633	8.44114	7.15309	1.52719	9.69884e-08	1.77968e-06	12994	ENSG00000227098	176845993	176849428	3436	-	2358	upstream	2358	AC073636.1
		305	6.987	5.857	6.594	4.114	5.612	6.161	6.607	4.905	3.988	5.179	4.325	6.202	6.047	6.098	7.226	7.889	7.021	7.865	8.618	8.4	7.147	6.416	6.617	6.934		305	chr5	132687210	132689210	2001	*	6.9605	5.54496	7.66105	-1.87347	9.72889e-08	1.78242e-06	17884	ENSG00000230612	132688681	132723725	35045	+	0	overlapStart	0	AC004237.1
		306	6.541	5.021	4.258	4.944	4.875	4.576	5.006	4.198	4.704	4.501	4.962	5.576	4.784	4.776	5.296	6.751	7.989	8.052	8.039	8.24	5.944	5.679	5.214	5.219		306	chr13	34941269	34943269	2001	*	8.18296	6.87503	8.85751	-1.74145	1.00521e-07	1.83311e-06	5931	ENSG00000172915	34942287	35673022	730736	+	0	overlapStart	0	NBEA
		307	6.738	5.343	5.866	6.01	4.834	5.819	5.607	7.006	7.381	6.464	6.547	6.097	6.755	7.073	7.164	7.792	8.742	8.952	8.972	8.6	6.099	5.713	6.214	6.377		307	chrX	47634049	47636049	2001	*	7.27861	7.86155	6.28466	1.81514	1.03163e-07	1.87406e-06	23114	ENSG00000126759	47624213	47630305	6093	-	3743	upstream	3743	CFP
		308	8.728	6.191	6.056	6.529	5.612	5.714	6.052	6.442	6.839	6.388	7.663	6.528	6.648	7.575	7.603	8.818	9.135	10.362	9.079	9.546	7.793	8.088	7.29	8.442		308	chrX	47634049	47636049	2001	*	7.27861	7.86155	6.28466	1.81514	1.03163e-07	1.87406e-06	23114	ENSG00000126759	47624213	47630305	6093	-	3743	upstream	3743	CFP
		309	4.637	4.606	5.389	4.336	3.953	4.714	5.41	3.272	4.268	4.266	3.155	6.281	5.922	7.278	7.907	4.574	6.111	8.211	5.783	6.921	6.556	7.042	4.729	5.063		309	chrX	47634049	47636049	2001	*	7.27861	7.86155	6.28466	1.81514	1.03163e-07	1.87406e-06	23114	LRG_129	47624213	47630305	6093	-	3743	upstream	3743	CFP
		310	5.771	6.689	6.761	3.851	3.953	6.145	6.338	3.651	3.766	5.823	3.614	6.427	6.567	6.714	7.296	5.542	6.38	6.409	5.846	5.649	7.062	7.298	6.692	7.541		310	chrX	47634049	47636049	2001	*	7.27861	7.86155	6.28466	1.81514	1.03163e-07	1.87406e-06	23114	LRG_129	47624213	47630305	6093	-	3743	upstream	3743	CFP
		311	6.602	7.046	5.843	5.37	5.197	6.888	7.271	5.236	5.673	4.764	3.855	7.599	8.398	8.145	8.413	7.289	7.94	8.686	8.122	7.751	7.823	7.457	7.462	7.882		311	chr8	26439823	26441823	2001	*	6.55506	5.46688	7.16826	-1.45895	1.03711e-07	1.88258e-06	21186	ENSG00000254362	26440491	26442595	2105	+	0	overlapStart	0	RP11-14I17.3
		312	10.207	11.265	11.005	6.738	6.29	10.882	11.265	7.017	6.922	6.037	7.166	10.97	11.255	11.17	11.489	9.973	10.572	11.294	10.364	10.538	10.506	10.888	11.086	11.977		312	chr14	74617524	74619524	2001	*	8.94146	9.49389	8.03488	1.69853	1.07004e-07	1.93639e-06	6786	ENSG00000258976	74614693	74616647	1955	-	876	upstream	876	CTD-2207P18.2
		313	6.438	7.034	5.389	4.851	6.814	7.377	7.462	3.272	5.962	5.934	5.242	6.885	7.071	7.268	7.976	4.51	5.29	4.502	6.794	8.046	6.147	7.653	8.029	4.634		313	chr5	151097319	151099319	2001	*	7.43893	7.95681	6.62326	1.57227	1.09749e-07	1.98454e-06	18117	ENSG00000145901	151029945	151093577	63633	-	3741	upstream	3741	TNIP1
		314	7.643	8.725	8.174	7.857	8.453	8.129	8.324	4.198	8.164	7.061	7.025	7.935	8.295	8.434	8.358	6.298	7.154	6.353	7.81	8.811	7.216	9.462	9.221	7.754		314	chr3	151085839	151087839	2001	*	8.04608	6.82001	8.69916	-1.63811	1.11489e-07	2.01139e-06	15970	ENSG00000144893	151085697	151437072	351376	+	0	inside	141	MED12L
		315	7.863	8.54	7.524	7.616	8.446	8.827	8.962	5.08	7.735	7.109	6.975	8.853	9.017	8.998	9.098	6.665	7.275	6.875	8.271	9.441	7.282	9.339	9.317	6.877		315	chr21	23967889	23969889	2001	*	9.07942	7.96453	9.70074	-1.49573	1.18988e-07	2.12959e-06	14168	ENSG00000235564	23960905	23967273	6369	-	615	upstream	615	AP000477.2
		316	13.873	13.163	11.988	12.37	13.483	13.634	13.806	9.41	13.104	11.839	11.633	13.422	13.662	13.86	13.895	12.029	13.188	12.71	13.877	14.966	12.008	13.693	13.833	11.743		316	chr11	70364338	70366338	2001	*	6.74863	7.28744	5.87883	1.64639	1.19388e-07	2.13436e-06	4025	ENSG00000254604	70282367	70363368	81002	-	969	upstream	969	AP000487.6
		317	14.515	15.102	14.02	13.633	14.835	15.61	15.652	11.185	14.439	13.519	13.008	15.521	15.756	15.805	15.904	12.917	13.745	13.28	14.83	15.938	14.23	15.827	15.869	13.624		317	chr5	138564463	138566463	2001	*	8.61072	9.15283	7.73211	1.66014	1.21091e-07	2.16153e-06	17949	ENSG00000206989	138561043	138561110	68	-	3352	upstream	3352	SNORD63
		318	2.005	0	3.036	2.266	3.953	1.991	2.374	4.995	4.429	5.464	7.025	4.637	3.6	5.4	5.868	3.51	2.736	5.904	3.717	5.336	4.916	5.644	4.407	4.104		318	chr13	21288959	21290959	2001	*	6.16168	6.83703	4.85058	2.22117	1.27513e-07	2.24899e-06	5806	ENSG00000277077	21287634	21287828	195	-	1130	upstream	1130	RP11-101P17.15
		319	6.649	3.535	3.773	4.944	3.405	3.477	2.374	3.758	5.503	5.388	5.512	5.512	5.463	6.905	7.185	7.016	7.764	9.072	7.683	8.549	6.216	6.572	4.407	6.592		319	chr5	157389772	157391772	2001	*	7.93435	8.51427	6.94937	1.80381	1.31523e-07	2.3111e-06	18176	ENSG00000248544	157375741	157384950	9210	-	4821	upstream	4821	CTB-47B11.3
		320	4.438	3.798	3.325	3.529	3.405	2.477	1.637	5.12	5.962	5.702	6.896	3.222	4.141	4.65	4.731	4.858	6.093	7.47	6.458	6.949	2.801	4.457	3.729	2.741		320	chr1	235855194	235857194	2001	*	6.55239	7.17115	5.44596	1.96189	1.32521e-07	2.32517e-06	2204	ENSG00000222831	235853000	235853060	61	-	2133	upstream	2133	MIR1537
		321	4.268	4.461	3.953	3.403	4.953	3.839	4.374	5.623	6.909	7.179	8.025	3.959	4.463	5.714	6.131	6.46	4.945	7.211	7.778	8.105	5.386	6.309	4.407	5.36		321	chr17	42266081	42268081	2001	*	8.96731	9.5321	8.02619	1.74543	1.34373e-07	2.35069e-06	9288	ENSG00000267758	42268587	42269807	1221	+	505	upstream	505	RP11-358B23.5
		322	2.853	4.021	4.566	4.336	2.875	4.623	3.637	3.857	4.704	5.037	5.547	4.696	4.895	7.145	6.716	4.138	4.436	6.489	5.209	6.314	5.26	2.287	3.867	3.393		322	chr4	40264444	40266444	2001	*	8.19472	8.76569	7.23591	1.76891	1.34518e-07	2.35148e-06	16572	ENSG00000250338	40265472	40266457	986	+	0	overlapStart	0	RP11-395I6.2
		323	6.397	3.535	3.566	6.353	5.349	4.527	4.3	6.905	6.909	5.986	7.221	5.444	5.868	5.863	6.855	6.317	7.021	8.199	6.993	7.368	3.801	3.872	2.992	4.393		323	chr5	102295422	102297422	2001	*	9.40668	9.93099	8.5747	1.59599	1.37817e-07	2.398e-06	17709	ENSG00000173930	102233986	102296549	62564	-	0	overlapStart	0	SLCO4C1
		324	7.313	4.12	3.566	6.699	6.473	5.955	6.118	8.033	8.112	7.671	8.755	7.766	8.083	8.268	8.201	8.381	8.761	9.674	9.514	9.613	6.023	5.042	6.495	6.662		324	chr7	38258390	38260390	2001	*	5.55016	6.12764	4.57236	1.78948	1.45284e-07	2.51181e-06	20101	ENSG00000211687	38253380	38253429	50	-	4960	upstream	4960	TRGJ2
		325	4.541	3.798	4.621	4.467	5.164	5.193	4.91	5.505	5.853	6.133	6.631	5.006	4.895	5.776	6.354	5.723	5.195	6.885	5.389	6.245	5.386	3.287	3.577	1.519		325	chr7	38258390	38260390	2001	*	5.55016	6.12764	4.57236	1.78948	1.45284e-07	2.51181e-06	20101	ENSG00000211688	38256337	38256396	60	-	1993	upstream	1993	TRGJP2
		326	7.397	4.12	4.91	6.814	6.981	6.809	7.192	8.038	7.839	6.779	8.232	6.91	7.489	7.753	7.862	7.2	7.998	8.328	8.244	7.869	5.345	4.679	4.495	3.634		326	chr14	59918733	59920733	2001	*	6.77894	5.73984	7.3767	-1.3949	1.48691e-07	2.56134e-06	6617	ENSG00000261120	59919423	59920339	917	-	0	includeFeature	0	RP11-62H20.1
		327	4.969	4.021	4.036	4.699	5.229	4.991	4.959	6.017	5.825	6.223	7.315	5.374	5.533	6.168	5.759	6.073	5.78	7.295	6.887	7.245	3.023	5.094	3.992	4.022		327	chr14	59918733	59920733	2001	*	6.77894	5.73984	7.3767	-1.3949	1.48691e-07	2.56134e-06	6617	ENSG00000131951	59919713	60063559	143847	+	0	overlapStart	0	LRRC9
		328	6.298	4.914	5.647	6.436	6.512	5.839	5.935	7.815	8.033	8.098	9.071	8.102	8.44	8.962	9.515	7.105	7.813	9.242	7.846	8.534	5.971	6.353	5.962	6.393		328	chr16	29640113	29642113	2001	*	6.75952	7.25242	6.00497	1.48553	1.52952e-07	2.62518e-06	8157	ENSG00000260133	29618785	29636328	17544	-	3784	upstream	3784	CA5AP1
		329	6.411	6.363	6.374	7.153	7.189	6.6	7.107	7.55	7.81	8.109	9.436	7.212	7.28	9.113	9.344	7.778	7.212	9.903	9.172	9.303	7.345	6.987	6.29	7.715		329	chr19	6674054	6676054	2001	*	7.12582	7.63266	6.33762	1.53349	1.59656e-07	2.73626e-06	10575	ENSG00000125735	6661253	6670588	9336	-	3465	upstream	3465	TNFSF14
		330	2.683	3.213	3.451	3.644	3.875	4.527	4.14	4.536	3.351	4.702	5.44	5.512	5.35	5.235	5.546	5.605	3.736	5.824	6.836	7.006	4.675	4.987	4.729	5.689		330	chr17	16987369	16989369	2001	*	6.79887	7.23432	6.1722	1.30055	1.60678e-07	2.75178e-06	8966	ENSG00000230969	16988329	16990177	1849	+	0	overlapStart	0	AC104024.2
		331	3.59	3.798	4.621	3.644	3.792	4.798	3.753	4.41	3.351	4.638	4.962	5.3	5.311	5.891	5.92	7.016	4.78	5.423	7.569	7.451	4.801	5.679	5.655	5.634		331	chr3	112846900	112848900	2001	*	6.80969	7.23459	6.20479	1.26829	1.63479e-07	2.77961e-06	15669	ENSG00000206531	112815709	112846856	31148	-	43	upstream	43	CD200R1L
		332	3.384	3.673	4.188	4.467	5.29	4.623	4.14	5.594	5.503	5.086	6.062	5.262	6.163	4.835	4.894	7.19	5.228	4.943	8.343	7.942	4.916	3.987	4.655	5.662		332	chr18	48833688	48835688	2001	*	8.95369	9.45514	8.17863	1.51612	1.64896e-07	2.79968e-06	10167	ENSG00000267764	48826051	48834770	8720	-	0	overlapStart	0	RP11-484L8.1
		333	4.728	4.021	4.188	3.751	5.131	5.129	4.222	5.12	4.988	5.086	6.221	6.118	4.463	3.891	5.611	7.542	4.436	4.602	7.877	7.775	5.17	6.496	6.135	6.201		333	chr19	56506742	56508742	2001	*	6.91574	5.24289	7.66966	-2.18331	1.65636e-07	2.81023e-06	11682	ENSG00000196263	56507843	56530221	22379	+	0	overlapStart	0	ZNF471
		334	5.238	3.673	4.51	3.944	4.164	4.477	2.637	5.12	4.268	4.179	6.109	4.14	5.664	5.65	4.335	7.105	6.29	5.649	7.717	7.347	5.303	5.572	4.495	5.715		334	chr4	8220747	8222747	2001	*	7.34351	6.18794	7.97681	-1.54733	1.66309e-07	2.81962e-06	16439	ENSG00000281359	8215292	8216501	1210	-	4245	upstream	4245	AC104650.1
		335	5.706	4.914	4.114	4.988	5.131	4.879	5.41	5.857	5.936	5.501	6.013	5.544	4.895	5.145	5.868	7.687	6.464	7.087	8.802	8.496	5.538	5.841	5.361	6.163		335	chr17	49403502	49405502	2001	*	6.55768	7.02975	5.85141	1.41626	1.71207e-07	2.89642e-06	9455	ENSG00000186244	49400429	49400800	372	-	2701	upstream	2701	RP11-1079K10.1
		336	5.384	4.461	5.797	5.777	5.705	4.991	5.834	6.905	6.448	5.536	7.59	5.576	4.948	5.4	5.894	7.838	6.336	7.31	8.817	8.734	7.023	8.001	6.24	7.032		336	chr17	49403502	49405502	2001	*	6.55768	7.02975	5.85141	1.41626	1.71207e-07	2.89642e-06	9455	ENSG00000250186	49404081	49405197	1117	+	0	includeFeature	0	RP11-1079K10.4
		337	4.969	4.606	5.292	3.644	5.46	5.623	4.807	5.705	5.988	6.654	7.393	5.478	6.047	4.998	6.427	6.574	6.464	8.079	7.739	8.13	6.556	5.644	4.867	6.326		337	chr17	49403502	49405502	2001	*	6.55768	7.02975	5.85141	1.41626	1.71207e-07	2.89642e-06	9455	ENSG00000281126	49408209	49408427	219	+	2706	upstream	2706	AC091180.1
		338	6.023	5.673	6.016	4.944	5.512	6.061	5.512	7.12	7.17	5.464	7.521	7.129	6.999	5.513	6.611	8.245	7.594	8.13	8.807	8.971	6.023	6.17	7.756	7.053		338	chr2	27572122	27574122	2001	*	6.91848	7.63718	5.42153	2.45195	1.71649e-07	2.90182e-06	11968	ENSG00000221843	27576522	27582720	6199	+	2399	upstream	2399	C2orf16
		339	5.812	4.301	5.292	4.266	4.563	4.313	4.512	5.783	6.112	6.445	6.364	5.097	5.185	5.683	4.611	6.179	7.076	7.84	7.556	7.791	5.708	5.902	5.833	7.41		339	chr14	24051992	24053992	2001	*	8.55322	9.03907	7.81526	1.4633	1.73859e-07	2.93708e-06	6398	ENSG00000186648	24052000	24069728	17729	+	0	overlapStart	0	CARMIL3
		340	7.363	7.108	7.284	7.46	7.018	6.079	6.445	9.115	8.214	7.51	9.847	7.086	6.855	7.299	7.064	8.25	8.383	9.681	9.005	9.513	8.984	7.447	7.188	9.74		340	chr1	67193635	67195635	2001	*	8.12525	8.73352	7.05297	1.91951	1.79572e-07	3.0228e-06	848	ENSG00000253074	67196140	67196243	104	+	504	upstream	504	RNU6-586P
		341	8.82	7.433	8.046	7.833	7.618	6.635	7.029	9.049	9.014	9.212	9.973	6.983	7.524	6.849	7.679	8.643	9.926	10.73	9.9	9.93	8.964	8.75	7.85	8.917		341	chr1	207453322	207455322	2001	*	6.6065	5.58406	7.19886	-1.37264	1.82698e-07	3.06668e-06	1921	ENSG00000117322	207454230	207489895	35666	+	0	overlapStart	0	CR2
		342	6.159	5.021	5.42	5.966	5.895	3.991	5.006	7.41	7.573	7.086	7.855	6.807	6.68	7.361	7.488	6.751	7.298	8.117	7.907	8.446	7.997	7.563	8.029	8.682		342	chr1	207453322	207455322	2001	*	6.6065	5.58406	7.19886	-1.37264	1.82698e-07	3.06668e-06	1921	LRG_348	207454300	207489895	35596	+	0	overlapStart	0	CR2
		343	5.969	5.828	6.188	5.499	5.914	4.527	5.753	7.09	7.4	7.408	8.426	7.281	6.961	6.806	7.794	6.442	7.336	8.712	7.511	8.395	8.017	8.107	7.626	8.442		343	chr14	21703145	21705145	2001	*	6.5254	7.06787	5.64585	1.6594	1.82874e-07	3.06746e-06	6353	ENSG00000256350	21698954	21699151	198	-	3993	upstream	3993	AE000658.30
		344	6.996	6.941	7.005	6.436	6.148	5.37	5.576	7.893	8.203	7.613	8.766	6.576	7.541	7.235	7.579	8.195	8.373	9.094	8.967	9.225	8.08	8.525	8.344	9.242		344	chr10	84176803	84180319	3517	*	8.53682	9.03405	7.77193	1.50159	1.89795e-07	3.1676e-06	2931	ENSG00000188373	84173738	84185294	11557	+	0	inside	3064	C10orf99
		345	7.041	6.322	6.309	6.712	5.855	5.692	5.753	8.377	8.624	8.256	9.431	7.029	8.101	7.224	8.413	8.889	8.85	9.998	9.513	9.783	8.487	8.188	8.188	9.187		345	chr4	142846246	142848246	2001	*	8.1612	7.09966	8.7661	-1.42565	1.90051e-07	3.1676e-06	17030	ENSG00000109452	142023160	142847432	824273	-	0	overlapStart	0	INPP4B
		346	5.683	5.705	5.866	4.988	5.097	3.839	4.222	6.962	6.975	6.037	8.068	5.637	5.567	6.583	6.546	6.764	7.484	8.756	7.683	8.18	7.874	7.374	7.756	8.624		346	chr15	58516898	58518898	2001	*	7.48692	8.05446	6.53793	1.7551	1.90595e-07	3.17444e-06	7383	ENSG00000259476	58521311	58523371	2061	+	2412	upstream	2412	RP11-50C13.2
		347	6.59	7.499	7.065	6.764	5.914	4.839	4.222	7.809	8.033	7.986	9.129	6.82	7.185	6.985	7.618	7.987	8.581	9.998	8.796	9.26	9.001	9.101	9.396	10.039		347	chr11	118224021	118226021	2001	*	7.74023	6.63076	8.35991	-1.48804	1.94096e-07	3.22592e-06	4334	ENSG00000160593	118193740	118225094	31355	-	0	overlapStart	0	JAML
		348	5.893	6.363	6.466	5.944	5.705	4.527	5.097	7.08	7.475	7.562	8.269	6.319	5.999	7.714	7.664	7.2	7.275	9.072	7.846	8.379	8.43	8.437	8.007	9.322		348	chr5	65020728	65022728	2001	*	7.21675	7.69219	6.50283	1.42805	2.01868e-07	3.33509e-06	17469	ENSG00000272354	65020614	65020989	376	+	0	overlapEnd	113	RP11-307L14.2
		349	7.689	7.071	6.51	7.475	6.473	5.027	5.14	8.543	8.494	8.642	9.905	6.202	7.011	8.687	9.058	7.999	8.813	10.551	9.13	9.781	9.138	9.686	9.253	10.076		349	chr8	100831607	100833607	2001	*	6.74304	7.26581	5.91499	1.58869	2.09414e-07	3.45139e-06	21601	ENSG00000222795	100831728	100831860	133	-	0	includeFeature	0	RNU4-83P
		350	6.996	6.383	5.995	7.745	7.305	6.68	6.41	9.12	9.527	9.378	10.369	7.614	8.053	8.753	9.153	7.468	8.093	9.852	8.527	9.277	8.386	8.535	8.373	9.144		350	chr12	66287338	66289338	2001	*	8.21303	7.08918	8.83703	-1.50701	2.16347e-07	3.5508e-06	5205	ENSG00000222744	66292683	66292987	305	+	3344	upstream	3344	RN7SKP166
		351	5.327	4.914	5.82	5.336	4.953	4.576	5.006	6.55	6.839	6.654	8.31	5.667	5.755	6.257	6.53	7.004	6.408	8.142	7.988	8.13	7.282	6.841	6.214	7.504		351	chr12	126771444	126773444	2001	*	8.34696	8.93738	7.33047	1.84607	2.33378e-07	3.79082e-06	5719	ENSG00000256128	126729787	126772411	42625	-	0	overlapStart	0	LINC00944
		352	5.853	4.606	5.389	5.827	4.792	4.313	5.607	6.719	7.279	7.212	8.284	6.71	6.868	7.783	7.444	7.289	7.076	8.959	8.468	8.671	7.625	7.264	6.899	7.94		352	chr22	20122226	20124226	2001	*	6.42776	6.92942	5.65219	1.51474	2.39117e-07	3.8734e-06	14413	ENSG00000099899	20111866	20117392	5527	-	4833	upstream	4833	TRMT2A
		353	6.529	5.301	4.866	6.63	5.131	5.254	5.576	7.881	7.846	7.19	8.92	6.118	6.369	7.235	7.488	7.381	7.955	9.259	8.328	8.696	7.099	7.015	6.557	7.984		353	chr22	20122226	20124226	2001	*	6.42776	6.92942	5.65219	1.51474	2.39117e-07	3.8734e-06	14413	ENSG00000264346	20126402	20126526	125	+	2175	upstream	2175	SNORA77
		354	5.853	5.301	5.451	6.01	5.814	5.37	5.834	8.054	8.129	8.369	9.711	6.682	6.584	8.024	8.206	7.127	7.244	9.419	8.361	9.271	8.35	6.795	6.536	8.732		354	chr1	206924504	206926504	2001	*	8.23791	8.7225	7.50288	1.45898	2.40721e-07	3.89405e-06	1916	ENSG00000162894	206904386	206923247	18862	-	1256	upstream	1256	FCMR
		355	5.143	5.343	5.325	5.192	4.46	5.027	5.222	6.343	6.466	6.536	7.274	5.753	5.311	6.791	7.436	5.26	6.823	8.587	5.783	7.658	7.52	6.287	6.051	7.786		355	chr13	114339248	114341248	2001	*	7.66284	8.22685	6.72393	1.74166	2.43733e-07	3.93738e-06	6317	ENSG00000260615	114346167	114346637	471	+	4918	upstream	4918	RPL23AP97
		356	5.749	4.606	5.42	6.229	6.097	5.284	6.052	7.14	7.051	7.378	8.21	7.3	7.106	8.722	8.282	6.39	6.713	9.024	7.624	8.553	7.396	7.406	7.451	8.313		356	chr10	114808147	114810147	2001	*	6.80443	7.27507	6.1014	1.41193	2.46157e-07	3.9711e-06	3215	ENSG00000215760	114809375	114811170	1796	+	0	overlapStart	0	TAF9BP2
		357	6.222	5.768	6.621	6.559	6.213	6.6	6.338	7.609	7.648	7.815	8.848	7.725	8.305	8.915	9.018	6.778	7.97	9.931	8.309	9.28	8.34	7.959	7.816	9.168		357	chr6	149494079	149496079	2001	*	7.73245	6.46907	8.3955	-1.6851	2.50662e-07	4.02729e-06	19561	ENSG00000219553	149491567	149492289	723	-	1789	upstream	1789	RP1-281H8.3
		358	5.438	5.383	5.647	5.499	4.834	4.669	5.667	6.857	7.014	6.702	7.827	6.91	7.083	8.067	8.201	5.635	7.673	9.076	6.683	7.957	6.52	7.364	7.051	7.352		358	chr19	6669239	6671239	2001	*	8.34809	8.89136	7.46641	1.66423	2.60303e-07	4.17086e-06	10574	ENSG00000125735	6661253	6670588	9336	-	0	overlapStart	0	TNFSF14
		359	7.602	6.383	6.241	7.544	6.525	6.129	6.427	8.863	8.952	8.482	9.528	8.202	8.995	9.386	9.963	7.574	9.058	10.703	8.559	9.286	8.763	9.166	8.379	9.068		359	chr12	9826383	9828383	2001	*	5.92416	6.57928	4.69056	2.12292	2.62443e-07	4.19661e-06	4653	ENSG00000150045	9827481	9845007	17527	+	0	overlapStart	0	KLRF1
		360	6.058	5.857	6.016	6.301	5.405	5.193	5.262	7.809	8.192	8.207	8.959	7.31	7.695	8.246	9.14	7.317	7.569	9.574	8.074	8.949	8.786	8.622	7.201	8.648		360	chr13	113875359	113877359	2001	*	7.11126	7.64588	6.25251	1.63169	2.63938e-07	4.2148e-06	6306	ENSG00000237699	113877608	113879376	1769	+	248	upstream	248	RP11-199F6.4
		361	6.109	5.423	5.451	6.387	5.486	5.342	6.181	7.845	8.326	8.478	9.671	7.202	7.516	8.802	8.885	7.493	7.093	9.632	8.109	8.887	8.704	9.005	7.907	8.645		361	chr6	24973578	24975578	2001	*	7.92393	8.43101	7.13513	1.53501	2.68872e-07	4.2878e-06	18572	ENSG00000214975	24976419	24976982	564	+	840	upstream	840	PPIAP29
		362	6.283	5.343	5.325	5.988	5.538	5.552	5.544	7.497	7.942	8.459	8.91	7.161	7.841	8.376	8.805	7.701	8.298	10.237	8.869	9.162	8.099	7.98	7.175	8.489		362	chr4	152099789	152101789	2001	*	9.14096	8.11952	9.733	-1.37308	2.84504e-07	4.51272e-06	17074	ENSG00000245954	152100754	152104720	3967	+	0	overlapStart	0	RP11-18H21.1
		363	6.626	5.535	6.292	6.387	6.148	6.112	6.242	8.715	9.094	9.179	10.021	8.155	8.755	9.302	9.758	7.2	9.277	10.784	8.688	9.688	8.786	8.627	7.931	9.289		363	chr12	68450613	68452613	2001	*	7.7721	8.33194	6.84493	1.72586	2.89113e-07	4.57662e-06	5231	ENSG00000251301	68332888	68451663	118776	-	0	overlapStart	0	RP11-81H14.2
		364	6.738	6.955	6.91	7.042	6.705	6.224	6.78	8.815	8.284	8.617	9.883	7.31	8.275	8.405	9.061	8.164	8.376	10.013	9.553	9.902	9.052	8.163	8.227	9.935		364	chr10	49189747	49191747	2001	*	6.84705	7.32084	6.13688	1.42227	2.96604e-07	4.67953e-06	2699	ENSG00000204161	49154725	49188585	33861	-	1161	upstream	1161	C10orf128
		365	7.313	6.783	6.594	6.738	6.405	5.819	6.029	7.869	8.356	8.25	8.936	6.528	6.948	8.284	9.018	7.416	8.294	9.845	8.677	9.111	8.34	8.247	7.747	8.962		365	chr5	139388915	139390915	2001	*	8.46374	8.95267	7.71858	1.47353	2.98699e-07	4.70317e-06	17961	ENSG00000170482	139367196	139384553	17358	-	4361	upstream	4361	SLC23A1
		366	7.143	6.9	6.325	6.63	6.213	5.898	5.512	8.033	7.988	7.872	8.949	7.129	7.444	7.856	8.335	7.597	8.622	9.626	8.753	9.05	8.147	8.008	8.142	9.045		366	chr5	139388915	139390915	2001	*	8.46374	8.95267	7.71858	1.47353	2.98699e-07	4.70317e-06	17961	ENSG00000170476	139387480	139390081	2602	-	0	overlapStart	0	MZB1
		367	7.283	6.571	6.621	6.573	5.895	5.757	5.725	8.389	8.289	8.179	9.35	7.029	7.799	8.278	9.166	8.045	8.256	9.98	8.874	9.431	8.193	8.568	8.446	9.141		367	chr5	139388915	139390915	2001	*	8.46374	8.95267	7.71858	1.47353	2.98699e-07	4.70317e-06	17961	ENSG00000228672	139390592	139395713	5122	-	0	overlapEnd	4797	PROB1
		368	6.041	6.071	6.206	5.436	5.063	4.527	4.91	6.609	6.72	7.156	8.025	6.338	5.895	7.592	7.828	6.908	7.351	8.486	7.472	8.4	7.565	7.467	6.451	8.339		368	chr1	160861858	160863858	2001	*	7.26888	7.78305	6.46254	1.55908	3.10032e-07	4.85573e-06	1521	ENSG00000122223	160830160	160862855	32696	-	0	overlapStart	0	CD244
		369	6.649	6.191	6.866	6.685	5.771	5.129	6.356	7.833	8.123	8.412	9.452	6.847	6.784	8.513	8.798	7.987	7.865	9.734	8.943	9.537	8.587	8.568	7.655	8.798		369	chr12	94649551	94651551	2001	*	8.35231	8.85633	7.57102	1.52468	3.10513e-07	4.86004e-06	5357	ENSG00000057704	94567124	94650562	83439	-	0	overlapStart	0	TMCC3
		370	6.996	5.768	6.748	6.644	6.405	5.502	5.78	7.738	8.315	7.886	9.097	6.576	7.48	8.553	9.19	7.969	7.813	9.737	8.55	8.974	8.068	7.787	7.121	8.77		370	chr1	58717296	58719296	2001	*	6.81699	7.30074	6.08395	1.455	3.18753e-07	4.97911e-06	788	ENSG00000283445	58715609	58771295	55687	+	0	inside	1686	RP11-63G10.4
		371	6.683	6.191	6.342	6.284	5.934	5.254	5.576	7.343	7.751	7.953	8.115	6.652	7.34	8.284	8.787	6.792	7.742	9.574	7.861	8.4	8.411	8.421	7.451	8.696		371	chr4	74098265	74100265	2001	*	6.87238	5.82816	7.47179	-1.40178	3.21722e-07	5.01886e-06	16684	ENSG00000081041	74097035	74099293	2259	-	0	overlapStart	0	CXCL2
		372	7.445	6.813	6.699	6.764	6.792	5.576	5.544	7.857	8.152	8.245	8.978	7.512	8.244	8.683	9.214	8.179	8.643	10.033	9.016	9.368	8.93	8.987	8.379	9.358		372	chr19	23798501	23800501	2001	*	6.3788	5.2122	7.01528	-1.56008	3.26903e-07	5.08621e-06	11058	ENSG00000269662	23798924	23799477	554	-	0	includeFeature	0	BNIP3P39
		373	5.969	5.886	4.995	6.353	5.349	4.798	5.576	6.745	6.607	7.245	8.388	6.576	6.616	7.42	8.321	7.26	6.974	8.59	7.897	8.395	7.971	8.194	7.655	8.418		373	chr11	46331840	46333840	2001	*	7.25832	6.2913	7.83212	-1.29953	3.27115e-07	5.08621e-06	3694	ENSG00000149091	46332905	46380554	47650	+	0	overlapStart	0	DGKZ
		374	5.356	6.499	5.82	6.529	5.636	5.714	5.983	7.393	7.41	7.686	8.988	6.682	7.059	7.73	8.382	7.23	7.373	9.599	7.936	8.902	8.381	8.554	8.208	9.144		374	chr8	55878784	55880784	2001	*	8.11036	8.5908	7.38496	1.44515	3.28046e-07	5.09733e-06	21357	ENSG00000254087	55879813	56014168	134356	+	0	overlapStart	0	LYN
		375	5.749	5.886	5.036	5.403	5.349	4.879	5.544	5.833	6.088	6.986	7.762	6.242	6.163	7.798	7.738	6.542	6.844	8.476	7.677	8.234	7.708	7.395	7.188	7.722		375	chr5	109467958	109469958	2001	*	6.91366	7.38231	6.21509	1.40562	3.35522e-07	5.20323e-06	17737	ENSG00000248876	109470843	109471586	744	+	884	upstream	884	RP11-231G15.3
		376	5.771	5.857	5.075	5.966	5.538	5.576	5.753	7.069	6.909	6.934	8.472	6.682	6.389	7.738	7.92	7.326	6.78	8.249	8.364	8.861	7.435	7.826	7.162	8.215		376	chr18	79138393	79140393	2001	*	6.80286	7.30122	6.03527	1.50406	3.45377e-07	5.33506e-06	10316	ENSG00000279474	79144752	79146918	2167	+	4358	upstream	4358	CTD-2286N8.1
		377	5.853	6.656	5.389	6.192	5.875	5.973	5.885	7.616	7.582	8.173	9.149	7.291	7.498	8.073	8.979	7.612	7.736	9.339	8.736	9.373	8.371	8.516	7.915	8.995		377	chr7	159143951	159145951	2001	*	7.55324	8.03549	6.82365	1.45078	3.65165e-07	5.61138e-06	21010	ENSG00000106018	159028175	159144957	116783	-	0	overlapStart	0	VIPR2
		378	6.438	6.843	6.843	6.353	6.131	5.898	5.86	7.308	8.112	7.92	9.038	7.66	7.687	8.391	8.676	8.21	8.195	9.646	9.324	9.785	8.958	9.088	8.871	9.817		378	chr14	55336913	55338913	2001	*	9.3456	9.84752	8.56941	1.51781	3.79199e-07	5.8044e-06	6589	ENSG00000258455	55325834	55339501	13668	-	0	inside	587	RP11-665C16.5
		379	6.893	6.721	6.436	5.827	6.26	6.027	6.607	7.764	8.424	8.588	9.332	8.242	7.882	8.853	9.33	8.354	8.484	9.952	9.304	9.461	9.35	9.472	9.237	9.811		379	chr6	150142014	150144014	2001	*	6.78845	7.31413	5.95294	1.59911	3.79496e-07	5.80518e-06	19576	ENSG00000198729	150143076	150250357	107282	+	0	overlapStart	0	PPP1R14C
		380	5.771	5.768	6.17	5.467	5.814	5.576	5.576	7.198	7.31	7.369	8.594	6.971	7.035	8.366	8.277	7.657	7.259	9.035	8.435	8.775	7.91	7.81	7.277	8.764		380	chr2	230574867	230576867	2001	*	7.82172	8.32188	7.04978	1.51118	3.85962e-07	5.89265e-06	13380	ENSG00000235419	230520594	230580006	59413	-	0	inside	3138	AC010149.4
		381	6.041	6.258	6.095	5.336	5.727	5.424	5.338	6.442	6.975	7.369	8.335	6.41	6.695	8.067	8.242	7.289	6.834	8.904	7.734	8.544	7.574	7.902	7.907	8.418		381	chr2	230574867	230576867	2001	*	7.82172	8.32188	7.04978	1.51118	3.85962e-07	5.89265e-06	13380	ENSG00000183022	230573167	230573809	643	-	1057	upstream	1057	TPM3P8
		382	6.529	6.403	6.594	6.229	6.377	5.692	6.097	7.236	7.39	7.654	8.869	7.063	7.379	8.695	8.888	7.493	7.575	9.287	8.462	9.026	8.595	8.462	8.051	9.056		382	chr6	53047558	53049558	2001	*	6.65838	7.12169	5.97175	1.38805	3.95222e-07	6.02624e-06	18989	ENSG00000112146	53051991	53100873	48883	+	2432	upstream	2432	FBXO9
		383	5.143	5.606	4.621	4.403	2.705	4.917	3.374	6.12	5.988	5.464	6.827	5.807	5.228	5.278	6.195	6.51	6.212	6.782	7.498	7.389	6.574	5.713	6.29	7.247		383	chr5	177411747	177413747	2001	*	6.34689	6.89689	5.44697	1.68687	4.01706e-07	6.10935e-06	18289	LRG_145	177402138	177409576	7439	-	2170	upstream	2170	F12
		384	5.516	4.383	3.773	4.644	3.29	4.193	3.959	5.236	5.573	4.179	6.53	5.222	4.389	6.145	6.109	6.737	5.543	6.952	7.41	7.303	5.831	5.496	5.867	6.063		384	chr5	177411747	177413747	2001	*	6.34689	6.89689	5.44697	1.68687	4.01706e-07	6.10935e-06	18289	LRG_145	177402138	177409576	7439	-	2170	upstream	2170	F12
		385	5.238	4.968	5.258	5.336	2.875	4.129	4.3	5.809	5.704	4.349	6.77	5.959	5.695	6.32	6.716	6.317	6.408	7.559	6.984	7.21	7.023	6.73	6.338	6.689		385	chr5	177411747	177413747	2001	*	6.34689	6.89689	5.44697	1.68687	4.01706e-07	6.10935e-06	18289	ENSG00000131187	177402140	177409576	7437	-	2170	upstream	2170	F12
		386	4.728	5.499	5.974	3.266	4.097	5.161	4.512	5.377	5.796	5.793	6.013	5.86	6.426	7.061	6.546	6.493	6.906	7.678	8.393	8.073	7.205	7.385	7.302	8.191		386	chr5	177411747	177413747	2001	*	6.34689	6.89689	5.44697	1.68687	4.01706e-07	6.10935e-06	18289	ENSG00000131187	177402140	177409576	7437	-	2170	upstream	2170	F12
		387	5.175	4.798	5.114	3.114	3.792	3.917	3.222	5.08	5.673	6.037	6.91	5.222	5.463	6.946	7.153	6.558	5.69	7.121	7.417	7.921	5.997	7.015	6.536	7.21		387	chr17	35879418	35881418	2001	*	8.37473	8.94279	7.42428	1.75775	4.04091e-07	6.14166e-06	9167	ENSG00000271503	35871491	35880793	9303	-	0	overlapStart	0	CCL5
		388	5.411	5.12	5.673	3.751	2.875	3.669	4.14	6.442	6.825	6.349	7.862	6.444	6.68	7.485	7.822	6.945	7.313	9.003	8.279	8.823	7.831	7.705	7.664	8.702		388	chr2	37200974	37202974	2001	*	7.27524	7.83747	6.34138	1.73444	4.0673e-07	6.1778e-06	12038	ENSG00000138068	37167820	37196598	28779	-	4375	upstream	4375	SULT6B1
		389	6.397	5.071	5.594	2.751	3.875	4.37	4.3	6.678	6.796	5.793	7.109	5.807	5.895	6.617	6.277	6.65	7.236	7.374	6.897	7.421	6.074	6.416	6.655	7.201		389	chr2	37200974	37202974	2001	*	7.27524	7.83747	6.34138	1.73444	4.0673e-07	6.1778e-06	12038	ENSG00000218739	37196488	37216193	19706	+	0	inside	4485	CEBPZOS
		390	5.356	4.673	5.358	4.644	3.405	3.839	3.86	4.758	5.673	5.427	6.199	5.262	6.185	5.617	6.041	6.004	6.747	7.138	7.294	7.234	5.345	6.973	6.314	7.3		390	chr16	391123	393123	2001	*	7.78215	8.28138	7.01246	1.50798	4.1788e-07	6.33494e-06	7801	ENSG00000129925	370773	387113	16341	-	4009	upstream	4009	TMEM8A
		391	6.602	5.64	6.016	5.403	5.32	4.991	5.41	6.16	6.331	7.156	7.969	6.544	6.48	8.294	8.07	8.067	6.802	8.138	8.722	8.985	6.874	7.952	7.536	8.21		391	chr16	391123	393123	2001	*	7.78215	8.28138	7.01246	1.50798	4.1788e-07	6.33494e-06	7801	ENSG00000103202	396725	410367	13643	+	3601	upstream	3601	NME4
		392	6.802	6.383	6.036	5.851	5.636	5.6	4.91	6.951	7.457	6.793	7.709	6.696	7.558	8.299	8.363	7.771	8.325	9.463	9.12	9.413	7.984	8.927	8.308	8.438		392	chrX	86013759	86015759	2001	*	6.23274	6.77633	5.35016	1.66294	4.21335e-07	6.38323e-06	23315	ENSG00000199567	86019608	86019715	108	+	3848	upstream	3848	Y_RNA
		393	7.191	6.144	5.953	5.229	5.097	5.193	5.41	6.833	6.962	6.671	7.876	6.118	6.407	7.842	7.78	7.345	7.491	8.788	8.016	8.308	7.763	7.931	7.607	8.309		393	chr1	72281886	72283886	2001	*	8.55117	7.3237	9.20463	-1.64018	4.22714e-07	6.40002e-06	865	ENSG00000172260	71395940	72282734	886795	-	0	overlapStart	0	NEGR1
		394	7.032	6.553	6.711	6.211	5.659	6.576	6.392	7.474	7.665	7.417	9.007	6.807	7.453	8.444	8.885	8.43	7.764	9.404	9.168	9.204	8.255	9.157	8.253	8.911		394	chr2	162073192	162075192	2001	*	8.19495	6.89673	8.86703	-1.72929	4.31576e-07	6.52165e-06	12895	ENSG00000197635	161992241	162074542	82302	-	0	overlapStart	0	DPP4
		395	4.771	3.798	4.953	4.467	4.834	2.669	3.959	5.732	5.936	6.037	6.975	5.512	5.533	6.495	6.53	5.751	6.076	7.578	7.492	7.481	6.099	5.094	6.495	7.256		395	chr2	162073192	162075192	2001	*	8.19495	6.89673	8.86703	-1.72929	4.31576e-07	6.52165e-06	12895	ENSG00000230918	162073256	162075169	1914	+	0	includeFeature	0	AC008063.2
		396	5.041	4.606	4.114	4.266	4.612	2.991	4.807	6.29	7.088	6.501	7.504	6.222	5.922	7.952	7.595	7.21	6.606	7.052	8.758	8.274	6.049	7.721	6.992	7.369		396	chr19	33301629	33303629	2001	*	8.05899	8.55902	7.28736	1.51089	4.60056e-07	6.90785e-06	11101	ENSG00000245848	33299934	33302564	2631	-	0	overlapStart	0	CEBPA
		397	4.438	4.673	5.075	5.073	5.405	4.714	4.14	5.16	5.825	7.179	7.074	5.006	5.141	6.122	6.354	7.605	5.865	6.626	8.599	8.405	6.445	6.457	5.962	7.274		397	chr19	33301629	33303629	2001	*	8.05899	8.55902	7.28736	1.51089	4.60056e-07	6.90785e-06	11101	ENSG00000245848	33299934	33302564	2631	-	0	overlapStart	0	CEBPA
		398	5.175	5.383	4.389	4.851	4.875	3.991	4.14	5.783	6.31	7.562	7.725	5.576	5.047	6.835	6.731	7.269	5.594	7.924	8.168	8.53	6.625	7.107	5.765	6.41		398	chr19	33301629	33303629	2001	*	8.05899	8.55902	7.28736	1.51089	4.60056e-07	6.90785e-06	11101	LRG_456	33299934	33302524	2591	-	0	overlapStart	0	CEBPA
		399	3.931	3.673	4.673	4.114	5.097	4.991	4.753	6.254	6.039	7.349	8.103	5.576	5.632	6.959	6.759	5.778	6.162	7.924	6.856	7.21	7.205	5.779	6.407	6.9		399	chr19	33301629	33303629	2001	*	8.05899	8.55902	7.28736	1.51089	4.60056e-07	6.90785e-06	11101	LRG_456	33299934	33302524	2591	-	0	overlapStart	0	CEBPA
		400	3.59	3.535	4.995	4.851	4.29	5.129	4.86	6.36	6.796	7.554	7.89	6.181	6.6	6.634	7.098	6.694	6.45	8.306	7.438	7.964	6.86	6.477	6.674	6.989		400	chr19	33301629	33303629	2001	*	8.05899	8.55902	7.28736	1.51089	4.60056e-07	6.90785e-06	11101	ENSG00000267727	33301279	33301940	662	+	0	overlapEnd	349	CTD-2540B15.7
		401	3.268	3.021	4.325	4.192	4.349	4.424	3.86	4.536	5.135	5.986	6.581	4.959	4.311	6.548	5.994	6.24	4.69	7.146	6.659	7.28	6.483	4.457	5.407	5.741		401	chr19	33301629	33303629	2001	*	8.05899	8.55902	7.28736	1.51089	4.60056e-07	6.90785e-06	11101	ENSG00000267296	33302857	33305054	2198	+	0	overlapStart	0	CEBPA-AS1
		402	4.207	3.535	3.566	4.031	5.349	3.839	4.222	5.343	5.31	6.554	6.678	5.885	5.35	6.877	7.109	6.354	5.38	7.712	7.002	7.4	6.984	5.287	4.931	6.022		402	chr19	33301629	33303629	2001	*	8.05899	8.55902	7.28736	1.51089	4.60056e-07	6.90785e-06	11101	ENSG00000267130	33305036	33309387	4352	+	1406	upstream	1406	CTD-2540B15.9
		403	4.076	3.383	4.258	4.467	5.26	5.061	4.753	5.857	5.962	6.445	7.294	6.512	5.841	7.898	7.97	6.908	5.965	7.317	8.164	7.838	6.574	5.535	5.577	5.741		403	chr11	11621112	11623112	2001	*	8.22579	8.8594	7.06914	2.02921	4.7361e-07	7.08436e-06	3507	ENSG00000110328	11270876	11622005	351130	-	0	overlapStart	0	GALNT18
		404	5.175	2.535	4.866	4.751	4.834	5.254	4.3	5.505	6.673	6.718	7.109	6.512	6.071	6.42	7.12	5.933	6.594	7.772	7.892	7.891	6.591	6.763	6.24	7.21		404	chr3	177344817	177346817	2001	*	7.18222	7.70488	6.35445	1.58888	4.7447e-07	7.08826e-06	16106	ENSG00000226782	177337628	177349166	11539	-	0	inside	2348	RP11-706D8.3
		405	5.041	2.535	4.621	4.192	5.164	5.161	4.696	5.272	6.039	6.266	6.799	5.478	6.023	7.381	7.709	6.665	5.436	7.875	7.653	8.059	6.406	6.779	6.214	7.053		405	chr2	121745262	121747262	2001	*	5.63478	6.23731	4.58078	1.8906	4.78414e-07	7.13816e-06	12684	ENSG00000270798	121743479	121745921	2443	-	0	overlapStart	0	RP11-416H1.1
		406	5.207	2.535	5.51	4.266	4.99	4.576	4.696	6.719	6.988	7.049	7.21	6.696	6.071	7.82	8.216	7.26	6.464	8.371	8.593	8.501	7.454	7.563	7.314	8		406	chr16	123101	125101	2001	*	5.28817	5.92669	4.11445	2.04379	4.81213e-07	7.16634e-06	7791	ENSG00000228779	125737	127219	1483	+	635	upstream	635	Z69666.2
		407	4.076	3.021	4.673	3.751	4.46	4.061	3.374	5.236	4.936	6.061	6.44	5.097	4.999	5.278	5.945	6.574	5.093	6.649	6.636	7.099	6.52	5.841	5.765	5.715		407	chr2	419158	421158	2001	*	6.54938	7.11394	5.6089	1.74229	4.8286e-07	7.18183e-06	11751	ENSG00000226277	421057	422303	1247	+	0	overlapStart	0	AC105393.2
		408	4.771	3.535	4.866	4.114	4.29	4.879	4.14	5.12	6.521	6.999	7.709	5.478	6.632	7.31	7.237	7.381	6.336	8.473	7.677	8.325	8.08	7.157	6.674	7.817		408	chr19	51371919	51373919	2001	*	8.43798	8.98526	7.54545	1.67913	4.83208e-07	7.18248e-06	11565	ENSG00000269403	51350373	51368099	17727	-	3819	upstream	3819	CTD-2616J11.11
		409	4.076	3.914	4.866	4.988	4.46	4.879	3.959	6.12	6.466	7.133	8.384	5.885	6.855	7.036	7.926	7.039	6.78	8.845	8.527	8.906	7.801	7.374	7.361	8.229		409	chr19	51371919	51373919	2001	*	8.43798	8.98526	7.54545	1.67913	4.83208e-07	7.18248e-06	11565	ENSG00000160318	51367098	51369003	1906	-	2915	upstream	2915	CLDND2
		410	4.683	4.673	4.114	4.851	5.131	5.424	4.512	6.29	6.59	7.234	8.602	6.794	6.855	8.036	8.018	7.708	6.606	9.205	8.556	9.023	8.117	7.841	7.253	8.172		410	chr19	51371919	51373919	2001	*	8.43798	8.98526	7.54545	1.67913	4.83208e-07	7.18248e-06	11565	ENSG00000105374	51371606	51372715	1110	-	0	overlapStart	0	NKG7
		411	4.005	4.213	4.451	3.944	3.164	5.129	4.374	5.973	4.988	6.012	7.855	5.181	5.27	6.65	6.716	5.908	5.464	7.962	6.537	7.83	6.984	6.395	6.29	8.442		411	chr2	68365110	68367110	2001	*	7.39136	7.92752	6.52856	1.63756	4.86074e-07	7.20695e-06	12278	ENSG00000203395	68361214	68365584	4371	-	0	overlapStart	0	AC015969.3
		412	4.384	4.914	3.953	4.588	3.953	3.669	5.181	5.705	5.351	6.086	7.393	5.544	5.389	5.548	5.731	6.51	5.491	7.809	7.302	7.718	6.675	6.395	5.833	6.841		412	chr2	68365110	68367110	2001	*	7.39136	7.92752	6.52856	1.63756	4.86074e-07	7.20695e-06	12278	ENSG00000115956	68365173	68397453	32281	+	0	overlapStart	0	PLEK
		413	4.853	4.606	4.621	5.725	3.875	4.757	4.753	5.41	6.088	6.764	7.975	5.512	5.6	6.049	6.731	6.317	5.351	7.436	7.011	8.111	7.238	7.437	6.24	7.527		413	chr18	58687064	58689064	2001	*	7.82177	6.74986	8.42993	-1.43906	4.9488e-07	7.32372e-06	10221	ENSG00000266946	58690356	58692153	1798	+	1291	upstream	1291	MRPL37P1
		414	4.728	5.258	4.866	4.802	5.197	5.397	4.753	6.905	6.429	7.144	8.393	5.725	5.6	6.476	7.185	6.24	6.581	8.709	7.184	7.501	7.473	7.841	7.022	6.877		414	chr3	114323015	114325015	2001	*	6.9185	7.42644	6.12761	1.53704	4.95998e-07	7.33569e-06	15697	ENSG00000259976	114314501	114329714	15214	-	0	inside	4698	MIR568
		415	5.728	4.798	5.223	5.266	5.097	5.254	4.222	6.58	7.147	7.927	8.56	5.667	5.141	6.946	6.907	7.127	7.076	9.154	8.317	8.501	7.874	7.447	6.992	8.058		415	chr4	104494042	104496042	2001	*	8.07546	8.62665	7.17228	1.69348	5.00267e-07	7.39102e-06	16865	ENSG00000168772	104468312	104494901	26590	-	0	overlapStart	0	CXXC4
		416	3.931	4.673	4.451	2.944	3.792	5.161	4.696	4.857	5.466	5.96	6.177	6.242	5.813	6.168	6.855	6.138	5.38	6.772	6.485	7.099	6.625	6.872	6.022	5.888		416	chr4	104494042	104496042	2001	*	8.07546	8.62665	7.17228	1.69348	5.00267e-07	7.39102e-06	16865	ENSG00000245384	104490965	104697592	206628	+	0	inside	3076	AC004053.1
		417	4.491	5.168	5.325	4.529	4.164	5.714	6.075	5.623	5.31	7.086	7.647	6.202	6.664	7.683	7.994	6.05	6.306	8.083	6.694	7.269	7.786	7.487	5.962	6.865		417	chr2	109127725	109129725	2001	*	7.43273	6.49727	7.99552	-1.25716	5.00365e-07	7.39102e-06	12596	ENSG00000277628	109124357	109124609	253	-	3115	upstream	3115	Metazoa_SRP
		418	4.637	3.914	5.188	4.588	4.405	4.991	5.181	5.198	5.607	6.408	7.097	5.753	5.498	7.806	7.932	6.574	5.619	7.47	7.417	7.799	6.801	6.554	4.655	7.385		418	chr2	109127725	109129725	2001	*	7.43273	6.49727	7.99552	-1.25716	5.00365e-07	7.39102e-06	12596	ENSG00000259863	109127327	109128930	1604	-	0	overlapStart	0	SH3RF3-AS1
		419	5.268	4.914	5.748	4.988	4.749	5.095	5.14	4.995	5.39	6.061	6.936	6.576	5.895	7.791	8.185	5.751	6.321	8.385	6.739	7.684	6.464	6.662	5.451	7.144		419	chr2	109127725	109129725	2001	*	7.43273	6.49727	7.99552	-1.25716	5.00365e-07	7.39102e-06	12596	ENSG00000172985	109129348	109504632	375285	+	0	overlapStart	0	SH3RF3
		420	5.384	5.258	5.843	5.529	5.433	6.027	5.91	6.08	5.825	7.256	8.062	7.097	6.755	8.936	9.041	6.723	7.093	8.706	7.856	8.759	7.445	7.662	7.094	7.847		420	chr7	157470629	157472629	2001	*	6.54768	5.61838	7.10829	-1.24791	5.32214e-07	7.82722e-06	20995	ENSG00000234210	157466231	157499716	33486	+	0	inside	4397	AC006372.4
		421	3.931	4.606	5.075	4.851	4.349	5.095	3.637	5.881	6.014	6.588	7.05	5.753	5.463	7.467	7.064	5.442	4.69	7.45	6.575	7.033	6.556	6.416	5.692	6.163		421	chr16	75379403	75381403	2001	*	6.25646	5.19736	6.86059	-1.42036	5.38395e-07	7.90337e-06	8525	ENSG00000261783	75379818	75381260	1443	-	0	includeFeature	0	RP11-252K23.2
		422	5.076	4.383	4.773	4.266	4.097	4.527	4.374	5.857	6.825	7.527	7.784	6.222	5.948	7.458	7.994	6.354	6.111	8.661	7.048	7.799	7.26	6.973	5.314	6.292		422	chr1	174152766	174154766	2001	*	8.03015	8.53957	7.23559	1.54316	5.46616e-07	8.00912e-06	1666	ENSG00000152061	174159410	174995308	835899	+	4643	upstream	4643	RABGAP1L
		423	4.931	5.168	5.292	4.644	5.097	5.424	4.959	6.49	6.429	7.212	8.335	6.78	7.656	8.888	8.55	6.24	7.195	9.564	7.478	8.461	7.7	7.132	5.931	7.393		423	chr20	25147822	25149822	2001	*	7.18037	6.18617	7.76339	-1.33582	5.51775e-07	8.0797e-06	13692	ENSG00000230725	25140789	25149258	8470	-	0	overlapStart	0	RP4-738P15.1
		424	4.59	4.606	4.673	4.192	3.612	4.424	4.14	5.198	6.268	6.287	6.869	5.86	6.389	7.086	7.546	5.26	5.926	7.436	6.55	6.921	6.86	7.229	5.692	6.767		424	chr12	10553695	10555695	2001	*	8.67266	7.64108	9.26799	-1.38636	5.75377e-07	8.3993e-06	4671	ENSG00000257016	10551266	10551535	270	-	2159	upstream	2159	SLC25A39P2
		425	5.637	5.768	5.974	5.153	4.953	5.502	5.14	7.227	7.796	8.359	9.417	7.383	7.217	9.305	9.595	6.425	7.511	9.328	7.575	8.622	8.578	8.326	6.85	8.21		425	chr12	10553695	10555695	2001	*	8.67266	7.64108	9.26799	-1.38636	5.75377e-07	8.3993e-06	4671	ENSG00000256039	10553363	10558049	4687	+	0	inside	331	RP11-291B21.2
		426	3.491	5.461	5.82	4.266	4.512	5.254	5.41	5.565	6.429	6.973	7.806	6.14	5.463	7.371	7.694	5.665	5.517	7.052	6.126	7.379	6.17	6.241	5.867	7.786		426	chr15	88893440	88895440	2001	*	7.0051	6.08378	7.56285	-1.23762	5.76076e-07	8.40431e-06	7670	ENSG00000140511	88877288	88895626	18339	-	0	inside	185	HAPLN3
		427	4.327	5.423	4.566	5.031	5.26	4.955	5.14	6.08	5.909	7.133	7.876	5.338	5.426	6.699	7.277	6.542	5.093	7.553	6.867	7.775	7.556	7.132	5.451	6.829		427	chr8	17000701	17002701	2001	*	6.7892	5.53579	7.44962	-1.67135	5.79147e-07	8.42831e-06	21094	ENSG00000078579	16992169	17002181	10013	-	0	overlapStart	0	FGF20
		428	4.637	5.12	5.036	5.073	5.46	5.224	5.576	6.326	6.624	7.427	8.459	5.41	6.27	8.024	8.153	5.981	6.093	8.877	7.011	8.486	7.435	7.467	6.451	7.124		428	chr5	55036612	55038612	2001	*	7.60809	8.10165	6.85197	1.48863	5.95846e-07	8.64471e-06	17411	ENSG00000240535	55021299	55042844	21546	-	0	inside	4231	CTD-2313F11.1
		429	5.812	4.673	4.773	5.336	5.771	4.991	5.576	6.343	6.909	7.212	8.068	5.959	5.868	7.884	7.752	6.51	6.29	8.443	6.965	7.783	7.808	7.516	6.162	7.496		429	chr5	55036612	55038612	2001	*	7.60809	8.10165	6.85197	1.48863	5.95846e-07	8.64471e-06	17411	ENSG00000207229	55040847	55040945	99	+	2234	upstream	2234	Y_RNA
		430	4.931	4.737	5.538	5.672	5.164	5.576	5.478	6.14	6.781	7.545	8.686	6.202	6.407	7.722	8.422	6.635	6.769	9.44	7.083	8.586	8.827	7.713	6.729	8.043		430	chr17	38727000	38729000	2001	*	8.05248	8.51002	7.37857	1.37077	6.10558e-07	8.80411e-06	9200	ENSG00000279119	38727833	38728198	366	-	0	includeFeature	0	AC006449.2
		431	5.005	5.499	5.42	5.403	5.027	5.757	5.097	6.308	6.521	7.63	8.44	6.82	6.632	8.151	8.325	6.51	7.145	9.311	7.271	8.466	8.416	8.048	6.451	8.058		431	chr17	38727000	38729000	2001	*	8.05248	8.51002	7.37857	1.37077	6.10558e-07	8.80411e-06	9200	ENSG00000277972	38730235	38735044	4810	+	1234	upstream	1234	CISD3
		432	4.59	4.606	5.647	4.644	5.197	4.527	4.91	5.474	6.088	6.482	7.762	5.637	6.27	7.133	7.453	5.442	5.667	6.971	7.021	7.684	7.406	6.554	6.931	7.767		432	chr1	172661920	172663920	2001	*	9.08116	9.57492	8.32455	1.49002	6.14283e-07	8.85242e-06	1648	ENSG00000117560	172659018	172666874	7857	+	0	inside	2901	FASLG
		433	4.771	5.168	5.389	3.944	4.405	4.839	5.445	5.857	5.988	6.554	7.709	5.91	5.695	7.32	7.053	5.805	5.78	7.584	6.694	7.884	7.464	6.591	6.597	7.865		433	chr1	172661920	172663920	2001	*	9.08116	9.57492	8.32455	1.49002	6.14283e-07	8.85242e-06	1648	ENSG00000117560	172659018	172666874	7857	+	0	inside	2901	FASLG
		434	3.853	4.383	4.91	3.751	4.027	4.623	3.86	5.038	5.538	6.536	7.284	4.86	5.185	6.583	7.064	5.723	5.259	7.339	6.021	7.099	5.801	6.826	5.867	6.648		434	chr1	172661920	172663920	2001	*	9.08116	9.57492	8.32455	1.49002	6.14283e-07	8.85242e-06	1648	LRG_58	172659045	172666873	7829	+	0	inside	2874	FASLG
		435	5.356	5.673	5.389	4.336	4.99	4.955	4.696	5.809	6.825	7.527	8.374	5.338	5.948	7.806	8.115	5.981	5.758	8.083	7.248	8.336	7.951	8.055	6.473	6.888		435	chr1	172661920	172663920	2001	*	9.08116	9.57492	8.32455	1.49002	6.14283e-07	8.85242e-06	1648	LRG_58	172659045	172666873	7829	+	0	inside	2874	FASLG
		436	5.728	6.191	5.843	4.898	5.46	5.669	5.262	5.973	6.936	7.622	8.709	6.052	6.095	7.946	8.12	6.737	6.058	8.855	7.998	8.978	8.459	8.326	6.765	8.124		436	chr9	93143178	93145178	2001	*	6.59694	5.63671	7.16839	-1.28968	6.22429e-07	8.95343e-06	22335	ENSG00000203364	93147040	93148556	1517	+	1861	upstream	1861	RP11-370F5.4
		437	4.327	5.343	4.724	4.266	4.834	3.669	4.3	5.973	5.909	7.156	7.384	5.478	5.999	6.863	7.579	6.39	5.643	7.689	7.302	7.83	7.396	7.516	6.674	7.511		437	chr12	95805015	95807015	2001	*	6.66666	7.17118	5.88416	1.52489	6.43116e-07	9.22854e-06	5372	ENSG00000258292	95803097	95823307	20211	+	0	inside	1917	RP11-536G4.1
		438	4.931	4.857	5.451	4.403	5.682	4.839	4.959	6.017	6.112	7.308	8.294	5.667	6.369	7.835	8.12	6.476	5.491	8.044	7.324	8.066	7.074	7.763	6.782	7.669		438	chr2	216692308	216694308	2001	*	7.63275	6.58365	8.23371	-1.40894	6.56792e-07	9.41335e-06	13260	ENSG00000115461	216672105	216695525	23421	-	0	inside	1216	IGFBP5
		439	5.175	5.071	6.016	5.266	5.749	4.424	4.637	6.52	6.673	7.801	8.991	6.356	7.26	8.18	8.626	6.778	6.408	8.999	7.799	8.759	8.45	7.959	7.526	8.238		439	chr2	216692308	216694308	2001	*	7.63275	6.58365	8.23371	-1.40894	6.56792e-07	9.41335e-06	13260	ENSG00000236886	216694464	216994079	299616	+	155	upstream	155	AC007563.5
		440	4.143	4.383	4.621	4.851	4.29	4.424	4.3	4.474	4.988	6.464	6.91	4.696	4.047	6.495	6.773	6.22	4.945	6.203	7.209	7.073	7.074	7.068	6.29	7.393		440	chr5	69414105	69416105	2001	*	6.79441	5.85224	7.35957	-1.26562	6.76947e-07	9.69048e-06	17504	ENSG00000152939	69415112	69444330	29219	+	0	overlapStart	0	MARVELD2
		441	4.59	4.461	4.451	4.467	3.512	4.37	4.222	4.951	4.268	6.654	7.221	4.86	4.726	6.495	7.029	5.805	5.436	6.728	5.671	6.631	7.074	6.145	5.765	6.36		441	chr7	55569002	55571002	2001	*	8.5335	9.05979	7.69644	1.60275	6.8763e-07	9.83148e-06	20211	ENSG00000154978	55436056	55572988	136933	-	0	inside	1985	VOPP1
		442	4.771	4.301	4.91	4.898	3.29	3.757	4.3	4.594	5.64	6.086	7.232	5.512	4.389	6.806	7.195	5.574	4.945	7.171	6.225	6.767	7.529	6.591	5.962	7.074		442	chr7	55569002	55571002	2001	*	8.5335	9.05979	7.69644	1.60275	6.8763e-07	9.83148e-06	20211	ENSG00000223475	55573171	55588336	15166	+	2168	upstream	2168	RP11-310H4.1
		443	5.076	5.258	5.358	4.192	4.563	4.061	4.3	4.758	5.962	5.702	7.038	4.959	4.664	7.202	7.153	5.778	5.259	7.249	6.815	7.198	6.608	6.902	5.451	6.841		443	chr6	56843285	56845285	2001	*	7.41379	6.28745	8.03853	-1.50966	7.01922e-07	1.00116e-05	19003	ENSG00000231441	56844002	56864078	20077	+	0	overlapStart	0	RP11-472M19.2
		444	5.268	4.968	5.075	4.336	4.792	3.917	4.637	4.857	5.673	5.879	6.883	5.444	4.533	6.42	6.932	6.22	5.713	7.353	7.101	7.21	7.227	6.662	5.992	7.592		444	chr19	38692986	38694986	2001	*	6.78341	7.24708	6.09599	1.38936	7.24857e-07	1.02996e-05	11211	ENSG00000267375	38683873	38693606	9734	-	0	overlapStart	0	CTB-186G2.4
		445	5.792	5.423	4.566	5.301	5.433	4.313	3.637	5.623	6.039	6.501	6.799	5.667	5.498	7.905	8.047	5.805	5.517	7.845	6.636	7.357	7.763	8.194	6.655	7.385		445	chr19	3356683	3358683	2001	*	7.38873	7.90946	6.56588	1.58225	7.42405e-07	1.05192e-05	10477	ENSG00000280103	3355554	3355955	402	-	727	upstream	727	AC007792.1
		446	6.109	5.571	4.82	5.403	5.636	4.879	5.006	5.442	6.203	7.339	7.903	6.006	6.095	7.827	8.391	6.805	6.212	8.253	7.556	8.216	8.454	8.577	7.051	8.129		446	chr19	3356683	3358683	2001	*	7.38873	7.90946	6.56588	1.58225	7.42405e-07	1.05192e-05	10477	ENSG00000141905	3359563	3469217	109655	+	879	upstream	879	NFIC
		447	4.969	5.461	4.114	4.467	3.953	4.669	4.222	5.678	6.203	6.837	6.896	5.222	4.841	6.257	7.306	5.26	5.491	7.834	6.176	7.162	7.01	7.32	6.495	7.182		447	chr20	5995946	5997946	2001	*	7.64346	8.10242	6.96645	1.37505	7.46749e-07	1.05744e-05	13627	ENSG00000275632	6000418	6000941	524	+	2471	upstream	2471	RP5-967N21.11
		448	4.853	4.737	4.773	4.944	4.705	5.224	4.86	5.705	6.371	6.308	7.614	4.959	5.185	7.42	7.064	5.723	5.865	7.602	6.16	6.718	7.845	7.688	7.135	7.41		448	chr20	5995946	5997946	2001	*	7.64346	8.10242	6.96645	1.37505	7.46749e-07	1.05744e-05	13627	ENSG00000263755	6001733	6002030	298	+	3786	upstream	3786	RN7SL498P
		449	4.893	5.213	4.566	4.699	4.29	4.955	4.807	5.651	5.796	6.445	7.869	5.478	5.141	7.32	7.513	6.442	5.491	7.436	6.332	7.186	7.991	8.2	6.473	7.696		449	chr19	908380	910380	2001	*	8.12639	7.17968	8.69314	-1.27276	7.54962e-07	1.0646e-05	10361	ENSG00000198858	896503	913245	16743	-	0	inside	2864	R3HDM4
		450	4.541	4.798	4.953	3.529	4.749	4.714	3.052	4.474	4.988	5.764	7.144	4.753	6.163	5.863	7.216	6.372	5.162	8.218	7.011	7.815	7.238	6.795	5.931	6.978		450	chr5	74639638	74641638	2001	*	9.60576	10.0472	8.96657	1.3204	7.88852e-07	1.10711e-05	17537	ENSG00000171617	74627406	74641424	14019	-	0	overlapStart	0	ENC1
		451	4.143	5.64	5.748	4.851	5.855	3.991	4.959	5.732	6.31	5.986	7.242	6.161	5.895	6.776	7.522	6.62	5.569	7.695	7.485	8.105	6.984	7.17	7.051	7.628		451	chr5	74639638	74641638	2001	*	9.60576	10.0472	8.96657	1.3204	7.88852e-07	1.10711e-05	17537	ENSG00000049860	74640023	74722647	82625	+	0	overlapStart	0	HEXB
		452	4.268	4.857	5.188	4.699	4.563	3.757	3.512	4.705	5.429	5.793	7.109	5.834	6.185	6.806	6.787	6.51	5.78	7.761	7.168	7.876	6.556	6.662	6.765	6.853		452	chr3	192916945	192918945	2001	*	7.17226	5.77731	7.86802	-1.84848	8.01887e-07	1.1234e-05	16234	ENSG00000180611	192796815	192918161	121347	-	0	overlapStart	0	MB21D2
		453	5.207	5.673	5.151	5.031	5.229	5.254	4.807	5.678	6.064	7.024	8	6.78	6.533	7.919	7.963	7.061	6.195	8.772	8.455	8.631	6.801	7.194	7.314	8.016		453	chr1	200861843	200863843	2001	*	8.10451	8.70833	7.04641	1.90088	8.04732e-07	1.12672e-05	1814	ENSG00000231333	200863808	200864152	345	+	0	overlapStart	0	RPL34P6
		454	4.076	3.673	5.036	3.266	4.563	4.193	3.753	4.41	4.936	5.308	6.512	5.753	5.841	6.098	6.579	5.51	5.058	6.824	6.706	7.421	6.801	5.959	5.655	6.767		454	chr16	29731447	29733447	2001	*	6.05264	6.66727	4.95977	1.94291	8.27112e-07	1.15532e-05	8162	ENSG00000222375	29731051	29731404	354	-	42	upstream	42	RN7SKP127
		455	4.637	5.168	5.566	4.529	5.749	5.061	4.696	4.474	5.766	5.823	6.284	6.338	5.973	7.634	8.232	6.05	6.244	7.332	7.458	7.891	7.574	7.17	7.022	7.877		455	chr12	11554936	11556936	2001	*	5.77537	4.15487	6.51934	-2.11728	8.49853e-07	1.18428e-05	4684	ENSG00000256237	11541395	11555838	14444	-	0	overlapStart	0	RP11-434C1.2
		456	4.438	4.213	4.995	4.266	5.063	4.714	4.374	5.678	6.112	5.388	6.896	5.576	5.498	7.086	7.087	5.574	6.128	7.701	7.109	7.357	6.997	6.902	5.765	6.621		456	chr6	12289399	12291399	2001	*	6.5552	5.48689	7.16224	-1.43299	8.50818e-07	1.18493e-05	18478	ENSG00000078401	12290363	12297194	6832	+	0	overlapStart	0	EDN1
		457	5.005	4.737	5.223	4.467	5.097	4.839	4.512	4.758	6.31	6.408	7.305	6.075	6.163	6.65	7.029	5.751	5.984	7.895	7.011	7.751	7.249	7.618	6.135	7.402		457	chr6	159038476	159040476	2001	*	8.36384	8.89096	7.52463	1.60565	8.68465e-07	1.20722e-05	19673	ENSG00000164691	159034468	159045152	10685	-	0	inside	4675	TAGAP
		458	4.969	5.168	5.292	4.114	5.486	4.991	3.959	5.783	6.181	6.061	7.77	6.161	6.118	6.946	7.716	5.778	5.984	8.052	6.836	7.604	6.608	7.437	6.655	7.682		458	chr21	46052057	46054057	2001	*	6.79852	7.38043	5.80766	1.81031	8.68647e-07	1.20722e-05	14353	ENSG00000228235	46052596	46053105	510	+	0	includeFeature	0	AP001476.4
		459	5.268	4.213	5.42	4.467	5.934	4.757	4.374	6.038	6.112	6.245	7.631	6.528	6.35	7.33	7.427	5.778	6.275	7.423	7.101	7.431	6.845	7.609	7.108	7.917		459	chr21	46052057	46054057	2001	*	6.79852	7.38043	5.80766	1.81031	8.68647e-07	1.20722e-05	14353	ENSG00000226115	46056516	46057567	1052	+	2458	upstream	2458	AP001476.3
		460	4.893	5.12	4.953	4.467	4.349	4.798	4.576	5.198	3.881	5.266	6.855	5.78	5.27	6.877	6.595	6.708	5.69	7.489	7.465	7.854	6.147	5.841	5.931	6.36		460	chr10	11319194	11321194	2001	*	6.42922	6.86265	5.80674	1.2939	8.92543e-07	1.23721e-05	2398	ENSG00000181800	11316834	11319884	3051	-	0	overlapStart	0	CELF2-AS1
		461	5.005	3.535	4.953	4.114	3.875	4.798	4.696	5.038	4.429	4.879	6.614	6.006	5.463	6.548	6.579	5.858	5.758	7.234	7.092	7.234	5.971	6.644	6.214	6.754		461	chrX	149829395	149831395	2001	*	7.54694	8.01056	6.85963	1.38993	9.00525e-07	1.24535e-05	23548	ENSG00000280752	149825708	149879799	54092	+	0	inside	3686	LINC00850
		462	5.465	5.021	4.953	3.751	4.512	5.061	4.86	5.623	5.351	5.086	7.013	6.14	6.444	7.289	7.226	6.558	5.69	8.242	6.993	7.649	7.238	7.055	5.992	7.219		462	chr9	132160690	132162690	2001	*	7.64615	8.04219	7.09843	1.18301	9.0442e-07	1.25e-05	22717	ENSG00000196358	132161676	132244534	82859	+	0	overlapStart	0	NTNG2
		463	5.438	5.535	5.451	4.467	5.131	5.193	5.91	6.272	6.624	6.109	7.923	7.029	7.217	7.806	7.287	7.468	6.936	8.852	7.867	8.137	7.86	7.818	7.495	7.519		463	chr1	159825639	159827639	2001	*	7.73867	8.27873	6.86557	1.65205	9.20325e-07	1.26902e-05	1491	ENSG00000158714	159826750	159837249	10500	+	0	overlapStart	0	SLAMF8
		464	4.143	4.535	5.188	4.699	4.99	4.129	4.14	5.308	5.429	6.223	5.74	5.86	6.023	6.439	6.611	6.957	5.906	6.295	7.472	7.838	6.659	6.609	6.816	7.426		464	chr5	76174474	76176474	2001	*	6.8339	7.19926	6.34344	1.09458	9.27663e-07	1.2769e-05	17554	ENSG00000254893	76170093	76174331	4239	-	142	upstream	142	AC113404.1
		465	3.771	4.461	4.724	4.644	4.749	4.798	4.3	5.783	5.573	5.733	6.44	6.006	5.726	6.699	7.109	7.095	5.865	5.943	7.902	7.421	7.074	6.477	6.597	6.978		465	chr12	47720868	47722868	2001	*	6.63645	7.06952	6.01474	1.29303	9.37633e-07	1.28953e-05	4922	ENSG00000111405	47709734	47725567	15834	-	0	inside	2698	ENDOU
		466	4.384	5.021	4.724	4.192	5.229	4.798	4.807	5.857	5.573	6.823	6.694	5.512	5.784	5.919	7.087	6.526	6.422	7.684	7.101	7.891	7.74	6.959	5.867	7.662		466	chr2	130427452	130429452	2001	*	5.52611	6.08305	4.60703	1.71052	9.3793e-07	1.28953e-05	12719	ENSG00000178162	130416755	130431363	14609	-	0	inside	1910	FAR2P2
		467	5.076	3.914	4.188	4.031	4.659	4.714	3.959	5.198	5.988	5.879	6.962	5.478	5.784	6.4	6.296	6.317	5.093	6.661	7.074	7.658	7.123	6.627	6.24	7.434		467	chr2	130427452	130429452	2001	*	5.52611	6.08305	4.60703	1.71052	9.3793e-07	1.28953e-05	12719	ENSG00000230646	130427731	130429225	1495	+	0	includeFeature	0	KLF2P2
		468	5.109	5.021	5.258	4.802	4.99	4.757	5.006	5.565	5.796	7.024	7.393	5.725	6.118	7.18	7.316	6.981	5.844	8.066	7.82	8.363	7.366	7.671	7.079	8.238		468	chr1	24501829	24503829	2001	*	9.03891	7.97602	9.64425	-1.42777	9.57199e-07	1.31352e-05	326	ENSG00000117602	24502351	24541040	38690	+	0	overlapStart	0	RCAN3
		469	5.516	5.301	5.151	5.403	5.29	5.027	5.696	5.951	6.538	7.049	8.103	5.959	6.444	7.753	8.081	7.22	6.725	8.328	8.057	8.286	8.751	8.364	7.756	8.948		469	chr11	94472601	94474601	2001	*	6.58588	7.17557	5.5716	1.84104	9.64064e-07	1.32009e-05	4171	ENSG00000255893	94472908	94473570	663	-	0	includeFeature	0	RP11-685N10.1
		470	4.683	4.968	4.389	4.588	4.749	5.095	4.637	5.928	6.31	6.328	7.232	5.91	5.185	7.061	7.216	6.981	5.517	7.249	8.113	8.111	6.303	5.987	6.162	6.728		470	chr10	69228107	69230107	2001	*	7.73426	8.20364	7.03406	1.40869	9.66193e-07	1.32224e-05	2802	ENSG00000229261	69215333	69232490	17158	-	0	inside	2382	RP11-227H15.4
		471	4.541	4.535	4.773	4.114	4.953	4.623	4.052	5.758	5.64	5.823	7.694	5.444	6.118	7.371	6.907	6.558	5.619	7.317	7.309	7.567	6.692	6.17	6.617	7.094		471	chr19	18022975	18024975	2001	*	6.56008	5.4667	7.17487	-1.46574	9.67563e-07	1.32334e-05	10935	ENSG00000273654	18022403	18032099	9697	+	0	inside	571	CTB-52I2.4
		472	5.109	5.021	5.151	5.37	5.705	4.313	5.338	6.52	6.673	6.999	8.35	6.478	6.33	7.877	7.868	6.933	6.128	8.23	7.955	8.192	7.582	6.696	6.977	7.655		472	chr1	89258783	89260783	2001	*	7.38515	7.83225	6.73383	1.33736	9.73013e-07	1.32849e-05	944	ENSG00000237568	89260582	89269754	9173	+	0	overlapStart	0	RP4-620F22.2
		473	5.327	5.383	4.91	5.403	4.512	4.879	4.576	6.962	6.689	7.388	8.388	6.3	6.935	8.073	8.382	7.687	6.758	8.222	8.799	8.884	7.684	7.959	6.867	8.882		473	chr3	44968755	44970755	2001	*	5.90595	6.38111	5.19266	1.42514	9.78734e-07	1.33553e-05	15209	ENSG00000075914	44975241	45036066	60826	+	4485	upstream	4485	EXOSC7
		474	4.541	4.12	5.42	4.751	4.563	4.576	4.576	6.198	6.39	6.973	7.709	6.181	5.948	7.592	7.752	7.308	5.594	7.584	8.096	8.352	7.565	7.001	6.799	7.696		474	chr3	37215817	37217817	2001	*	8.10518	8.57367	7.40697	1.40602	1.01717e-06	1.38001e-05	15132	ENSG00000271653	37216779	37217988	1210	+	0	overlapStart	0	RP11-259K5.1
		475	4.327	4.021	4.451	4.644	4.46	4.576	4.696	6.254	5.735	6.808	7.44	5.41	5.27	6.6	7.257	6.845	5.844	7.994	7.734	7.971	6.86	6.857	6.314	7.318		475	chr12	108837576	108839576	2001	*	7.58385	8.02071	6.95423	1.30558	1.02696e-06	1.3901e-05	5480	ENSG00000274598	108833721	108834384	664	-	3191	upstream	3191	RP11-423G4.10
		476	5.465	4.914	5.258	5.37	5.32	5.254	5.262	7.017	6.975	8.043	9.218	7.14	7.207	8.361	8.942	8.303	7.244	9.597	9.122	9.553	7.747	8.17	7.756	8.811		476	chr12	108837576	108839576	2001	*	7.58385	8.02071	6.95423	1.30558	1.02696e-06	1.3901e-05	5480	ENSG00000207622	108836908	108837006	99	-	569	upstream	569	MIR619
		477	4.812	4.535	5.42	5.031	3.953	4.424	3.959	4.12	4.936	5.733	6.827	5.512	4.895	5.776	6.195	5.408	5.69	7.547	5.694	7.006	8.141	8.909	8.769	9.494		477	chr17	36209811	36211811	2001	*	6.89905	7.56161	5.63755	2.16104	1.04143e-06	1.40888e-05	9178	ENSG00000276070	36210924	36212878	1955	+	0	overlapStart	0	CCL4L2
		478	3.143	3.673	4.51	3.114	4.405	4.477	3.374	4.198	2.988	5.536	6.086	4.052	4.228	6.6	6.626	4.694	4.643	6.914	4.926	6.269	6.123	5.987	5.108	5.715		478	chr2	949811	951811	2001	*	7.14016	6.08538	7.74293	-1.41598	1.05104e-06	1.42025e-05	11757	ENSG00000235688	949627	950274	648	-	0	overlapStart	0	AC116614.1
		479	4.683	4.461	4.673	4.467	4.164	4.061	4.3	4.198	2.988	5.501	5.581	4.91	4.228	7.145	7.901	6.22	4.436	7.079	5.109	6.799	7.099	6.987	4.729	6.578		479	chr2	949811	951811	2001	*	7.14016	6.08538	7.74293	-1.41598	1.05104e-06	1.42025e-05	11757	ENSG00000172554	950868	1367613	416746	+	0	overlapStart	0	SNTG2
		480	3.59	4.021	3.953	4.467	4.229	4.061	4.959	5.038	4.088	3.879	5.77	5.006	4.726	6.073	6.237	4.908	4.823	6.99	4.717	6.751	7.511	7.841	5.314	6.022		480	chr5	52988454	52990454	2001	*	7.46596	6.55374	8.02044	-1.22565	1.12038e-06	1.50278e-05	17396	ENSG00000249899	52932419	52990278	57860	-	0	overlapStart	0	CTD-2175A23.1
		481	3.59	4.606	4.673	4.031	4.027	4.527	5.14	5.198	4.825	5.037	6.813	5.41	5.185	6.073	7.006	5.095	4.823	7.203	4.717	6.379	7.325	7.229	6.384	6.563		481	chr5	52988454	52990454	2001	*	7.46596	6.55374	8.02044	-1.22565	1.12038e-06	1.50278e-05	17396	ENSG00000164171	52989326	53094779	105454	+	0	overlapStart	0	ITGA2
		482	2.683	3.535	4.036	3.403	4.99	4.061	4.3	3.857	4.351	5.464	6.364	5.807	4.664	5.776	5.868	3.858	4.058	6.381	5.524	6.019	6.642	5.416	5.051	6.104		482	chr4	39931133	39933133	2001	*	6.92102	7.38752	6.22728	1.39866	1.13595e-06	1.5185e-05	16563	ENSG00000271278	39932454	39933561	1108	+	0	overlapStart	0	TCEB1P33
		483	3.005	4.12	4.389	3.266	5.027	5.424	3.512	5.41	4.766	6.179	6.755	5.91	5.095	7.391	7.513	5.542	5.128	6.565	6.75	7.336	6.591	7.068	6.946	7.599		483	chr4	39931133	39933133	2001	*	6.92102	7.38752	6.22728	1.39866	1.13595e-06	1.5185e-05	16563	ENSG00000252970	39936753	39936855	103	+	3619	upstream	3619	RNA5SP159
		484	3.384	4.021	4.673	4.266	3.875	4.714	4.052	5.881	6.088	6.638	7.121	5.935	5.6	7.467	7.513	5.004	5.093	7.416	5.417	6.314	7.464	6.535	7.396	7.621		484	chr14	24206355	24208355	2001	*	6.56676	7.08378	5.75329	1.56813	1.19889e-06	1.59452e-05	6410	ENSG00000278784	24201612	24202811	1200	-	3543	upstream	3543	RP11-468E2.11
		485	2.853	3.914	4.621	3.851	4.705	4.798	3.512	4.857	5.962	5.851	6.855	5.262	4.895	7.341	7.687	4.908	5.058	7.332	5.143	6.461	7.249	7.309	5.617	6.393		485	chr14	24206355	24208355	2001	*	6.56676	7.08378	5.75329	1.56813	1.19889e-06	1.59452e-05	6410	ENSG00000139908	24205697	24208362	2666	+	0	inside	657	TSSK4
		486	4.268	4.798	4.621	4.031	4.834	5.342	3.374	5.442	5.962	7.234	8.121	5.834	5.27	8.061	8.462	6.737	5.38	8.55	6.772	7.861	8.141	7.923	6.655	7.847		486	chr5	39424095	39426095	2001	*	7.602	8.03415	6.98221	1.29107	1.20389e-06	1.60026e-05	17330	ENSG00000113600	39284262	39424868	140607	-	0	overlapStart	0	C9
		487	4.541	2.535	4.258	3.851	4.164	4.061	4.807	4.758	5.673	6.999	7.477	6.576	6.369	8.802	9.104	4.957	5.29	8.637	5.524	8.019	8.043	8.2	6.915	7.578		487	chr19	56475760	56477760	2001	*	6.18274	4.86545	6.85965	-1.75017	1.23292e-06	1.63517e-05	11681	ENSG00000198046	56439325	56478065	38741	-	0	inside	304	ZNF667
		488	3.771	4.798	4.258	3.266	2.875	4.254	4.052	4.905	4.766	7.012	6.53	5.696	4.726	7.351	7.579	5.605	4.945	7.502	6.417	7.441	7.724	6.872	5.867	7.084		488	chr19	56475760	56477760	2001	*	6.18274	4.86545	6.85965	-1.75017	1.23292e-06	1.63517e-05	11681	ENSG00000166770	56477250	56500666	23417	+	0	overlapStart	0	ZNF667-AS1
		489	3.853	4.12	3.773	4.944	4.164	4.839	4.512	4.272	5.429	6.718	6.725	5.374	5.6	8.467	8.862	5.605	4.321	7.885	6.498	7.734	7.853	7.679	6.079	7.377		489	chr22	37284187	37286187	2001	*	7.28378	7.68205	6.73178	1.18927	1.23689e-06	1.6386e-05	14621	ENSG00000100055	37282027	37315345	33319	+	0	inside	2159	CYTH4
		490	4.268	4.606	4.325	4.403	4.097	4.254	4.3	3.651	5.607	6.879	7.232	5.607	5.311	7.278	8.053	4.138	5.713	7.994	5.389	7.137	7.831	7.952	5.361	7.481		490	chr4	150572539	150574539	2001	*	6.00349	6.58722	5.00718	1.81574	1.25502e-06	1.65774e-05	17064	ENSG00000249690	150579089	150581545	2457	+	4549	upstream	4549	RP11-1336O20.2
		491	4.491	4.535	4.724	3.851	5.164	4.576	4.696	4.995	6.203	6.793	7.631	5.807	5.498	7.65	8.142	5.179	6.45	8.039	6.917	7.985	7.386	7.487	6.617	7.877		491	chr19	20243542	20245542	2001	*	5.9422	6.41864	5.22598	1.42944	1.25748e-06	1.65844e-05	11026	ENSG00000268620	20249052	20250295	1244	+	3509	upstream	3509	AC078899.4
		492	4.893	4.021	5.036	4.266	4.705	4.669	5.445	4.41	5.881	6.837	6.647	6.281	6.047	8.341	8.694	5.004	5.713	8.626	6.537	7.869	7.916	8.126	7.135	7.817		492	chr16	53372459	53374459	2001	*	6.89387	5.95313	7.45852	-1.2638	1.26243e-06	1.66218e-05	8300	ENSG00000260078	53364982	53373083	8102	-	0	overlapStart	0	RP11-44F14.1
		493	3.931	4.021	4.325	3.403	4.749	4.757	4.052	3.857	4.351	5.702	6.975	5.885	5.27	7.504	7.963	5.476	5.228	7.971	5.498	7.006	6.816	7.467	6.557	6.841		493	chr16	53372459	53374459	2001	*	6.89387	5.95313	7.45852	-1.2638	1.26243e-06	1.66218e-05	8300	ENSG00000261804	53373493	53384745	11253	+	0	overlapStart	0	RP11-44F14.2
		494	3.59	4.461	4.82	3.751	4.705	5.284	4.576	5.343	5.673	6.536	7.074	6.097	5.567	7.675	8.058	5.179	5.802	8.602	5.599	6.921	7.823	7.416	6.338	7.352		494	chr12	8481742	8483742	2001	*	6.26514	4.9417	6.94359	-1.75804	1.26378e-06	1.66304e-05	4631	ENSG00000201780	8484746	8484852	107	+	1003	upstream	1003	RNU6-275P
		495	4.384	4.021	4.451	3.529	4.563	4.757	4.696	5.272	5.351	6.893	7.121	6.427	5.695	8.024	8.216	5.408	5.594	8.496	5.946	7.549	7.396	7.902	6.188	7		495	chr5	143433841	143435841	2001	*	7.7134	6.7548	8.28429	-1.28855	1.28084e-06	1.68268e-05	18064	ENSG00000113580	143277931	143435512	157582	-	0	overlapStart	0	NR3C1
		496	2.683	0.213	4.114	3.266	4.46	3.917	4.807	4.038	5.039	6.201	6.709	5.41	5.311	6.299	6.672	4.694	5.128	6.943	6.389	6.783	5.642	6.068	5.655	6.274		496	chr17	69580679	69582679	2001	*	6.31946	5.38455	6.88206	-1.25517	1.30114e-06	1.70662e-05	9684	ENSG00000227517	69577251	69903000	325750	+	0	inside	3427	LINC01483
		497	2.853	1.213	4.995	3.529	4.659	4.061	5.006	4.809	4.351	5.464	7.132	5.78	4.841	6.776	6.626	6.635	4.058	7.087	6.648	7.269	6.17	5.746	5.617	6.377		497	chr4	186067979	186069979	2001	*	6.4988	6.90276	5.93574	1.20526	1.31788e-06	1.72368e-05	17200	ENSG00000164342	186069152	186088069	18918	+	0	overlapStart	0	TLR3
		498	1.683	1.798	2.866	4.031	4.659	3.757	3.959	5.12	4.988	5.671	6.896	5.807	6.48	6.905	7.427	5.574	5.228	7.528	6.417	7.186	6.282	6.309	4.931	5.36		498	chr4	186067979	186069979	2001	*	6.4988	6.90276	5.93574	1.20526	1.31788e-06	1.72368e-05	17200	ENSG00000164342	186069152	186088069	18918	+	0	overlapStart	0	TLR3
		499	2.005	3.213	3.953	2.266	4.749	3.991	4.753	4.594	5.225	5.571	6.663	6.006	5.922	7.246	6.745	6.425	4.128	7.596	6.804	7.595	6.501	6.12	6.079	7.172		499	chr4	186067979	186069979	2001	*	6.4988	6.90276	5.93574	1.20526	1.31788e-06	1.72368e-05	17200	LRG_117	186069155	186085098	15944	+	0	overlapStart	0	TLR3
		500	3.683	1.798	4.451	4.192	3.512	3.917	3.753	4.651	4.503	6.808	6.694	5.097	5.35	7.246	7.702	3.751	3.984	6.649	4.24	5.684	5.501	5.374	5.314	5.326		500	chr4	186067979	186069979	2001	*	6.4988	6.90276	5.93574	1.20526	1.31788e-06	1.72368e-05	17200	LRG_117	186069155	186085098	15944	+	0	overlapStart	0	TLR3
		501	3.931	3.914	4.325	4.644	4.834	4.879	4.14	4.705	4.766	6.328	7.403	5.725	5.426	7.448	7.409	3.372	4.865	7.052	4.624	5.876	6.591	5.287	4.729	5.519		501	chr5	112419468	112421468	2001	*	7.25604	7.69317	6.62584	1.30619	1.32552e-06	1.73175e-05	17760	ENSG00000129595	112142441	112419316	276876	-	151	upstream	151	EPB41L4A
		502	4.771	4.12	4.621	4.266	3.027	4.839	4.512	4.12	4.64	6.893	7.521	4.959	5.185	7.691	7.835	5.778	5.093	8.367	6.209	7.046	6.345	5.902	4.577	5.606		502	chr5	112419468	112421468	2001	*	7.25604	7.69317	6.62584	1.30619	1.32552e-06	1.73175e-05	17760	ENSG00000278921	112419583	112420978	1396	+	0	includeFeature	0	EPB41L4A-AS2
		503	5.238	5.383	5.258	4.467	5.197	4.879	4.374	5.198	5.825	7.571	7.848	5.667	5.999	9.067	8.825	5.298	6.259	8.72	6.302	7.846	6.425	6.477	5.108	6.888		503	chr13	81115904	81117904	2001	*	5.6308	6.21363	4.63716	1.81089	1.32917e-06	1.73556e-05	6180	ENSG00000270415	81114866	81115295	430	-	608	upstream	608	DPPA3P3
		504	4.438	3.535	4.82	5.153	5.027	3.917	5.181	4.536	4.881	5.879	7.025	4.807	4.389	7.609	7.53	5.832	3.906	6.436	4.804	5.906	6.238	5.572	5.617	5.458		504	chr16	85935325	85937325	2001	*	8.2832	8.75558	7.57624	1.41873	1.37847e-06	1.79596e-05	8613	ENSG00000268804	85935281	85936223	943	-	0	overlapStart	0	RP11-542M13.3
		505	4.491	3.673	4.82	4.192	5.131	4.527	5.181	4.474	4.881	6.408	7.59	5.576	4.311	7.6	7.505	5.408	4.945	6.895	5.24	7.059	7.303	5.81	5.577	7.032		505	chr1	235837218	235839218	2001	*	5.30827	5.94558	4.13876	2.03852	1.39513e-06	1.81368e-05	2203	ENSG00000229463	235839483	235840182	700	+	264	upstream	264	LYST-AS1
		506	4.931	3.673	4.566	4.192	5.027	5.193	4.3	4.198	5.39	5.764	6.325	5.097	5.095	7.939	6.894	5.832	5.162	6.761	6.389	7.137	6.366	6.826	4.931	5.022		506	chr19	58326520	58328520	2001	*	8.93761	9.3983	8.25678	1.38117	1.39593e-06	1.81372e-05	11727	ENSG00000283103	58310449	58326933	16485	-	0	overlapStart	0	LLNLR-245B6.1
		507	4.683	2.535	4.325	4.851	4.405	4.669	4.696	4.758	5.607	7.223	7.335	5.006	5.095	6.877	7.247	5.665	4.78	7.008	5.55	7.222	5.608	6.015	4.577	5.219		507	chr19	58326520	58328520	2001	*	8.93761	9.3983	8.25678	1.38117	1.39593e-06	1.81372e-05	11727	ENSG00000182318	58327019	58342332	15314	+	0	overlapStart	0	ZSCAN22
		508	4.541	3.383	3.953	4.467	5.349	4.669	4.86	4.474	5.988	6.308	7.702	3.753	5.047	6.998	7.316	4.805	4.643	7.463	5.445	6.846	7.036	6.331	5.536	5.888		508	chr9	14993181	14995181	2001	*	6.53828	5.4982	7.13636	-1.39585	1.40471e-06	1.82412e-05	21975	ENSG00000215237	14993312	15019729	26418	+	0	overlapStart	0	RP11-54D18.2
		509	4.076	3.798	2.866	5.336	4.29	3.477	4.374	5.758	5.538	6.328	7.374	5.667	6.095	7.213	7.382	4.858	4.736	7.249	5.739	5.718	7.111	6.241	4.577	6.728		509	chr11	83044141	83046141	2001	*	7.27949	7.80087	6.45499	1.58444	1.43434e-06	1.85744e-05	4112	ENSG00000254522	83040806	83041403	598	-	2737	upstream	2737	RP11-113K21.1
		510	4.005	3.914	3.325	4.467	4.29	3.129	4.959	5.198	4.429	6.308	6.663	6.029	5.813	6.42	7.226	5.933	6.04	7.578	6.485	7.291	6.816	6.662	6.265	6.9		510	chr11	83044141	83046141	2001	*	7.27949	7.80087	6.45499	1.58444	1.43434e-06	1.85744e-05	4112	ENSG00000207221	83041464	83041598	135	-	2542	upstream	2542	SNORA70E
		511	4.268	3.798	3.325	4.467	4.027	4.424	5.576	5.594	5.429	6.061	7.834	5.667	5.726	7.42	7.372	5.908	6.128	7.489	6.706	7.838	7.483	7.015	6.782	6.728		511	chr1	99003660	99005660	2001	*	6.7009	5.81254	7.24664	-1.19242	1.50356e-06	1.93758e-05	1033	ENSG00000117598	98890245	99005032	114788	-	0	overlapStart	0	PLPPR5
		512	4.853	4.673	3.325	4.898	3.29	4.623	4.445	5.038	4.988	6.554	6.581	5.885	5.664	6.714	7.257	5.51	5.128	7.578	6.002	7.291	6.93	5.713	5.692	6.9		512	chr1	99003660	99005660	2001	*	6.7009	5.81254	7.24664	-1.19242	1.50356e-06	1.93758e-05	1033	ENSG00000232825	99004276	99148852	144577	+	0	overlapStart	0	RP5-896L10.1
		513	4.853	4.535	4.51	4.988	3.512	3.839	5.097	5.038	5.39	6.718	7.253	6.82	6.827	8.011	8.372	5.858	5.667	8.313	7.011	7.675	6.874	6.644	6.799	6.967		513	chr1	99003660	99005660	2001	*	6.7009	5.81254	7.24664	-1.19242	1.50356e-06	1.93758e-05	1033	ENSG00000227034	99008218	99008474	257	+	2557	upstream	2557	RP11-234N17.1
		514	4.637	3.673	3.325	4.266	4.512	3.991	3.052	4.272	5.225	5.764	5.91	4.637	5.498	6.959	7.354	4.138	5.517	7.171	5.575	6.269	5.997	5.841	5.833	5.956		514	chrX	37571039	37573039	2001	*	6.82146	7.27715	6.15158	1.36393	1.53328e-06	1.97265e-05	23041	ENSG00000147036	37571569	37684463	112895	+	0	overlapStart	0	LANCL3
		515	4.893	4.606	4.325	3.644	4.612	3.669	4.445	5.038	5.268	6.519	6.422	5.696	6.141	7.776	7.835	5.138	5.965	7.339	6.24	6.815	6.786	6.015	6.338	7.585		515	chr14	100158697	100160697	2001	*	6.94113	6.09713	7.4701	-1.13162	1.55581e-06	1.99729e-05	6987	ENSG00000168350	100143957	100160163	16207	-	0	overlapStart	0	DEGS2
		516	5.041	4.021	4.953	4.114	4.563	4.061	5.181	5.16	5.988	7.408	6.988	6.71	7.071	7.813	8.687	4.372	6.702	7.559	6.057	6.83	6.216	6.287	5.265	6.829		516	chr12	19403446	19405446	2001	*	6.63478	7.03961	6.07001	1.20799	1.55992e-06	2.00039e-05	4748	ENSG00000139154	19404045	19720801	316757	+	0	overlapStart	0	AEBP2
		517	5.516	4.383	4.866	5.031	5.097	3.991	3.512	5.12	5.766	5.638	6.74	6.696	6.389	8.139	7.694	4.957	6.321	8.339	6.109	7.033	6.216	6.194	5.451	6.767		517	chr7	112285434	112287434	2001	*	5.75315	6.21228	5.07573	1.37305	1.571e-06	2.01241e-05	20630	ENSG00000202406	112288623	112288952	330	+	1188	upstream	1188	RN7SKP187
		518	5.683	3.383	4.995	4.802	5.405	4.527	5.478	4.951	5.825	6.201	7	6.319	5.841	7.485	7.773	4.957	6.128	7.761	5.472	7.718	6.501	6.042	5.729	6.634		518	chr17	5241643	5243643	2001	*	6.81187	7.24644	6.18703	1.29785	1.67111e-06	2.12796e-05	8822	ENSG00000263164	5240508	5241543	1036	-	99	upstream	99	RP11-333E1.2
		519	4.771	5.461	4.91	3.529	4.229	4.254	4.445	5.236	5.962	5.605	6.459	6.006	5.664	8.157	7.618	5.442	5.321	7.179	5.524	5.751	7.147	6.887	6.022	6.084		519	chr15	99105425	99107425	2001	*	7.49387	7.94479	6.83432	1.34947	1.68975e-06	2.14822e-05	7756	ENSG00000259475	98954149	99105824	151676	-	0	overlapStart	0	RP11-654A16.3
		520	5.076	4.968	4.866	4.336	5.097	4.879	4.696	5.474	5.673	5.733	6.91	6.029	6.961	7.849	8.158	4.372	5.128	7.45	5.417	6.558	6.801	7.98	6.977	6.841		520	chr15	99105425	99107425	2001	*	7.49387	7.94479	6.83432	1.34947	1.68975e-06	2.14822e-05	7756	LRG_415	99105080	99135595	30516	+	0	inside	344	SYNM
		521	4.683	5.301	5.51	4.898	4.027	4.424	4.576	5.565	5.909	6.388	7.784	6.885	6.249	7.806	8.19	4.138	5.259	7.728	6.458	7.174	6.93	6.795	6.833	7.022		521	chr14	68684740	68686740	2001	*	8.85233	7.80584	9.45246	-1.40612	1.69345e-06	2.15178e-05	6709	ENSG00000258623	68683411	68685565	2155	-	0	overlapStart	0	CTD-2325P2.3
		522	5.411	4.968	5.389	5.153	4.29	3.839	5.181	4.758	5.766	6.934	6.694	6.14	5.695	7.642	7.587	5.542	5.926	7.044	6.648	6.935	7.642	7.241	6.429	8.134		522	chr8	58990978	58992978	2001	*	7.99176	8.4967	7.2082	1.52768	1.70525e-06	2.16328e-05	21383	ENSG00000254048	58991720	58992938	1219	-	0	includeFeature	0	RP11-328K2.1
		523	5.384	4.798	5.258	5.301	4.953	5.061	4.753	5.594	5.39	6.96	6.896	5.834	6.207	7.891	7.759	5.957	5.436	7.632	6.683	6.799	7.747	7.987	6.495	7.682		523	chr15	52111528	52113528	2001	*	6.7451	5.81467	7.3061	-1.2497	1.71334e-06	2.17238e-05	7348	ENSG00000137875	52109263	52112775	3513	-	0	overlapStart	0	BCL2L10
		524	5.076	5.12	4.724	4.644	5.486	5.193	6.075	5.995	6.112	6.445	6.581	7.192	7.311	7.946	8.382	5.605	6.581	8.021	6.587	7.28	7.978	8.281	7.729	8.589		524	chr15	52111528	52113528	2001	*	6.7451	5.81467	7.3061	-1.2497	1.71334e-06	2.17238e-05	7348	ENSG00000259327	52116574	52122131	5558	+	3045	upstream	3045	CTD-2184D3.6
		525	4.637	4.213	4.773	4.751	5.26	5.095	4.807	6.179	5.503	6.445	6.694	5.807	6.616	7.145	7.453	5.408	6.306	7.643	6.074	6.906	7.625	7.662	6.495	7.45		525	chr14	87951496	87953496	2001	*	6.18277	6.62206	5.54803	1.31158	1.76401e-06	2.22826e-05	6859	ENSG00000259096	87952527	87955203	2677	+	0	overlapStart	0	FAM35CP
		526	6.093	5.213	5.974	5.031	4.99	5.527	6.14	7.006	6.556	6.733	7.504	7.242	7.875	8.386	8.835	6.408	7.736	8.291	7.24	7.658	7.91	8.791	7.277	8.356		526	chr17	76968354	76970354	2001	*	6.57635	5.73539	7.10415	-1.12704	1.77048e-06	2.23284e-05	9788	ENSG00000267568	76950317	76969156	18840	-	0	overlapStart	0	RP11-87G24.3
		527	5.566	5.258	5.51	5.851	6.097	5.129	5.86	6.442	6.247	6.445	7.53	6.528	6.648	8.592	8.427	6.981	6.725	8.021	7.941	8.341	7.808	8.75	7.338	8.182		527	chr17	76968354	76970354	2001	*	6.57635	5.73539	7.10415	-1.12704	1.77048e-06	2.23284e-05	9788	ENSG00000280122	76966285	76969530	3246	-	0	overlapStart	0	RP11-87G24.2
		528	6.541	5.914	5.036	6.764	6.027	4.669	6.392	6.771	6.766	7.359	7.949	7.528	7.35	8.891	8.749	7.084	7.328	8.675	8.011	8.286	7.964	8.549	7.985	8.891		528	chr10	133278092	133280092	2001	*	8.09448	8.52491	7.47823	1.28607	1.81752e-06	2.2885e-05	3339	ENSG00000151651	133262403	133276868	14466	-	1223	upstream	1223	ADAM8
		529	6.005	5.071	6.151	5.777	5.349	5.477	5.576	6.609	7.039	7.256	7.956	7.006	7.541	8.462	8.657	5.805	7.259	8.686	6.897	8.168	8.147	8.53	8.072	8.538		529	chr11	61833776	61835776	2001	*	6.79163	7.20271	6.21455	1.22668	1.83618e-06	2.30831e-05	3809	ENSG00000149485	61799625	61829318	29694	-	4457	upstream	4457	FADS1
		530	5.541	5.499	6.114	6.211	5.377	5.37	5.667	6.973	7.051	7.51	8.422	7.401	7.489	8.575	8.742	6.46	6.365	7.895	7.021	7.734	8.193	8.491	7.875	8.648		530	chr19	29527516	29529516	2001	*	6.63089	7.00327	6.12762	1.11419	1.84517e-06	2.31715e-05	11067	ENSG00000264515	29287011	29525752	238742	-	1763	upstream	1763	CTC-525D6.1
		531	4.969	5.737	5.188	4.988	5.027	5.061	5.885	6.393	6.853	6.764	7.93	7.041	7.207	8.33	8.713	6.298	6.758	7.962	7.324	8.073	7.642	7.644	6.867	8.182		531	chr19	29527516	29529516	2001	*	6.63089	7.00327	6.12762	1.11419	1.84517e-06	2.31715e-05	11067	ENSG00000266248	29489775	29526948	37174	-	567	upstream	567	CTC-525D6.2
		532	6.268	5.886	6.016	5.921	5.349	5.477	5.607	6.745	7.192	7.986	8.431	8.129	8.041	9.182	9.294	6.832	7.758	9.035	8.559	8.713	8.595	8.353	8.636	9.906		532	chr19	29527516	29529516	2001	*	6.63089	7.00327	6.12762	1.11419	1.84517e-06	2.31715e-05	11067	ENSG00000187135	29526499	29564479	37981	+	0	inside	1016	VSTM2B
		533	4.541	3.798	4.114	4.192	2.875	4.254	4.512	5.198	5.268	6.156	6.459	4.86	5.533	6.278	6.427	4.298	5.491	7.602	3.524	5.935	6.366	5.679	5.407	5.741		533	chr5	54645451	54647451	2001	*	8.54741	8.95671	7.97384	1.22247	1.86174e-06	2.33424e-05	17405	ENSG00000280159	54643557	54645987	2431	+	0	overlapEnd	1893	CTD-2591A1.1
		534	6.005	4.798	6.223	5.827	5.46	5.061	5.262	6.594	6.538	7.436	8.762	5.834	6.228	8.371	9.058	5.694	6.179	9.278	5.739	8.012	7.659	8.331	6.29	7.402		534	chr19	57708216	57710216	2001	*	6.34099	5.01514	7.02005	-1.76124	1.93799e-06	2.41447e-05	11708	ENSG00000179909	57697367	57709194	11828	-	0	overlapStart	0	ZNF154
		535	5.465	5.12	5.748	5.229	4.953	3.991	4.14	5.623	5.796	7.012	6.827	5.637	6.185	7.4	7.571	4.574	6.53	8.378	5.332	6.949	6.916	7.535	6.29	7.655		535	chr8	22053906	22055906	2001	*	7.4214	6.49715	7.98021	-1.24196	1.94714e-06	2.42459e-05	21128	ENSG00000158856	22048995	22082527	33533	+	0	inside	4910	DMTN
		536	5.792	5.705	6.711	5.529	5.636	4.917	6.052	6.833	7.203	7.934	8.777	6.898	6.986	8.092	8.169	5.442	6.974	8.809	6.917	7.558	7.937	8.12	7.361	8.201		536	chr8	1972805	1974805	2001	*	6.82068	6.02489	7.3306	-1.06435	1.98169e-06	2.46242e-05	21026	ENSG00000253696	1971397	1976478	5082	+	0	inside	1407	KBTBD11-OT1
		537	7.62	7.393	7.594	6.999	7.236	6.623	7.192	8.609	9.414	9.538	10.758	8.058	8.316	10.422	10.602	7.589	8.883	11.401	8.445	9.985	9.963	10.346	8.862	10.018		537	chr8	1972805	1974805	2001	*	6.82068	6.02489	7.3306	-1.06435	1.98169e-06	2.46242e-05	21026	ENSG00000253764	1972570	1974637	2068	-	0	overlapStart	0	RP11-439C15.4
		538	6.626	6.236	7.151	4.114	5.612	5.284	5.885	5.833	7.556	7.613	8.21	6.374	6.784	8.213	8.756	5.933	7.575	9.152	7.524	8.319	8.92	9.038	6.557	8.888		538	chr8	1972805	1974805	2001	*	6.82068	6.02489	7.3306	-1.06435	1.98169e-06	2.46242e-05	21026	ENSG00000176595	1973878	2006936	33059	+	0	overlapStart	0	KBTBD11
		539	5.987	5.343	6.114	4.944	4.99	5.129	4.91	5.377	6.796	7.061	8.074	6.652	6.882	8.174	8.649	4.298	7.321	9.03	7.465	7.799	7.325	7.374	6.24	7.811		539	chr8	1972805	1974805	2001	*	6.82068	6.02489	7.3306	-1.06435	1.98169e-06	2.46242e-05	21026	ENSG00000270988	1974818	1975314	497	+	12	upstream	12	RP11-439C15.5
		540	5.491	4.798	5.748	4.529	4.792	4.669	5.052	5.038	5.881	6.808	7.025	5.983	6.118	8.33	8.081	4.858	6.162	8.43	5.445	7.046	7.608	6.931	6.265	7.549		540	chr17	47829070	47832584	3515	*	9.73203	10.1959	9.04404	1.39172	2.06188e-06	2.546e-05	9414	ENSG00000159111	47823272	47831534	8263	-	0	overlapStart	0	MRPL10
		541	5.207	4.301	5.748	3.944	4.914	5.313	4.91	5.198	6.225	7.588	7.671	6.512	6.516	7.791	7.894	5.542	6.477	8.926	5.926	7.431	7.708	6.887	5.692	7.458		541	chr17	47829070	47832584	3515	*	9.73203	10.1959	9.04404	1.39172	2.06188e-06	2.546e-05	9414	ENSG00000141294	47831627	47837713	6087	+	0	overlapStart	0	LRRC46
		542	5.005	3.673	5.151	4.031	2.705	4.527	3.374	4.594	5.936	6.061	7.384	5.983	6.071	7.513	7.267	5.51	5.321	7.904	6.403	7.099	7.036	7.218	5.867	7.219		542	chr12	91870251	91872251	2001	*	7.04477	6.16677	7.58666	-1.17857	2.07011e-06	2.55349e-05	5318	ENSG00000258224	91871122	91871230	109	-	0	includeFeature	0	RP11-587P21.1
		543	4.771	4.461	5.075	4.699	4.229	3.991	5.052	6.017	6.624	7.223	7.962	6.652	6.909	7.972	8.488	5.858	6.823	8.921	7.339	8.627	8.004	8.738	7.729	8.792		543	chr3	146497126	146499126	2001	*	7.65104	6.71191	8.21512	-1.26226	2.11163e-06	2.602e-05	15945	ENSG00000163746	146391421	146495991	104571	-	1134	upstream	1134	PLSCR2
		544	4.59	4.737	5.292	4.336	3.792	4.313	4.753	6.869	7.088	7.427	8.713	6.097	6.909	8.005	8.683	6.372	6.886	9.138	7.465	8.486	7.888	8.055	7.451	8.789		544	chr9	22007876	22009876	2001	*	8.01053	8.43586	7.40478	1.27045	2.14247e-06	2.63313e-05	22032	ENSG00000147883	22002903	22009363	6461	-	0	overlapStart	0	CDKN2B
		545	4.541	3.673	5.481	4.588	4.405	4.714	3.959	6.474	6.41	7.19	8.248	6.118	6.567	7.87	7.907	5.336	6.855	8.664	6.599	7.791	7.445	7.679	6.729	8.027		545	chr9	22007876	22009876	2001	*	8.01053	8.43586	7.40478	1.27045	2.14247e-06	2.63313e-05	22032	ENSG00000215221	22012155	22012536	382	+	2278	upstream	2278	UBA52P6
		546	5.749	4.914	6.016	5.725	4.659	5.027	4.86	6.939	7.485	7.913	9.059	7.118	6.868	8.985	8.97	5.981	7.415	9.353	7.492	8.653	8.205	8.53	7.825	8.795		546	chr11	118227025	118229025	2001	*	7.52293	7.96718	6.87771	1.32852	2.16306e-06	2.65017e-05	4335	ENSG00000160593	118193740	118225094	31355	-	1930	upstream	1930	JAML
		547	4.438	4.857	4.188	5.266	5.563	4.798	2.374	5.623	6.268	7.156	7.876	5.338	5.695	7.41	7.932	5.51	5.713	8.695	5.761	7.692	7.634	7.572	6.674	7.634		547	chr22	26642015	26644015	2001	*	7.81684	8.2951	7.09647	1.43777	2.17153e-06	2.65779e-05	14507	ENSG00000225783	26646428	26676475	30048	+	2412	upstream	2412	MIAT
		548	2.683	3.798	4.258	4.644	4.875	4.623	2.86	5.995	6.181	6.501	7.384	5.807	5.755	6.919	7.363	6.2	5.906	8.1	6.562	7.718	7.529	6.713	6.361	7.292		548	chr1	178724412	178726412	2001	*	8.78045	7.7575	9.37298	-1.37497	2.17493e-06	2.65919e-05	1679	ENSG00000273062	178724306	178726285	1980	-	0	overlapStart	0	RP11-428K3.1
		549	4.771	3.914	4.451	4.699	5.197	4.798	2.637	5.928	7.214	7.726	8.408	6.86	6.407	8.196	8.72	6.159	6.436	8.788	7.711	8.481	7.634	7.671	7.135	8.292		549	chr1	178724412	178726412	2001	*	8.78045	7.7575	9.37298	-1.37497	2.17493e-06	2.65919e-05	1679	ENSG00000116191	178725147	178921841	196695	+	0	overlapStart	0	RALGPS2
		550	2.491	4.535	4.258	4.529	4.659	4.254	4.637	5.951	6.289	7.519	8.788	6.097	6.55	7.714	8.349	5.751	6.321	8.855	6.648	8.21	7.724	8.292	6.899	7.956		550	chr2	111493795	111495795	2001	*	6.75129	7.21972	6.05322	1.4047	2.17634e-06	2.65954e-05	12615	ENSG00000172965	111196350	111495100	298751	-	0	overlapStart	0	MIR4435-2HG
		551	3.59	4.021	3.773	4.114	3.792	4.527	4.14	6.272	6.088	7.349	8.109	5.696	5.948	7.827	7.766	6.818	5.844	7.661	6.955	7.303	7.582	7.563	6.636	7.563		551	chr2	111493795	111495795	2001	*	6.75129	7.21972	6.05322	1.4047	2.17634e-06	2.65954e-05	12615	ENSG00000240350	111491273	111570974	79702	+	0	inside	2521	AC017002.1
		552	4.637	4.021	3.188	4.114	4.229	4.254	4.14	6.474	6.839	7.726	9.038	6.338	6.726	9.027	9.226	6.26	7.003	9.803	7.498	8.709	8.551	8.535	6.85	8.269		552	chr2	111493795	111495795	2001	*	6.75129	7.21972	6.05322	1.4047	2.17634e-06	2.65954e-05	12615	ENSG00000224959	111491943	111494811	2869	-	0	overlapStart	0	AC017002.2
		553	3.268	3.535	4.51	4.114	5.027	4.669	4.637	4.651	5.64	6.308	6.199	6.56	6.207	7.4	7.098	5.933	5.128	7.265	5.907	6.815	5.771	7.157	6.314	6.519		553	chr19	14274026	14276026	2001	*	6.23517	6.75503	5.4145	1.57752	2.23503e-06	2.72422e-05	10819	ENSG00000267406	14267807	14269377	1571	-	4648	upstream	4648	CTD-2189E23.2
		554	3.59	3.021	5.036	4.802	4.349	5.095	4.222	5.377	5.503	5.879	6.949	6.052	5.973	7.31	7.287	5.805	5.713	7.515	6.706	7.451	6.916	6.779	6.407	6.715		554	chr9	22446428	22448428	2001	*	6.88052	5.95387	7.44018	-1.24473	2.23987e-06	2.72872e-05	22034	ENSG00000176399	22446841	22455740	8900	+	0	overlapStart	0	DMRTA1
		555	4.076	5.12	5.51	5.336	5.349	5.552	5.86	6.474	6.268	7.266	7.903	6.935	6.71	7.912	8.614	6.896	6.945	8.734	7.872	8.486	7.971	8.861	8.114	8.414		555	chr15	44394229	44396229	2001	*	5.34904	5.88321	4.49152	1.62588	2.25349e-06	2.74248e-05	7285	ENSG00000259499	44387320	44390451	3132	-	3777	upstream	3777	RP11-616K22.2
		556	3.771	2.798	4.673	4.336	4.164	3.991	4.052	5.16	5.538	6.464	7.315	5.006	5.895	7.714	6.855	5.51	5.228	7.374	6.332	7.441	6.755	7.581	5.833	6.754		556	chr7	90118333	90120333	2001	*	6.62431	5.55255	7.23242	-1.43761	2.2795e-06	2.76985e-05	20400	ENSG00000238358	90119299	90122890	3592	-	0	overlapEnd	2556	RP5-1121E10.2
		557	4.893	3.021	5.481	4.529	4.99	4.798	5.222	5.995	6.962	7.482	8.564	6.794	6.827	7.966	8.444	6.818	6.758	8.777	7.783	8.53	8.086	8.39	7.484	8.256		557	chr7	90118333	90120333	2001	*	6.62431	5.55255	7.23242	-1.43761	2.2795e-06	2.76985e-05	20400	ENSG00000235436	90119400	90125600	6201	+	0	overlapStart	0	DPY19L2P4
		558	4.327	3.798	4.673	4.336	4.749	4.424	4.052	5.758	5.429	7.328	7.581	5.512	6.047	7.634	8.158	5.51	5.195	7.86	6.16	7.245	7.159	7.849	6.765	7.496		558	chr2	231553550	231555550	2001	*	6.45313	6.8703	5.86389	1.2445	2.35289e-06	2.84879e-05	13407	ENSG00000231494	231559903	231560364	462	+	4352	upstream	4352	AC104634.3
		559	4.005	3.535	4.995	4.403	4.953	4.955	5.41	6.08	5.573	7.536	7.883	6.319	5.632	7.776	8.567	5.694	6.53	8.578	6.256	7.701	7.366	7.952	6.314	7.882		559	chr6	110357008	110359008	2001	*	6.29032	5.30036	6.87191	-1.32901	2.35413e-06	2.84883e-05	19233	ENSG00000053328	110245928	110358272	112345	-	0	overlapStart	0	METTL24
		560	4.771	4.606	5.888	5.37	5.349	5.424	5.834	6.745	6.781	7.654	8.893	6.847	7.083	8.905	8.988	5.858	7.076	9.652	6.761	8.373	8.105	8.52	7.065	8.283		560	chr7	75919608	75921608	2001	*	5.69398	4.57507	6.3165	-1.49691	2.41396e-06	2.90799e-05	20343	ENSG00000235090	75922755	75923443	689	+	1146	upstream	1146	RPL7L1P3
		561	4.268	3.213	4.389	4.114	4.705	4.527	4.637	4.705	5.088	6.287	6.709	6.052	6.095	7.856	7.164	5.476	5.38	8.121	6.317	7.41	6.984	6.779	5.765	6.377		561	chr10	131311006	131313006	2001	*	7.1033	7.54966	6.45358	1.33478	2.44661e-06	2.93668e-05	3316	ENSG00000176769	131092391	131311721	219331	-	0	overlapStart	0	TCERG1L
		562	4.59	3.673	5.036	4.588	4.834	5.224	3.959	5.12	5.039	6.571	7.305	6.427	6.632	7.905	8.006	4.858	5.823	8.756	6.417	7.137	6.692	6.746	6.747	6.9		562	chr1	66532749	66534749	2001	*	5.7655	4.68629	6.37593	-1.44552	2.5342e-06	3.03257e-05	842	ENSG00000118473	66533383	66748299	214917	+	0	overlapStart	0	SGIP1
		563	4.637	3.213	5.036	4.403	4.405	4.757	4.576	6.059	5.673	6.702	7.274	6.118	6.755	7.073	7.471	5.883	6.212	7.948	6.271	7.086	6.123	7.145	6.617	6.728		563	chr14	105985605	105987605	2001	*	7.81799	8.30093	7.0868	1.45326	2.6064e-06	3.10796e-05	7084	ENSG00000211934	105986582	105987083	502	-	0	includeFeature	0	IGHV1-2
		564	4.005	3.021	4.258	4.644	4.46	4.991	4.696	6.308	6.556	6.671	7.59	6.075	6.755	7.768	7.664	5.05	5.844	7.788	6.794	7.709	6.538	7.068	6.85	7.219		564	chr15	82647016	82649016	2001	*	7.00901	6.11358	7.55736	-1.2024	2.64629e-06	3.15075e-05	7628	ENSG00000214575	82543201	82648861	105661	-	0	overlapStart	0	CPEB1
		565	4.143	3.535	4.389	3.644	4.612	5.129	4.696	5.41	5.503	6.671	6.755	6.725	6.6	7.557	7.766	5.665	5.093	7.28	6.739	7.198	7.511	7.457	6.799	7.114		565	chr15	82647016	82649016	2001	*	7.00901	6.11358	7.55736	-1.2024	2.64629e-06	3.15075e-05	7628	ENSG00000259462	82647770	82692820	45051	+	0	overlapStart	0	CPEB1-AS1
		566	4.076	3.914	3.773	4.467	3.792	4.527	4.445	5.594	5.429	6.808	7.325	6.807	6.726	8.061	8.287	5.805	6.259	8.017	6.917	7.314	7.182	7.787	6.946	7.458		566	chr14	72593600	72595600	2001	*	6.63737	7.0527	6.05183	1.2392	2.6591e-06	3.16281e-05	6751	ENSG00000258871	72552580	72595125	42546	-	0	overlapStart	0	RP3-514A23.2
		567	4.005	3.383	4.188	4.529	4.164	4.424	4.637	4.951	5.573	6.973	7.44	6.427	6.616	7.835	8.018	6.116	6.477	8.066	6.624	7.861	7.724	7.795	7.188	8.144		567	chr4	71185657	71187657	2001	*	9.49333	9.96424	8.78969	1.41432	2.6891e-06	3.19047e-05	16678	ENSG00000080493	71186757	71572087	385331	+	0	overlapStart	0	SLC4A4
		568	4.384	3.213	4.325	4.031	4.659	5.342	4.222	5.12	6.135	6.554	6.177	6.86	6.986	7.835	8.453	4.957	7.171	8.544	7.002	7.291	7.634	7.467	6.473	7.556		568	chr22	46261674	46263674	2001	*	5.95646	6.37771	5.35899	1.25599	2.774e-06	3.28296e-05	14810	ENSG00000130943	46255663	46263355	7693	-	0	overlapStart	0	PKDREJ
		569	5.833	4.12	5.594	5.467	4.705	5.224	5.14	6.651	7.112	7.201	7.384	7.76	8.005	8.835	9.161	6.26	7.736	8.661	7.783	7.935	8.147	9.018	8.32	8.418		569	chr22	46261674	46263674	2001	*	5.95646	6.37771	5.35899	1.25599	2.774e-06	3.28296e-05	14810	ENSG00000075234	46267961	46294008	26048	+	4286	upstream	4286	TTC38
		570	5.411	3.914	5.594	4.644	5.027	4.991	5.478	7.11	7.331	8.195	7.717	7.989	8.053	9.268	9.274	6.2	7.713	9.165	7.011	8.033	8.159	8.374	7.526	8.393		570	chr22	45172083	45174083	2001	*	5.84899	4.63576	6.49856	-1.61825	2.92145e-06	3.44195e-05	14795	ENSG00000273353	45178990	45179310	321	+	4906	upstream	4906	CTA-268H5.12
		571	4.771	4.213	5.188	4.192	5.164	5.284	4.052	4.41	5.64	6.266	7.403	5.637	6.311	7.522	7.563	6.317	5.844	7.596	6.575	7.046	6.386	7.12	6.577	6.978		571	chr12	117968105	117970105	2001	*	6.37848	5.36554	6.96772	-1.35969	3.04e-06	3.56209e-05	5570	ENSG00000171435	117453012	117968983	515972	-	0	overlapStart	0	KSR2
		572	5.356	3.914	4.566	4.898	5.682	5.061	4.445	5.505	5.936	7.408	8.121	6.3	6.071	8.18	8.33	7.25	5.228	8.43	7.892	8.24	7.91	7.477	6.946	7.504		572	chr10	13107191	13109191	2001	*	7.37413	7.81369	6.73883	1.31381	3.07604e-06	3.59897e-05	2425	ENSG00000235763	13104574	13104793	220	-	2397	upstream	2397	SNRPGP5
		573	4.969	3.914	5.51	4.192	5.377	4.576	4.576	4.536	6.41	7.156	7.284	5.444	5.141	6.566	7.247	5.22	5.195	7.717	6.346	7.379	6.944	6.959	5.867	6.563		573	chr5	148319568	148321568	2001	*	6.25029	4.84653	6.94811	-1.85738	3.11843e-06	3.63776e-05	18081	ENSG00000204909	148321203	148339849	18647	+	0	overlapStart	0	SPINK9
		574	5.465	4.968	6.342	6.114	5.636	5.254	5.637	6.393	7.624	8.445	8.956	6.885	6.584	8.596	8.815	6.279	6.38	9.019	7.248	8.405	8.93	8.994	7.094	9.029		574	chr19	57888062	57890062	2001	*	6.60111	5.54161	7.20538	-1.42152	3.12815e-06	3.6455e-05	11715	ENSG00000204514	57848731	57889074	40344	-	0	overlapStart	0	ZNF814
		575	4.384	3.535	4.621	3.114	4.29	3.991	4.753	4.651	5.225	5.427	6.495	4.444	5.632	6.806	6.563	5.408	5.844	7.381	6.109	6.461	6.483	5.713	5.899	6.549		575	chr17	40598314	40600314	2001	*	7.42485	6.49621	7.98521	-1.24791	3.15297e-06	3.66899e-05	9263	ENSG00000279775	40597113	40598585	1473	-	0	overlapStart	0	RP5-1028K7.1
		576	4.683	3.673	4.673	3.851	4.405	4.477	5.097	4.474	5.936	6.308	6.91	5.91	6.207	6.835	7.195	5.858	5.865	7.966	6.624	6.949	6.625	6.644	6.597	6.978		576	chr11	20155807	20157807	2001	*	7.15152	6.14392	7.739	-1.35362	3.15603e-06	3.67075e-05	3584	ENSG00000109851	20156155	20160613	4459	-	0	overlapEnd	2805	DBX1
		577	5.541	4.968	4.995	4.467	4.097	4.669	5.374	6.059	6.112	7.408	8.294	6.947	6.498	8.745	8.195	6.723	6.875	8.914	6.897	8.105	7.651	7.818	7.121	8.099		577	chr1	115641252	115643252	2001	*	7.67862	8.0864	7.10808	1.21756	3.19057e-06	3.70545e-05	1174	ENSG00000173218	115641953	115698224	56272	+	0	overlapStart	0	VANGL1
		578	5.143	4.461	4.953	4.336	4.097	4.527	4.753	5.678	5.988	6.061	7.393	6.006	5.695	6.634	7.296	5.372	6.228	8.353	6.783	7.53	7.464	6.887	6.162	7.104		578	chr19	39297162	39299162	2001	*	6.96554	7.34566	6.44798	1.1365	3.26572e-06	3.78158e-05	11228	ENSG00000182393	39296325	39298673	2349	+	0	overlapEnd	836	IFNL1
		579	4.683	4.301	4.451	4.031	4.563	4.424	5.14	6.29	6.689	6.779	7.834	6.202	6.228	7.168	7.724	5.957	6.844	8.753	7.248	7.992	7.529	7.206	6.765	7.585		579	chr12	12265965	12267965	2001	*	7.15579	6.34116	7.67326	-1.09098	3.31136e-06	3.82693e-05	4691	ENSG00000070018	12116025	12267012	150988	-	0	overlapStart	0	LRP6
		580	5.516	4.914	5.773	4.644	5.197	4.576	5.3	6.12	6.704	7.613	7.988	5.91	6.29	6.835	7.571	6.004	7.076	8.796	6.856	7.913	8.43	7.705	6.674	7.504		580	chr1	193185640	193187640	2001	*	6.7118	5.74996	7.28381	-1.292	3.34153e-06	3.85614e-05	1769	ENSG00000162630	193179045	193186654	7610	-	0	overlapStart	0	B3GALT2
		581	4.728	4.914	5.258	4.336	4.792	4.714	4.91	6.059	6.895	6.482	7.504	6.319	5.973	6.82	7.247	6.05	6.145	7.777	6.836	7.631	7.182	7.241	6.536	7.519		581	chr2	136225152	136227152	2001	*	7.80553	8.18829	7.28304	1.14461	3.43361e-06	3.94947e-05	12774	ENSG00000279024	136230753	136233245	2493	+	3600	upstream	3600	RP11-1193F23.1
		582	5.465	5.606	6.095	5.153	4.875	5.502	4.753	7.09	7.351	7.369	8.472	6.753	6.799	7.714	8.237	7.269	7.53	9.16	7.772	8.755	8.863	8.218	7.29	8.732		582	chr16	57608809	57610809	2001	*	8.48335	8.96369	7.7582	1.44496	3.45053e-06	3.9645e-05	8353	ENSG00000205336	57610652	57665580	54929	+	0	overlapStart	0	ADGRG1
		583	5.438	5.258	5.51	3.944	5.063	4.955	4.753	6.017	5.988	6.445	7.755	6.319	6.664	7.448	8.047	5.858	7.275	8.819	7.021	7.83	7.964	8.055	7.036	7.402		583	chr8	22442926	22444926	2001	*	9.15157	9.60739	8.48141	1.36569	3.49883e-06	4.01609e-05	21139	ENSG00000120910	22440819	22541142	100324	+	0	inside	2106	PPP3CC
		584	5.95	5.461	5.358	4.851	5.405	4.991	5.959	7.006	7.225	7.369	8.199	7.075	7.023	8.386	8.657	6.542	8.199	9.491	7.389	8.4	8.062	7.994	7.577	8.381		584	chr13	40221057	40223057	2001	*	8.72425	9.13704	8.14378	1.2329	3.53419e-06	4.05077e-05	5948	ENSG00000207458	40226827	40226932	106	+	3769	upstream	3769	RNY3P9
		585	5.931	5.798	6.036	5.499	5.636	5.646	5.478	7.245	7.773	8.012	8.762	7.356	7.68	8.891	9.237	6.957	8.12	9.996	8.016	9.095	8.728	8.775	8.24	9.32		585	chr22	23137047	23139047	2001	*	7.92833	8.45831	7.08173	1.61565	3.71367e-06	4.23799e-05	14465	ENSG00000283438	23132730	23133005	276	-	4041	upstream	4041	Metazoa_SRP
		586	5.207	3.798	4.866	4.266	4.349	4.477	4.445	5.594	6.429	6.408	7.374	5.86	6.228	6.73	7.226	5.408	5.436	6.914	5.867	6.799	7.529	6.887	6.384	7.219		586	chr22	23137047	23139047	2001	*	7.92833	8.45831	7.08173	1.61565	3.71367e-06	4.23799e-05	14465	ENSG00000275635	23137805	23137864	60	-	0	includeFeature	0	U7
		587	5.637	3.798	4.673	4.192	4.875	5.095	4.86	6.665	6.922	6.934	8.092	6.725	6.841	7.458	7.595	5.883	6.04	7.924	7.039	7.567	7.205	7.644	7.361	7.709		587	chr4	176064814	176066814	2001	*	8.03001	6.92796	8.64745	-1.47858	3.72806e-06	4.25031e-05	17155	ENSG00000150627	176065834	176182818	116985	+	0	overlapStart	0	WDR17
		588	5.683	4.021	4.866	4.898	5.512	4.955	5.006	6.29	7.192	6.445	7.477	6.591	6.498	7.6	7.354	6.805	5.906	7.772	7.688	7.767	7.086	7.447	6.314	7.191		588	chr14	31944196	31946196	2001	*	6.23882	4.98786	6.8986	-1.66712	3.73358e-06	4.25455e-05	6443	ENSG00000258474	31944853	31950382	5530	+	0	overlapStart	0	RP11-187E13.1
		589	5.541	5.301	5.621	5.827	5.99	5.342	5.667	7.351	7.547	8.25	9.289	7.31	7.834	9.194	9.247	7.975	7.313	9.509	8.688	9.254	8.524	8.916	8.277	9.175		589	chr8	17026171	17028171	2001	*	8.52467	6.90503	9.26848	-2.12234	3.75012e-06	4.26928e-05	21095	ENSG00000155970	17027238	17122644	95407	+	0	overlapStart	0	MICU3
		590	4.853	3.914	4.51	4.467	4.612	4.254	4.222	5.678	6.573	6.156	7.495	6.097	6.35	7.341	7.603	5.751	5.906	7.865	7.431	7.759	6.971	7.055	6.711	7.318		590	chr2	60992075	60994075	2001	*	6.85664	7.32029	6.16924	1.38941	3.83453e-06	4.34718e-05	12206	ENSG00000222251	60998752	60998888	137	+	4676	upstream	4676	RNA5SP95
		591	5.076	5.021	4.566	4.988	4.612	5.061	4.86	6.059	6.909	6.388	7.77	6.444	6.426	8.011	7.808	6.51	6.747	8.083	7.907	8.28	7.511	7.662	7.253	7.811		591	chr18	3379725	3381725	2001	*	6.25025	6.72768	5.53176	1.43332	3.92696e-06	4.44066e-05	9960	ENSG00000240364	3377916	3378247	332	-	1477	upstream	1477	RPL31P59
		592	5.356	5.213	6.036	5.37	5.32	5.193	5.14	7.179	7.236	6.934	7.981	7.107	7.32	7.842	8.058	7.363	6.945	8.057	8.172	8.581	7.86	7.525	7.429	8.269		592	chr9	127395948	127397948	2001	*	9.5602	9.99494	8.935	1.29975	4.10338e-06	4.61806e-05	22582	ENSG00000136856	127397138	127408424	11287	+	0	overlapStart	0	SLC2A8
		593	5.384	4.914	5.995	5.301	5.349	5.451	4.637	6.821	7.225	6.973	7.969	7.029	7.398	8.104	8.267	7.179	7.236	8.79	7.955	8.314	7.944	7.662	7.626	8.454		593	chr15	38695485	38697485	2001	*	8.11834	8.52942	7.54126	1.2276	4.11706e-06	4.62685e-05	7189	ENSG00000175779	38696598	38700038	3441	+	0	overlapStart	0	C15orf53
		594	5.893	4.914	6.095	5.301	5.433	5.284	5.935	7.497	8.076	7.679	9.047	7.436	7.928	8.544	8.979	7.425	8.162	9.556	9.217	9.303	8.182	8.609	8.051	9.217		594	chr11	62639792	62641792	2001	*	6.83872	5.88818	7.40681	-1.27696	4.15796e-06	4.66955e-05	3825	ENSG00000089597	62624826	62646726	21901	-	0	inside	4933	GANAB
		595	6.268	5.499	6.075	6.153	6.08	5.879	5.78	7.418	8.225	7.992	9.364	7.703	7.64	9.265	9.137	7.716	8.102	10.018	9.083	9.649	8.425	8.717	8.495	9.219		595	chr11	627765	629765	2001	*	7.027	7.49537	6.32909	1.40481	4.16042e-06	4.66955e-05	3375	ENSG00000099834	616565	626078	9514	-	1686	upstream	1686	CDHR5
		596	6.706	6.403	6.711	6.353	6.538	5.778	6.356	8.612	8.762	8.865	10.024	8.052	8.691	9.393	9.793	8.377	8.553	10.568	9.811	10.116	9.156	9.173	8.969	9.854		596	chr11	627765	629765	2001	*	7.027	7.49537	6.32909	1.40481	4.16042e-06	4.66955e-05	3375	ENSG00000070031	626431	627143	713	-	621	upstream	621	SCT
		597	4.143	5.258	4.673	4.336	4.349	4.527	3.86	3.951	4.429	4.638	6.598	5.576	5.695	7.485	7.759	5.004	5.569	6.739	6.092	6.83	6.023	4.931	6.135	5.741		597	chr4	76896682	76898682	2001	*	7.56979	6.57162	8.15415	-1.34144	4.16624e-06	4.66955e-05	16706	ENSG00000186212	76894928	76898147	3220	-	0	overlapStart	0	SOWAHB
		598	4.931	4.968	4.995	3.403	4.705	4.477	3.222	4.995	4.881	4.986	6.962	7.118	6.68	7.835	8.19	6.605	6.336	8.909	7.778	8.51	6.023	4.872	5.765	6		598	chr14	52154193	52156193	2001	*	6.15227	6.61511	5.46665	1.38577	4.20466e-06	4.70515e-05	6549	ENSG00000258440	52155740	52156179	440	+	0	includeFeature	0	RP11-1033H12.3
		599	3.384	4.021	2.673	4.114	3.164	4.527	2.637	5.41	4.825	5.851	6.44	4.696	5.426	6.361	6.257	4.805	5.758	6.614	5.739	5.539	5.501	4.194	5.108	6.662		599	chr1	38052209	38054209	2001	*	6.43659	6.99979	5.49996	1.73683	4.22719e-06	4.72813e-05	578	ENSG00000224592	38047314	38119025	71712	+	0	inside	4894	RP5-884C9.2
		600	2.491	4.968	4.51	3.944	4.834	4.623	4.052	6.08	6.181	6.245	6.962	6.544	6.827	7.11	7.427	5.858	6.569	7.463	7.287	7.357	5.642	4.81	5.162	5.792		600	chr1	154869384	154871384	2001	*	7.33373	7.73473	6.77644	1.19733	4.43964e-06	4.94237e-05	1406	ENSG00000143603	154697455	154870280	172826	-	0	overlapStart	0	KCNN3
		601	4.637	5.499	4.389	4.944	4.512	4.527	4.86	5.565	5.135	5.464	6.581	6.696	7.047	7.381	7.759	5.22	7.328	8.649	7.057	7.613	5.916	5.094	4.992	6.124		601	chr11	115503498	115505498	2001	*	8.96212	9.37536	8.38076	1.2343	4.458e-06	4.96047e-05	4307	ENSG00000182985	115169218	115504957	335740	-	0	overlapStart	0	CADM1
		602	2.491	4.021	4.451	4.403	3.953	4.955	5.41	6.236	6.895	6.638	7.422	6.935	6.986	7.634	7.951	6.665	6.365	7.138	7.648	7.613	3.675	6.094	6.135	6.182		602	chr1	145931911	145933911	2001	*	6.76856	7.15184	6.2451	1.14537	4.47771e-06	4.97772e-05	1259	ENSG00000265241	145917714	145927678	9965	-	4232	upstream	4232	RBM8A
		603	5.893	4.737	5.389	5.031	4.612	6.193	5.78	7.939	8.739	7.536	9.019	8.474	9.252	8.956	9.292	7.159	8.984	9.574	8.633	8.842	5.123	6.145	6.799	7.682		603	chr1	145931911	145933911	2001	*	6.76856	7.15184	6.2451	1.14537	4.47771e-06	4.97772e-05	1259	ENSG00000265241	145917714	145927678	9965	-	4232	upstream	4232	RBM8A
		604	4.931	3.914	4.673	3.529	4.29	4.527	5.14	6.678	7.076	6.266	6.678	6.91	7.249	7.835	7.709	5.05	7.252	8.395	7.505	7.325	4.538	6.094	6.655	7.585		604	chr1	145931911	145933911	2001	*	6.76856	7.15184	6.2451	1.14537	4.47771e-06	4.97772e-05	1259	LRG_574	145921556	145927536	5981	-	4374	upstream	4374	RBM8A
		605	5.384	5.12	5.188	5.644	5.131	5.819	5.607	8.33	8.689	7.19	7.614	8.14	8.6	8.444	9.131	5.883	8.87	9.026	8.324	8.274	5.501	6.218	7.407	8.322		605	chr1	145931911	145933911	2001	*	6.76856	7.15184	6.2451	1.14537	4.47771e-06	4.97772e-05	1259	LRG_574	145921556	145927536	5981	-	4374	upstream	4374	RBM8A
		606	5.465	3.673	5.188	4.751	4.99	4.424	5.478	7.15	7.014	4.986	6.062	7.281	7.695	7.145	7.237	6.493	7.911	7.643	7.531	7.124	5.708	4.535	5.867	6.309		606	chr1	145931911	145933911	2001	*	6.76856	7.15184	6.2451	1.14537	4.47771e-06	4.97772e-05	1259	ENSG00000280778	145927258	145977811	50554	+	0	inside	4652	CH17-270A2.2
		607	5.771	4.301	3.773	5.266	4.659	4.313	4.222	6.833	6.351	5.823	6.962	6.052	6.426	6.299	5.672	5.832	7.758	7.761	7.382	7.481	5.464	5.374	6.051	7.309		607	chr5	127784793	127786793	2001	*	7.4149	7.8801	6.72407	1.39493	4.48216e-06	4.98032e-05	17839	ENSG00000251032	127784618	127787042	2425	-	0	inside	248	CUL1P1
		608	6.327	4.968	5.647	5.266	5.588	5.576	5.478	7.343	7.975	6.482	7.294	7.436	8.135	7.6	8.081	7.372	8.783	9.102	8.706	8.688	6.099	7.264	7.314	8.434		608	chr10	69221861	69223861	2001	*	7.74667	8.1889	7.10573	1.32236	4.51449e-06	5.00918e-05	2801	ENSG00000156510	69220303	69267559	47257	+	0	inside	1557	HKDC1
		609	6.694	5.705	5.673	6.073	5.512	5.623	5.696	7.543	7.81	7.086	7.188	7.47	8.249	7.202	7.939	7.442	8.504	9.015	8.991	8.631	7.376	7.107	7.007	7.754		609	chr12	48933120	48935120	2001	*	7.18698	7.64556	6.51078	1.3735	4.58324e-06	5.08068e-05	4947	ENSG00000255863	48921963	48939663	17701	-	0	inside	4542	AC073610.5
		610	6.749	5.673	5.481	6.031	5.512	6.027	6.181	7.505	8.17	5.879	7.263	7.689	8.444	7.73	8.221	8.01	8.501	8.672	9.074	8.436	6.771	7.331	7.24	7.956		610	chr1	110630272	110632272	2001	*	7.98836	7.14687	8.51637	-1.12883	4.65875e-06	5.15473e-05	1122	ENSG00000177301	110593580	110631474	37895	-	0	overlapStart	0	KCNA2
		611	6.541	5.673	4.953	6.073	5.512	5.027	5.445	8.075	8.242	6.654	7.144	8.001	8.52	7.6	7.745	7.778	8.739	8.28	9.309	8.653	6.049	7.416	8.208	8.826		611	chr21	7774881	7776881	2001	*	5.58018	6.13705	4.66133	1.71039	4.73243e-06	5.2167e-05	14130	ENSG00000277277	7769796	7770546	751	-	4334	upstream	4334	CH507-396I9.7
		612	6.614	5.768	5.075	5.699	5.433	5.224	5.834	7.672	7.582	6.037	8.031	7.222	7.792	7.168	7.247	8.303	8.408	8.47	9.41	9.245	6.366	7.253	7.384	8.709		612	chr9	117782287	117784287	2001	*	7.41436	7.81723	6.85342	1.20289	4.75758e-06	5.24199e-05	22506	ENSG00000228512	117783448	117868071	84624	+	0	overlapStart	0	RP11-281A20.2
		613	6.37	5.968	5.888	6.114	6.181	5.576	6.097	7.802	7.573	6.037	7.799	7.959	8.563	7.049	7.745	7.957	8.22	8.291	9.021	8.91	6.345	7.437	8.201	9.226		613	chr8	100492493	100495652	3160	*	9.58094	10.0133	8.96061	1.29254	4.78579e-06	5.26815e-05	21594	ENSG00000254364	100492528	100493713	1186	+	0	includeFeature	0	KB-1615E4.3
		614	4.005	2.213	4.114	3.529	4.792	4.527	3.753	4.41	4.351	5.427	5.74	5.3	5.463	6.458	6.018	5.883	5.195	7.203	6.877	7.451	4.216	5.287	5.451	5.934		614	chr13	26051026	26053026	2001	*	6.79748	5.87513	7.3556	-1.23881	4.81177e-06	5.29064e-05	5854	ENSG00000180730	26044597	26051031	6435	-	0	overlapStart	0	SHISA2
		615	4.637	4.021	4.389	4.336	4.563	3.917	5.052	5.377	5.135	5.823	5.74	6.319	7.047	7.495	7.277	6.896	6.631	7.845	7.485	8.053	4.216	5.194	5.765	6		615	chr13	26051026	26053026	2001	*	6.79748	5.87513	7.3556	-1.23881	4.81177e-06	5.29064e-05	5854	ENSG00000231983	26052276	26053385	1110	-	0	overlapEnd	358	LINC00415
		616	5.66	5.423	5.075	6.403	5.486	5.193	4.696	7.587	6.72	7.398	8.614	5.935	6.948	6.745	7.257	7.62	6.813	8.955	8.828	9.089	6.023	6.194	6.022	7.393		616	chr2	28423075	28425075	2001	*	7.49014	7.89682	6.92175	1.21419	4.89449e-06	5.3728e-05	11984	ENSG00000270210	28425945	28426719	775	+	869	upstream	869	RP11-373D23.3
		617	4.637	4.798	5.075	5.336	5.131	4.714	4.052	7.745	7.59	7.588	8.813	6.591	7.656	7.905	8.148	7.582	7.921	9.499	8.967	9.105	6.483	6.416	5.577	6.829		617	chr1	7948251	7950251	2001	*	6.69695	7.12229	6.09114	1.26951	4.89679e-06	5.37283e-05	115	ENSG00000116288	7954291	7985505	31215	+	4039	upstream	4039	PARK7
		618	4.728	4.968	3.188	4.403	2.512	5.061	4.576	5.12	5.181	5.605	5.827	6.006	6.55	6.531	7.006	7.084	6.212	6.99	8.007	7.799	5.26	6.309	6.24	7.063		618	chr8	81153252	81155252	2001	*	7.85638	6.72985	8.48117	-1.51027	4.90744e-06	5.38202e-05	21497	ENSG00000253214	81154279	81164599	10321	+	0	overlapStart	0	RP11-1149M10.2
		619	5.771	4.535	3.566	5.031	4.659	5.735	5.667	5.442	5.853	6.427	6.647	6.794	7.228	7.575	7.247	6.24	6.394	7.87	7.498	7.935	6.724	6.374	6.429	6.911		619	chr22	39089753	39091753	2001	*	9.03987	9.47706	8.40957	1.30718	4.95233e-06	5.41868e-05	14670	ENSG00000225720	39091586	39092855	1270	+	0	overlapStart	0	RP4-742C19.12
		620	5.491	4.301	3.673	5.336	4.792	5.451	4.512	5.038	6.503	7.012	6.242	6.794	6.973	8.278	8.195	7.061	6.259	7.502	7.836	7.734	7.17	7.229	7.462	8.053		620	chr5	35853490	35855490	2001	*	9.68529	8.66437	10.2772	-1.37249	4.98717e-06	5.4525e-05	17309	ENSG00000168685	35852695	35879603	26909	+	0	inside	794	IL7R
		621	4.541	5.021	4.724	5.031	4.229	4.757	4.445	6.869	6.503	6.201	7.486	6.029	6.567	7.278	7.029	7.468	6.791	7.706	8.75	8.389	5.74	6.331	7.036	7.669		621	chr5	35853490	35855490	2001	*	9.68529	8.66437	10.2772	-1.37249	4.98717e-06	5.4525e-05	17309	LRG_74	35856889	35876822	19934	+	1398	upstream	1398	IL7R
		622	4.893	5.12	4.621	4.988	4.29	4.669	5.544	6.609	6.751	5.851	7.315	6.78	7.249	7.625	7.277	8.34	7.003	8.269	8.612	8.426	6.786	6.81	6.24	7.114		622	chr16	49462818	49464818	2001	*	6.78521	6.00148	7.29022	-1.04737	5.03434e-06	5.49569e-05	8276	ENSG00000261623	49466106	49469875	3770	+	1287	upstream	1287	RP11-189E14.4
		623	5.268	4.857	4.91	5.467	4.875	5.129	5.338	5.758	6.158	6.245	7.305	6.181	6.516	7.495	7.382	7.425	6.504	7.777	8.575	8.405	6.708	7.506	6.577	7.527		623	chr5	80959625	80961625	2001	*	8.08664	7.11503	8.66201	-1.30623	5.10379e-06	5.56122e-05	17604	ENSG00000251450	80947697	80960907	13211	-	0	overlapStart	0	RASGRF2-AS1
		624	5.516	5.941	4.91	6.266	5.26	5.527	6.319	6.962	7.076	7.328	8.007	7.232	7.806	8.241	8.422	8.403	7.758	8.924	9.382	9.291	8.043	8.535	7.985	8.931		624	chr5	80959625	80961625	2001	*	8.08664	7.11503	8.66201	-1.30623	5.10379e-06	5.56122e-05	17604	ENSG00000113319	80960672	81230156	269485	+	0	overlapStart	0	RASGRF2
		625	5.076	4.021	4.114	6.052	4.659	4.37	5.006	6.565	6.268	5.823	7.177	6.356	5.922	5.863	6.626	6.792	6.747	7.402	8.109	8.012	6.659	6.662	6.577	7.621		625	chr2	87455079	87457079	2001	*	6.84462	7.28457	6.20852	1.3145	5.21936e-06	5.67407e-05	12447	ENSG00000280721	87439523	87459044	19522	-	0	inside	1964	AC133644.2
		626	5.969	5.768	5.036	5.192	5.512	5.623	6.202	6.14	6.949	5.851	7.177	7.029	6.909	6.531	7.409	8.274	6.769	7.436	9.034	9.053	6.958	7.447	7.407	8.058		626	chr2	87455079	87457079	2001	*	6.84462	7.28457	6.20852	1.3145	5.21936e-06	5.67407e-05	12447	ENSG00000222041	87455368	87606805	151438	+	0	overlapStart	0	LINC00152
		627	5.491	5.213	4.673	5.588	5.855	5.646	6.097	6.995	7.547	6.973	7.923	7.436	7.118	7.122	7.257	7.818	7.401	8.003	8.742	8.558	6.464	6.987	7.35	8.022		627	chr1	78045247	78047247	2001	*	6.48774	5.66799	7.00724	-1.09749	5.22529e-06	5.6779e-05	883	ENSG00000213561	78043383	78044148	766	-	1098	upstream	1098	RP11-386I14.2
		628	4.384	4.535	3.566	4.529	4.405	4.576	4.222	5.783	5.573	5.764	6.564	6.052	6.141	5.806	6.657	6.896	5.667	6.395	7.788	7.921	4.916	5.644	5.617	6.238		628	chr16	30449867	30451867	2001	*	6.37	6.80431	5.74569	1.29649	5.34379e-06	5.79336e-05	8199	ENSG00000179918	30443631	30446181	2551	-	3685	upstream	3685	SEPHS2
		629	5.143	5.383	4.036	4.529	5.131	5.424	5.374	6.692	6.556	6.427	7.556	6.78	7.239	6.745	7.427	7.939	6.517	7.489	8.938	8.539	6.538	7.145	7.265	7.669		629	chr21	33402497	33404497	2001	*	7.20717	6.3441	7.74344	-1.15818	5.42904e-06	5.87769e-05	14216	ENSG00000159128	33402896	33479348	76453	+	0	overlapStart	0	IFNGR2
		630	4.969	5.021	5.036	4.266	5.097	5.027	5.512	5.236	6.448	5.793	6.403	6.983	7.369	7.675	7.335	6.574	6.655	7.809	7.799	8.228	6.816	6.841	7.314	7.369		630	chr21	33402497	33404497	2001	*	7.20717	6.3441	7.74344	-1.15818	5.42904e-06	5.87769e-05	14216	LRG_67	33402896	33437521	34626	+	0	overlapStart	0	IFNGR2
		631	4.491	5.499	5.292	4.403	6.009	5.424	5.512	6.16	6.521	5.879	7.403	6.202	7.35	6.932	7.453	7.016	6.769	7.661	8.109	8.461	7.086	6.591	6.747	8.187		631	chr9	63337081	63339081	2001	*	7.33861	6.31017	7.93292	-1.38142	5.45486e-06	5.90293e-05	22176	ENSG00000186466	63317067	63333091	16025	-	3989	upstream	3989	AQP7P1
		632	4.931	4.213	4.621	3.266	4.659	4.839	3.753	6.038	6.751	5.907	6.74	5.935	5.567	6.213	6.064	6.24	5.906	6.637	7.225	7.336	6.074	6.068	6.384	6.9		632	chr1	19073670	19075670	2001	*	7.13281	6.41042	7.61194	-0.960534	5.45881e-06	5.90451e-05	251	ENSG00000272084	19072110	19075511	3402	-	0	overlapStart	0	RP5-1126H10.2
		633	5.438	5.571	6.056	4.031	4.46	5.527	3.753	5.732	6.867	6.605	6.949	6.181	6.799	6.891	7.794	7.016	6.619	7.899	7.96	7.604	6.801	7.32	6.765	8.242		633	chr2	235492985	235494985	2001	*	6.58377	7.01463	5.96663	1.2862	5.50781e-06	5.94662e-05	13453	ENSG00000157985	235494089	236131800	637712	+	0	overlapStart	0	AGAP1
		634	5.175	5.886	6.292	4.644	5.659	5.646	5.14	7.038	7.788	7.201	7.631	7.222	7.407	6.972	7.766	7.493	7.336	8.547	8.389	8.336	6.831	8.075	7.175	8.426		634	chr11	119114684	119116684	2001	*	6.15459	5.25465	6.70459	-1.20744	5.51122e-06	5.94758e-05	4369	ENSG00000172273	119121587	119136044	14458	+	4902	upstream	4902	HINFP
		635	4.005	3.914	4.51	4.192	4.563	4.669	4.14	5.442	5.704	6.133	7.109	6.118	5.922	7.213	6.92	6.425	5.093	7.07	7.417	7.53	5.916	7.001	6.265	6.41		635	chr19	13131676	13133676	2001	*	6.5235	6.99058	5.82845	1.40003	5.78161e-06	6.20257e-05	10781	ENSG00000266897	13131571	13132410	840	+	0	overlapEnd	104	AC005546.2
		636	4.268	4.798	4.724	4.529	4.792	4.576	5.222	6.16	6.112	5.907	7	7.029	6.664	7.531	7.626	6.65	6.111	6.875	7.722	7.783	6.366	7.028	6.992	6.911		636	chrX	38560404	38562404	2001	*	7.16852	6.36908	7.67992	-1.06975	5.94091e-06	6.3418e-05	23046	ENSG00000156298	38561370	38688920	127551	+	0	overlapStart	0	TSPAN7
		637	4.969	4.857	5.773	5.37	4.792	5.527	5.885	6.845	6.503	6.879	7.762	7.097	7.047	7.979	8.109	7.889	6.464	7.75	8.639	8.549	7.17	7.618	7.121	7.94		637	chr16	66872464	66874464	2001	*	8.7084	9.14358	8.08227	1.30092	5.96588e-06	6.36558e-05	8385	ENSG00000159593	66802875	66873256	70382	-	0	overlapStart	0	NAE1
		638	4.541	3.535	4.673	4.266	3.792	4.576	5.14	5.833	5.64	6.179	7.038	6.847	6.895	7.458	7.382	6.62	6.45	7.701	6.794	7.913	6.556	6.395	6.557	7.628		638	chr16	66872464	66874464	2001	*	8.7084	9.14358	8.08227	1.30092	5.96588e-06	6.36558e-05	8385	ENSG00000172840	66878589	66895754	17166	+	4124	upstream	4124	PDP2
		639	4.969	4.213	5.151	5.192	5.164	5.424	5.478	6.796	6.766	7.024	8.221	6.847	7.592	8.191	8.247	6.969	7.003	8.684	8.306	8.636	7.123	7.094	7.108	7.641		639	chr10	95294384	95296384	2001	*	7.39179	7.88309	6.64101	1.48086	6.37368e-06	6.76114e-05	3027	ENSG00000107438	95237572	95291024	53453	-	3359	upstream	3359	PDLIM1
		640	5.749	4.606	6.075	5.467	5.097	6.027	5.834	7.038	7.135	6.749	8.269	7.568	7.777	8.467	8.18	7.317	7.575	8.964	8.074	8.291	7.416	7.416	7.265	8.634		640	chr3	112332189	112334189	2001	*	7.25678	6.38738	7.79544	-1.16693	6.4467e-06	6.81706e-05	15661	ENSG00000091972	112332347	112362812	30466	+	0	overlapStart	0	CD200
		641	5.812	6.021	5.594	5.37	5.705	5.623	4.3	7.272	7.064	7.109	7.988	7.773	7.928	8.583	8.542	7.095	7.562	9.044	8.105	8.308	7.617	8.326	8.572	8.948		641	chr16	69345089	69347089	2001	*	5.64449	6.16985	4.80984	1.59539	6.54064e-06	6.91021e-05	8463	ENSG00000259900	69335276	69351730	16455	-	0	inside	4640	RP11-343C2.7
		642	5.207	5.258	4.673	5.192	4.705	4.714	5.222	6.665	6.988	6.519	7.799	7.006	7.524	7.849	8.064	6.526	7.187	8.518	7.694	7.899	7.651	8.253	7.883	9		642	chr16	69345089	69347089	2001	*	5.64449	6.16985	4.80984	1.59539	6.54064e-06	6.91021e-05	8463	ENSG00000157315	69343248	69351809	8562	-	0	inside	4719	TMED6
		643	6.159	5.705	5.566	6.192	5.895	5.451	5.41	8.022	8.033	7.749	8.468	7.977	8.524	8.753	9.015	7.672	8.436	9.173	8.41	8.751	8.613	9.117	9.072	9.44		643	chr17	47820796	47822796	2001	*	8.2238	8.61649	7.68253	1.17347	6.62307e-06	6.98793e-05	9413	ENSG00000006025	47807372	47821834	14463	-	0	overlapStart	0	OSBPL7
		644	5.541	5.828	5.647	5.436	4.46	5.424	5.696	6.58	6.735	6.179	7.622	7.118	7.34	7.884	7.957	6.694	7.195	8.134	8.264	8.705	6.997	7.902	7.85	8.215		644	chr4	26075324	26077324	2001	*	7.70947	8.33098	6.59395	1.97555	6.65228e-06	7.01562e-05	16502	ENSG00000283314	26070754	26104258	33505	+	0	inside	4569	RP11-263J14.1
		645	5.812	5.857	5.538	5.467	4.097	4.991	5.86	7.317	7.17	7.074	8.472	7.107	7.889	8.18	8.409	6.805	7.606	8.745	8.122	8.622	7.473	7.973	8.484	9.177		645	chr2	230924056	230926056	2001	*	7.50213	6.57587	8.06164	-1.24473	6.75201e-06	7.11444e-05	13389	ENSG00000283164	230924567	230929919	5353	+	0	overlapStart	0	RP11-499P1.2
		646	4.438	4.968	4.451	4.467	4.164	3.839	4.374	5.41	5.503	6.061	6.694	5.753	6.071	6.495	6.868	6.24	5.78	6.75	7.279	7.421	6.023	7.276	6.977	7.592		646	chr13	24708412	24710412	2001	*	8.54143	7.5768	9.1144	-1.29705	6.92163e-06	7.27695e-05	5842	ENSG00000207474	24703556	24703665	110	-	4746	upstream	4746	RNY1P7
		647	6.283	6.046	5.932	5.37	5.486	4.798	5.262	6.637	6.881	7.287	8.044	6.834	7.32	8.262	8.575	6.425	7.543	8.423	7.979	8.747	7.123	8.604	7.875	8.624		647	chr13	24708412	24710412	2001	*	8.54143	7.5768	9.1144	-1.29705	6.92163e-06	7.27695e-05	5842	ENSG00000225404	24704338	24704788	451	-	3623	upstream	3623	RPL26P34
		648	6.041	6.258	5.481	5.467	5.377	4.955	5.753	6.745	6.949	7.613	8.622	7.478	7.33	8.587	8.645	6.908	6.936	8.706	8.092	8.291	7.964	9.185	8.101	8.343		648	chr17	44556246	44558246	2001	*	7.22503	7.59823	6.72028	1.11698	7.042e-06	7.38379e-05	9355	ENSG00000180340	44557459	44559570	2112	+	0	overlapStart	0	FZD2
		649	5.893	4.798	4.82	5.192	3.875	5.161	5.3	6.29	6.751	6.501	7.495	6.637	6.868	6.998	7.496	7.105	7.244	8.652	7.606	8.186	7.971	8.477	7.473	8.348		649	chr1	6447034	6449034	2001	*	6.67281	5.86802	7.18636	-1.07682	7.21464e-06	7.54138e-05	97	ENSG00000231868	6443034	6447006	3973	-	27	upstream	27	RP1-202O8.2
		650	6.313	5.071	5.292	4.851	4.46	4.798	5.41	6.651	7.236	6.999	7.263	7.3	7.533	8.03	8.041	6.665	7.742	8.862	7.745	8.28	7.958	8.17	7.253	8.134		650	chr1	244963202	244965202	2001	*	6.1311	6.60709	5.41591	1.42834	7.48113e-06	7.78552e-05	2257	ENSG00000203666	244969705	245127164	157460	+	4502	upstream	4502	EFCAB2
		651	5.005	4.914	4.953	5.114	3.612	4.669	4.807	6.49	6.521	5.986	7.556	6.242	6.27	7.4	7.579	6.993	6.244	7.933	7.587	7.838	6.888	7.364	6.674	7.728		651	chrX	75522192	75524192	2001	*	6.46676	5.40515	7.07169	-1.42404	7.55013e-06	7.85041e-05	23286	ENSG00000102383	75368427	75523502	155076	-	0	overlapStart	0	ZDHHC15
		652	5.175	5.168	5.188	4.898	4.027	5.284	4.86	6.665	6.203	5.764	7.495	6.622	6.498	6.745	7.164	6.945	6.678	7.723	8.002	8.149	6.93	7.437	6.816	7.534		652	chr4	26872555	26874555	2001	*	9.41614	9.85355	8.78537	1.30796	7.55917e-06	7.85635e-05	16512	ENSG00000248340	26873561	26874349	789	-	0	includeFeature	0	RP11-293A21.2
		653	6.222	5.021	5.451	5.529	4.46	5.839	4.86	6.474	7.181	6.934	7.539	7.181	7.141	8.346	7.963	7.526	7.667	9.324	8.294	8.539	7.6	7.959	6.931	8.006		653	chr3	31980008	31982008	2001	*	6.73634	5.9285	7.25111	-1.08114	7.58294e-06	7.87759e-05	15087	ENSG00000197385	31981771	31991628	9858	+	0	overlapStart	0	ZNF860
		654	4.893	4.968	4.995	5.031	4.405	5.193	4.91	5.758	6.59	6.654	7.449	6.319	6.463	7.145	7.709	7.095	6.336	8.515	7.81	8.204	7.111	6.916	6.617	7.256		654	chr1	12160995	12162995	2001	*	8.19501	8.60506	7.61997	1.22456	7.65878e-06	7.9459e-05	190	ENSG00000028137	12166943	12209228	42286	+	3947	upstream	3947	TNFRSF1B
		655	6.126	5.914	5.481	5.467	4.659	5.095	5.006	6.326	6.766	7.098	8.019	6.794	6.755	8.376	8.237	7.838	6.758	8.969	8.694	8.887	7.591	7.98	7.35	8.006		655	chr4	86593298	86595298	2001	*	6.57999	5.65609	7.13866	-1.24063	7.6707e-06	7.95129e-05	16768	ENSG00000109339	86015123	86594131	579009	-	0	overlapStart	0	MAPK10
		656	5.931	5.857	5.538	5.153	4.834	5.284	5.262	6.678	7.026	7.133	8.056	6.947	6.948	7.959	7.801	7.933	7.343	8.857	8.414	8.827	7.896	8.075	7.265	8.614		656	chr4	86593298	86595298	2001	*	6.57999	5.65609	7.13866	-1.24063	7.6707e-06	7.95129e-05	16768	ENSG00000163629	86594315	86815171	220857	+	0	overlapStart	0	PTPN13
		657	5.59	5.168	5.114	5.559	5.349	5.397	5.725	6.49	6.039	6.349	7.981	7.31	7.217	8.371	7.97	7.084	5.865	8.534	7.988	8.525	7.303	7.385	7.407	8.016		657	chr20	63902034	63904034	2001	*	6.42708	6.91243	5.6903	1.45976	7.79348e-06	8.07147e-05	14112	ENSG00000199805	63908955	63909119	165	+	4920	upstream	4920	RNU1-134P
		658	6.058	6.071	6.056	6.616	5.26	5.646	6.3	7.017	6.657	7.061	8.744	7.086	7.516	8.268	8.571	7.708	7.128	9.089	8.122	8.815	7.903	8.157	7.899	8.356		658	chr16	31063197	31065197	2001	*	6.1737	6.55545	5.65309	1.14028	7.82667e-06	8.09875e-05	8233	ENSG00000261124	31065495	31069246	3752	+	297	upstream	297	AC135050.5
		659	4.853	3.673	4.91	5.336	5.027	4.991	4.86	5.905	5.766	6.109	7.512	6.242	5.973	6.932	7.382	6.589	6.244	7.914	7.279	7.389	6.675	7.241	6.361	7.247		659	chr22	35647176	35649176	2001	*	8.15512	8.60133	7.5057	1.33503	7.88493e-06	8.1519e-05	14586	ENSG00000221963	35648395	35668409	20015	+	0	overlapStart	0	APOL6
		660	5.327	4.301	4.773	5.336	4.834	5.027	5.052	6.783	6.203	6.109	8.263	6.739	6.882	7.566	7.382	6.526	6.936	8.596	7.856	8.431	7.642	7.331	6.931	7.592		660	chr10	12412445	12414445	2001	*	7.06415	7.52836	6.37552	1.39143	7.96152e-06	8.22748e-05	2419	ENSG00000252438	12415928	12416000	73	+	1482	upstream	1482	SNORD45
		661	4.728	3.535	4.258	4.467	4.29	4.193	4.86	5.705	5.135	5.764	6.709	5.097	5.841	6.683	6.759	6.004	5.021	6.962	6.728	7.481	6.325	6.627	6.051	6.934		661	chr17	1606540	1608540	2001	*	7.13348	7.58585	6.47083	1.35373	8.05695e-06	8.31157e-05	8731	ENSG00000243704	1604374	1604672	299	-	1867	upstream	1867	RN7SL105P
		662	6.109	4.461	4.82	5.644	5.229	4.991	5.41	6.916	6.538	6.702	7.431	6.512	6.68	7.495	7.862	7.004	6.713	8.183	7.867	8.303	6.997	7.477	7.135	7.496		662	chr15	96329614	96331614	2001	*	7.50008	7.9045	6.93614	1.20749	8.48237e-06	8.7124e-05	7748	ENSG00000247809	96110040	96327361	217322	-	2252	upstream	2252	NR2F2-AS1
		663	5.987	5.071	5.114	5.802	5.563	5.284	6.281	7.543	7.31	7.427	8.543	7.006	7.616	8.356	8.687	8.2	7.865	8.959	9.311	9.379	8.111	8.426	7.85	8.438		663	chr15	96329614	96331614	2001	*	7.50008	7.9045	6.93614	1.20749	8.48237e-06	8.7124e-05	7748	ENSG00000185551	96325938	96340263	14326	+	0	inside	3675	NR2F2
		664	5.384	5.606	5.258	4.192	5.164	5.193	4.637	6.08	5.988	6.671	8.038	6.591	6.27	7.617	8.07	7.269	7.003	8.695	7.556	8.441	7.52	8.206	7.495	7.871		664	chr2	241867229	241869229	2001	*	8.18614	8.65171	7.49448	1.3966	8.51839e-06	8.7418e-05	13523	ENSG00000188011	241869600	241873823	4224	+	370	upstream	370	RTP5
		665	5.566	5.383	5.724	4.403	4.875	5.576	5.3	6.393	6.268	7.121	8.305	6.444	6.48	7.268	7.868	7.016	7.511	8.698	7.618	8.389	6.574	7.581	7.692	7.798		665	chr10	62373314	62375314	2001	*	8.12235	8.52005	7.57144	1.18807	8.75689e-06	8.97348e-05	2742	ENSG00000138311	62374192	62672011	297820	+	0	overlapStart	0	ZNF365
		666	4.637	4.798	4.258	4.529	4.349	4.37	5.14	5.951	6.41	6.879	7.364	6.029	5.695	6.098	7.076	6.526	6.111	8.012	7.279	7.906	6.74	6.902	6.674	7.335		666	chr2	112623593	112625593	2001	*	7.65716	8.04503	7.12507	1.15923	8.77268e-06	8.97937e-05	12630	ENSG00000231747	112621809	112622167	359	-	1425	upstream	1425	AC079922.2
		667	5.541	4.798	4.724	4.802	5.405	5.193	5.41	6.758	6.909	7.613	8.092	6.739	6.632	7.504	8.33	7.039	7.085	8.809	8.294	8.549	7.896	7.763	7.495	8.545		667	chr22	22758626	22760626	2001	*	5.89337	6.35724	5.20548	1.38854	9.04263e-06	9.22769e-05	14461	ENSG00000211666	22758700	22759218	519	+	0	includeFeature	0	IGLV2-14
		668	5.66	6.071	5.325	5.192	5.349	5.342	5.91	7.017	7.712	7.536	8.449	7.291	7.516	8.707	8.63	7.039	7.436	9.55	8.55	8.539	7.608	8.176	6.833	7.989		668	chr22	22758626	22760626	2001	*	5.89337	6.35724	5.20548	1.38854	9.04263e-06	9.22769e-05	14461	ENSG00000253590	22762294	22762516	223	+	1667	upstream	1667	IGLV3-13
		669	5.327	6.343	5.538	5.266	5.46	5.669	5.78	7.038	7.026	7.359	8.838	7.338	7.834	8.609	8.724	7.65	7.667	9.724	8.498	9.108	8.216	8.742	8.175	8.871		669	chr11	18245538	18247538	2001	*	6.42648	6.83054	5.86322	1.20546	9.06031e-06	9.24175e-05	3564	ENSG00000255071	18231423	18248635	17213	-	0	inside	1096	SAA2-SAA4
		670	5.893	5.798	5.51	5.37	5.636	5.451	5.576	7.08	7.268	7.779	8.445	7.392	7.624	8.679	8.752	7.084	7.491	9.021	8.339	8.85	7.923	8.358	8.058	8.817		670	chr11	18245538	18247538	2001	*	6.42648	6.83054	5.86322	1.20546	9.06031e-06	9.24175e-05	3564	ENSG00000134339	18239223	18248643	9421	-	0	inside	1104	SAA2
		671	6.126	5.768	5.647	5.499	5.895	5.859	5.959	7.845	7.53	8.055	9.163	7.682	8.106	8.625	9.34	7.896	8.141	9.946	8.817	9.297	8.176	9.035	8.617	8.847		671	chr22	37161718	37163718	2001	*	8.28847	8.73551	7.63728	1.33768	9.08348e-06	9.2574e-05	14615	ENSG00000235237	37166757	37182850	16094	+	3038	upstream	3038	RP1-151B14.6
		672	6.109	5.886	5.773	4.851	5.197	4.955	5.667	7.16	7.466	7.388	8.35	7.118	7.407	8.067	8.479	7.993	8.085	9.037	9.164	9.036	7.708	7.872	7.536	9.068		672	chr6	79536474	79538474	2001	*	9.58289	8.4396	10.2126	-1.53266	9.26301e-06	9.42816e-05	19062	ENSG00000135338	79484991	79537458	52468	-	0	overlapStart	0	LCA5
		673	7.167	6.343	7.026	5.073	6.131	5.692	6.118	8.054	8.462	8.706	9.884	8.671	8.485	9.856	10.157	8.601	8.955	10.734	9.95	10.28	8.923	9.408	9.159	10.193		673	chr13	44190676	44192676	2001	*	6.99173	6.19206	7.50321	-1.06994	9.34402e-06	9.50652e-05	6001	ENSG00000276854	44196006	44197298	1293	+	3329	upstream	3329	RP11-478K15.7
		674	5.873	5.258	4.953	4.644	5.063	5.735	5.262	6.951	6.81	7.024	8.08	6.995	6.986	7.783	8	7.46	7.204	8.512	8.29	8.618	7.93	7.385	7.175	8.006		674	chr17	36188142	36190142	2001	*	8.12492	8.77965	6.89276	2.12567	9.35963e-06	9.51523e-05	9177	ENSG00000274767	36183235	36196471	13237	+	0	inside	4906	AC131056.3
		675	5.268	5.499	5.42	5.031	4.749	5.424	4.91	6.594	6.521	6.536	7.988	6.753	7.33	7.82	7.976	7.039	7.343	9.057	8.361	8.622	7.903	7.713	7.314	8.191		675	chr17	1822747	1824747	2001	*	8.19703	8.66384	7.50261	1.4006	9.36063e-06	9.51523e-05	8739	ENSG00000132383	1829702	1900082	70381	+	4954	upstream	4954	RPA1
		676	6.503	6.144	6.133	5.559	5.197	6.044	5.576	7.326	7.758	7.179	8.959	7.41	8.059	8.54	8.777	7.921	7.855	9.71	8.807	9.308	8.325	8.369	8.188	9.084		676	chr4	153152472	153154472	2001	*	8.0332	7.01476	8.62426	-1.36867	9.38154e-06	9.53239e-05	17088	ENSG00000109654	153152342	153339320	186979	+	0	inside	129	TRIM2
		677	5.109	5.071	5.647	5.031	5.063	4.879	5.445	7.658	7.728	7.024	7.896	7.31	8.516	7.667	7.694	6.751	7.649	7.353	8.236	7.928	5.888	7.923	7.808	8.745		677	chr8	124727561	124729561	2001	*	7.40715	7.83772	6.7906	1.28613	9.75145e-06	9.87852e-05	21725	ENSG00000170873	124550790	124728429	177640	-	0	overlapStart	0	MTSS1
		678	4.683	4.301	4.773	4.644	5.29	4.839	4.14	6.458	6.975	6.245	7.188	6.444	6.799	6.566	7.237	6.138	7.154	8.044	7.671	7.64	5.501	7.12	7.201	7.835		678	chr14	50874508	50876508	2001	*	6.82296	5.98904	7.34802	-1.11754	9.78048e-06	9.89943e-05	6536	ENSG00000131969	50872160	50904970	32811	+	0	inside	2347	ABHD12B
		679	5.465	5.383	6.309	5.699	5.99	5.623	6.006	7.658	7.538	7.536	8.585	8.202	8.398	8.32	8.749	7.004	8.259	9.326	8.396	8.906	7.74	8.666	8.396	9.003		679	chr20	3092691	3094691	2001	*	7.78091	6.83202	8.34843	-1.27551	9.91609e-06	0.000100067	13572	ENSG00000263905	3094171	3094509	339	+	0	includeFeature	0	RN7SL555P
		680	5.749	4.737	6.275	5.898	5.727	5.502	5.983	8.165	8.279	7.851	8.364	8.063	8.471	8.448	8.963	6.723	8.54	9.313	8.656	8.857	7.511	8.151	8.429	9.59		680	chr3	171809042	171811042	2001	*	8.00204	8.39176	7.46644	1.16475	1.00329e-05	0.000101116	16075	ENSG00000075651	171600405	171810950	210546	-	0	overlapStart	0	PLD1
		681	5.005	4.737	4.566	4.114	4.834	4.757	5.3	6.609	7.147	6.519	6.547	7.129	7.196	7.531	7.153	7.148	7.471	7.637	8.364	8.033	6.238	6.068	6.977	6.817		681	chr6	127917669	127919669	2001	*	7.55101	6.62022	8.11214	-1.25091	1.00386e-05	0.000101131	19335	ENSG00000172673	127708072	127918631	210560	-	0	overlapStart	0	THEMIS
		682	5.66	5.673	5.699	4.336	4.749	5.552	5.667	7.15	7.289	6.808	6.869	7.503	7.444	8.299	8	7.179	8.328	7.899	8.867	8.544	5.944	7.864	8.344	8.043		682	chr1	28198725	28200725	2001	*	7.60015	8.12129	6.77623	1.58391	1.00484e-05	0.000101187	444	ENSG00000169403	28147166	28193936	46771	-	4788	upstream	4788	PTAFR
		683	5.541	5.12	4.773	4.588	4.749	4.917	4.753	6.692	6.59	6.536	7.221	6.512	7.196	6.972	7.579	7.589	7.511	8.074	8.753	8.618	7.386	7.923	7.384	8.446		683	chr4	56820697	56822697	2001	*	7.83572	6.94294	8.38309	-1.19935	1.02758e-05	0.000103125	16654	ENSG00000128040	56809860	56821742	11883	-	0	overlapStart	0	SPINK2
		684	5.238	5.768	5.292	4.898	5.682	5.284	5.725	7.637	7.648	7.19	8.564	8.319	8.124	8.055	8.638	8.23	8.719	9.674	9.302	9.532	7.874	8.759	8.271	9.184		684	chr4	56820697	56822697	2001	*	7.83572	6.94294	8.38309	-1.19935	1.02758e-05	0.000103125	16654	ENSG00000251799	56818218	56818314	97	-	2382	upstream	2382	Y_RNA
		685	5.109	5.461	4.995	4.588	5.131	4.527	4.86	6.536	6.673	6.686	7.477	6.202	6.999	6.849	7.325	7.179	6.713	7.07	8.346	7.921	6.386	6.218	6.946	7.882		685	chr6	3456153	3458153	2001	*	7.82027	6.88887	8.38163	-1.25191	1.04574e-05	0.000104724	18402	ENSG00000137266	3268962	3457022	188061	-	0	overlapStart	0	SLC22A23
		686	5.541	5.021	5.075	4.644	4.953	4.917	4.445	6.637	6.657	6.223	7.242	6.56	6.207	6.806	7.471	6.883	6.896	7.788	8.482	8.245	6.345	6.826	6.931	8.168		686	chr17	17304162	17306162	2001	*	7.95867	8.34834	7.42315	1.1646	1.06363e-05	0.000106291	8974	ENSG00000205309	17303335	17347663	44329	+	0	inside	826	NT5M
		687	5.66	5.941	4.82	5.192	5.405	5.129	5.753	6.719	7.53	6.702	7.647	7.462	7.228	7.827	8.185	7.416	7.365	8.249	8.807	8.705	7.062	7.287	7.079	8.377		687	chr12	67068442	67070442	2001	*	7.7486	6.81376	8.31117	-1.25651	1.12932e-05	0.000111815	5211	ENSG00000256248	66891876	67069162	177287	-	0	overlapStart	0	RP11-123O10.4
		688	6.076	5.606	5.748	6.284	5.229	5.284	5.607	8.125	8.395	7.408	8.534	8.035	8.596	8.33	8.742	8.22	8.369	8.599	9.391	8.946	6.971	7.713	8.597	9.158		688	chr12	67068442	67070442	2001	*	7.7486	6.81376	8.31117	-1.25651	1.12932e-05	0.000111815	5211	ENSG00000279310	67065018	67065278	261	-	3163	upstream	3163	RP11-123O10.1
		689	6.175	6.071	6.133	5.229	5.097	5.839	6.374	7.989	8.594	7.318	8.556	8.232	8.458	8.162	8.575	7.883	8.873	9.394	9.231	9.201	7.958	8.101	8.259	9.335		689	chr1	59813692	59815692	2001	*	9.14094	7.92146	9.79223	-1.63027	1.13021e-05	0.000111849	802	ENSG00000134709	59814786	59876378	61593	+	0	overlapStart	0	HOOK1
		690	6.717	6.301	5.621	5.336	5.29	5.646	6.242	8.824	8.582	7.554	8.284	8.14	8.66	7.932	8.815	8.185	8.834	9.358	9.756	9.666	7.675	8.298	8.418	9.316		690	chr11	57546972	57548972	2001	*	6.20433	6.64901	5.55819	1.32836	1.15897e-05	0.000114367	3748	ENSG00000214872	57542641	57550274	7634	+	0	inside	4330	SMTNL1
		691	4.438	5.021	4.325	4.802	5.512	5.552	4.14	6.505	6.949	6.464	7.263	6.637	7.35	7.575	7.479	5.605	7.04	8.299	7.083	7.734	6.366	6.627	5.931	7.084		691	chr8	122488852	122490852	2001	*	6.61769	7.03563	6.02691	1.24703	1.17015e-05	0.000115134	21690	ENSG00000255325	122485515	122489815	4301	-	0	overlapStart	0	RP11-96B2.1
		692	4.683	4.737	3.953	4.644	4.612	4.714	4.86	6.52	6.72	6.179	6.936	6.462	6.999	6.849	7.064	6.46	6.896	7.966	7.472	8.059	6.303	6.015	6.022	6.648		692	chr9	89501345	89503345	2001	*	9.48473	9.92707	8.84355	1.32332	1.17302e-05	0.000115322	22300	ENSG00000187764	89360787	89498130	137344	-	3214	upstream	3214	SEMA4D
		693	5.143	5.021	5.481	5.229	5.792	5.646	4.86	7.945	7.962	7.554	8.729	7.427	8.26	7.548	8.012	6.945	8.199	9.302	8.562	9.006	7.511	6.959	7.036	7.973		693	chr18	25952840	25954840	2001	*	6.24935	6.6857	5.62079	1.3026	1.18358e-05	0.000116165	10087	ENSG00000264193	25953216	25953468	253	-	0	includeFeature	0	RP11-737G21.1
		694	6.143	5.423	5.932	5.467	5.512	5.161	5.544	8.446	8.076	7.501	9.016	7.995	8.529	8.294	8.668	6.694	8.788	9.138	8.725	8.644	6.971	6.609	7.692	8.689		694	chr16	57801473	57803473	2001	*	7.64161	8.05366	7.06261	1.23026	1.19942e-05	0.000117477	8358	ENSG00000187185	57798186	57816946	18761	+	0	inside	3286	CTD-2600O9.1
		695	5.465	4.606	4.953	4.802	4.612	4.879	4.445	6.651	7.123	6.702	7.468	6.807	6.426	8.116	7.702	6.574	7.259	8.026	8.135	7.666	6.325	6.496	6.747	7.393		695	chr7	50792395	50794395	2001	*	6.72058	5.86457	7.25417	-1.148	1.20038e-05	0.000117522	20200	ENSG00000106070	50590063	50793462	203400	-	0	overlapStart	0	GRB10
		696	6.207	6.499	5.389	6.01	5.563	6.239	5.885	9.252	8.817	7.96	9.571	8.568	9.44	9.476	9.782	7.845	9.271	10.418	9.656	9.624	8.238	8.671	8.065	9.794		696	chr4	98662398	98664398	2001	*	8.92931	8.00625	9.48769	-1.24103	1.20666e-05	0.000118039	16818	ENSG00000168785	98470367	98658629	188263	-	3768	upstream	3768	TSPAN5
		697	6.253	5.535	6.188	5.898	5.097	5.859	6.281	8.245	8.336	7.663	9.294	8.202	8.644	8.82	9.061	7.723	8.945	9.89	9.103	9.649	7.642	8.496	8.149	9.538		697	chr4	98662398	98664398	2001	*	8.92931	8.00625	9.48769	-1.24103	1.20666e-05	0.000118039	16818	ENSG00000260641	98658904	98664550	5647	+	0	inside	3493	RP11-1299A16.3
		698	7.425	6.499	6.374	6.63	6.32	6.515	6.872	9.281	9.538	8.999	10.121	9.047	9.489	9.572	10.189	8.927	9.823	11.082	10.146	10.446	8.755	9.791	9.731	10.164		698	chr13	30371046	30373046	2001	*	8.51	7.6492	9.04541	-1.15571	1.20828e-05	0.0001181	5891	ENSG00000238121	30340270	30377145	36876	-	0	inside	4098	LINC00426
		699	5.541	6.021	5.114	5.699	5.612	5.224	5.374	6.665	7.341	7.622	7.956	6.86	7.608	7.191	7.888	6.004	8.137	9.072	7.902	8.627	7.396	6.916	7.557	8.168		699	chr18	13216638	13218638	2001	*	8.0735	7.10516	8.64775	-1.30184	1.21028e-05	0.000118238	10021	ENSG00000267239	13203774	13216367	12594	-	270	upstream	270	RP11-794M8.1
		700	6.893	5.798	4.995	5.616	5.659	5.692	5.78	7.418	7.735	7.298	8.449	7.347	7.664	8.658	8.571	6.558	8.354	9.813	8.35	8.515	7.445	6.987	7.72	8.006		700	chr18	13216638	13218638	2001	*	8.0735	7.10516	8.64775	-1.30184	1.21028e-05	0.000118238	10021	ENSG00000168675	13217498	13652755	435258	+	0	overlapStart	0	LDLRAD4
		701	5.516	5.343	5.932	5.436	5.636	5.477	5.338	6.692	7.361	6.823	7.013	7.192	7.524	8.299	8.484	6.751	7.758	8.819	8.03	8.099	7.01	7.395	6.931	7.817		701	chr12	94643766	94645766	2001	*	6.66385	7.0312	6.16976	1.10004	1.23343e-05	0.000120111	5356	ENSG00000057704	94567124	94650562	83439	-	0	inside	4795	TMCC3
		702	6.683	6.843	6.114	6.387	5.636	6.411	5.807	7.881	8.045	7.83	9.305	8.035	9.129	8.824	9.195	8.1	8.477	10.002	9.011	9.551	8.45	8.822	8.271	8.888		702	chr2	161279965	161281965	2001	*	6.84396	7.1828	6.40027	1.0214	1.24069e-05	0.000120689	12891	ENSG00000225813	161281902	161282618	717	+	0	overlapStart	0	AC009299.4
		703	6.529	6.28	6.016	5.588	5.705	6.224	6.262	7.573	7.607	7.51	8.651	8.029	8.554	8.4	9.027	7.127	8.391	9.47	8.498	9.069	7.916	7.834	7.923	8.906		703	chr12	95547856	95549856	2001	*	8.7971	7.79358	9.38323	-1.34915	1.2409e-05	0.000120689	5369	ENSG00000136014	95516560	95551490	34931	-	0	inside	1633	USP44
		704	6.978	6.995	6.325	6.644	6.405	6.735	7.052	8.869	8.902	8.752	10.177	8.692	9.228	9.636	9.713	7.785	9.401	10.952	9.564	9.962	8.899	9.464	8.973	9.857		704	chr12	95547856	95549856	2001	*	8.7971	7.79358	9.38323	-1.34915	1.2409e-05	0.000120689	5369	ENSG00000257150	95551582	95673999	122418	+	1725	upstream	1725	PGAM1P5
		705	5.683	5.301	5.036	4.988	5.538	5.424	4.959	7.12	7.289	7.024	7.777	7.029	7.777	7.6	8.115	6.778	7.667	8.703	8.584	8.515	7.293	7.771	7.162	8.309		705	chr11	12086609	12088609	2001	*	7.97882	8.3706	7.43928	1.17074	1.24688e-05	0.000121171	3513	ENSG00000255400	12086891	12089441	2551	+	0	overlapStart	0	RP13-631K18.5
		706	6.126	6.144	5.888	5.588	5.097	5.798	6.161	7.699	7.962	7.801	8.543	8.097	8.498	8.341	9.061	7.65	8.501	9.837	9.101	8.985	8.591	8.457	8.142	9.066		706	chr1	26377600	26379600	2001	*	8.82573	9.22359	8.2745	1.18878	1.29453e-05	0.000125338	377	ENSG00000176083	26361634	26374522	12889	-	3077	upstream	3077	ZNF683
		707	6.66	7.008	6.647	5.966	5.792	6.703	6.356	8.591	8.443	7.771	8.916	8.035	8.824	8.922	9.365	8.425	9.242	10.191	9.556	9.577	8.827	9.188	8.636	9.753		707	chr14	88029253	88031253	2001	*	6.54722	6.97145	5.94368	1.26595	1.31931e-05	0.000127372	6863	ENSG00000258867	88024550	88097619	73070	+	0	inside	4702	LINC01146
		708	7.268	7.247	6.495	6.685	6.671	6.964	7.192	8.908	8.777	8.436	9.651	8.847	9.257	9.716	10.093	9.007	9.516	10.683	10.138	10.151	9.391	10.168	9.729	10.466		708	chr20	51766294	51768294	2001	*	6.34395	6.72572	5.82331	1.14056	1.32251e-05	0.000127577	13996	ENSG00000054793	51596514	51768634	172121	-	0	inside	339	ATP9A
		709	5.005	5.258	5.481	5.725	5.32	5.692	4.959	7.343	7.076	6.718	8.138	6.242	6.935	7.592	7.391	7.317	7.021	9.017	7.75	8.325	7.01	7.276	6.799	7.741		709	chr8	66673756	66675756	2001	*	5.76832	6.2445	5.05269	1.42818	1.33185e-05	0.000128373	21423	ENSG00000278888	66674499	66675916	1418	-	0	overlapEnd	159	AC090154.1
		710	6.59	6.828	6.843	7.201	6.446	6.477	6.338	8.848	8.828	7.741	9.05	7.891	8.507	8.462	8.526	8.676	8.94	9.691	9.607	9.288	8.287	8.298	8.641	9.58		710	chr13	71290214	71292214	2001	*	9.54976	9.9278	9.03606	1.13157	1.36038e-05	0.000130855	6121	ENSG00000225801	71296210	71297235	1026	+	3995	upstream	3995	RABEPKP1
		711	6.614	6.517	6.188	6.988	6.525	6.564	6.766	9.286	9.039	8.266	9.786	8.432	8.554	8.448	8.945	8.481	8.886	10.031	9.773	9.832	8.43	8.525	8.29	9.54		711	chr6	132611646	132613646	2001	*	6.29988	6.90252	5.24552	1.89324	1.36787e-05	0.000131416	19379	ENSG00000179073	132608225	132609302	1078	-	2343	upstream	2343	TAAR3
		712	6.425	5.798	5.481	5.301	4.834	5.669	5.725	7.299	7.599	7.51	8.205	7.512	8.017	8.036	7.759	7.179	7.637	8.872	8.279	8.451	7.483	6.779	7.418	8.356		712	chr19	8574754	8576754	2001	*	7.58876	7.98083	7.04867	1.17138	1.42597e-05	0.000136388	10630	ENSG00000142347	8520790	8577577	56788	-	0	inside	822	MYO1F
		713	6.143	5.673	4.866	5.529	4.953	5.917	5.607	7.466	6.988	6.654	7.459	7.14	7.379	7.87	8.064	6.883	7.53	8.686	8.287	8.357	6.958	7.218	7.587	8.41		713	chr19	8574754	8576754	2001	*	7.58876	7.98083	7.04867	1.17138	1.42597e-05	0.000136388	10630	ENSG00000279396	8575079	8576170	1092	-	0	includeFeature	0	AC130469.1
		714	6.478	5.737	5.621	5.802	4.749	5.879	5.725	7.616	7.247	7.098	8.044	7.56	7.82	8.122	8.449	7.061	8.035	8.978	8.482	8.446	7.135	7.872	7.597	8.725		714	chr19	8574754	8576754	2001	*	7.58876	7.98083	7.04867	1.17138	1.42597e-05	0.000136388	10630	ENSG00000267986	8581160	8582715	1556	+	4405	upstream	4405	AC130469.2
		715	7.014	6.656	6.241	6.301	5.792	6.383	6.14	8.049	7.59	7.318	8.848	7.667	8.335	8.174	8.358	8.25	8.739	9.584	9.281	9.464	8.055	7.671	8.246	9.071		715	chr7	144354307	144358172	3866	*	6.49338	6.96451	5.78922	1.41313	1.43071e-05	0.000136786	20872	ENSG00000244479	144251264	144356181	104918	-	0	overlapStart	0	OR2A1-AS1
		716	6.327	6.236	6.17	5.966	5.953	6.313	6.14	7.857	7.874	7.144	9.028	7.725	7.875	8.33	8.676	7.589	8.514	9.833	9.221	9.413	7.997	8.035	7.883	9.339		716	chr7	144354307	144358172	3866	*	6.49338	6.96451	5.78922	1.41313	1.43071e-05	0.000136786	20872	ENSG00000050327	144355288	144380632	25345	+	0	overlapStart	0	ARHGEF5
		717	6.706	7.12	6.634	6.266	6.694	6.489	6.923	8.486	8.669	7.913	9.242	8.671	9.132	9.148	9.479	8.716	9.326	10.467	10.179	9.958	8.478	8.879	8.683	9.655		717	chr8	11557830	11559830	2001	*	7.8792	8.26529	7.35045	1.15422	1.44758e-05	0.000138231	21069	ENSG00000269954	11552488	11552991	504	-	4838	upstream	4838	RP11-148O21.6
		718	6.833	6.606	6.075	6.851	7.327	7.582	7.885	9.31	9.088	9.279	10.308	9.305	9.774	9.872	10.274	8.566	9.605	10.782	10.129	10.492	8.751	9.126	9.569	10.067		718	chr8	11557830	11559830	2001	*	7.8792	8.26529	7.35045	1.15422	1.44758e-05	0.000138231	21069	ENSG00000254774	11553224	11554207	984	-	3622	upstream	3622	RP11-148O21.3
		719	7.491	6.553	7.056	7.428	7.37	7.464	8.124	10.227	9.812	8.571	10.288	9.532	9.775	9.495	10.15	9.07	10.128	10.668	10.322	10.171	9.311	9.795	9.812	10.428		719	chr8	11557830	11559830	2001	*	7.8792	8.26529	7.35045	1.15422	1.44758e-05	0.000138231	21069	ENSG00000255518	11556251	11558022	1772	-	0	overlapStart	0	RP11-148O21.4
		720	6.253	5.535	4.82	6.37	5.727	5.424	6.075	7.55	7.728	7.63	8.242	7.291	7.453	7.972	8.211	7.039	8.026	9.33	8.379	8.865	7.193	7.803	7.29	8.206		720	chr8	11557830	11559830	2001	*	7.8792	8.26529	7.35045	1.15422	1.44758e-05	0.000138231	21069	ENSG00000255354	11558466	11560020	1555	-	0	overlapEnd	189	RP11-148O21.2
		721	6.253	5.995	4.773	6.387	6.009	6.112	6.512	7.827	7.832	7.328	8.817	8.018	8.089	8.575	8.55	7.864	7.829	9.473	8.887	9.026	7.52	7.496	7.462	8.158		721	chr2	117803172	117805172	2001	*	6.61576	5.45078	7.25177	-1.55846	1.45931e-05	0.000139088	12654	ENSG00000238207	117757563	117804174	46612	-	0	overlapStart	0	AC009312.1
		722	6.738	7.236	5.621	7.284	6.682	6.527	6.696	8.722	9.014	8.999	10.048	8.212	8.563	9.122	9.534	8.317	8.358	9.979	9.315	9.673	8.511	9.071	8.846	9.565		722	chr5	94792567	94794567	2001	*	8.96948	9.36766	8.41763	1.18975	1.46678e-05	0.000139663	17661	ENSG00000249175	94788789	94793599	4811	+	0	overlapEnd	3777	CTC-484P3.3
		723	7.516	7.363	5.888	7.379	6.538	6.477	6.91	9.049	8.975	8.642	9.757	8.603	8.851	9.235	9.391	8.39	9.074	10.365	9.258	9.73	8.483	8.898	8.645	9.652		723	chr5	149271126	149273126	2001	*	6.64672	5.82138	7.16843	-1.10545	1.47706e-05	0.000140365	18090	ENSG00000248647	149163955	149276776	112822	-	0	inside	3649	RP11-331K21.1
		724	8.959	8.787	7.953	8.924	7.986	7.697	8.202	10.571	10.54	10.121	11.337	9.883	10.263	10.578	10.991	9.699	10.592	11.899	11.163	11.459	10.118	10.518	10.249	11.264		724	chr5	149271126	149273126	2001	*	6.64672	5.82138	7.16843	-1.10545	1.47706e-05	0.000140365	18090	ENSG00000253406	149216523	149276805	60283	-	0	inside	3678	AC012613.2
		725	6.207	6.071	5.451	6.031	4.659	5.224	4.753	7.426	6.881	6.749	8.177	6.995	7.541	7.476	7.868	6.957	7.834	8.302	8.184	7.971	7.123	7.696	7.867	8.238		725	chr5	149271126	149273126	2001	*	6.64672	5.82138	7.16843	-1.10545	1.47706e-05	0.000140365	18090	ENSG00000157510	149271871	149341802	69932	+	0	overlapStart	0	AFAP1L1
		726	7.503	7.312	6.275	6.42	6.525	5.936	6.374	8.381	8.503	7.83	8.606	8.291	8.714	8.587	9.267	8.497	9.29	9.723	9.567	9.655	8.716	9.163	9.165	9.78		726	chr7	157501956	157503956	2001	*	8.15889	7.37107	8.66557	-1.05394	1.48519e-05	0.000141046	20997	ENSG00000223872	157501322	157503577	2256	+	0	overlapEnd	633	AC006372.5
		727	8.071	7.108	6.634	7.452	6.814	6.502	7.427	9.371	9.434	8.277	9.684	8.992	9.509	9.292	9.636	9.059	9.872	10.007	10.106	10.099	8.732	9.593	9.683	10.09		727	chr13	20192002	20194002	2001	*	7.27924	6.36733	7.83361	-1.22509	1.53243e-05	0.00014516	5785	ENSG00000165474	20187470	20192898	5429	-	0	overlapStart	0	GJB2
		728	7.268	6.071	5.621	6.248	6.097	6.193	5.959	7.434	7.135	7.179	8.183	7.732	7.608	8.714	8.825	7.896	8.252	9.13	9.139	9.216	8.26	8.487	8.149	8.655		728	chr13	20192002	20194002	2001	*	7.27924	6.36733	7.83361	-1.22509	1.53243e-05	0.00014516	5785	ENSG00000279065	20194412	20196005	1594	+	409	upstream	409	RP11-264J4.10
		729	7.491	6.461	5.773	6.751	5.99	6.269	6.118	7.973	7.832	7.879	9.327	7.56	7.68	8.877	9.095	8.434	8.534	9.823	9.279	9.481	8.759	9.088	8.688	9.496		729	chr2	135657253	135659253	2001	*	8.02191	7.12407	8.57114	-1.20636	1.54471e-05	0.000146148	12757	ENSG00000201308	135656477	135656579	103	-	673	upstream	673	RNU6-512P
		730	6.238	5.968	5.566	5.559	5.512	5.027	5.14	6.771	7.268	6.622	7.855	6.935	7.011	8.346	7.976	7.22	7.673	9.136	8.375	8.666	7.238	7.554	7.361	8.224		730	chr18	58862544	58864544	2001	*	6.86855	7.3144	6.2199	1.33297	1.59978e-05	0.000150514	10224	ENSG00000074657	58862600	58986480	123881	+	0	overlapStart	0	ZNF532
		731	6.802	6.096	5.325	5.988	5.229	5.451	5.41	7.326	7.697	7.245	8.355	6.995	7.624	8.23	8.19	7.408	8.228	8.796	8.736	8.622	6.958	7.818	7.277	8.567		731	chr2	87476218	87478218	2001	*	6.79789	7.17914	6.27821	1.1396	1.61344e-05	0.000151558	12448	ENSG00000273445	87477495	87478034	540	-	0	includeFeature	0	RP11-1399P15.1
		732	6.959	6.571	6.095	6.37	6.114	6.079	6.319	8.069	8.381	7.793	9.065	7.935	8.435	8.587	8.957	8.386	8.491	9.81	9.07	9.397	7.93	8.447	7.791	9.251		732	chr13	88621516	88623516	2001	*	6.7624	7.13507	6.2586	1.11515	1.62333e-05	0.000152427	6187	ENSG00000261666	88626853	88630397	3545	+	3336	upstream	3336	LINC00560
		733	6.717	6.553	6.673	6.966	6.063	5.859	6.006	8.011	8.443	7.663	8.49	7.682	7.718	8.31	8.645	8.34	8.474	9.79	9.389	9.496	6.755	7.98	8.022	8.911		733	chr7	69597411	69599411	2001	*	8.18201	8.55983	7.66871	1.13064	1.63737e-05	0.000153501	20272	ENSG00000234215	69595958	69597448	1491	-	0	overlapStart	0	RP5-942I16.1
		734	6.996	7.29	7.258	6.436	6.803	6.849	6.41	8.805	8.895	8.061	9.381	8.47	9.068	8.531	9.188	8.169	9.13	9.953	9.178	9.579	8.483	8.401	8.547	9.77		734	chr7	69597411	69599411	2001	*	8.18201	8.55983	7.66871	1.13064	1.63737e-05	0.000153501	20272	ENSG00000158321	69598919	70793068	1194150	+	0	overlapStart	0	AUTS2
		735	7.649	7.48	7.358	6.898	7.063	7.231	6.947	8.821	9.042	8.45	9.645	8.587	9.252	9.358	9.78	8.781	9.391	10.783	9.854	10.073	9.126	8.857	8.946	10.035		735	chr5	138458487	138460487	2001	*	9.3688	9.79115	8.76911	1.26182	1.64045e-05	0.000153729	17944	ENSG00000271196	138454540	138454732	193	-	3754	upstream	3754	RP11-461O14.3
		736	7.522	7.179	6.943	7.248	6.305	6.735	6.898	8.612	8.305	7.733	9.463	8.271	8.726	9.008	9.524	8.336	9.058	10.265	9.386	9.629	8.782	8.554	8.786	9.756		736	chr16	3577842	3579842	2001	*	7.40358	7.7267	6.98655	0.979428	1.65655e-05	0.000155115	7920	ENSG00000167984	3539033	3577400	38368	-	441	upstream	441	NLRC3
		737	8.097	7.471	7.495	7.685	6.575	6.849	7.766	9.464	9.473	8.514	10.074	8.986	9.374	9.621	9.894	8.657	9.834	10.661	9.829	10.092	8.823	9.215	9.497	10.339		737	chr16	3577842	3579842	2001	*	7.40358	7.7267	6.98655	0.979428	1.65655e-05	0.000155115	7920	ENSG00000261938	3581181	3583266	2086	+	1338	upstream	1338	RP11-461A8.1
		738	8.623	7.975	7.724	7.403	7.363	7.239	6.753	9.281	9.507	8.786	10.062	8.714	9.328	9.429	9.805	8.835	9.575	10.949	9.882	10.264	9.311	9.426	9.305	10.297		738	chr10	80355843	80357843	2001	*	6.91766	5.85544	7.52278	-1.42551	1.66131e-05	0.000155498	2923	ENSG00000170788	80336105	80356755	20651	-	0	overlapStart	0	DYDC1
		739	8.458	7.879	7.151	6.955	6.943	6.955	7.006	9.241	9.48	8.927	9.883	8.827	9.433	9.391	9.862	8.635	10.039	10.8	9.978	10.074	8.801	9.516	9.454	10.408		739	chr17	3794196	3797629	3434	*	9.57337	10.0657	8.8202	1.48525	1.70264e-05	0.000159052	8781	ENSG00000083457	3714628	3801243	86616	-	0	inside	3613	ITGAE
		740	8.797	8.046	7.443	7.927	7.282	7.185	7.544	9.79	9.732	9.182	10.18	9.15	9.703	9.949	10.235	8.996	10.229	11.072	9.985	10.359	9.511	9.734	9.81	10.802		740	chr7	24910254	24912254	2001	*	7.83775	8.25736	7.24361	1.25304	1.72494e-05	0.000160881	19991	ENSG00000234999	24906135	24906594	460	-	3659	upstream	3659	SNRPCP19
		741	3.931	4.301	2.673	3.944	1.705	3.477	4.637	6.758	6.975	7.133	8.721	7.281	7.664	8.476	8.475	5.26	7.408	8.976	8.248	8.363	7.816	7.763	7.645	8.645		741	chr4	84581815	84583815	2001	*	9.06747	7.88701	9.70789	-1.58037	1.7259e-05	0.000160907	16766	ENSG00000163624	84582979	84651338	68360	+	0	overlapStart	0	CDS1
		742	3.143	1.798	4.451	2.529	4.659	3.991	3.637	5.038	5.735	5.179	5.678	6.006	6.047	6.191	6.462	5.179	5.619	6.924	6.562	6.357	4.023	6.094	5.962	6.578		742	chr19	54738438	54740438	2001	*	6.02263	6.51925	5.2592	1.4968	1.76624e-05	0.000164408	11640	ENSG00000243772	54738515	54753052	14538	+	0	overlapStart	0	KIR2DL3
		743	3.771	4.606	4.51	1.944	4.027	4.955	3.374	5.732	6.448	6.308	7.166	6.075	6.228	6.849	7.237	5.298	6.517	7.865	7.101	7.539	5.345	7.477	6.946	7.369		743	chr19	54210053	54212053	2001	*	9.26807	9.68744	8.67439	1.25281	1.81045e-05	0.000168126	11630	ENSG00000224579	54209092	54209418	327	-	634	upstream	634	AC012314.19
		744	3.59	2.535	4.451	2.944	3.512	4.424	4.14	6.41	6.624	6.823	8.007	6.667	7.047	7.691	8.053	6.004	5.865	6.865	7.256	7.471	7.625	7.916	7.44	8.26		744	chr21	36429195	36431195	2001	*	7.75358	8.10074	7.29547	1.04467	1.82327e-05	0.000169151	14262	ENSG00000230479	36430360	36481070	50711	+	0	overlapStart	0	AP000695.6
		745	4.384	2.213	4.188	4.031	3.512	4.527	2.374	5.308	5.64	6.536	7.547	6.338	6.163	6.6	7.595	6.51	5.569	8.083	7.24	7.692	6.574	6.872	6.765	7.229		745	chr17	15588962	15590962	2001	*	5.53191	5.98896	4.85908	1.3658	1.82363e-05	0.000169151	8942	ENSG00000223544	15588852	15589084	233	+	0	overlapEnd	109	AC005838.2
		746	4.728	2.535	3.566	3.114	4.29	4.879	4.374	6.505	6.014	7.694	8.852	6.682	6.141	7.87	8.169	7.26	6.725	9.299	8.283	8.91	8.055	7.679	6.915	7.94		746	chr1	203764098	203766098	2001	*	9.21757	9.59822	8.69902	1.13899	1.82704e-05	0.000169401	1861	ENSG00000122188	203765176	203776233	11058	+	0	overlapStart	0	LAX1
		747	4.728	3.021	4.566	5.37	4.563	5.552	5.097	6.692	7.123	7.061	8.166	7.637	7.799	8.749	9.411	6.883	7.753	9.324	8.339	8.734	7.823	9.065	8.5	8.631		747	chr12	123937388	123939388	2001	*	6.79524	7.13046	6.35777	1.01153	1.82792e-05	0.000169416	5700	ENSG00000250091	123926424	123934984	8561	-	2403	upstream	2403	DNAH10OS
		748	5.853	2.798	4.51	6.153	5.682	5.879	5.983	8.539	8.867	8.393	9.521	8.637	8.533	9.415	9.477	8.349	8.834	10.178	9.662	9.886	8.667	9.032	8.875	9.487		748	chr2	196259362	196261362	2001	*	7.43296	6.47931	8.00214	-1.2817	1.90009e-05	0.000175554	13101	ENSG00000229056	196260024	196264204	4181	+	0	overlapStart	0	AC020571.3
		749	5.566	4.021	4.258	4.699	5.097	4.757	3.959	7.069	7.051	8.127	8.949	7.31	6.909	8.127	8.891	7.737	7.87	9.502	9.081	9.688	8.371	8.348	8.621	9.281		749	chr1	91947644	91949644	2001	*	8.89654	9.31456	8.30558	1.24867	1.90887e-05	0.000176227	981	ENSG00000137948	91949371	92014426	65056	+	0	overlapStart	0	BRDT
		750	4.728	3.535	3.773	3.529	4.512	3.917	4.374	6.326	6.796	8.018	8.31	7.495	7.664	8.783	8.672	6.778	7.128	9.046	8.233	8.718	7.816	7.353	7.711	8.278		750	chr19	41992849	41994849	2001	*	8.36711	8.7588	7.82772	1.17064	1.94949e-05	0.000179278	11300	ENSG00000105409	41966582	41997497	30916	-	0	inside	2647	ATP1A3
		751	5.268	4.914	3.953	5.073	5.027	5.714	5.338	8.312	8.498	9.109	9.936	8.536	8.563	9.683	10.218	7.425	9.003	10.959	9.248	10.011	9.45	9.847	9.35	10.056		751	chr2	7724727	7726727	2001	*	8.31033	8.71636	7.74322	1.21267	1.95166e-05	0.000179407	11782	ENSG00000235576	7725801	7730705	4905	+	0	overlapStart	0	AC092580.4
		752	4.268	4.535	4.451	4.802	4.749	4.839	4.753	7.536	7.4	7.464	9.103	7.568	7.55	8.481	8.967	6.933	7.696	9.28	9.025	9.089	8.233	8.401	8.162	8.592		752	chr19	18020598	18022598	2001	*	6.30088	5.56152	6.78733	-0.984047	1.95423e-05	0.00017952	10934	ENSG00000273654	18022403	18032099	9697	+	0	overlapStart	0	CTB-52I2.4
		753	4.853	4.383	4.773	4.644	4.834	5.061	5.052	6.928	6.839	7.96	9.135	7.063	7.687	8.33	8.963	7.138	7.537	9.591	8.521	9.479	8.755	8.482	7.85	9.17		753	chr7	603607	605607	2001	*	9.43866	9.8275	8.90469	1.16263	1.96324e-05	0.000180191	19757	ENSG00000237181	603185	608482	5298	+	0	inside	421	AC147651.4
		754	3.771	5.168	3.866	2.529	5.131	4.313	4.374	4.594	6.225	5.851	5.855	5.667	5.632	6.634	7.098	6.476	5.259	6.761	6.926	6.921	6.74	6.264	6.429	6.634		754	chr17	10198125	10200125	2001	*	7.51524	7.89801	6.99272	1.14449	1.97318e-05	0.000180892	8924	ENSG00000007237	9910609	10198551	287943	-	0	overlapStart	0	GAS7
		755	3.59	5.021	4.566	3.751	4.29	4.424	5.478	4.536	5.673	6.408	6.678	6.075	5.27	7.157	7.247	6.858	4.436	7.265	6.926	7.861	6.574	6.331	6.557	7.592		755	chr5	76818001	76820001	2001	*	7.39068	6.57103	7.91014	-1.09815	2.01006e-05	0.000184059	17565	ENSG00000164251	76818933	76835315	16383	+	0	overlapStart	0	F2RL1
		756	5.327	5.071	4.673	3.751	5.405	4.991	5.222	4.951	5.64	6.554	6.547	6.118	5.922	7.6	7.672	6.39	4.594	7.346	7.339	7.823	6.845	7.241	6.655	6.621		756	chr19	51122672	51124672	2001	*	6.58115	6.92211	6.13384	1.02689	2.01161e-05	0.00018413	11561	ENSG00000268581	51119987	51122965	2979	+	0	overlapEnd	2684	SIGLEC18P
		757	3.491	3.535	3.673	4.031	4.953	4.714	4.807	4.905	5.503	5.96	6.936	6.222	5.632	6.745	7.418	6.116	5.259	7.443	7.002	7.174	6.86	6.857	4.799	7.022		757	chr19	51122672	51124672	2001	*	6.58115	6.92211	6.13384	1.02689	2.01161e-05	0.00018413	11561	ENSG00000129450	51124908	51136651	11744	+	235	upstream	235	SIGLEC9
		758	4.268	4.12	3.953	4.031	4.953	4.061	4.91	4.474	5.429	6.328	6.459	5.885	5.813	6.098	7.409	5.574	5.408	6.814	7.011	7.111	6.445	7.591	6.617	7.473		758	chr1	235887260	235889260	2001	*	7.33302	7.7368	6.77031	1.20552	2.02575e-05	0.000185281	2207	LRG_143	235661031	235883708	222678	-	3551	upstream	3551	LYST
		759	5.005	5.021	4.258	4.031	4.834	4.37	4.91	4.857	6.203	6.201	6.841	6.3	6.118	7.11	7.418	6.46	6.093	7.717	7.505	7.567	6.831	7.6	6.495	7.074		759	chr1	235887260	235889260	2001	*	7.33302	7.7368	6.77031	1.20552	2.02575e-05	0.000185281	2207	LRG_143	235661031	235883708	222678	-	3551	upstream	3551	LYST
		760	5.438	5.071	4.773	4.988	4.99	4.879	6.181	6.505	6.181	6.793	8.242	7.71	7.249	7.856	8.53	7.476	7.244	8.734	8.941	8.713	8.188	8.549	8.022	8.82		760	chr1	235887260	235889260	2001	*	7.33302	7.7368	6.77031	1.20552	2.02575e-05	0.000185281	2207	ENSG00000143669	235661041	235883640	222600	-	3619	upstream	3619	LYST
		761	3.853	4.12	3.773	3.114	3.875	3.576	3.512	4.905	4.351	6.266	5.364	5.512	6.228	7.049	6.957	6.073	5.162	6.463	7.168	6.992	5.74	6.627	5.799	5.689		761	chr1	235887260	235889260	2001	*	7.33302	7.7368	6.77031	1.20552	2.02575e-05	0.000185281	2207	ENSG00000143669	235661041	235883640	222600	-	3619	upstream	3619	LYST
		762	4.143	4.914	4.188	3.751	4.834	4.37	4.3	5.881	4.766	5.702	7.025	6.242	6.444	7.278	7.471	6.354	6.179	7.138	7.431	7.64	5.771	5.496	6.361	7.3		762	chr14	58280464	58282464	2001	*	6.86974	6.06585	7.38293	-1.07574	2.02703e-05	0.000185326	6606	ENSG00000180189	58284773	58285363	591	+	2308	upstream	2308	HMGB1P14
		763	4.076	4.301	4.036	4.403	4.097	3.757	5.006	5.41	5.31	5.536	6.663	6.262	6.533	7.699	7.787	7.127	6.594	7.395	7.728	7.783	5.916	6.145	6.29	6.817		763	chr10	95290051	95292051	2001	*	7.84984	8.2676	7.25943	1.24747	2.08408e-05	0.000190027	3026	ENSG00000107438	95237572	95291024	53453	-	0	overlapStart	0	PDLIM1
		764	4.207	4.461	4.258	4.114	4.792	4.798	4.91	5.308	5.268	5.605	6.855	6.242	6.207	7.289	7.603	7.889	6.111	7.521	8.524	8.476	7.238	7.107	6.711	7.489		764	chr21	44919969	44921969	2001	*	7.34086	7.70122	6.85938	1.08099	2.10664e-05	0.000191567	14339	LRG_76	44885953	44921050	35098	-	0	overlapStart	0	ITGB2
		765	4.384	3.914	4.91	3.751	4.705	4.798	4.576	5.705	5.825	6.865	7.89	7.222	6.999	7.6	8.395	7.694	6.823	8.731	8.731	8.91	7.325	7.627	7.051	7.951		765	chr21	44919969	44921969	2001	*	7.34086	7.70122	6.85938	1.08099	2.10664e-05	0.000191567	14339	ENSG00000227039	44921051	44929678	8628	+	0	overlapStart	0	ITGB2-AS1
		766	4.637	5.071	3.673	3.114	4.405	5.37	4.86	5.16	4.766	5.464	6.177	6.118	5.141	7.485	7.738	5.832	5.984	7.85	6.717	7.234	5.831	7.298	6.711	6.967		766	chr3	194396458	194398458	2001	*	7.45961	6.4853	8.03591	-1.30947	2.12657e-05	0.000193008	16241	ENSG00000178732	194394821	194398354	3534	-	0	overlapStart	0	GP5
		767	4.893	4.535	3.866	4.266	4.512	4.714	4.222	5.308	5.573	6.349	6.581	5.478	5.498	7.4	7.815	6.751	6.128	8.54	7.556	8.026	7.216	7.653	7.227	7.962		767	chr4	168831036	168833036	2001	*	8.34086	8.71609	7.83237	1.1233	2.12895e-05	0.00019315	17136	ENSG00000249609	168828919	168832937	4019	-	0	overlapStart	0	RP11-635L1.3
		768	4.541	4.213	3.566	4.588	4.953	4.37	4.807	5.809	5.673	6.223	6.631	6.682	6.74	8.116	8.475	7.485	6.076	7.436	8.233	8.053	7.023	8.374	6.946	7.829		768	chr7	12569751	12571751	2001	*	6.37754	5.56162	6.89552	-1.092	2.24913e-05	0.00020273	19925	ENSG00000225606	12570125	12571392	1268	-	0	includeFeature	0	AC005281.2
		769	4.143	4.021	3.866	4.699	4.29	4.623	4.576	5.308	5.538	5.96	6.614	6.14	5.784	7.959	7.97	5.442	5.886	7.346	6.936	6.964	6.786	7.395	6.617	7.393		769	chr7	12569751	12571751	2001	*	6.37754	5.56162	6.89552	-1.092	2.24913e-05	0.00020273	19925	ENSG00000006747	12570577	12660179	89603	+	0	overlapStart	0	SCIN
		770	5.238	3.914	5.036	4.988	4.349	5.224	5.3	5.995	5.936	6.266	6.923	6.607	6.185	8.714	8.479	6.969	6.45	8.357	7.734	8.092	7.147	8.17	7.079	7.36		770	chr16	68005043	68007043	2001	*	6.68481	7.02263	6.2429	1.01847	2.27371e-05	0.000204834	8436	ENSG00000167261	67987394	68000586	13193	-	4456	upstream	4456	DPEP2
		771	3.491	4.021	3.773	3.114	3.405	4.313	4.696	5.308	5.466	5.986	7.121	6.374	6.999	7.634	7.945	6.442	5.758	7.723	7.505	7.846	6.483	5.902	5.833	6.084		771	chr16	68005043	68007043	2001	*	6.68481	7.02263	6.2429	1.01847	2.27371e-05	0.000204834	8436	ENSG00000262962	68002432	68004952	2521	-	90	upstream	90	KARSP3
		772	3.143	4.383	3.673	3.944	4.29	4.757	4.374	5.881	5.135	5.823	7.459	6.528	7.118	8.351	8.087	5.957	6.179	8.179	7.389	7.631	6.074	7.229	6.674	7.442		772	chr20	36643485	36645485	2001	*	7.93819	8.38483	7.28786	1.33626	2.28961e-05	0.000205908	13819	ENSG00000101082	36612318	36646216	33899	-	0	inside	730	SLA2
		773	3.771	4.213	4.724	4.467	5.349	4.991	5.3	6.705	6.962	7.872	8.61	7.129	7.3	8.03	8.372	6.68	6.945	9.261	7.825	8.726	7.049	7.145	6.314	7.847		773	chr17	6656299	6658299	2001	*	6.31384	5.45362	6.84903	-1.15331	2.29267e-05	0.000206026	8834	ENSG00000108590	6643315	6651634	8320	-	4664	upstream	4664	MED31
		774	3.771	4.383	4.82	3.944	4.792	4.879	4.959	7.12	7.521	7.851	8.943	7.959	8.305	9.005	9.354	6.969	7.855	9.421	8.75	9.28	7.881	7.857	6.992	8.381		774	chr17	6656299	6658299	2001	*	6.31384	5.45362	6.84903	-1.15331	2.29267e-05	0.000206026	8834	ENSG00000256806	6651718	6693202	41485	+	0	inside	4580	C17orf100
		775	5.356	4.213	5.036	4.266	4.229	4.714	4.959	6.623	7.123	7.694	8.422	7.652	7.915	8.745	8.835	6.87	8.321	9.701	8.587	9.026	6.801	6.872	7.253	7.894		775	chr17	6656299	6658299	2001	*	6.31384	5.45362	6.84903	-1.15331	2.29267e-05	0.000206026	8834	ENSG00000261996	6653464	6655009	1546	-	1289	upstream	1289	CTC-281F24.1
		776	5.207	3.914	4.451	4.751	4.914	4.991	5.41	7.08	7.001	7.427	8.44	7.718	8.417	9.08	9.311	7.687	8.175	9.059	9.113	9.344	7.036	7.713	7.617	8.624		776	chr17	6656299	6658299	2001	*	6.31384	5.45362	6.84903	-1.15331	2.29267e-05	0.000206026	8834	ENSG00000264468	6655440	6655509	70	-	789	upstream	789	MIR4520-1
		777	4.327	4.914	4.325	4.031	3.612	3.757	3.512	5.973	5.39	6.308	6.038	6.14	6.516	6.458	7.041	6.073	6.606	7.626	7.24	7.186	5.971	5.81	6.079	6.578		777	chr17	6656299	6658299	2001	*	6.31384	5.45362	6.84903	-1.15331	2.29267e-05	0.000206026	8834	ENSG00000274114	6657034	6693577	36544	+	0	overlapStart	0	CTC-281F24.3
		778	3.491	4.857	4.773	5.114	3.792	4.424	4.576	6.179	6.485	6.266	7.564	6.319	6.922	5.946	7.382	6.708	6.758	7.904	7.711	7.775	6.386	6.662	6.407	7.318		778	chr3	45880232	45882232	2001	*	7.22454	7.5805	6.75094	1.06866	2.30078e-05	0.000206442	15221	ENSG00000173585	45886504	45903177	16674	+	4271	upstream	4271	CCR9
		779	4.853	4.798	4.82	3.529	3.405	4.477	4.637	6.236	6.112	5.733	7.459	6.495	7.196	7.086	7.427	6.298	6.53	8.074	7.734	7.675	6.26	7.145	6.597	7.628		779	chr9	129319935	129321935	2001	*	6.8938	6.17217	7.37261	-0.959293	2.32645e-05	0.000208507	22652	ENSG00000179082	129321016	129324905	3890	+	0	overlapStart	0	C9orf106
		780	4.728	4.301	4.036	4.336	4.164	5.129	4.753	6.857	7.466	6.851	7.962	7.356	7.841	8.11	8.409	7.451	7.936	9.183	8.584	8.713	7.708	7.353	7.201	8.011		780	chr8	100409169	100411169	2001	*	9.00434	9.45219	8.35144	1.34042	2.38182e-05	0.000212985	21588	ENSG00000253824	100381260	100414459	33200	-	0	inside	3289	KB-173C10.2
		781	5.207	5.301	5.188	4.588	3.405	5.839	5.696	8.033	8.186	7.654	9.115	8.227	8.986	8.745	9.372	7.798	9.195	10.301	9.337	9.742	8.199	8.229	8.39	9.626		781	chr2	179048942	179050942	2001	*	6.94997	6.17663	7.45071	-1.03288	2.46566e-05	0.000220149	13012	ENSG00000163492	178830269	179050086	219818	-	0	overlapStart	0	CCDC141
		782	5.356	5.343	4.451	5.699	4.512	4.477	4.807	7.038	7.247	6.605	8.729	7.161	7.567	8.522	8.34	6.921	7.328	9.399	8.302	8.967	7.874	8.176	7.992	8.496		782	chr4	22514741	22516741	2001	*	6.52303	5.64692	7.06421	-1.17541	2.51103e-05	0.000223862	16489	ENSG00000152990	22345071	22516054	170984	-	0	overlapStart	0	ADGRA3
		783	5.384	5.64	5.151	5.751	4.027	5.193	5.725	7.685	7.582	7.201	8.855	7.703	7.941	8.499	8.828	7.51	7.844	9.493	8.283	8.823	8.105	8.126	7.923	8.596		783	chr4	155757952	155759952	2001	*	7.62761	6.54847	8.23802	-1.44838	2.53763e-05	0.000225807	17107	ENSG00000061918	155758992	155807591	48600	+	0	overlapStart	0	GUCY1B3
		784	5.969	6.236	5.724	5.725	4.659	6.161	5.807	8.648	8.336	8.012	9.641	8.31	8.98	9.338	9.766	7.628	9.261	10.609	9.493	9.848	9.049	9.048	8.751	9.818		784	chr1	20485298	20487298	2001	*	7.16823	7.49495	6.74518	0.988904	2.55185e-05	0.000226902	266	ENSG00000162545	20482391	20486220	3830	-	0	overlapStart	0	CAMK2N1
		785	4.384	3.798	4.566	4.266	4.29	4.527	4.512	6.393	6.289	6.408	6.962	6.753	6.948	7.592	7.731	6.408	6.477	8.463	7.917	7.978	6.997	6.945	7.121	7.549		785	chr9	66152224	66154224	2001	*	6.5311	5.66531	7.06839	-1.16124	2.56377e-05	0.000227619	22185	ENSG00000276203	66106815	66153135	46321	-	0	overlapStart	0	ANKRD20A3
		786	5.005	4.461	5.389	4.699	4.29	5.313	5.41	7.16	7.475	7.109	9.08	7.834	7.902	8.299	9.058	7.558	7.707	9.502	8.59	9.134	8.325	8.411	8.451	9.385		786	chr8	94439650	94441650	2001	*	5.77559	4.69061	6.3878	-1.45307	2.58173e-05	0.000229041	21547	ENSG00000265817	94378377	94436952	58576	-	2697	upstream	2697	FSBP
		787	5.438	4.737	5.075	4.898	4.027	4.917	5.262	6.745	7.123	6.702	7.647	7.614	7.784	8.371	8.709	6.65	7.69	8.955	8.139	8.174	7.755	8.287	7.938	8.592		787	chr11	72519024	72521024	2001	*	6.80804	7.23142	6.20626	1.26365	2.58709e-05	0.000229345	4041	ENSG00000238048	72519986	72521733	1748	+	0	overlapStart	0	ART2P
		788	5.566	4.737	4.995	5.114	4.875	5.477	5.262	7.217	7.247	7.256	9.166	7.904	7.82	8.874	9.15	6.605	7.73	9.695	8.279	8.671	8.303	8.845	8.51	8.917		788	chr18	63154346	63156346	2001	*	9.7704	10.1506	9.25263	1.13786	2.58891e-05	0.00022942	10254	ENSG00000267766	63151114	63151320	207	-	3025	upstream	3025	RP11-299P2.1
		789	6.341	5.461	5.389	5.588	5.027	5.095	6.052	8.08	8.164	7.947	8.454	8.232	8.592	8.966	9.325	8.274	9.137	9.669	9.548	9.245	8.086	8.923	8.911	9.684		789	chr16	74773895	74775895	2001	*	7.28276	6.47561	7.79725	-1.08062	2.63032e-05	0.000233002	8512	ENSG00000103089	74712955	74774831	61877	-	0	overlapStart	0	FA2H
		790	6.005	5.828	4.866	5.499	5.131	5.757	6.14	7.893	8.181	7.741	8.759	8.176	8.624	8.765	8.97	7.138	8.783	9.865	8.953	9.155	7.501	8.53	8.669	9.552		790	chr12	39466607	39468607	2001	*	7.1354	7.52132	6.60698	1.15327	2.69985e-05	0.000238625	4873	ENSG00000255991	39466442	39467345	904	-	0	overlapStart	0	RP11-242C24.2
		791	6.356	6.071	5.358	6.173	5.834	5.477	6.14	8.547	8.295	7.927	9.468	8.929	9.056	9.465	9.49	7.902	9.354	10.204	9.409	9.622	8.547	9.295	9.014	10.04		791	chr4	152553442	152555442	2001	*	6.88589	6.03494	7.41754	-1.14117	2.70371e-05	0.000238787	17080	ENSG00000243417	152551277	152552364	1088	-	1077	upstream	1077	RP11-555K12.1
		792	5.792	4.798	5.42	5.529	4.563	5.224	5.637	7.41	7.728	7.464	8.472	7.462	7.82	8.87	8.805	6.665	7.471	9.599	8.07	8.935	7.93	8.101	7.842	8.738		792	chr1	207882197	207884197	2001	*	7.57768	7.94785	7.07847	1.10864	2.70979e-05	0.000239056	1926	ENSG00000203709	207801518	207879096	77579	-	3100	upstream	3100	C1orf132
		793	6.411	5.071	5.773	6.192	5.659	5.502	5.544	8.402	8.853	8.532	9.985	8.347	8.55	9.227	9.685	7.889	9.019	10.506	9.443	9.965	8.82	9.345	9.036	10.217		793	chr20	47486356	47488356	2001	*	8.42537	8.90311	7.70619	1.43638	2.74842e-05	0.000242193	13929	ENSG00000202186	47484278	47484381	104	-	1974	upstream	1974	RNU6-497P
		794	6.298	5.914	6.466	6.685	5.538	5.879	6.576	9.21	9.3	9.182	10.271	8.603	9.16	9.376	9.983	7.877	9.319	10.545	9.736	10.124	8.899	9.752	9.5	10.325		794	chr8	59141041	59143041	2001	*	6.03054	6.51642	5.2925	1.4608	2.81627e-05	0.000247434	21387	ENSG00000206853	59137372	59137502	131	-	3538	upstream	3538	SNORA51
		795	5.516	5.606	5.223	5.229	5.027	5.061	4.807	7.254	7.565	7.109	8.166	7.181	7.533	8.196	8.363	7.381	8.085	9.545	8.386	8.763	7.574	7.857	7.711	8.817		795	chr6	166243498	166245498	2001	*	7.55263	7.9759	6.95106	1.26396	2.82394e-05	0.000248015	19706	ENSG00000213536	166240290	166240493	204	-	3004	upstream	3004	GNG5P1
		796	5.327	5.383	5.358	5.529	4.953	5.342	4.91	6.745	7.331	7.545	8.539	7.181	7.64	8.391	8.546	7.22	8.093	9.481	8.407	9.073	7.755	8.247	7.314	8.556		796	chr11	111511968	111513968	2001	*	6.07908	5.26652	6.59573	-1.0869	2.83981e-05	0.000249224	4269	ENSG00000137707	111467526	111512354	44829	-	0	overlapStart	0	BTG4
		797	5.109	5.213	5.538	5.192	4.612	5.254	5.445	6.809	7.236	7.398	7.936	7.401	7.389	8.036	8.657	6.993	7.73	9.148	8.55	8.688	7.445	7.241	7.692	9.037		797	chr11	111511968	111513968	2001	*	6.07908	5.26652	6.59573	-1.0869	2.83981e-05	0.000249224	4269	ENSG00000207811	111512938	111513021	84	+	0	includeFeature	0	MIR34B
		798	5.327	5.606	5.866	5.672	5.636	5.757	5.725	7.783	7.881	8.266	8.773	7.935	8.305	8.566	8.822	7.061	8.534	9.79	8.859	9.159	8.454	8.206	8.265	9.438		798	chr11	111511968	111513968	2001	*	6.07908	5.26652	6.59573	-1.0869	2.83981e-05	0.000249224	4269	ENSG00000207562	111513439	111513515	77	+	0	includeFeature	0	MIR34C
		799	4.812	4.213	4.673	5.229	4.612	5.193	4.3	6.833	6.867	6.086	8.422	6.71	6.35	7.675	7.752	5.805	6.974	9.081	7.324	8.111	6.984	7.001	6.636	7.741		799	chr11	111511968	111513968	2001	*	6.07908	5.26652	6.59573	-1.0869	2.83981e-05	0.000249224	4269	ENSG00000183644	111514785	111537031	22247	+	816	upstream	816	C11orf88
		800	3.853	4.606	4.724	4.588	4.612	4.477	4.14	5.678	6.225	5.907	6.813	6.512	6.228	7.557	7.098	5.408	6.145	8.15	6.936	7.162	6.608	5.987	6.617	7.114		800	chr11	9600581	9602581	2001	*	7.06326	7.4314	6.56775	1.10259	2.90479e-05	0.000254266	3486	ENSG00000243964	9606142	9606609	468	+	3560	upstream	3560	RPL23AP65
		801	4.491	5.071	3.673	4.336	4.99	4.917	4.374	6.059	6.039	5.96	7.449	6.118	6.695	7.557	7.142	5.805	6.606	8.162	7.485	7.718	6.86	6.609	6.692	7.702		801	chr22	22719499	22721499	2001	*	6.88555	7.22161	6.44665	1.01387	2.94823e-05	0.000257211	14459	ENSG00000211663	22720623	22721145	523	+	0	includeFeature	0	IGLV3-19
		802	5.175	4.606	4.51	4.802	4.705	5.898	5.338	6.236	6.922	7.638	8.3	7.052	6.799	8.098	8.335	6.945	6.076	8.788	7.492	8.143	8.176	8.2	7.361	7.978		802	chr9	69173159	69175159	2001	*	7.24634	7.53033	6.8924	0.877217	2.97159e-05	0.000259058	22198	ENSG00000283143	69174373	69248326	73954	+	0	overlapStart	0	AL358113.1
		803	4.728	4.673	4.995	5.875	4.749	5.623	5.512	6.58	6.796	7.654	8.472	6.995	6.999	8.208	8.583	6.004	7.137	9.287	7.531	8.234	7.896	7.688	7.418	8.224		803	chr5	150154928	150156928	2001	*	7.41275	7.73894	6.99059	0.987626	2.98245e-05	0.000259813	18098	ENSG00000113721	150113837	150155872	42036	-	0	overlapStart	0	PDGFRB
		804	4.683	4.798	5.358	5.073	4.612	5.502	4.959	6.678	6.64	7.741	8.667	7.006	6.841	8.548	9.282	6.635	7.137	9.381	7.912	8.795	8.827	8.7	8.051	8.489		804	chr7	7257797	7259797	2001	*	7.83823	8.20228	7.35014	1.09155	2.98858e-05	0.000260059	19899	ENSG00000230825	7255154	7277779	22626	+	0	inside	2642	AC005532.5
		805	4.931	5.168	4.325	5.229	4.46	5.552	4.512	6.594	6.881	6.702	7.345	6.807	6.27	7.798	7.822	6.159	6.543	8.413	7.339	7.999	7.492	8.241	7.747	7.696		805	chr19	3095973	3097973	2001	*	6.42361	5.62858	6.93323	-1.06287	3.07051e-05	0.000266306	10468	ENSG00000088256	3094410	3124004	29595	+	0	inside	1562	GNA11
		806	5.541	5.168	4.773	6.173	5.027	5.254	5.576	6.984	7.001	7.223	8.408	7.075	6.841	8.376	8.277	6.908	7.102	9.27	7.955	8.586	8.52	7.931	7.883	8.523		806	chr2	111463223	111465223	2001	*	5.95415	6.46494	5.15622	1.54513	3.17076e-05	0.000273996	12614	ENSG00000280878	111468810	111637967	169158	+	3586	upstream	3586	RP11-68E19.2
		807	5.175	5.168	4.566	5.229	5.164	4.917	4.696	6.236	6.289	6.536	7.848	6.739	6.516	7.33	7.92	6.526	6.259	8.087	7.279	7.649	7.823	8.101	7.065	7.945		807	chr6	42027527	42029527	2001	*	6.24043	6.6019	5.75699	1.08304	3.17861e-05	0.000274373	18886	ENSG00000223946	42030053	42031382	1330	+	525	upstream	525	RP11-533O20.2
		808	4.893	5.021	5.151	5.37	5.659	5.224	5.052	6.36	6.466	7.098	8.472	7.018	6.68	8.03	8.126	6.723	7.12	8.943	7.653	8.675	8.205	8.287	7.867	8.318		808	chr11	129813546	129815546	2001	*	7.53769	6.55428	8.11708	-1.32171	3.18893e-05	0.000275063	4477	ENSG00000151715	129815819	129860003	44185	+	272	upstream	272	TMEM45B
		809	3.683	3.914	3.325	3.529	4.953	4.955	3.959	5.833	6.135	6.109	7.253	6.56	6.071	7.268	6.731	5.723	6.228	7.07	7.452	7.791	6.958	6.887	6.833	7.917		809	chr1	218350735	218352735	2001	*	6.75994	5.96026	7.27144	-1.06976	3.19038e-05	0.000275087	1994	ENSG00000092969	218346235	218444619	98385	+	0	inside	4499	TGFB2
		810	4.931	4.021	3.953	3.403	4.834	5.397	4.222	5.732	5.909	6.287	6.841	5.86	6.567	6.634	7.409	5.665	6.477	7.814	6.815	7.799	6.997	7.17	6.135	7.585		810	chr21	26168243	26171823	3581	*	9.63878	8.64795	10.2207	-1.33243	3.19667e-05	0.000275529	14176	ENSG00000142192	25880550	26171128	290579	-	0	overlapStart	0	APP
		811	4.637	5.343	4.036	4.898	4.659	4.839	3.959	7.006	6.839	7.223	8.422	6.14	6.228	7.617	7.907	6.26	6.736	9.012	7.505	8.618	8.049	7.938	7.473	8.114		811	chr21	26168243	26171823	3581	*	9.63878	8.64795	10.2207	-1.33243	3.19667e-05	0.000275529	14176	ENSG00000273492	26170871	26217381	46511	+	0	overlapStart	0	AP000230.1
		812	5.175	5.301	4.82	4.988	5.538	4.576	4.696	6.796	7.123	7.51	9.028	7.347	7.533	8.139	8.749	6.737	7.259	9.51	8.061	8.671	8.885	8.6	7.557	8.77		812	chr16	89114508	89116508	2001	*	8.54372	7.63726	9.0961	-1.21833	3.21382e-05	0.000276906	8657	ENSG00000261546	89113175	89115279	2105	-	0	overlapStart	0	CTD-2555A7.3
		813	4.969	5.168	4.258	4.851	4.563	4.669	4.374	6.623	6.839	6.973	8.495	7.374	6.841	8.765	8.798	7.317	7.195	9.048	8.088	8.709	7.93	8.627	7.825	8.692		813	chr1	92029032	92031032	2001	*	7.26574	7.62146	6.79257	1.06801	3.23113e-05	0.00027816	982	ENSG00000172031	92029982	92063536	33555	+	0	overlapStart	0	EPHX4
		814	5.076	5.213	4.036	4.644	5.26	5.129	4.222	6.637	7.135	7.339	8.445	6.935	7.249	8.54	8.546	7.665	7.365	9.605	8.596	9.327	8.529	8.941	7.557	8.811		814	chr22	24805188	24807188	2001	*	6.98636	7.29874	6.58708	0.950722	3.24149e-05	0.000278782	14491	ENSG00000167037	24806169	24927578	121410	+	0	overlapStart	0	SGSM1
		815	5.384	4.606	4.114	5.192	5.26	4.757	5.006	7.208	6.607	6.865	8.025	7.232	7.471	7.992	8.618	6.65	7.753	9.269	8.225	8.876	7.91	7.973	8.265	8.621		815	chr4	2319364	2321364	2001	*	5.77549	6.19516	5.18123	1.25085	3.2511e-05	0.000279405	16361	ENSG00000239247	2316197	2316506	310	-	2857	upstream	2857	RN7SL589P
		816	6.023	5.12	5.258	6.01	5.749	5.451	5.338	7.55	7.341	7.907	8.651	7.78	8.035	8.881	9.269	7.442	8.162	9.867	8.621	9.322	8.923	9.565	8.965	9.58		816	chr4	2319364	2321364	2001	*	5.77549	6.19516	5.18123	1.25085	3.2511e-05	0.000279405	16361	ENSG00000249077	2324467	2325082	616	+	3102	upstream	3102	RP11-478C1.8
		817	5.728	4.914	4.51	4.898	5.705	5.527	5.3	6.637	7.1	7.986	8.237	7.252	7.207	8.444	9.087	6.442	7.313	9.228	8.156	8.41	8.049	8.163	7.833	8.256		817	chr15	100848748	100850748	2001	*	6.02778	5.08584	6.59286	-1.26414	3.26697e-05	0.000280667	7769	ENSG00000259586	100846604	100846767	164	-	1980	upstream	1980	RP11-66B24.3
		818	5.384	4.737	4.036	4.699	5.063	4.669	4.576	6.951	7.351	6.808	7.777	6.923	6.948	7.82	8.216	6.68	7.343	8.367	7.831	7.83	7.123	7.923	7.536	8.084		818	chr15	100848748	100850748	2001	*	6.02778	5.08584	6.59286	-1.26414	3.26697e-05	0.000280667	7769	ENSG00000232386	100849561	100861756	12196	+	0	overlapStart	0	RP11-66B24.2
		819	5.853	5.021	4.673	4.467	5.512	5.552	4.959	7.725	7.902	8.086	8.766	7.904	8.047	8.936	9.372	7.19	8.204	9.675	9.154	9.009	8.381	8.516	8.234	9.369		819	chr15	100848748	100850748	2001	*	6.02778	5.08584	6.59286	-1.26414	3.26697e-05	0.000280667	7769	ENSG00000272808	100849831	100865457	15627	+	0	overlapStart	0	RP11-66B24.7
		820	4.541	3.798	4.953	4.699	4.659	4.37	4.637	6.442	6.466	7.482	8.655	6.281	6.533	8.005	8.087	6.442	6.504	9.16	7.783	9.082	7.667	6.887	6.24	7.928		820	chr1	160519090	160521090	2001	*	7.46119	7.81388	6.99337	1.05975	3.31255e-05	0.00028417	1506	ENSG00000162739	160485030	160523262	38233	-	0	inside	2171	SLAMF6
		821	4.541	4.301	4.451	5.403	5.512	5.342	5.667	6.869	7.773	7.417	8.802	6.947	6.999	8.691	8.791	7.425	7.102	9.688	8.438	8.906	8.111	8.101	7.597	8.504		821	chr15	22253285	22255285	2001	*	7.04983	7.37234	6.63381	0.977609	3.38101e-05	0.000289666	7097	ENSG00000259098	22258138	22258848	711	+	2852	upstream	2852	RP11-603B24.2
		822	5.637	4.383	4.91	5.802	6.114	5.061	5.78	8.213	9.198	9.489	10.386	8.222	8.507	10.022	10.514	8.434	8.634	10.685	9.865	10.454	9.386	9.966	9.101	9.757		822	chr13	76885427	76887427	2001	*	9.47552	8.65591	9.99496	-1.0988	3.40336e-05	0.00029122	6154	ENSG00000178695	76880166	76886390	6225	-	0	overlapStart	0	KCTD12
		823	3.268	4.535	4.773	5.229	4.512	5.342	4.91	6.58	7.31	8.19	9.279	7.118	7.35	8.453	9.018	7.159	7.145	9.719	8.543	9.277	8.728	8.501	8.541	9.104		823	chr13	76885427	76887427	2001	*	9.47552	8.65591	9.99496	-1.0988	3.40336e-05	0.00029122	6154	ENSG00000278727	76887551	76891135	3585	+	123	upstream	123	AC000403.4
		824	3.853	4.021	3.566	4.336	3.953	4.714	4.14	5.12	6.064	6.086	7.547	6.202	6.249	7.806	7.672	6.558	5.802	8.146	7.03	7.791	7.74	7.194	6.915	7.585		824	chr19	54849461	54851461	2001	*	5.94389	6.46373	5.12328	1.57677	3.49202e-05	0.000297938	11641	ENSG00000240403	54850443	54867207	16765	+	0	overlapStart	0	KIR3DL2
		825	4.491	4.606	4.953	4.751	4.705	5.284	4.222	5.732	7.331	7.764	8.504	7.732	7.249	8.915	9.475	7.095	7.162	9.46	8.428	8.928	8.345	8.467	8.234	8.599		825	chr20	32508877	32510877	2001	*	7.02657	6.21173	7.54413	-1.09119	3.49321e-05	0.000297938	13748	ENSG00000277301	32509959	32520285	10327	+	0	overlapStart	0	RP5-1184F4.7
		826	3.491	4.606	4.188	4.266	5.027	4.879	4.91	5.809	6.503	6.702	7.89	6.607	6.973	7.299	7.53	6.51	6.667	8.512	7.612	7.854	7.406	7.229	6.816	7.114		826	chr10	125160187	125162187	2001	*	7.45378	7.86134	6.88366	1.21677	3.50154e-05	0.000298497	3291	ENSG00000175029	124984317	125161170	176854	-	0	overlapStart	0	CTBP2
		827	4.143	5.021	4.114	4.944	5.164	4.527	4.86	6.442	7.419	7.702	8.115	7.171	7.095	8.092	8.679	7.127	6.713	8.626	8.656	8.644	7.716	8.132	7.577	8.148		827	chr10	125160187	125162187	2001	*	7.45378	7.86134	6.88366	1.21677	3.50154e-05	0.000298497	3291	ENSG00000282787	125162379	125162971	593	+	191	upstream	191	RP11-151A10.3
		828	4.143	4.606	5.673	4.403	4.705	4.477	4.91	6.059	6.825	7.726	7.862	6.947	7.059	8.791	8.818	7.308	6.422	8.945	8.16	8.751	7.984	7.945	7.429	8.206		828	chr10	125160187	125162187	2001	*	7.45378	7.86134	6.88366	1.21677	3.50154e-05	0.000298497	3291	ENSG00000214298	125166677	125166937	261	+	4489	upstream	4489	MRPS21P6
		829	3.931	5.021	4.995	3.751	4.405	5.284	5.052	7.393	7.429	7.893	9.062	7.667	7.868	8.817	8.738	7.336	6.834	9.468	8.18	9.183	8.551	8.101	7.985	8.814		829	chr4	89836219	89838219	2001	*	6.94019	6.163	7.44252	-1.0383	3.51649e-05	0.000299491	16806	ENSG00000145335	89724099	89838315	114217	-	0	inside	95	SNCA
		830	4.384	4.857	3.953	3.751	4.705	4.313	5.006	6.236	7.039	7.074	8.618	6.82	7.444	8.294	8.335	6.858	6.945	9.115	7.63	8.734	7.808	7.406	7.121	7.853		830	chr4	89836219	89838219	2001	*	6.94019	6.163	7.44252	-1.0383	3.51649e-05	0.000299491	16806	ENSG00000247775	89836408	89841978	5571	+	0	overlapStart	0	SNCA-AS1
		831	4.812	4.737	4.82	4.588	4.749	4.879	5.14	6.665	7.624	7.779	9.034	7.667	7.855	8.609	8.901	6.425	7.171	9.788	8.088	8.967	8.52	8.132	7.923	8.373		831	chr9	127578179	127580179	2001	*	6.99	7.29371	6.60481	0.927992	3.5211e-05	0.000299775	22587	ENSG00000136830	127505339	127578989	73651	-	0	overlapStart	0	FAM129B
		832	3.771	4.12	4.451	3.266	3.953	4.527	4.86	6.217	5.573	6.571	7.188	6.181	6.118	6.761	6.92	5.908	5.38	7.179	6.599	7.52	6.74	6.353	5.867	6.741		832	chr9	127578179	127580179	2001	*	6.99	7.29371	6.60481	0.927992	3.5211e-05	0.000299775	22587	ENSG00000136854	127579370	127696115	116746	+	0	overlapStart	0	STXBP1
		833	4.438	4.383	5.151	4.031	3.612	4.757	4.512	5.833	5.735	6.445	7.315	6.097	6.141	6.919	7.195	6.39	6.228	7.689	7.511	7.604	7.325	6.931	6.711	7.265		833	chr1	26780667	26782667	2001	*	6.16617	6.64737	5.439	1.44556	3.55922e-05	0.000302694	392	ENSG00000060642	26787472	26798398	10927	+	4804	upstream	4804	PIGV
		834	4.771	4.461	4.91	4.031	4.875	4.757	5.14	6.36	6.503	6.779	8.263	6.097	6.948	7.381	7.932	6.957	6.906	8.933	8.603	8.791	7.193	7.145	7.007	7.995		834	chr6	25137294	25139294	2001	*	8.51292	8.90681	7.96934	1.17707	3.56301e-05	0.000302907	18578	ENSG00000219682	25140003	25141403	1401	+	708	upstream	708	RP3-425P12.4
		835	5.637	3.798	4.995	4.114	4.99	5.6	5.445	6.217	6.41	7.455	8.393	7.14	7.106	7.985	8.272	7.061	7.031	8.957	8.193	8.618	7.675	7.879	7.484	8.287		835	chr16	30184984	30186984	2001	*	8.9076	9.27073	8.42117	1.0893	3.60387e-05	0.000306161	8187	ENSG00000102879	30182827	30189076	6250	+	0	inside	2156	CORO1A
		836	5.516	4.021	5.451	4.403	5.29	5.193	5.262	6.973	6.766	7.144	8.379	7.161	7.059	8.278	8.449	7.016	7.171	9.102	8.435	8.709	7.86	7.627	7.314	8.016		836	chr16	30184984	30186984	2001	*	8.9076	9.27073	8.42117	1.0893	3.60387e-05	0.000306161	8187	ENSG00000261416	30183505	30184957	1453	-	26	upstream	26	RP11-455F5.5
		837	5.005	4.798	4.724	4.467	4.659	3.991	5.222	6.845	6.962	7.823	8.569	6.766	6.695	7.791	8.006	7.159	6.643	8.559	8.717	9.134	7.801	7.849	7.773	8.504		837	chr16	30184984	30186984	2001	*	8.9076	9.27073	8.42117	1.0893	3.60387e-05	0.000306161	8187	LRG_195	30183605	30189076	5472	+	0	inside	1378	CORO1A
		838	5.614	5.383	5.566	5.031	4.405	4.254	5.052	7.393	7.39	7.96	8.926	7.552	7.77	8.817	8.881	7.969	7.707	9.251	9.254	9.376	8.282	8.726	8.314	8.967		838	chr2	102417278	102419278	2001	*	7.63616	8.02156	7.10871	1.15212	3.62724e-05	0.000307925	12561	ENSG00000115607	102418689	102452565	33877	+	0	overlapStart	0	IL18RAP
		839	5.143	5.737	4.866	4.467	5.131	4.917	5.91	7.308	7.607	7.771	9.218	7.674	7.954	9.219	9.07	7.518	7.471	9.951	8.677	9.186	7.823	8.771	8.121	8.874		839	chr9	4297063	4299063	2001	*	7.87441	7.08217	8.38289	-1.06005	3.64069e-05	0.000308955	21919	ENSG00000228322	4299390	4306046	6657	+	326	upstream	326	RP11-358M14.2
		840	5.812	5.828	5.866	5.588	5.855	5.397	6.682	8.085	8.577	8.872	9.969	8.98	9.101	9.966	10.256	8.143	9.181	10.726	9.567	10.126	9.428	10.129	9.429	10.442		840	chr11	108732757	108734757	2001	*	6.83002	7.1377	6.43843	0.93823	3.7124e-05	0.000314364	4255	ENSG00000254730	108727741	108730104	2364	-	2652	upstream	2652	RP11-801G16.2
		841	5.175	5.499	5.621	4.114	5.405	4.798	5.14	7.594	7.681	7.823	9.229	7.965	8.511	8.82	9.109	8.153	8.29	9.776	9.256	9.642	8.591	8.581	8.29	9.341		841	chr10	11741384	11743384	2001	*	7.60359	6.7015	8.15438	-1.21193	3.75318e-05	0.000317362	2402	ENSG00000134463	11742366	11764070	21705	+	0	overlapStart	0	ECHDC3
		842	5.411	5.258	5.292	4.944	5.29	4.714	5.478	7.719	8.361	8.883	9.528	8.197	8.777	9.07	9.817	7.643	8.775	10.694	9.05	9.57	8.964	8.949	8.234	9.9		842	chr9	91163899	91165899	2001	*	8.00357	8.40212	7.45102	1.19051	3.76113e-05	0.000317807	22309	ENSG00000237422	91119138	91163087	43950	-	811	upstream	811	RP11-305L7.3
		843	6.425	5.798	5.538	5.672	6.114	5.254	5.807	8.654	8.636	8.858	10.062	8.281	8.915	9.483	9.661	8.279	9.126	10.918	9.824	10.159	9.296	8.849	8.985	9.901		843	chr9	91163899	91165899	2001	*	8.00357	8.40212	7.45102	1.19051	3.76113e-05	0.000317807	22309	ENSG00000235641	91159573	91165658	6086	+	0	overlapEnd	4325	LINC00484
		844	3.853	4.737	4.51	3.266	3.512	5.193	5.262	4.995	4.988	5.266	6.038	6.374	6.48	6.73	6.932	5.26	5.69	7.008	6.706	7.379	7.193	7.923	7.526	8.114		844	chr19	10111988	10113988	2001	*	8.40656	8.80574	7.85278	1.19252	3.77081e-05	0.000318397	10656	ENSG00000244165	10111538	10115372	3835	+	0	inside	449	P2RY11
		845	4.005	2.535	3.773	4.192	3.953	4.669	4.91	4.536	4.936	5.179	6.364	5.78	5.695	6.278	6.626	4.574	5.464	6.28	6.002	6.314	6.26	7.298	6.946	7.011		845	chr9	111597011	111599011	2001	*	6.98274	6.24267	7.46949	-0.9857	3.77772e-05	0.000318867	22459	ENSG00000283263	111549773	111597422	47650	-	0	overlapStart	0	AL135787.1
		846	5.207	4.021	4.258	4.529	3.512	5.254	4.512	5.536	5.962	5.037	7.263	6.637	6.909	7.098	7.571	6.694	6.408	7.957	7.485	7.604	6.944	7.872	7.931	8.224		846	chr9	111597011	111599011	2001	*	6.98274	6.24267	7.46949	-0.9857	3.77772e-05	0.000318867	22459	ENSG00000106853	111562577	111599855	37279	-	0	inside	843	PTGR1
		847	3.268	4.021	4.325	4.403	5.097	3.576	4.637	5.343	5.704	6.554	6.422	6.766	7.249	7.827	8.041	5.805	7.093	8.048	7.271	7.604	6.86	6.554	6.692	7.191		847	chr2	172101940	172103940	2001	*	8.90673	9.28098	8.40002	1.12068	3.81265e-05	0.000321241	12951	ENSG00000115844	172099439	172102900	3462	-	0	overlapStart	0	DLX2
		848	5.005	4.737	4.773	4.644	5.612	5.798	5.052	7.377	7.735	8.121	8.883	8.383	8.766	9.208	9.591	6.408	7.865	9.3	8.118	8.675	8.478	9.038	8.816	9.354		848	chr2	172101940	172103940	2001	*	8.90673	9.28098	8.40002	1.12068	3.81265e-05	0.000321241	12951	ENSG00000236651	172103006	172109982	6977	+	0	overlapStart	0	DLX2-AS1
		849	4.59	5.768	5.538	4.751	5.229	5.224	5.097	7.672	8.135	8.527	9.566	8.47	8.806	9.82	10.093	6.737	8.742	10.674	8.867	9.461	9.033	9.284	9	9.887		849	chr1	113858668	113860668	2001	*	6.09355	6.54633	5.43002	1.35359	3.84018e-05	0.000323215	1157	ENSG00000226167	113856635	113901237	44603	+	0	inside	2032	AP4B1-AS1
		850	4.541	4.213	4.724	3.114	4.612	4.424	3.86	5.833	6.039	6.287	7.013	7.052	7.632	6.82	7.53	5.665	7.336	8.571	7.271	7.791	7.314	6.959	6.782	7.973		850	chr17	58328017	58330017	2001	*	9.40214	9.77244	8.9027	1.10957	3.91038e-05	0.000328539	9533	ENSG00000005379	58301228	58328760	27533	-	0	overlapStart	0	TSPOAP1
		851	4.143	4.606	4.389	2.944	4.749	4.757	5.052	6.308	6.485	6.808	7.59	7.576	7.379	7.361	8.012	6.095	6.916	7.957	7.739	7.846	6.642	7.015	7.35	7.9		851	chr17	58328017	58330017	2001	*	9.40214	9.77244	8.9027	1.10957	3.91038e-05	0.000328539	9533	ENSG00000265148	58325450	58415766	90317	+	0	inside	2566	TSPOAP1-AS1
		852	4.683	4.535	4.995	3.644	4.705	4.955	5.41	6.55	6.624	6.328	7.199	7.637	7.718	8.049	8.201	5.883	7.283	8.299	7.783	7.718	6.958	7.938	7.747	8.292		852	chrX	100635799	100637799	2001	*	6.66031	5.68525	7.23687	-1.30966	3.92624e-05	0.000329588	23321	ENSG00000000003	100627109	100639991	12883	-	0	inside	2191	TSPAN6
		853	5.541	5.423	4.673	4.751	4.405	4.955	4.91	5.857	6.039	6.482	6.403	7.599	7.813	8.499	9.003	6.65	8.062	9.284	8.139	8.581	7.625	8.754	8.854	8.686		853	chr17	74462624	74464624	2001	*	7.55909	7.88683	7.13431	0.991869	3.93396e-05	0.00033005	9700	ENSG00000167851	74466416	74484796	18381	+	1791	upstream	1791	CD300A
		854	4.771	4.857	5.223	4.031	5.131	4.313	5.052	6.16	7.064	6.686	7.325	7.512	7.141	9.061	8.942	6.981	7.38	8.709	8.884	8.83	7.271	9.091	8.526	8.074		854	chr1	168575430	168577430	2001	*	6.46043	6.89878	5.8277	1.30908	3.95734e-05	0.000331894	1619	ENSG00000143184	168576473	168582077	5605	+	0	overlapStart	0	XCL1
		855	5.853	5.798	4.82	4.031	4.46	5.193	5.753	6.426	6.72	7.223	7.777	7.063	7.417	8.531	8.842	5.832	7.343	9.203	7.382	8.352	7.366	8.563	8.314	8.287		855	chr17	20468320	20470320	2001	*	5.28114	5.98955	3.83106	2.38745	3.95933e-05	0.000331943	9023	ENSG00000170298	20449395	20467539	18145	-	780	upstream	780	LGALS9B
		856	4.728	4.12	5.151	3.751	4.097	4.424	3.86	5.272	6.247	5.986	6.663	6.262	5.922	7.168	7.642	5.004	6.916	7.924	6.761	7.441	6.984	7.525	6.711	6.945		856	chr4	82797914	82799914	2001	*	8.69988	9.13549	8.07285	1.30225	4.00415e-05	0.000335463	16744	ENSG00000145284	82629539	82798857	169319	-	0	overlapStart	0	SCD5
		857	5.268	5.383	5.151	4.192	5.29	5.095	4.374	6.038	6.673	6.605	7.59	6.528	6.986	7.213	8	5.372	7.283	8.399	7.396	7.471	7.01	7.696	7.773	8.458		857	chr3	172446867	172448867	2001	*	6.79458	7.13554	6.34724	1.02712	4.0108e-05	0.000335782	16083	ENSG00000121853	172445133	172448456	3324	-	0	overlapStart	0	GHSR
		858	5.614	5.828	5.748	4.988	5.433	5.37	5.753	7.017	7.001	7.308	8.183	7.91	7.935	8.749	9.145	6.159	8.224	9.617	8.118	8.83	8.853	8.868	8.631	9.254		858	chr14	32200637	32204565	3929	*	10.1253	9.34294	10.6298	-1.04667	4.04067e-05	0.000338163	6446	ENSG00000201654	32202045	32202151	107	+	0	includeFeature	0	RNU6-7
		859	4.969	4.461	4.724	4.403	3.29	4.576	3.959	5.758	5.796	5.605	6.564	6.495	6.48	7.246	6.595	5.138	6.678	6.772	5.907	6.767	6.074	5.959	6.495	7.283		859	chr14	32200637	32204565	3929	*	10.1253	9.34294	10.6298	-1.04667	4.04067e-05	0.000338163	6446	ENSG00000202337	32203163	32203269	107	-	0	includeFeature	0	RNU6-8
		860	4.541	4.535	5.773	4.529	3.953	5.669	5.052	6.16	6.796	6.388	7.155	6.512	6.68	7.898	7.372	5.298	6.517	8.23	6.671	7.846	7.216	6.779	6.711	7.3		860	chr7	151206185	151208185	2001	*	6.30074	5.49971	6.81278	-1.07111	4.07646e-05	0.000340555	20939	ENSG00000278685	151190873	151205496	14624	-	688	upstream	688	IQCA1L
		861	5.109	4.535	6.275	5.588	5.027	5.973	5.753	7.609	7.689	7.654	7.539	8.091	7.882	8.761	9.064	6.665	7.53	7.89	8.225	8.066	7.049	8.151	7.547	8.789		861	chr16	2841537	2843537	2001	*	6.94354	7.31572	6.44066	1.11389	4.21093e-05	0.000350797	7884	ENSG00000172460	2839568	2842744	3177	-	0	overlapStart	0	PRSS30P
		862	4.931	5.258	5.114	5.114	4.914	5.898	4.696	7.14	7.839	7.024	7.155	6.847	7.174	7.049	7.932	5.336	7.031	8.066	7.478	7.558	7.26	7.353	7.655	8.305		862	chr20	34449239	34451239	2001	*	5.57901	6.17374	4.54929	1.85847	4.35559e-05	0.000361955	13775	ENSG00000231795	34450930	34454552	3623	+	0	overlapStart	0	ITCH-IT1
		863	5.792	5.941	6.075	5.725	6.097	5.839	5.374	8.992	9.054	8.714	9.422	8.001	8.616	8.838	9.232	6.372	8.625	9.282	8.458	8.722	8.238	8.549	8.582	9.354		863	chr20	21099596	21101596	2001	*	7.94525	8.29187	7.48811	1.04324	4.36784e-05	0.000362718	13670	ENSG00000225127	21087604	21106358	18755	-	0	inside	4761	LINC00237
		864	5.041	4.737	4.566	5.559	5.486	5.669	5.696	7.049	6.895	7.473	7.806	7.029	8.035	7.714	8.262	5.476	7.394	8.796	6.403	7.876	6.591	7.416	6.833	7.662		864	chr4	102733775	102735775	2001	*	6.79593	7.14775	6.32966	1.05687	4.39048e-05	0.00036447	16854	ENSG00000230069	102727274	102730721	3448	-	3053	upstream	3053	LRRC37A15P
		865	4.969	5.021	5.036	5.37	5.229	5.692	5.445	7.236	7.203	7.98	7.784	7.576	7.935	8.208	8.994	5.542	7.267	8.246	6.403	7.006	7.135	7.298	7.338	8.3		865	chr4	102733775	102735775	2001	*	6.79593	7.14775	6.32966	1.05687	4.39048e-05	0.00036447	16854	ENSG00000248971	102728746	102730171	1426	-	3603	upstream	3603	KRT8P46
		866	4.384	4.737	4.82	4.751	3.29	5.502	5.41	6.796	7.31	7.398	7.916	7.725	8.077	8.092	8.698	4.858	7.612	8.919	6.856	7.604	7.634	7.525	7.473	7.563		866	chr4	102733775	102735775	2001	*	6.79593	7.14775	6.32966	1.05687	4.39048e-05	0.00036447	16854	ENSG00000224207	102734358	102734612	255	+	0	includeFeature	0	RP11-10L12.1
		867	4.969	4.461	3.953	4.031	4.164	5.193	5.14	5.594	6.448	7.133	8.038	6.652	6.922	8.017	8.614	4.751	6.747	8.505	6.636	7.999	6.216	6.857	6.557	7.648		867	chr9	38620112	38622112	2001	*	8.10485	7.32891	8.60667	-1.03719	4.53161e-05	0.000374476	22149	ENSG00000180071	38571358	38620660	49303	-	0	overlapStart	0	ANKRD18A
		868	5.566	5.071	5.223	4.802	5.875	5.669	5.637	6.857	7.728	8.055	8.698	7.291	7.948	8.707	9.579	5.694	7.69	9.732	6.877	8.649	8.023	9.145	8.014	7.728		868	chr9	38620112	38622112	2001	*	8.10485	7.32891	8.60667	-1.03719	4.53161e-05	0.000374476	22149	ENSG00000204860	38620474	38624990	4517	+	0	overlapStart	0	FAM201A
		869	4.59	4.383	4.51	4.336	4.405	4.917	4.753	5.995	6.448	6.536	7.631	6.462	6.207	7.485	7.694	4.694	6.29	8.46	6.739	7.198	7.282	7.688	7.384	7.823		869	chr17	78313337	78315337	2001	*	6.23877	5.50767	6.72167	-0.972184	4.53782e-05	0.000374727	9820	ENSG00000267737	78315729	78347798	32070	+	391	upstream	391	AC061992.2
		870	5.438	4.461	4.773	5.499	4.834	4.714	4.91	7.236	7.673	7.527	8.69	7.599	7.533	8.874	9.098	5.179	7.575	9.411	7.135	8.245	7.529	8.666	7.833	8.648		870	chr10	17453449	17455449	2001	*	8.61829	8.97427	8.14466	1.06929	4.58823e-05	0.000378493	2482	ENSG00000148488	17318383	17454330	135948	-	0	overlapStart	0	ST8SIA6
		871	5.792	6.096	5.258	5.031	6.181	4.798	4.14	6.916	7.615	7.613	8.667	7.291	7.664	8.098	8.126	6.354	7.736	9.304	7.988	8.771	7.651	7.738	7.729	8.847		871	chr6	81751849	81753849	2001	*	10.7916	11.1734	10.271	1.14233	4.60719e-05	0.000379925	19068	ENSG00000112773	81491439	81752774	261336	-	0	overlapStart	0	FAM46A
		872	5.614	5.968	6.206	4.944	5.097	5.027	3.637	6.995	7.123	8.109	9.172	7.041	7.3	8.305	8.664	6.476	7.73	9.436	8.233	8.913	7.376	7.779	7.607	8.761		872	chr11	119314627	119316627	2001	*	7.3767	6.65137	7.85711	-0.964897	4.74082e-05	0.000390399	4374	ENSG00000076706	119308529	119321521	12993	-	0	inside	4893	MCAM
		873	5.041	5.213	5.223	5.114	4.612	3.757	4.576	6.881	7.351	7.061	8.573	7.271	7.882	8.356	8.683	6.665	8.171	9.96	8.478	8.985	8.176	7.696	7.495	8.835		873	chr5	1447861	1449861	2001	*	6.29329	6.71739	5.69003	1.26519	4.77935e-05	0.000393435	17227	ENSG00000142319	1392790	1445430	52641	-	2430	upstream	2430	SLC6A3
		874	4.491	4.798	4.82	4.192	3.705	4.129	3.222	5.833	6.351	6.012	7.784	6.097	6.6	7.289	7.603	5.635	6.306	7.929	6.671	7.245	6.984	7.487	7.265	7.36		874	chr7	33903562	33905562	2001	*	6.54814	6.89907	6.08343	1.05419	4.80942e-05	0.000395635	20067	ENSG00000164619	33904911	34155872	250962	+	0	overlapStart	0	BMPER
		875	4.005	5.499	5.258	5.073	4.349	4.193	3.374	6.442	5.673	6.519	7.614	6.118	6.516	7.65	7.496	5.858	7.031	8.416	7.382	7.709	7.17	7.094	6.867	7.754		875	chr9	69167868	69169868	2001	*	6.81455	7.12508	6.41832	0.945704	4.90342e-05	0.000402947	22197	ENSG00000283143	69174373	69248326	73954	+	4504	upstream	4504	AL358113.1
		876	4.438	5.535	4.724	4.699	3.164	4.576	4.512	5.995	6.112	6.037	7.855	5.78	6.55	7.278	7.522	5.22	5.569	8.03	6.039	7.257	6.997	6.931	7.007	7.767		876	chr17	76526978	76528978	2001	*	6.24126	5.40183	6.76847	-1.12449	4.96956e-05	0.00040806	9773	ENSG00000214140	76527586	76553578	25993	+	0	overlapStart	0	PRCD
		877	4.728	4.673	5.42	5.031	3.705	4.37	4.512	6.217	6.289	6.349	7.325	5.576	6.33	7.073	7.522	6.073	5.865	8.249	7.048	7.52	6.216	7.042	7.108	7.163		877	chr15	28831260	28833260	2001	*	7.75457	6.70743	8.35491	-1.40646	5.07179e-05	0.000415051	7122	ENSG00000271616	28830619	28831182	564	-	77	upstream	77	RP11-578F21.13
		878	4.893	4.914	5.114	5.229	3.612	4.061	4.91	6.12	6.448	6.92	7.512	5.725	6.163	7.849	8.07	6.116	6.275	7.899	6.562	7.451	6.831	7.952	7.022	8.109		878	chr4	54656876	54658876	2001	*	6.7234	5.90062	7.2441	-1.10196	5.09556e-05	0.000416852	16635	ENSG00000157404	54657918	54740715	82798	+	0	overlapStart	0	KIT
		879	5.541	5.828	5.932	4.851	4.29	4.576	5.445	6.833	6.936	7.298	7.82	6.262	6.407	7.257	7.563	6.354	7.187	8.026	6.984	7.734	6.52	7.849	7.361	8.119		879	chr4	54656876	54658876	2001	*	6.7234	5.90062	7.2441	-1.10196	5.09556e-05	0.000416852	16635	LRG_307	54657928	54740715	82788	+	0	overlapStart	0	KIT
		880	5.853	6.737	6.374	5.37	4.834	5.061	5.86	7.189	8.026	7.445	8.736	6.71	6.999	8.185	8.471	6.39	8.328	9.749	7.176	8.586	8.26	8.709	8.314	8.995		880	chr3	4888351	4890351	2001	*	6.45441	6.79149	6.01376	1.01624	5.2304e-05	0.000426701	14890	ENSG00000235978	4814294	4887293	73000	-	1057	upstream	1057	AC018816.3
		881	4.728	5.768	4.995	4.988	5.46	5.284	5.607	6.821	7.225	7.622	7.841	6.696	6.55	7.691	7.875	6.179	7.111	8.897	7.264	7.964	7.617	7.738	7.265	8.318		881	chr3	180678509	180680509	2001	*	7.16786	6.42487	7.65586	-0.989996	5.23287e-05	0.000426755	16127	ENSG00000243187	180680084	180700449	20366	+	0	overlapStart	0	CCDC39-AS1
		882	4.541	5.857	5.451	4.851	5.538	4.879	4.576	6.236	7.632	7.037	8.274	6.607	6.813	7.617	7.926	5.883	6.517	8.769	6.984	7.807	7.52	7.554	7.022	7.754		882	chr17	64024842	64026842	2001	*	9.02319	9.37269	8.561	1.05147	5.27897e-05	0.000429922	9597	ENSG00000108622	64002594	64020634	18041	-	4207	upstream	4207	ICAM2
		883	4.771	6.046	6.095	5.403	5.197	5.424	5.41	6.845	7.31	7.58	8.744	7.052	6.77	7.884	8.622	6.354	6.702	9.28	7.287	8.395	8.469	7.872	7.683	8.45		883	chr4	104490379	104492379	2001	*	8.99849	9.3771	8.48374	1.13311	5.41797e-05	0.000440332	16864	ENSG00000168772	104468312	104494901	26590	-	0	inside	2521	CXXC4
		884	5.143	4.857	5.389	5.192	5.377	5.313	4.3	6.565	6.607	6.907	7.848	6.696	6.407	8.11	8.137	6.26	6.491	8.556	6.917	7.767	7.547	7.094	7.108	8.172		884	chr4	104490379	104492379	2001	*	8.99849	9.3771	8.48374	1.13311	5.41797e-05	0.000440332	16864	ENSG00000245384	104490965	104697592	206628	+	0	overlapStart	0	AC004053.1
		885	5.438	4.857	5.621	5.073	5.486	5.735	5.338	6.458	7.088	7.388	8.086	7.262	7.196	7.806	8.321	6.921	7.275	9.167	7.184	8.718	8.023	7.923	7.094	8.032		885	chr5	83472619	83474619	2001	*	7.27201	6.41277	7.80682	-1.15294	5.53312e-05	0.000448764	17618	ENSG00000038427	83471465	83582303	110839	+	0	inside	1153	VCAN
		886	6.058	5.857	5.699	5.403	4.875	5.955	5.222	6.458	6.988	7.588	8.694	6.462	6.784	8.395	8.687	6.425	6.865	9.044	7.135	8.368	7.732	8.001	7.094	7.995		886	chr20	652452	654452	2001	*	7.70267	8.03758	7.26573	1.01125	5.53846e-05	0.000449043	13541	ENSG00000271303	646615	653370	6756	-	0	overlapStart	0	SRXN1
		887	6.191	6.258	5.42	6.173	5.26	5.839	5.544	6.845	7.331	8.012	8.651	7.281	7.32	8.553	8.668	7.159	7.306	9.685	7.756	8.995	7.881	8.062	7.816	8.414		887	chr1	112704272	112708243	3972	*	8.81381	9.12536	8.41592	0.949208	5.55166e-05	0.000449731	1149	ENSG00000155366	112701106	112707434	6329	-	0	overlapStart	0	RHOC
		888	6.143	5.423	6.223	6.777	5.814	5.798	6.181	7.771	8.026	8.245	9.532	7.703	7.726	9.151	9.356	6.969	8.279	10.049	8.537	8.857	8.856	8.977	8.29	9.316		888	chr1	112704272	112708243	3972	*	8.81381	9.12536	8.41592	0.949208	5.55166e-05	0.000449731	1149	ENSG00000271810	112702614	112711433	8820	-	0	inside	3189	RP11-426L16.10
		889	6.749	5.914	6.095	6.031	5.749	6.193	6.576	7.725	7.895	8.08	9.126	7.78	8.185	8.791	9.37	7.116	8.183	9.584	8.424	8.949	8.617	8.853	8.587	9.508		889	chr2	166375024	166377024	2001	*	6.92351	6.10248	7.44351	-1.09971	5.55387e-05	0.000449731	12908	ENSG00000169432	166195185	166375993	180809	-	0	overlapStart	0	SCN9A
		890	6.126	6.442	6.016	6.616	5.682	6.224	6.56	7.719	7.874	8.408	9.499	7.86	8.33	9.219	9.618	7.751	7.998	9.996	8.691	9.408	9.335	9.27	8.938	9.697		890	chr2	166375024	166377024	2001	*	6.92351	6.10248	7.44351	-1.09971	5.55387e-05	0.000449731	12908	LRG_369	166195185	166375987	180803	-	0	overlapStart	0	SCN9A
		891	6.425	6.096	5.866	6.248	5.197	5.129	5.478	7.482	7.381	7.554	8.585	6.923	7.3	8.073	8.287	6.22	7.87	9.179	7.706	8.534	8.608	8.726	7.692	9.251		891	chr3	84957964	84959964	2001	*	8.08657	7.35836	8.56823	-0.969332	5.62432e-05	0.000454756	15513	ENSG00000175161	84958981	86074429	1115449	+	0	overlapStart	0	CADM2
		892	5.749	5.383	5.358	5.559	4.659	4.955	5.262	6.326	6.72	6.986	7.725	6.71	6.784	7.54	7.316	6.24	7.236	8.364	7.264	7.586	7.345	7.746	7.782	8.163		892	chr4	144645081	144647081	2001	*	7.003	6.20182	7.51509	-1.07204	5.63742e-05	0.00045566	17036	ENSG00000164161	144646021	144745271	99251	+	0	overlapStart	0	HHIP
		893	6.672	6.623	6.761	6.699	5.705	5.798	6.202	8.115	8.242	8.067	9.08	7.947	8.19	8.439	9.309	6.945	8.325	9.807	8.105	8.747	8.684	9.015	9.014	9.707		893	chr11	111539745	111541745	2001	*	7.38801	6.66911	7.86563	-0.955694	5.65996e-05	0.000457169	4271	ENSG00000204381	111540280	111561745	21466	+	0	overlapStart	0	LAYN
		894	6.853	6.705	6.854	6.712	5.588	5.477	6.82	8.286	8.419	8.634	9.449	8.383	8.838	9.116	9.736	7.542	9.212	10.254	8.97	9.3	9.33	9.845	9.314	9.893		894	chr9	126516332	126518332	2001	*	6.60425	6.94015	6.16562	1.01319	5.67272e-05	0.00045773	22571	ENSG00000233721	126516417	126518808	2392	+	0	overlapStart	0	RP11-205K6.1
		895	6.076	6.343	6.325	5.467	4.46	5.552	5.91	7.783	8.039	8.024	8.667	7.885	8.157	9.157	9.365	7.408	8.137	9.679	8.59	9.118	8.164	9.139	8.332	9.111		895	chr9	126516332	126518332	2001	*	6.60425	6.94015	6.16562	1.01319	5.67272e-05	0.00045773	22571	ENSG00000279137	126518840	126520773	1934	+	507	upstream	507	RP11-205K6.3
		896	5.749	6.403	5.953	5.37	5.164	6.095	6.281	7.833	7.607	8.266	9.393	7.689	8.112	9.014	9.395	7.46	8.405	9.986	8.841	9.444	8.86	8.806	8.373	9.043		896	chr5	151093236	151095236	2001	*	7.52552	7.9242	6.97274	1.19062	5.7092e-05	0.000460516	18116	ENSG00000145901	151029945	151093577	63633	-	0	overlapStart	0	TNIP1
		897	6.397	6.535	5.748	5.37	5.26	6.327	6.591	7.658	8.405	8.819	9.556	8.266	8.648	9.444	10.019	7.864	8.588	10.62	8.948	9.834	9.416	9.876	9.299	9.815		897	chr1	75783780	75787180	3401	*	10.2225	10.5442	9.80786	0.976231	5.74666e-05	0.000463222	871	ENSG00000137955	75786197	75795079	8883	+	0	overlapStart	0	RABGGTB
		898	5.893	5.64	5.451	5.37	4.875	5.552	5.91	7.497	7.475	7.359	8.678	7.47	8.152	8.219	9.003	6.832	7.911	9.521	7.728	8.631	8.314	8.163	8.284	9.011		898	chr1	75783780	75787180	3401	*	10.2225	10.5442	9.80786	0.976231	5.74666e-05	0.000463222	871	ENSG00000206620	75787072	75787150	79	+	0	includeFeature	0	SNORD45C
		899	6.298	5.768	6.075	5.644	5.349	6.129	6.118	8.573	8.1	7.726	8.788	8.145	8.541	8.798	8.798	6.87	8.358	9.57	8.193	8.787	8.79	8.783	8.541	8.841		899	chr1	75783780	75787180	3401	*	10.2225	10.5442	9.80786	0.976231	5.74666e-05	0.000463222	871	ENSG00000207241	75787889	75787972	84	+	708	upstream	708	SNORD45A
		900	5.873	5.301	5.036	5.529	5.097	5.576	5.052	7.474	7.279	7.256	8.132	7.262	7.909	8.202	8.484	6.298	7.569	9.019	7.624	8.012	7.396	8.182	7.977	8.406		900	chr1	75783780	75787180	3401	*	10.2225	10.5442	9.80786	0.976231	5.74666e-05	0.000463222	871	ENSG00000201487	75789477	75789548	72	+	2296	upstream	2296	SNORD45B
		901	5.912	5.705	5.075	5.751	5.563	5.254	5.41	7.179	7.648	7.605	8.335	7.202	7.71	8.168	8.907	6.336	7.998	9.179	7.946	8.496	8.004	8.52	7.931	8.786		901	chr17	68255197	68257197	2001	*	7.57246	8.00028	6.96158	1.27782	5.77912e-05	0.000464886	9670	ENSG00000141337	68259182	68422731	163550	+	1984	upstream	1984	ARSG
		902	6.66	6.535	6.133	6.266	5.855	5.692	5.512	8.393	8.305	8.84	9.768	8.166	8.691	9.353	9.722	7.908	8.376	10.15	8.962	9.692	8.778	9.329	8.85	9.592		902	chr2	62505105	62507105	2001	*	6.12101	6.44568	5.70139	0.982479	5.80082e-05	0.000466473	12232	ENSG00000186889	62500221	62511894	11674	-	0	inside	4788	TMEM17
		903	6.683	6.301	6.036	6.387	6.305	5.991	6.262	8.343	8.582	8.876	9.639	8.14	8.403	9.191	9.759	7.68	8.358	10.337	8.856	9.577	8.994	9.218	8.795	9.659		903	chr1	201738820	201740820	2001	*	6.77313	6.0235	7.26395	-0.999144	5.92891e-05	0.000475803	1824	ENSG00000235121	201723294	201737506	14213	-	1313	upstream	1313	RP11-90L20.2
		904	5.109	3.914	4.82	3.403	4.164	4.714	5.445	5.651	6.59	4.638	4.962	5.544	6.311	6.531	6.316	5.933	6.569	7.317	7.375	6.783	6.123	6.264	6.536	6.888		904	chr7	26293167	26295167	2001	*	8.39937	8.80285	7.83724	1.20517	6.05615e-05	0.000484861	20008	ENSG00000086300	26291895	26374329	82435	+	0	inside	1271	SNX10
		905	6.159	5.301	5.325	4.898	4.834	5.284	5.006	5.973	5.573	5.986	5.962	7.392	7.228	6.998	7.848	6.981	8.04	7.999	8.034	8.13	6.464	6.679	6.674	6.934		905	chr2	37598850	37600850	2001	*	8.97331	9.35664	8.44972	1.14666	6.16528e-05	0.00049243	12047	ENSG00000236213	37600136	37646698	46563	+	0	overlapStart	0	AC006369.2
		906	5.207	4.914	4.325	4.699	3.705	5.129	5.374	5.857	5.909	5.638	5.109	6.959	6.895	7.467	7.92	4.751	7.204	7.211	6.717	6.613	6.099	7.015	7.396	7.36		906	chr1	203662463	203664463	2001	*	6.18011	6.54308	5.69396	1.08716	6.34219e-05	0.000506047	1857	ENSG00000236035	203656969	203657760	792	-	4702	upstream	4702	RP11-90O23.1
		907	6.529	5.383	5.358	5.921	5.097	5.669	5.512	7.027	6.895	6.133	6.74	7.645	7.71	8.476	8.923	6.073	7.484	8.689	7.653	8.168	6.874	7.721	7.617	7.956		907	chr21	44656787	44658787	2001	*	7.73594	8.08382	7.27659	1.04663	6.39987e-05	0.000509618	14333	ENSG00000212933	44654213	44654659	447	-	2127	upstream	2127	KRTAP12-4
		908	6.298	5.968	5.114	5.875	4.659	5.129	4.959	7.263	7.225	6.764	5.799	6.834	7.207	7.122	7.076	6.05	7.73	8.43	7.984	7.604	7.086	7.705	7.756	8.182		908	chr14	99945238	99947238	2001	*	7.06531	7.42986	6.5763	1.09251	6.48701e-05	0.000515861	6981	ENSG00000199836	99945315	99945477	163	+	0	includeFeature	0	RNU1-47P
		909	6.465	6.096	5.843	5.616	5.26	6.112	6.222	7.41	8.181	7.622	7.622	8.202	8.34	8.609	8.098	6.558	8.46	9.091	8.143	8.059	6.608	7.395	7.567	8.823		909	chr19	21585595	21587595	2001	*	6.06344	5.29371	6.56268	-1.02679	6.48942e-05	0.000515879	11045	ENSG00000268555	21570822	21587322	16501	-	0	overlapStart	0	RP11-678G14.3
		910	6.529	5.258	5.325	5.192	5.063	5.757	5.338	7.263	7.72	6.287	7.221	7.029	7.507	7.429	7.951	5.408	7.829	8.453	7.543	7.692	7.123	7.437	7.842	8.233		910	chr12	54017036	54019036	2001	*	8.13193	8.52753	7.58507	1.18193	6.50948e-05	0.000517281	5066	ENSG00000198353	54016931	54056030	39100	+	0	inside	104	HOXC4
		911	5.771	5.828	5.647	5.192	5.131	5.424	5.637	7.616	7.135	6.605	7.263	7.879	8.34	7.54	8.211	6.138	8.612	8.578	7.96	8.086	6.74	7.636	8.284	8.862		911	chr12	54017036	54019036	2001	*	8.13193	8.52753	7.58507	1.18193	6.50948e-05	0.000517281	5066	ENSG00000273046	54017110	54035361	18252	+	0	overlapStart	0	RP11-834C11.14
		912	6.175	6.096	6.866	4.467	5.405	5.224	6.242	5.474	6.31	5.986	7.284	6.766	7.071	7.761	8.126	6.279	7.343	8.175	7.799	7.751	7.547	8.447	7.729	8.356		912	chr12	54017036	54019036	2001	*	8.13193	8.52753	7.58507	1.18193	6.50948e-05	0.000517281	5066	ENSG00000260597	54019910	54022589	2680	+	873	upstream	873	AC012531.25
		913	7.207	7.332	7.647	5.616	5.588	6.161	6.696	7.49	7.624	7.318	8.253	8.305	8.335	8.979	9.344	7.73	8.727	9.669	8.748	9.162	8.651	8.861	8.875	9.587		913	chr12	31790412	31792412	2001	*	6.167	6.70185	5.30767	1.63087	6.51143e-05	0.000517281	4842	ENSG00000188375	31791185	31792241	1057	-	0	includeFeature	0	H3F3C
		914	7.781	7.745	8.085	6.266	6.26	5.898	6.91	8.513	8.582	8.115	9.056	8.777	9.298	10.122	10.252	7.169	9.758	10.661	8.81	9.327	9.617	9.973	9.552	10.439		914	chr6	18386366	18388366	2001	*	7.31806	6.57234	7.80722	-0.993978	6.57198e-05	0.000521741	18548	ENSG00000137393	18387350	18468874	81525	+	0	overlapStart	0	RNF144B
		915	5.812	5.12	4.773	3.751	4.834	4.757	4.374	5.623	6.181	6.519	6.962	5.807	6.33	6.998	7.277	5.298	5.865	7.728	6.271	6.876	6.916	7.055	6.833	7.817		915	chr4	190013948	190015948	2001	*	6.54711	6.85193	6.16013	0.930546	6.5865e-05	0.000522542	17205	ENSG00000199572	190015138	190015255	118	+	0	includeFeature	0	RNA5SP174
		916	5.356	5.071	5.673	3.529	4.097	5.224	4.445	5.732	6.158	6.245	7.253	6.075	6.533	7.946	7.664	5.751	6.145	8.175	6.485	7.137	6.501	7.309	6.636	7.032		916	chr4	190013948	190015948	2001	*	6.54711	6.85193	6.16013	0.930546	6.5865e-05	0.000522542	17205	ENSG00000201145	190017696	190017814	119	+	1747	upstream	1747	RNA5SP175
		917	5.833	5.383	5.673	3.529	5.229	4.991	4.14	5.41	6.485	6.999	7.274	5.935	6.6	7.351	7.694	6.442	6.736	8.171	7.225	7.613	6.591	7.581	6.85	7.318		917	chr8	127200445	127202445	2001	*	6.23906	6.83733	5.19839	1.87508	6.59452e-05	0.000523003	21744	ENSG00000254166	127185635	127203222	17588	-	0	inside	776	CASC19
		918	5.792	5.423	5.797	4.403	4.953	4.576	4.445	5.732	5.39	6.654	6.709	6.006	5.784	7.6	7.92	5.778	6.408	8.061	7.201	7.471	6.958	7.353	6.022	7.735		918	chr12	9063335	9065335	2001	*	7.15381	6.43113	7.63307	-0.960966	6.68625e-05	0.000529389	4638	ENSG00000214851	9055586	9065070	9485	-	0	overlapStart	0	LINC00612
		919	4.683	5.021	5.325	4.467	5.727	4.991	4.753	5.442	5.825	6.245	6.949	6.392	6.55	7.798	7.488	6.116	6.758	8.066	7.317	7.491	6.755	7.331	7.079	7.928		919	chr12	9063335	9065335	2001	*	7.15381	6.43113	7.63307	-0.960966	6.68625e-05	0.000529389	4638	ENSG00000245105	9065177	9068060	2884	+	0	overlapStart	0	A2M-AS1
		920	5.614	4.857	4.995	4.751	5.097	4.623	5.576	5.833	6.064	6.536	7.44	6.427	6.141	7.609	8.024	6.027	6.875	8.261	7.361	7.631	6.325	7.416	6.816	7.923		920	chr1	200206965	200208965	2001	*	6.27557	6.71122	5.6485	1.30043	6.75755e-05	0.000534677	1803	ENSG00000233827	200213678	200214322	645	+	4712	upstream	4712	FAM58BP
		921	8.287	7.461	6.953	6.875	5.659	6.009	5.807	7.875	7.632	6.808	8.199	7.689	8.041	8.41	8.791	7.805	8.772	9.916	8.379	8.658	8.293	8.759	8.631	9.408		921	chr1	65147785	65149785	2001	*	6.90005	6.18116	7.37766	-0.955357	6.85329e-05	0.000540984	831	ENSG00000162433	65147549	65232145	84597	+	0	inside	235	AK4
		922	6.792	6.783	6.808	6.353	5.433	5.313	6.356	7.299	7.225	7.398	8.013	7.418	7.632	7.884	8.488	6.694	8.609	9.302	8.382	8.577	7.74	8.838	7.977	9.256		922	chr1	65147785	65149785	2001	*	6.90005	6.18116	7.37766	-0.955357	6.85329e-05	0.000540984	831	ENSG00000231622	65154480	65154650	171	+	4694	upstream	4694	RP4-700A9.1
		923	6.959	6.941	6.686	6.499	5.612	5.061	5.885	7.602	7.81	7.63	8.61	7.436	8.011	7.966	8.78	7.493	8.491	9.494	8.686	8.995	8.086	8.849	8.552	9.04		923	chr7	134431550	134433550	2001	*	8.50145	8.80596	8.11498	0.930684	6.86232e-05	0.000541516	20763	ENSG00000273297	134416290	134432453	16164	-	0	overlapStart	0	RP11-38M8.1
		924	8.455	8.102	7.937	8.366	7.244	7.061	7.222	9.286	9.434	9.173	10.355	8.794	9.293	9.869	10.215	7.981	9.035	10.556	8.977	9.602	9.795	10.137	9.95	10.709		924	chr8	25183652	25185652	2001	*	7.06403	7.50082	6.43455	1.30497	6.97878e-05	0.000549788	21176	ENSG00000147459	25184723	25418082	233360	+	0	overlapStart	0	DOCK5
		925	7.411	7.096	6.58	7.22	6.588	6.193	5.753	8.069	8.32	7.388	9.083	7.959	8.017	8.513	9.14	7.883	8.893	9.996	8.745	9.155	8.793	9.273	8.915	9.491		925	chr2	206442514	206444514	2001	*	6.82882	6.07829	7.32002	-1.00046	6.98925e-05	0.000550063	13210	ENSG00000114948	206443539	206621130	177592	+	0	overlapStart	0	ADAM23
		926	7.992	8.225	7.843	7.712	7.356	7.104	7.063	9.524	9.646	9.438	10.42	8.837	9.155	9.895	10.153	8.468	9.71	10.913	9.553	10.191	9.433	9.773	9.784	10.322		926	chr3	19145991	19147991	2001	*	8.97258	8.15485	9.49128	-1.09607	7.04297e-05	0.000554106	15038	ENSG00000183960	19148454	19535646	387193	+	462	upstream	462	KCNH8
		927	7.765	7.535	6.854	7.796	7.027	7.061	6.885	9.098	8.991	8.308	9.734	8.794	9.246	9.356	9.84	7.635	9.702	10.494	9.189	9.696	8.849	9.597	9.513	10.244		927	chr15	55741067	55743067	2001	*	6.06336	5.22397	6.59055	-1.12416	7.1059e-05	0.000558499	7368	ENSG00000166450	55611546	55743090	131545	-	0	inside	22	PRTG
		928	8.779	7.988	7.742	8.182	7.532	6.829	7.262	9.578	9.969	9.058	10.387	9.347	9.904	9.744	10.225	8.493	10.417	11.021	9.878	10.337	9.01	9.973	10.024	10.811		928	chr15	55741067	55743067	2001	*	6.06336	5.22397	6.59055	-1.12416	7.1059e-05	0.000558499	7368	ENSG00000259369	55746639	55746767	129	+	3571	upstream	3571	RP11-291H24.1
		929	5.95	6.857	5.621	5.777	5.99	5.735	6.222	7.821	7.788	7.51	8.614	7.82	8.223	8.011	8.607	7.039	8.625	9.54	8.389	8.722	7.958	8.791	8.76	9.111		929	chr1	162822433	162824433	2001	*	6.76946	7.21599	6.11939	1.33494	7.14063e-05	0.000560702	1564	ENSG00000230739	162824795	162849467	24673	+	361	upstream	361	RP11-331H2.4
		930	5.912	6.886	6.524	6.052	6.063	6.079	6.983	6.893	7.4	7.287	8.345	8.266	8.636	8.867	9.118	6.896	8.44	10.067	8.7	9.431	8.492	9.126	9.296	9.652		930	chr14	102499589	102501589	2001	*	5.90212	6.36856	5.20852	1.39681	7.21896e-05	0.000565881	7019	ENSG00000212330	102501676	102501779	104	+	86	upstream	86	RNU6-244P
		931	5.969	5.941	5.974	5.436	5.26	6.145	6.374	6.928	6.766	7.492	8.408	6.652	7.059	7.813	8.579	6.526	7.581	9.061	7.248	8.012	8.123	8.364	7.516	8.592		931	chr15	90837277	90839277	2001	*	8.31906	7.4375	8.86228	-1.1842	7.23078e-05	0.000566431	7712	ENSG00000259704	90839724	90841378	1655	+	446	upstream	446	CTD-3094K11.1
		932	7.084	6.553	6.095	6.814	5.512	6.079	6.652	7.637	7.788	7.886	8.813	7.645	8.254	8.82	9.126	6.957	8.216	9.723	8.083	8.823	8.159	8.604	8.175	8.931		932	chr12	121059219	121061219	2001	*	7.68381	8.0726	7.14996	1.16192	7.2463e-05	0.000567271	5618	ENSG00000283542	121053732	121059670	5939	-	0	overlapStart	0	RP11-216P16.7
		933	7.183	7.656	6.995	6.529	6.229	7.527	7.607	8.36	8.569	8.613	9.245	8.449	8.922	9.194	9.855	7.851	9.13	10.544	8.972	9.771	8.934	9.575	9.218	9.898		933	chr1	108504025	108506025	2001	*	6.26495	6.55893	5.89532	0.902124	7.26327e-05	0.000568411	1081	ENSG00000283354	108495475	108501144	5670	-	2880	upstream	2880	RP5-964H19.4
		934	5.637	5.968	5.748	4.751	3.875	5.502	5.512	6.678	6.64	5.879	7.384	6.885	7.095	7.299	7.513	6.933	7.45	8.602	7.7	7.957	7.099	7.385	7.079	8.339		934	chr1	108504025	108506025	2001	*	6.26495	6.55893	5.89532	0.902124	7.26327e-05	0.000568411	1081	ENSG00000226483	108508574	108509243	670	+	2548	upstream	2548	RP5-964H19.2
		935	6.207	6.383	5.995	5.153	4.914	6.079	6.374	6.893	6.936	6.749	8.166	6.807	7.047	7.658	7.848	7.26	7.673	8.921	8.435	8.787	7.6	8.081	7.931	8.856		935	chr12	121033119	121035119	2001	*	8.4899	8.92116	7.87193	1.28878	7.32556e-05	0.000573096	5616	ENSG00000135114	121019111	121039242	20132	-	0	inside	4122	OASL
		936	5.238	6.28	5.673	5.229	4.834	5.37	5.478	7.16	7.225	7.156	8.237	7.232	6.895	7.634	8.344	7.451	7.171	8.931	8.201	8.595	7.483	8.342	7.773	8.645		936	chr11	1757216	1759216	2001	*	7.44213	7.74322	7.06118	0.921381	7.36214e-05	0.000575576	3398	ENSG00000250644	1734821	1763954	29134	-	0	inside	4737	RP11-295K3.1
		937	5.931	6.798	6.374	5.529	5.727	6.313	6.739	7.863	7.853	7.277	8.678	7.977	8.059	8.71	9.158	8.451	8.232	9.643	9.172	9.574	8.26	8.887	8.626	9.369		937	chr11	1757216	1759216	2001	*	7.44213	7.74322	7.06118	0.921381	7.36214e-05	0.000575576	3398	ENSG00000235027	1760348	1762486	2139	+	1131	upstream	1131	AC068580.6
		938	5.812	6.753	6.241	5.725	5.636	6.161	6.392	7.402	7.803	7.156	8.906	7.787	8.059	8.54	8.335	7.708	7.511	9.526	8.599	9.073	7.724	8.401	7.931	8.129		938	chr1	26809559	26811559	2001	*	6.52855	6.81636	6.16864	0.886508	7.501e-05	0.000585078	395	ENSG00000241188	26814822	26815112	291	+	3262	upstream	3262	RN7SL165P
		939	6.268	6.403	6.188	5.031	5.46	6.342	6.006	7.41	7.53	7.308	8.556	7.453	7.882	8.252	8.262	7.858	7.537	8.931	8.424	9.039	7.845	8.12	7.791	8.672		939	chr4	185586594	185588594	2001	*	8.21807	7.26313	8.7877	-1.28389	7.5072e-05	0.000585176	17199	ENSG00000233110	185587909	185594003	6095	+	0	overlapStart	0	RP11-301L8.2
		940	6.694	6.813	6.075	5.725	5.682	6.68	6.14	7.678	7.929	7.718	8.824	8.091	8.652	9.174	9.029	8.534	8.559	10.142	9.412	9.734	8.325	8.916	8.495	9.024		940	chr14	20412157	20414157	2001	*	9.33592	9.68357	8.87696	1.04644	7.60337e-05	0.000592281	6321	ENSG00000129566	20365667	20413429	47763	-	0	overlapStart	0	TEP1
		941	6.159	6.168	6.785	4.988	5.26	5.37	5.006	6.857	7.192	7.671	7.709	7.006	7.999	7.566	7.888	6.336	8.04	8.79	8.083	8.155	7.182	8.075	7.867	9.191		941	chr14	20412157	20414157	2001	*	9.33592	9.68357	8.87696	1.04644	7.60337e-05	0.000592281	6321	ENSG00000200225	20414987	20415098	112	+	829	upstream	829	RNA5SP382
		942	5.95	5.535	5.481	4.644	4.46	5.027	4.14	6.796	7.001	7.19	7.459	7.232	7.174	7.485	7.926	6.605	7.569	8.261	8.26	8.086	7.049	7.342	7.473	8.369		942	chr3	120718706	120720706	2001	*	8.08041	7.26858	8.59677	-1.08757	7.68816e-05	0.000598689	15732	ENSG00000240452	120722024	120722311	288	+	1317	upstream	1317	MTCO1P29
		943	5.683	5.258	5.699	4.699	4.792	4.757	4.576	6.719	6.624	6.718	7.504	6.478	6.784	7.133	7.881	6.138	7.145	8.226	7.445	7.567	7.062	7.721	7.607	7.817		943	chr3	120718706	120720706	2001	*	8.08041	7.26858	8.59677	-1.08757	7.68816e-05	0.000598689	15732	ENSG00000243257	120722458	120722646	189	+	1751	upstream	1751	MTCO2P29
		944	7.118	6.442	7.358	6.467	5.512	5.757	5.91	8.536	8.751	8.638	9.717	8.262	8.516	9.26	9.784	8.1	9.058	10.441	9.445	9.946	9.279	9.785	9.149	10.121		944	chr18	59903930	59905930	2001	*	8.66174	9.0786	8.07311	1.24511	7.71261e-05	0.000600197	10231	ENSG00000141682	59899948	59904306	4359	+	0	overlapEnd	3981	PMAIP1
		945	6.491	6.12	6.621	5.802	5.097	5.623	5.935	7.36	7.758	7.851	8.678	7.76	7.961	8.036	9.047	7.785	8.401	9.561	8.909	9.305	7.6	8.472	8.087	9.26		945	chr20	2864844	2866844	2001	*	7.86136	8.3818	7.03924	1.58161	7.76093e-05	0.000603163	13565	ENSG00000132670	2864184	3039076	174893	+	0	inside	659	PTPRA
		946	6.987	6.705	6.223	5.921	5.814	5.714	5.696	7.827	8.057	7.96	9.103	7.52	8.047	8.305	8.522	7.877	8.75	10.07	9.16	9.597	7.923	8.984	8.567	9.281		946	chr19	40825968	40827968	2001	*	8.09423	8.4487	7.62326	1.06496	7.87919e-05	0.000610947	11274	ENSG00000237118	40818721	40826772	8052	-	0	overlapStart	0	CYP2F2P
		947	6.076	6.071	6.495	4.588	5.433	5.576	5.637	7.245	7.41	7.436	8.445	6.959	7.311	8.278	8.153	6.957	7.649	8.887	8.016	8.086	7.182	7.447	6.636	8.305		947	chr8	17576420	17578420	2001	*	7.95029	7.13261	8.46897	-1.09569	7.8953e-05	0.000611996	21098	ENSG00000104213	17576433	17644071	67639	+	0	overlapStart	0	PDGFRL
		948	6.478	5.857	6.036	5.672	5.349	5.714	5.338	7.434	7.751	7.339	8.369	7.252	7.444	8.139	8.185	7.25	7.643	9.012	8.587	9.095	7.086	7.834	7.484	8.274		948	chr1	89199804	89201804	2001	*	7.74691	8.09279	7.29105	1.04114	7.94843e-05	0.000615307	943	ENSG00000162654	89181148	89198932	17785	-	871	upstream	871	GBP4
		949	6.863	6.461	6.405	5.802	5.588	5.859	5.983	7.821	8.045	7.349	8.725	7.512	8.059	8.429	8.418	7.21	8.383	9.681	8.54	9.026	7.747	7.973	7.617	8.438		949	chr9	21558756	21560756	2001	*	8.39799	7.62031	8.90052	-1.03974	7.96412e-05	0.000616319	22021	ENSG00000171889	21455642	21559669	104028	-	0	overlapStart	0	MIR31HG
		950	6.109	5.705	6.036	5.827	5.705	5.527	5.3	7.227	7.846	7.92	8.773	7.192	8.083	8.351	8.53	6.87	8.017	9.681	8.287	8.684	7.634	8.113	7.626	8.534		950	chr12	96984660	96986660	2001	*	7.03506	6.34459	7.50009	-0.914505	8.05435e-05	0.000622895	5394	ENSG00000258131	96985656	97185609	199954	+	0	overlapStart	0	RP11-541G9.1
		951	7.041	6.553	6.761	6.436	6.433	5.973	6.161	7.989	8.434	8.261	9.481	7.544	8.168	9.21	9.356	7.864	8.696	10.401	8.794	9.387	8.6	8.779	8.344	9.066		951	chr7	142383864	142385864	2001	*	6.60865	5.88263	7.08937	-0.965333	8.3503e-05	0.000643256	20845	ENSG00000211714	142384329	142384841	513	+	0	includeFeature	0	TRBV7-3
		952	7.159	7.008	7.065	5.875	5.164	5.936	6.181	7.402	8.106	7.679	8.412	7.528	7.632	8.336	9.109	7.19	8.067	9.322	8.708	8.967	8.309	8.649	8.135	9.208		952	chr7	142383864	142385864	2001	*	6.60865	5.88263	7.08937	-0.965333	8.3503e-05	0.000643256	20845	ENSG00000239944	142386378	142386647	270	+	513	upstream	513	TRBV8-2
		953	7.151	6.535	7.151	5.467	5.659	5.798	6.097	7.426	8.033	8.245	8.978	7.512	7.895	8.557	9.193	7.694	8.376	9.649	8.81	9.155	8.617	8.81	8.602	9.426		953	chr7	142383864	142385864	2001	*	6.60865	5.88263	7.08937	-0.965333	8.3503e-05	0.000643256	20845	ENSG00000211715	142389202	142389668	467	+	3337	upstream	3337	TRBV5-3
		954	7.584	7.046	7.123	5.921	5.895	5.451	6.356	7.833	8.305	8.139	9.068	7.418	8.017	8.566	9.318	7.308	8.53	9.695	8.856	9.216	8.199	8.83	8.697	9.508		954	chr2	84845293	84847293	2001	*	7.78484	7.04545	8.27131	-0.9852	8.42723e-05	0.000648126	12396	ENSG00000276362	84850711	84851148	438	+	3417	upstream	3417	RP11-241M13.2
		955	6.516	6.9	6.964	5.921	5.792	6.208	6.847	8.321	8.429	8.067	8.721	8.124	8.672	8.41	8.939	7.672	8.673	9.015	8.671	8.942	8.445	8.487	8.607	9.904		955	chr1	7953240	7955240	2001	*	7.64353	7.95263	7.24961	0.942448	8.4437e-05	0.00064876	116	ENSG00000116288	7954291	7985505	31215	+	0	overlapStart	0	PARK7
		956	7.298	6.9	7.16	6.851	5.953	6.588	7.086	8.634	8.424	8.25	9.585	8.31	8.407	8.849	9.056	8.169	8.799	9.714	9.373	9.593	8.249	9.154	8.769	9.783		956	chr1	7939893	7941893	2001	*	6.15908	6.514	5.68733	1.06473	8.46035e-05	0.000649617	114	ENSG00000049249	7915894	7943165	27272	-	0	inside	1271	TNFRSF9
		957	7.554	7.046	7.179	6.802	5.727	6.515	6.591	8.735	8.62	8.173	9.594	8.392	8.612	8.992	9.458	8.612	9.298	10.273	9.637	9.711	9.123	9.454	9.218	10.145		957	chr1	7939893	7941893	2001	*	6.15908	6.514	5.68733	1.06473	8.46035e-05	0.000649617	114	ENSG00000270330	7942372	7942726	355	+	478	upstream	478	RP5-892F13.2
		958	7.391	7.084	6.711	6.573	6.148	6.778	7.006	8.981	8.979	8.592	9.696	8.998	9.288	9.562	9.806	8.497	9.401	10.591	9.625	10.148	8.663	9.575	9.489	9.872		958	chr12	106138044	106140044	2001	*	7.59574	7.96613	7.09614	1.10926	8.47132e-05	0.000650247	5455	ENSG00000074590	106063340	106140033	76694	-	0	overlapStart	0	NUAK1
		959	7.305	7.332	7.3	6.387	6.063	6.254	7.192	9.115	9.152	8.793	9.781	8.827	9.26	9.542	9.661	8.322	9.583	10.449	9.763	9.878	8.68	9.315	9.358	10.182		959	chr7	98869404	98871404	2001	*	6.53558	5.87472	6.98712	-0.871077	8.48241e-05	0.000650788	20457	ENSG00000166448	98846488	98870771	24284	-	0	overlapStart	0	TMEM130
		960	5.566	6.461	6.552	6.153	5.834	5.798	6.006	7.189	7.949	7.436	8.643	7.365	7.672	8.049	8.33	7.2	8.115	9.282	8.375	8.906	7.692	8.188	8	8.702		960	chr5	107672826	107674826	2001	*	7.81958	8.12681	7.4287	0.937612	8.54241e-05	0.000655066	17730	ENSG00000184349	107376889	107670895	294007	-	1930	upstream	1930	EFNA5
		961	6.978	7.034	7.275	6.814	6.473	6.809	6.392	8.532	9.118	8.344	9.074	8.587	9.029	9.21	9.618	7.858	9.321	10.396	9.319	9.638	9.164	9.107	9.142	9.887		961	chr9	130171458	130173458	2001	*	6.96973	7.29274	6.55288	0.978882	8.60485e-05	0.000659426	22683	ENSG00000107130	130172578	130237304	64727	+	0	overlapStart	0	NCS1
		962	6.554	6.606	6.748	6.173	5.792	5.839	5.86	7.922	8.07	8.037	9.359	7.271	8.005	8.548	8.979	8.01	8.54	9.769	8.958	9.481	8.366	8.188	8.401	9.438		962	chr2	203763050	203765050	2001	*	6.52895	5.7281	7.04091	-1.07113	8.79411e-05	0.000672621	13196	ENSG00000224791	203764295	203765593	1299	-	0	overlapEnd	542	KRT18P39
		963	6.823	6.914	6.82	6.336	5.771	6.37	5.696	8.17	8.214	8.239	9.279	7.338	8.223	8.139	8.948	7.589	8.517	10.139	8.627	9.431	8.934	8.595	8.612	9.477		963	chr17	74325203	74327203	2001	*	6.85169	7.15155	6.47272	0.917829	9.03766e-05	0.00068991	9696	ENSG00000196169	74326210	74355820	29611	+	0	overlapStart	0	KIF19
		964	7.596	7.423	7.601	7.083	6.99	6.869	6.682	8.554	9.295	9.04	9.583	8.495	8.676	9.286	9.794	8.574	9.484	10.869	9.698	10.152	8.736	9.085	8.791	9.981		964	chr3	32237624	32239624	2001	*	8.48257	7.58605	9.03132	-1.20474	9.20172e-05	0.000701527	15091	ENSG00000261572	32236688	32238578	1891	-	0	overlapStart	0	RP11-384L8.1
		965	7.32	7.225	7.095	6.712	5.972	6.177	6.591	8.115	8.295	7.999	9.038	8.018	8.112	8.687	9.126	8.067	8.786	10.2	9.041	9.444	8.129	8.487	8.655	9.527		965	chr3	32237624	32239624	2001	*	8.48257	7.58605	9.03132	-1.20474	9.20172e-05	0.000701527	15091	ENSG00000170293	32238679	32370325	131647	+	0	overlapStart	0	CMTM8
		966	8.118	8.046	7.502	7.052	6.771	7.335	7.271	9	9.15	8.745	10.218	8.401	8.941	9.517	9.87	8.57	9.482	10.933	9.758	10.309	9.279	9.653	9.281	10.033		966	chr12	47275982	47277982	2001	*	8.16935	8.49725	7.74429	0.992545	9.24393e-05	0.000704518	4915	ENSG00000257925	47237734	47279021	41288	-	0	inside	1038	RP11-493L12.3
		967	7.503	7.168	6.943	6.452	6.275	6.327	6.56	8.43	8.708	8.63	9.263	8.171	8.718	8.753	9.725	8.138	9.098	10.38	9.139	9.53	9.164	8.938	8.871	9.942		967	chr20	24930706	24932706	2001	*	5.95751	6.27833	5.5443	0.972012	9.32337e-05	0.0007092	13685	ENSG00000274173	24931840	24932983	1144	+	0	overlapStart	0	RP4-568C11.4
		968	7.655	7.713	7.342	7.412	7.097	7.079	7.252	9.354	9.244	9.173	10.252	8.834	9.328	9.4	9.97	8.812	9.692	10.985	10.281	10.523	9.411	9.849	9.756	10.463		968	chr10	50635847	50637847	2001	*	8.13801	8.51043	7.63469	1.11525	9.43491e-05	0.000716992	2712	ENSG00000231588	50629532	50631075	1544	-	4771	upstream	4771	RP11-50E11.2
		969	7.755	7.914	7.755	7.362	7.305	7.129	7.63	9.213	9.073	9.3	10.379	8.76	9.163	9.872	10.458	8.778	9.643	11.079	10.093	10.493	9.757	10.146	9.791	10.647		969	chr4	38523048	38525048	2001	*	7.27663	7.60794	6.84583	1.0013	9.53973e-05	0.000724027	16542	ENSG00000249534	38420662	38523180	102519	-	0	overlapStart	0	LINC01258
		970	5.853	5.737	5.451	5.301	5.914	5.502	4.86	6.962	7.1	6.837	7.827	7.086	7.799	7.849	8.555	6.845	7.517	8.924	7.659	8.481	7.582	7.73	7.495	8.665		970	chr4	99815762	99817762	2001	*	8.82478	8.03103	9.33388	-1.06248	9.70549e-05	0.000735512	16827	ENSG00000070190	99816833	99870154	53322	+	0	overlapStart	0	DAPP1
		971	6.191	6.383	5.91	6.134	6.749	6.284	5.753	7.505	7.817	7.9	8.431	7.252	8.106	8.566	8.607	7.493	8.179	9.762	8.452	9.171	7.991	8.442	7.833	8.888		971	chr11	3919264	3921264	2001	*	7.05728	7.39325	6.61854	1.01375	9.70973e-05	0.000735512	3433	ENSG00000206976	3922567	3922703	137	+	1302	upstream	1302	SNORA7
		972	6.781	5.828	5.075	6.094	5.914	5.527	5.097	7.208	7.051	7.369	8.777	7.319	7.77	8.557	8.363	7.116	7.78	9.213	8.039	8.525	7.937	8.028	7.674	9.056		972	chr7	38316663	38318663	2001	*	7.29266	7.67315	6.7744	1.13782	9.80122e-05	0.000741254	20104	ENSG00000211695	38317017	38318861	1845	-	0	overlapEnd	197	TRGV9
		973	6.023	4.968	5.325	4.944	5.814	5.224	5.41	7.027	7.371	7.398	8.253	6.947	7.584	8.11	8.325	6.46	7.236	8.798	7.734	8.274	7.483	7.525	7.664	8.508		973	chr5	80487080	80489080	2001	*	6.69257	5.89641	7.20264	-1.06473	9.80988e-05	0.000741672	17599	ENSG00000249042	80482293	80488063	5771	-	0	overlapStart	0	CTD-2015H6.3
		974	6.602	4.914	5.51	5.336	5.749	5.819	5.374	7.236	7.203	6.999	8.144	6.682	7.389	7.919	8.34	6.87	7.394	8.837	7.907	8.431	7.642	7.218	7.022	8.381		974	chr5	80487080	80489080	2001	*	6.69257	5.89641	7.20264	-1.06473	9.80988e-05	0.000741672	17599	ENSG00000152380	80487969	80542563	54595	+	0	overlapStart	0	FAM151B
		975	7.05	6.322	7.005	5.898	6.473	6.044	5.725	9.022	9.1	8.588	9.438	8.063	8.928	8.853	9.484	8.061	9.376	10.215	9.231	9.675	8.556	9.27	8.697	9.844		975	chr11	65638785	65640785	2001	*	8.97722	9.30601	8.55068	0.995112	9.83591e-05	0.000743164	3924	ENSG00000213445	65638097	65650930	12834	+	0	inside	687	SIPA1
		976	8.084	7.442	7.374	6.672	6.671	6.383	6.052	9.326	9.471	8.858	10.173	8.692	9.537	9.412	9.963	7.701	9.939	10.754	9.199	9.957	8.974	9.414	9.387	10.33		976	chr20	21504368	21506368	2001	*	6.93551	6.28689	7.38136	-0.853491	9.883e-05	0.000746246	13675	ENSG00000278041	21499261	21502934	3674	-	1433	upstream	1433	RP5-984P4.6
		977	6.313	5.571	6.374	5.875	5.588	6.095	5.696	7.712	7.689	7.328	8.956	7.576	8.053	8.429	8.794	7.24	8.044	9.701	8.514	8.91	8.135	8.348	7.985	9.17		977	chr1	206768571	206770571	2001	*	7.24629	7.64732	6.68894	1.19735	9.89208e-05	0.000746692	1914	ENSG00000136634	206767602	206772494	4893	-	0	inside	1922	IL10
		978	6.694	6.046	6.056	6.192	5.512	5.757	5.86	7.385	7.615	7.527	8.486	7.652	8.065	8.31	8.513	7.493	8.283	9.401	8.495	8.85	8.147	8.212	8.029	9.081		978	chr2	38666262	38668262	2001	*	9.37182	9.74285	8.87104	1.11162	9.95603e-05	0.000750491	12066	ENSG00000143891	38665910	38741237	75328	+	0	inside	351	GALM
		979	7.143	6.442	6.51	6.658	6.009	6.254	6.029	8.414	8.192	8.229	9.528	8.291	8.862	9.453	9.449	8.264	8.957	10.554	9.416	9.738	8.838	8.941	8.821	9.692		979	chr2	38666262	38668262	2001	*	9.37182	9.74285	8.87104	1.11162	9.95603e-05	0.000750491	12066	ENSG00000232518	38668202	38671421	3220	-	0	overlapEnd	3158	AC074366.3
		980	7.199	6.461	6.761	6.499	5.914	6.027	6.118	8.222	8.3	8.487	9.573	7.904	8.33	8.867	9.494	7.883	9.102	10.323	8.919	9.433	9.179	9.27	8.919	9.759		980	chr18	31684294	31686294	2001	*	8.40941	8.77138	7.92506	1.08594	0.000100694	0.000758381	10095	ENSG00000118276	31622247	31685836	63590	-	0	overlapStart	0	B4GALT6
		981	7.076	6.571	7.188	6.814	6.027	5.991	6.495	8.497	8.836	8.412	9.874	8.161	8.726	9.21	9.569	7.716	9.16	10.547	9.03	9.939	9.252	9.331	8.724	10.437		981	chr18	31684294	31686294	2001	*	8.40941	8.77138	7.92506	1.08594	0.000100694	0.000758381	10095	ENSG00000259985	31685655	31686823	1169	+	0	overlapStart	0	RP11-549B18.1
		982	7.445	6.191	6.773	6.319	5.792	6.095	6.544	8.623	9.106	8.654	9.594	8.379	8.925	9.157	9.811	7.999	9.189	10.251	9.324	9.72	9.007	9.241	8.867	9.709		982	chr7	144235477	144237477	2001	*	4.73961	5.28366	3.85582	1.65866	0.000102214	0.000768359	20871	ENSG00000212807	144231911	144232843	933	-	2633	upstream	2633	OR2A42
		983	7.722	6.499	7.241	6.827	6.213	6.612	7.181	9.245	9.132	8.601	9.827	8.895	9.26	9.829	10.177	8.138	9.719	10.787	9.529	9.922	9.428	9.818	9.769	10.659		983	chr3	122029563	122031563	2001	*	5.75395	6.17388	5.15916	1.25158	0.000104306	0.000782096	15743	ENSG00000202388	122025195	122025304	110	-	4258	upstream	4258	Y_RNA
		984	6.397	6.096	5.647	6.192	5.792	5.284	5.338	7.227	7.225	7.9	8.417	7.262	7.541	8.371	8.702	7.39	7.154	8.731	8.168	8.692	8.26	8.53	7.765	8.406		984	chr8	129884738	129886738	2001	*	7.42796	7.75454	7.00514	0.988686	0.000105853	0.000792691	21752	ENSG00000254263	129890465	129901758	11294	+	3726	upstream	3726	RP11-473O4.4
		985	6.041	5.673	5.888	5.777	5.405	5.313	5.41	6.962	7.001	7.786	8.694	6.78	7.152	7.966	8.702	6.442	6.955	8.78	7.683	8.581	8.17	8.247	7.636	8.283		985	chr16	81615513	81617513	2001	*	8.95159	9.32273	8.45061	1.11186	0.000105896	0.000792758	8565	ENSG00000279681	81617038	81617543	506	-	0	overlapEnd	29	RP11-274A11.5
		986	6.491	6.28	6.66	6.211	5.405	5.193	5.885	7.565	7.494	8.115	8.834	7.427	7.533	8.553	9.067	6.921	7.464	9.169	8.236	9.023	8.44	8.631	8.065	8.754		986	chr16	81615513	81617513	2001	*	8.95159	9.32273	8.45061	1.11186	0.000105896	0.000792758	8565	ENSG00000279294	81618505	81620563	2059	+	991	upstream	991	RP11-274A11.3
		987	5.95	6.28	5.995	5.229	6.027	5.552	5.637	7.179	7.607	7.622	8.817	7.503	7.398	8.429	8.661	6.792	7.55	9.117	7.518	8.501	7.732	8.12	7.505	8.265		987	chr14	106004122	106006122	2001	*	8.02919	8.41715	7.49691	1.15968	0.000106462	0.000796749	7087	ENSG00000253780	106001534	106001824	291	-	2297	upstream	2297	IGHVIII-2-1
		988	6.253	6.096	6.075	5.802	6.027	6.112	5.983	7.875	7.832	8.19	8.933	6.923	7.426	8.208	8.77	7.589	7.979	9.832	8.495	9.152	8.21	8.27	7.825	8.917		988	chr14	106004122	106006122	2001	*	8.02919	8.41715	7.49691	1.15968	0.000106462	0.000796749	7087	ENSG00000211935	106005095	106005574	480	-	0	includeFeature	0	IGHV1-3
		989	6.566	6.48	6.17	6.134	6.097	6.044	6.14	7.658	7.728	7.801	8.873	7.006	7.379	8.434	8.645	7.289	8.035	9.678	8.126	8.572	8.45	8.938	7.867	8.894		989	chr6	35601009	35603009	2001	*	8.08686	7.37605	8.56093	-0.944362	0.000108045	0.000807056	18820	ENSG00000218749	35607628	35607934	307	+	4618	upstream	4618	RP3-340B19.5
		990	7.183	6.721	6.985	7.573	6.612	6.714	6.739	8.722	8.48	8.133	9.946	8.499	8.74	9.415	9.853	7.951	8.569	10.076	9.154	9.518	9.196	9.655	9.465	10.187		990	chr8	28077701	28079701	2001	*	7.01283	7.35974	6.55516	1.04355	0.000109028	0.00081389	21206	ENSG00000189233	28021964	28083871	61908	-	0	inside	4169	NUGGC
		991	7.283	6.442	6.42	6.738	6.097	5.991	6.445	7.893	7.697	8.173	8.721	8.192	8.19	8.849	9.425	7.574	8.588	9.95	8.465	8.876	8.978	9.113	8.612	9.489		991	chrX	133984660	133986660	2001	*	6.63291	5.89638	7.11814	-0.980355	0.000109276	0.000815242	23500	ENSG00000147257	133535745	133985895	450151	-	0	overlapStart	0	GPC3
		992	8.64	8.027	7.826	7.588	7.106	6.746	7.495	9.266	9.547	9.505	10.604	9.161	9.384	10.376	10.949	9.296	9.851	11.337	10.272	10.755	10.205	10.738	10.246	10.769		992	chrX	133984660	133986660	2001	*	6.63291	5.89638	7.11814	-0.980355	0.000109276	0.000815242	23500	LRG_505	133535745	133985646	449902	-	0	overlapStart	0	GPC3
		993	7.305	7.096	6.51	7.144	6.512	6.284	6.71	8.658	8.747	8.907	9.866	8.568	8.958	9.613	9.97	8.033	9.403	10.764	9.262	9.999	9.222	9.581	9.271	10.053		993	chrX	133984660	133986660	2001	*	6.63291	5.89638	7.11814	-0.980355	0.000109276	0.000815242	23500	ENSG00000232068	133989443	133990086	644	+	2782	upstream	2782	AF003529.2
		994	8.352	7.745	7.42	8.148	7.267	6.936	7.365	9.56	9.677	9.427	10.491	9.41	9.884	10.281	10.745	8.609	10.209	11.294	10.073	10.469	9.896	10.405	10.167	11.061		994	chr1	185280431	185282431	2001	*	6.62677	5.9219	7.09822	-0.934972	0.000113974	0.00084706	1744	ENSG00000238061	185280844	185281816	973	+	0	includeFeature	0	RP4-635A23.4
		995	5.873	5.914	5.724	6.616	5.771	5.646	5.725	7.658	7.689	7.71	8.393	7.703	8.005	8.462	8.727	7.416	8.328	8.897	8.455	8.6	8.017	8.496	8.39	9.096		995	chr2	173074844	173076844	2001	*	8.16121	8.45937	7.78493	0.914064	0.000117251	0.000868961	12957	ENSG00000091436	173075435	173268010	192576	+	0	overlapStart	0	AC013461.1
		996	6.792	6.363	6.223	7.021	5.771	6.044	6.959	8.45	8.381	8.282	9.289	8.356	8.792	9.122	9.466	8.53	8.707	10.055	9.407	9.604	8.778	8.963	8.692	9.629		996	chr9	4943517	4945517	2001	*	5.5743	6.02446	4.91641	1.34417	0.000117384	0.000869673	21931	ENSG00000220937	4944670	4945902	1233	-	0	overlapEnd	384	HNRNPA1P41
		997	6.812	6.423	5.566	5.944	5.771	5.451	6.356	7.833	7.916	7.726	9.327	7.86	8.29	8.42	8.976	7.612	8.093	9.475	8.677	9.186	8.617	8.662	8.489	9.014		997	chr1	234971572	234973572	2001	*	6.92669	7.37685	6.26883	1.34651	0.000117956	0.000872543	2183	ENSG00000238005	234957342	234970062	12721	-	1509	upstream	1509	RP11-443B7.1
		998	6.959	6.689	6.621	6.751	6.895	6.477	6.885	8.09	8.424	8.334	9.357	8.134	8.412	8.992	9.601	8.293	8.524	9.931	9.364	9.732	9.17	9.449	9.165	9.513		998	chr7	98400185	98402185	2001	*	7.49045	6.79197	7.95907	-0.926348	0.000118307	0.000874594	20455	ENSG00000006453	98291651	98401068	109418	-	0	overlapStart	0	BAIAP2L1
		999	6.109	6.571	5.974	6.387	5.682	5.502	6.052	7.15	7.895	7.121	8.721	7.383	7.471	8.356	8.436	7.582	7.769	9.216	8.603	8.795	8.147	8.432	8.087	8.908		999	chr10	121597509	121599509	2001	*	6.12716	6.49986	5.6233	1.11447	0.000118481	0.000875602	3256	ENSG00000066468	121478334	121598458	120125	-	0	overlapStart	0	FGFR2
		1000	6.843	6.768	6.748	6.266	6.009	6.079	6.739	7.922	8.118	7.98	9.234	7.941	8.369	8.966	8.976	8.518	8.373	9.664	9.191	9.474	8.303	8.923	8.919	9.717		1000	chr11	48345480	48347480	2001	*	5.84646	6.26149	5.26151	1.23708	0.000118613	0.000876305	3741	ENSG00000197161	48345351	48352447	7097	-	0	inside	4966	OR4C4P
																												1001	chr17	47203984	47205984	2001	*	8.22339	8.57962	7.74931	1.06988	0.000118687	0.00087658	9397	ENSG00000198336	47200446	47223679	23234	+	0	inside	3537	MYL4
																												1002	chr5	79228778	79230778	2001	*	6.59069	5.85188	7.07691	-0.983576	0.000119122	0.000879514	17583	ENSG00000250330	79229904	79230588	685	+	0	includeFeature	0	CTC-422A18.2
																												1003	chr7	16752693	16754693	2001	*	7.21104	6.39468	7.72921	-1.09345	0.000119281	0.000880416	19935	ENSG00000106537	16753535	16784536	31002	+	0	overlapStart	0	TSPAN13
																												1004	chr17	62626764	62628764	2001	*	6.2003	5.38818	6.71677	-1.08647	0.000119635	0.000882751	9576	ENSG00000274565	62626437	62627590	1154	-	0	overlapStart	0	CTD-3035K23.7
																												1005	chr17	62626764	62628764	2001	*	6.2003	5.38818	6.71677	-1.08647	0.000119635	0.000882751	9576	ENSG00000011028	62627401	62693597	66197	+	0	overlapStart	0	MRC2
																												1006	chr12	31889790	31891790	2001	*	7.22204	7.61606	6.67821	1.17683	0.000119848	0.000883502	4845	ENSG00000255760	31877079	31887203	10125	-	2586	upstream	2586	RP11-428G5.5
																												1007	chr12	31889790	31891790	2001	*	7.22204	7.61606	6.67821	1.17683	0.000119848	0.000883502	4845	ENSG00000256465	31893370	31893702	333	+	1579	upstream	1579	RP11-428G5.6
																												1008	chr19	57583059	57585059	2001	*	6.98347	6.29975	7.44546	-0.904693	0.00011994	0.000883902	11703	ENSG00000083817	57571566	57578927	7362	-	4131	upstream	4131	ZNF416
																												1009	chr19	57583059	57585059	2001	*	6.98347	6.29975	7.44546	-0.904693	0.00011994	0.000883902	11703	ENSG00000171649	57578456	57593777	15322	+	0	inside	4602	ZIK1
																												1010	chr22	21725819	21727819	2001	*	5.99936	6.3124	5.59901	0.951487	0.000120929	0.000890351	14446	ENSG00000244671	21722895	21723182	288	-	2636	upstream	2636	RN7SL280P
																												1011	chr6	153130288	153132288	2001	*	7.78075	8.11571	7.34373	1.01142	0.000123929	0.000909894	19601	ENSG00000091844	153004459	153131249	126791	-	0	overlapStart	0	RGS17
																												1012	chr2	100103865	100105865	2001	*	6.23936	5.42136	6.75817	-1.09471	0.000125071	0.000917213	12529	ENSG00000230393	100104919	100107504	2586	+	0	overlapStart	0	AC092667.2
																												1013	chr11	125495302	125497302	2001	*	7.62485	7.96301	7.18235	1.02002	0.000125638	0.000920434	4433	ENSG00000149557	125445745	125496317	50573	-	0	overlapStart	0	FEZ1
																												1014	chr11	125495302	125497302	2001	*	7.62485	7.96301	7.18235	1.02002	0.000125638	0.000920434	4433	ENSG00000255537	125495214	125499528	4315	+	0	inside	87	AP000708.1
																												1015	chr10	100370146	100372146	2001	*	8.6192	8.9989	8.1024	1.13616	0.000125817	0.000921459	3088	ENSG00000235823	100373615	100383368	9754	+	1468	upstream	1468	OLMALINC
																												1016	chr1	40240962	40242962	2001	*	6.86896	7.18407	6.46523	0.957802	0.000125882	0.000921652	613	ENSG00000188800	40245947	40251691	5745	+	2984	upstream	2984	TMCO2
																												1017	chr14	58636821	58638821	2001	*	7.1613	6.3656	7.67119	-1.06451	0.000127503	0.000931792	6611	ENSG00000165617	58633967	58648321	14355	+	0	inside	2853	DACT1
																												1018	chr8	27490344	27492344	2001	*	7.89317	7.09643	8.40347	-1.06638	0.000129594	0.00094633	21198	ENSG00000120915	27490779	27545564	54786	+	0	overlapStart	0	EPHX2
																												1019	chr6	154605589	154607589	2001	*	7.47965	6.37696	8.09728	-1.47901	0.000131303	0.000956896	19608	ENSG00000231316	154605616	154605954	339	-	0	includeFeature	0	RP11-134L4.2
																												1020	chr2	75198603	75200603	2001	*	6.38166	5.5377	6.91062	-1.13093	0.000132664	0.000966222	12387	ENSG00000115353	75046463	75199700	153238	-	0	overlapStart	0	TACR1
																												1021	chr2	174011864	174013864	2001	*	6.88973	7.17431	6.53488	0.878505	0.000134472	0.000977883	12961	ENSG00000273258	174011856	174012975	1120	-	0	overlapStart	0	RP11-394I13.3
																												1022	chr1	116909473	116911473	2001	*	6.5171	5.84799	6.97244	-0.883089	0.000135104	0.000981809	1196	ENSG00000272715	116909149	116909531	383	-	0	overlapStart	0	RP4-753F5.1
																												1023	chr1	116909473	116911473	2001	*	6.5171	5.84799	6.97244	-0.883089	0.000135104	0.000981809	1196	ENSG00000134247	116910057	116990358	80302	+	0	overlapStart	0	PTGFRN
																												1024	chr8	81796134	81798134	2001	*	6.26692	6.58991	5.85011	0.97817	0.000135137	0.000981809	21506	ENSG00000253334	81791823	81815714	23892	+	0	inside	4310	RP13-923O23.6
																												1025	chr5	132426512	132428512	2001	*	8.68109	8.99496	8.27938	0.955323	0.000135617	0.000984689	17874	ENSG00000238160	132419416	132426714	7299	-	0	overlapStart	0	AC116366.5
																												1026	chr19	542952	544952	2001	*	8.00443	8.38345	7.48891	1.13399	0.000138935	0.00100446	10343	ENSG00000197540	544034	549924	5891	+	0	overlapStart	0	GZMM
																												1027	chr5	141878328	141880328	2001	*	9.0148	9.34138	8.59197	0.989204	0.000140153	0.00101172	18028	ENSG00000156453	141853111	141879246	26136	-	0	overlapStart	0	PCDH1
																												1028	chr11	59057548	59059548	2001	*	6.57676	5.88239	7.04354	-0.919782	0.000140348	0.00101282	3761	ENSG00000255240	58933643	59058659	125017	-	0	overlapStart	0	RP11-142C4.6
																												1029	chr3	157127578	157129578	2001	*	8.62007	7.89643	9.09975	-0.962942	0.000140984	0.00101648	16017	ENSG00000243629	157081667	157123004	41338	-	4573	upstream	4573	LINC00880
																												1030	chr1	16078161	16080161	2001	*	7.01923	7.35188	6.58614	1.00477	0.000143899	0.0010356	225	ENSG00000185519	16057769	16073632	15864	-	4528	upstream	4528	FAM131C
																												1031	chr10	70476944	70478944	2001	*	7.76965	6.99513	8.27087	-1.03504	0.000145436	0.00104602	2820	ENSG00000107719	70478821	70568449	89629	+	0	overlapStart	0	PALD1
																												1032	chr21	31445663	31447663	2001	*	6.42498	5.60763	6.94353	-1.09405	0.000146584	0.00105364	14196	ENSG00000237325	31452466	31453223	758	+	4802	upstream	4802	AP000563.2
																												1033	chr11	64330949	64332949	2001	*	7.0753	7.36079	6.71903	0.880949	0.00014722	0.00105789	3876	ENSG00000236935	64325050	64329504	4455	-	1444	upstream	1444	AP003774.1
																												1034	chr9	33748118	33750118	2001	*	8.24112	8.58996	7.78008	1.04946	0.00014868	0.00106643	22068	ENSG00000010438	33750466	33799231	48766	+	347	upstream	347	PRSS3
																												1035	chr7	107660811	107662811	2001	*	6.4243	5.76844	6.87352	-0.863671	0.00015002	0.00107377	20618	ENSG00000233705	107653968	107662151	8184	-	0	overlapStart	0	SLC26A4-AS1
																												1036	chr7	107660811	107662811	2001	*	6.4243	5.76844	6.87352	-0.863671	0.00015002	0.00107377	20618	ENSG00000091137	107660635	107717809	57175	+	0	inside	175	SLC26A4
																												1037	chr15	80159143	80161143	2001	*	6.68403	7.09872	6.09977	1.23735	0.000151363	0.00108272	7613	ENSG00000259967	80165923	80166980	1058	+	4779	upstream	4779	RP11-2E17.2
																												1038	chr15	75349140	75351140	2001	*	7.21643	7.49218	6.8752	0.856279	0.000152073	0.00108681	7567	ENSG00000275645	75346744	75347161	418	-	1978	upstream	1978	RP11-817O13.9
																												1039	chr15	75349140	75351140	2001	*	7.21643	7.49218	6.8752	0.856279	0.000152073	0.00108681	7567	ENSG00000140398	75346955	75357114	10160	+	0	inside	2184	NEIL1
																												1040	chr12	31895746	31897746	2001	*	9.28732	9.63147	8.83446	1.03684	0.000152283	0.00108798	4846	ENSG00000244436	31897820	31898123	304	+	73	upstream	73	RP11-428G5.1
																												1041	chr15	100917169	100919169	2001	*	6.43335	5.65193	6.93742	-1.04375	0.000152332	0.00108801	7770	ENSG00000259583	100892859	100919283	26425	-	0	inside	113	RP11-66B24.4
																												1042	chr15	100917169	100919169	2001	*	6.43335	5.65193	6.93742	-1.04375	0.000152332	0.00108801	7770	ENSG00000154237	100919215	101078254	159040	+	45	upstream	45	LRRK1
																												1043	chr8	98063733	98065733	2001	*	6.36342	5.62765	6.84833	-0.979012	0.000154147	0.00109964	21573	ENSG00000177459	98064311	98093610	29300	+	0	overlapStart	0	ERICH5
																												1044	chr2	221529128	221531128	2001	*	6.86021	7.22864	6.36419	1.10322	0.000157106	0.00111747	13323	ENSG00000226726	221532668	221533008	341	+	1539	upstream	1539	TMEM256P2
																												1045	chr16	10870259	10872259	2001	*	6.68222	7.05971	6.16954	1.12873	0.000158702	0.00112805	7973	ENSG00000179583	10866222	10932281	66060	+	0	inside	4036	CIITA
																												1046	chr16	10870259	10872259	2001	*	6.68222	7.05971	6.16954	1.12873	0.000158702	0.00112805	7973	LRG_49	10877198	10924983	47786	+	4938	upstream	4938	CIITA
																												1047	chr12	38904462	38907801	3340	*	9.26665	9.59389	8.84271	0.991011	0.000160713	0.00114097	4869	ENSG00000139117	38646822	38907430	260609	-	0	overlapStart	0	CPNE8
																												1048	chr12	38904462	38907801	3340	*	9.26665	9.59389	8.84271	0.991011	0.000160713	0.00114097	4869	ENSG00000257718	38906451	38909592	3142	+	0	overlapStart	0	RP11-396F22.1
																												1049	chr9	109320100	109322100	2001	*	7.73146	6.86593	8.26866	-1.1619	0.000166396	0.0011806	22452	ENSG00000095203	109171975	109320964	148990	-	0	overlapStart	0	EPB41L4B
																												1050	chr9	109320100	109322100	2001	*	7.73146	6.86593	8.26866	-1.1619	0.000166396	0.0011806	22452	ENSG00000207329	109324685	109324796	112	+	2584	upstream	2584	Y_RNA
																												1051	chr12	122887521	122889521	2001	*	7.4966	6.72651	7.99599	-1.02865	0.000168308	0.0011931	5674	ENSG00000280138	122870059	122888720	18662	-	0	overlapStart	0	RP11-463O12.5
																												1052	chr6	36130825	36132825	2001	*	8.326	8.64541	7.91513	0.96993	0.000171798	0.00121529	18828	ENSG00000156711	36127809	36144524	16716	+	0	inside	3015	MAPK13
																												1053	chr1	235103885	235105885	2001	*	8.23365	8.60535	7.73165	1.11324	0.000174834	0.00123565	2190	ENSG00000273416	235104180	235104609	430	-	0	includeFeature	0	RP4-597N16.4
																												1054	chr11	66317016	66319016	2001	*	8.61462	7.83268	9.1189	-1.0458	0.000175083	0.00123704	3956	ENSG00000254458	66312853	66319237	6385	+	0	inside	4162	RP11-867G23.13
																												1055	chr11	66317016	66319016	2001	*	8.61462	7.83268	9.1189	-1.0458	0.000175083	0.00123704	3956	ENSG00000174807	66314487	66317044	2558	-	0	overlapStart	0	CD248
																												1056	chr12	109110333	109112333	2001	*	6.96386	6.21684	7.45358	-0.995596	0.000175352	0.00123858	5484	ENSG00000256139	109111218	109125594	14377	+	0	overlapStart	0	RP11-968O1.5
																												1057	chr12	109110333	109112333	2001	*	6.96386	6.21684	7.45358	-0.995596	0.000175352	0.00123858	5484	ENSG00000076555	109116595	109268226	151632	+	4261	upstream	4261	ACACB
																												1058	chr10	45373077	45375077	2001	*	6.94993	6.2607	7.41441	-0.912664	0.000177055	0.00124948	2674	ENSG00000012779	45374176	45446119	71944	+	0	overlapStart	0	ALOX5
																												1059	chr1	23908438	23910438	2001	*	6.21758	6.56625	5.75685	1.04756	0.000179486	0.00126513	318	ENSG00000188822	23870526	23913362	42837	-	0	inside	2923	CNR2
																												1060	chr1	200887452	200889452	2001	*	8.22996	8.54472	7.82679	0.957552	0.000179702	0.00126552	1815	ENSG00000163362	200891048	200915735	24688	+	1595	upstream	1595	C1orf106
																												1061	chr3	128673922	128675922	2001	*	6.01567	6.34992	5.57986	1.00805	0.000180856	0.0012725	15814	ENSG00000277250	128673681	128674021	341	-	0	overlapStart	0	Metazoa_SRP
																												1062	chr3	128673922	128675922	2001	*	6.01567	6.34992	5.57986	1.00805	0.000180856	0.0012725	15814	ENSG00000242551	128674735	128677005	2271	-	0	overlapEnd	1082	POU5F1P6
																												1063	chr11	126354686	126356686	2001	*	8.545	8.84788	8.16116	0.926444	0.00018297	0.00128661	4446	ENSG00000280832	126340889	126355587	14699	-	0	overlapStart	0	ST3GAL4-AS1
																												1064	chr11	126354686	126356686	2001	*	8.545	8.84788	8.16116	0.926444	0.00018297	0.00128661	4446	ENSG00000110080	126355640	126440344	84705	+	0	overlapStart	0	ST3GAL4
																												1065	chr16	29290118	29292118	2001	*	6.92522	7.26909	6.47286	1.03515	0.000184794	0.0012979	8151	ENSG00000198106	29291220	29372110	80891	+	0	overlapStart	0	RP11-231C14.7
																												1066	chr14	23987804	23989804	2001	*	7.4739	7.76185	7.11378	0.887469	0.000185646	0.00130349	6395	ENSG00000215256	23938731	23988839	50109	-	0	overlapStart	0	DHRS4-AS1
																												1067	chr1	23423632	23425632	2001	*	6.21573	5.49652	6.69348	-0.955145	0.00018619	0.00130654	299	ENSG00000204219	23381061	23424740	43680	-	0	overlapStart	0	TCEA3
																												1068	chr8	94261321	94263321	2001	*	8.09935	7.22902	8.63836	-1.16869	0.000186952	0.00131071	21545	ENSG00000164949	94249253	94262350	13098	-	0	overlapStart	0	GEM
																												1069	chr8	98943333	98945333	2001	*	8.68248	9.01182	8.25502	0.996522	0.000189477	0.00132802	21577	ENSG00000104375	98401403	98942827	541425	-	505	upstream	505	STK3
																												1070	chr8	98943333	98945333	2001	*	8.68248	9.01182	8.25502	0.996522	0.000189477	0.00132802	21577	ENSG00000271930	98943595	98944098	504	+	0	includeFeature	0	RP11-44N12.5
																												1071	chr8	98943333	98945333	2001	*	8.68248	9.01182	8.25502	0.996522	0.000189477	0.00132802	21577	ENSG00000164920	98944403	98952104	7702	+	0	overlapStart	0	OSR2
																												1072	chr11	86954459	86956459	2001	*	8.48669	8.79755	8.0899	0.94734	0.000190109	0.00133166	4148	ENSG00000174804	86945679	86955391	9713	-	0	overlapStart	0	FZD4
																												1073	chr11	86954459	86956459	2001	*	8.48669	8.79755	8.0899	0.94734	0.000190109	0.00133166	4148	ENSG00000246523	86955619	87000959	45341	+	0	overlapStart	0	RP11-736K20.6
																												1074	chrX	49165952	49167952	2001	*	9.12239	9.44986	8.69806	0.991609	0.000191105	0.00133785	23151	ENSG00000269313	49162564	49168483	5920	+	0	inside	3387	MAGIX
																												1075	chrX	49165952	49167952	2001	*	9.12239	9.44986	8.69806	0.991609	0.000191105	0.00133785	23151	ENSG00000279422	49165576	49165972	397	-	0	overlapStart	0	RP11-641J8.1
																												1076	chrX	49165952	49167952	2001	*	9.12239	9.44986	8.69806	0.991609	0.000191105	0.00133785	23151	ENSG00000102007	49171926	49175239	3314	+	3973	upstream	3973	PLP2
																												1077	chr17	76383415	76385415	2001	*	8.3154	8.62259	7.92459	0.93765	0.000193177	0.00134876	9767	ENSG00000161542	76309486	76384521	75036	-	0	overlapStart	0	PRPSAP1
																												1078	chr2	233384706	233386706	2001	*	7.69684	8.05163	7.22532	1.06567	0.00019462	0.00135744	13435	ENSG00000201013	233379843	233379955	113	-	4750	upstream	4750	Y_RNA
																												1079	chr10	92601948	92603948	2001	*	5.93665	6.28061	5.48413	1.03429	0.000194723	0.00135755	3010	ENSG00000184111	92596852	92597287	436	-	4660	upstream	4660	RP11-366I13.3
																												1080	chr16	69443490	69445490	2001	*	6.70573	7.02156	6.30081	0.959587	0.000196705	0.00137015	8466	ENSG00000261527	69443240	69444290	1051	-	0	overlapStart	0	RP11-343C2.10
																												1081	chrX	71662439	71664439	2001	*	6.62348	5.90092	7.10269	-0.960391	0.000197395	0.00137415	23259	ENSG00000237265	71662998	71666767	3770	-	0	overlapEnd	2327	RP11-402P6.9
																												1082	chrX	71662439	71664439	2001	*	6.62348	5.90092	7.10269	-0.960391	0.000197395	0.00137415	23259	ENSG00000283599	71667542	71671524	3983	+	3102	upstream	3102	RP11-402P6.15
																												1083	chr12	11545015	11547015	2001	*	7.95012	7.25396	8.4177	-0.923186	0.000198119	0.00137838	4683	ENSG00000251747	11546479	11546540	62	+	0	includeFeature	0	RNU7-60P
																												1084	chr12	11545015	11547015	2001	*	7.95012	7.25396	8.4177	-0.923186	0.000198119	0.00137838	4683	ENSG00000247157	11548030	11590369	42340	+	1014	upstream	1014	LINC01252
																												1085	chr17	83082746	83084746	2001	*	8.9268	9.32615	8.37271	1.19315	0.000198342	0.00137952	9925	ENSG00000176845	83079691	83095119	15429	+	0	inside	3054	METRNL
																												1086	chr12	55666344	55668344	2001	*	5.65888	6.18026	4.83437	1.58138	0.000202311	0.00140382	5084	ENSG00000270458	55662337	55662501	165	-	3842	upstream	3842	RP11-644F5.17
																												1087	chr20	24948093	24950093	2001	*	9.29708	9.61345	8.89127	0.962021	0.00020349	0.00141159	13686	ENSG00000077984	24949230	24959928	10699	+	0	overlapStart	0	CST7
																												1088	chr2	8281696	8283696	2001	*	6.57503	6.98195	6.00615	1.21411	0.000207599	0.00143798	11785	ENSG00000235665	7922425	8278084	355660	-	3611	upstream	3611	LINC00298
																												1089	chr5	139746318	139748318	2001	*	9.47372	9.81659	9.02308	1.03336	0.000208728	0.00144538	17979	ENSG00000249131	139741349	139746223	4875	-	94	upstream	94	CTB-35F21.2
																												1090	chr21	42746031	42748031	2001	*	6.5718	5.88889	7.03343	-0.903211	0.000209363	0.00144935	14304	ENSG00000225731	42733594	42741758	8165	-	4272	upstream	4272	AP001627.1
																												1091	chr16	56642555	56644555	2001	*	8.33005	8.67141	7.88204	1.02898	0.000210706	0.00145737	8319	ENSG00000205361	56643705	56644786	1082	+	0	overlapStart	0	MT1DP
																												1092	chr16	56642555	56644555	2001	*	8.33005	8.67141	7.88204	1.02898	0.000210706	0.00145737	8319	ENSG00000205360	56648248	56649514	1267	+	3692	upstream	3692	MT1CP
																												1093	chr16	56642555	56644555	2001	*	8.33005	8.67141	7.88204	1.02898	0.000210706	0.00145737	8319	ENSG00000259923	56648881	56652636	3756	+	4325	upstream	4325	RP11-249C24.11
																												1094	chr1	247936112	247938112	2001	*	8.24054	7.40713	8.7654	-1.11771	0.000211231	0.00146014	2280	ENSG00000226191	247936061	247937513	1453	-	0	overlapStart	0	CLK3P2
																												1095	chr1	247936112	247938112	2001	*	8.24054	7.40713	8.7654	-1.11771	0.000211231	0.00146014	2280	ENSG00000224830	247938973	247939659	687	+	860	upstream	860	OR2X1P
																												1096	chr14	62077052	62079052	2001	*	6.27158	6.61958	5.81201	1.04581	0.000212227	0.00146651	6649	ENSG00000258842	62069518	62081154	11637	-	0	inside	2101	RP11-355I22.5
																												1097	chr20	34540652	34542652	2001	*	5.68447	6.07875	5.14014	1.17558	0.000212979	0.00147094	13777	ENSG00000101460	34546854	34560345	13492	+	4201	upstream	4201	MAP1LC3A
																												1098	chr12	121038234	121040234	2001	*	8.18259	8.69947	7.36945	1.56927	0.000215956	0.00148932	5617	ENSG00000135114	121019111	121039242	20132	-	0	overlapStart	0	OASL
																												1099	chr2	213021412	213023412	2001	*	6.34399	6.68237	5.90112	1.01962	0.000219683	0.00151326	13233	ENSG00000273118	212581357	213021545	440189	-	0	overlapStart	0	AC079610.1
																												1100	chr4	128552351	128554351	2001	*	7.03977	7.30508	6.71444	0.829868	0.000222451	0.00153143	16990	ENSG00000273077	128552590	128553416	827	-	0	includeFeature	0	RP11-130C6.1
																												1101	chr9	14314544	14316544	2001	*	7.81311	8.16306	7.35012	1.05236	0.000223442	0.00153739	21972	ENSG00000225472	14317085	14357908	40824	+	540	upstream	540	RP11-120J1.1
																												1102	chr19	21027658	21029658	2001	*	6.18878	6.5676	5.67362	1.13194	0.000223447	0.00153739	11034	ENSG00000271598	21025915	21026041	127	-	1616	upstream	1616	CTD-2542C24.9
																												1103	chr6	32622174	32624174	2001	*	8.71756	9.05435	8.2774	1.01667	0.000224242	0.00154152	18762	ENSG00000196735	32628179	32647062	18884	+	4004	upstream	4004	HLA-DQA1
																												1104	chr12	12481424	12483424	2001	*	8.35964	7.48734	8.8994	-1.1715	0.000224601	0.00154354	4700	ENSG00000255670	12485353	12491581	6229	+	1928	upstream	1928	RP11-253I19.3
																												1105	chrX	124342007	124344007	2001	*	8.07475	8.46276	7.54235	1.15987	0.0002302	0.0015788	23450	LRG_106	124346282	124373160	26879	+	2274	upstream	2274	SH2D1A
																												1106	chr19	3132594	3134594	2001	*	7.98277	8.32257	7.53744	1.02463	0.000231689	0.00158855	10470	ENSG00000060558	3136193	3163769	27577	+	1598	upstream	1598	GNA15
																												1107	chr10	89643038	89645038	2001	*	9.71921	10.0323	9.31878	0.953406	0.000232245	0.00159191	2985	ENSG00000152782	89579497	89645572	66076	-	0	inside	533	PANK1
																												1108	chr10	89643038	89645038	2001	*	9.71921	10.0323	9.31878	0.953406	0.000232245	0.00159191	2985	ENSG00000249962	89644603	89645223	621	-	0	overlapEnd	184	RP11-80H5.5
																												1109	chr10	89643038	89645038	2001	*	9.71921	10.0323	9.31878	0.953406	0.000232245	0.00159191	2985	ENSG00000232936	89645282	89650667	5386	+	243	upstream	243	RP11-80H5.2
																												1110	chr10	70671414	70673414	2001	*	6.25398	6.54271	5.89262	0.888617	0.00023245	0.00159284	2827	ENSG00000138316	70672803	70762441	89639	+	0	overlapStart	0	ADAMTS14
																												1111	chr6	148565784	148567784	2001	*	6.22833	6.54586	5.8206	0.963624	0.000234403	0.00160483	19542	ENSG00000217824	148567378	148567654	277	-	0	includeFeature	0	SNRPEP6
																												1112	chr3	152833957	152835957	2001	*	6.51477	5.77007	7.00349	-0.991867	0.000235657	0.00161295	15988	ENSG00000169860	152834693	152841439	6747	+	0	overlapStart	0	P2RY1
																												1113	chr6	30736441	30738441	2001	*	7.01739	7.34746	6.58867	0.997809	0.000236876	0.00162083	18707	ENSG00000137312	30727709	30742733	15025	-	0	inside	4291	FLOT1
																												1114	chr6	30736441	30738441	2001	*	7.01739	7.34746	6.58867	0.997809	0.000236876	0.00162083	18707	ENSG00000201988	30736304	30736414	111	-	26	upstream	26	Y_RNA
																												1115	chr6	30736441	30738441	2001	*	7.01739	7.34746	6.58867	0.997809	0.000236876	0.00162083	18707	ENSG00000272273	30742929	30743592	664	+	4487	upstream	4487	XXbac-BPG252P9.10
																												1116	chr11	118698697	118700697	2001	*	8.39626	8.70662	8.00029	0.945999	0.000236949	0.00162085	4351	ENSG00000207462	118702342	118702447	106	+	1644	upstream	1644	RNU6-376P
																												1117	chr11	118698697	118700697	2001	*	8.39626	8.70662	8.00029	0.945999	0.000236949	0.00162085	4351	ENSG00000255422	118704607	118750263	45657	+	3909	upstream	3909	AP002954.4
																												1118	chr2	172084398	172086398	2001	*	8.07447	8.37429	7.69555	0.918339	0.000238456	0.00162975	12949	ENSG00000144355	172084740	172089677	4938	+	0	overlapStart	0	DLX1
																												1119	chr7	100351563	100353563	2001	*	6.76979	7.1004	6.34017	0.999066	0.000239172	0.0016337	20496	ENSG00000121716	100352176	100367733	15558	+	0	overlapStart	0	PILRB
																												1120	chr7	100351563	100353563	2001	*	6.76979	7.1004	6.34017	0.999066	0.000239172	0.0016337	20496	ENSG00000235333	100352360	100353692	1333	+	0	overlapStart	0	PVRIG2P
																												1121	chr20	31716642	31718642	2001	*	6.50556	6.84693	6.05753	1.02795	0.000240208	0.00163841	13727	ENSG00000281376	31721507	31723409	1903	+	2864	upstream	2864	ABALON
																												1122	chr7	138875044	138877044	2001	*	8.93665	9.24047	8.55131	0.92895	0.000240567	0.00163991	20794	ENSG00000199646	138876359	138876465	107	-	0	includeFeature	0	RNU6-1272P
																												1123	chr3	114331569	114333569	2001	*	6.84545	7.20391	6.36739	1.07532	0.000240942	0.00164152	15698	ENSG00000259976	114314501	114329714	15214	-	1854	upstream	1854	MIR568
																												1124	chr13	50364970	50366970	2001	*	7.70231	8.04526	7.25152	1.03313	0.000243552	0.00165739	6088	ENSG00000223676	50361410	50361763	354	-	3206	upstream	3206	RPL34P26
																												1125	chr6	30768673	30770673	2001	*	6.1304	5.52056	6.55772	-0.795595	0.000245991	0.00167302	18709	ENSG00000228022	30766825	30792250	25426	+	0	inside	1847	HCG20
																												1126	chr2	65381971	65383971	2001	*	6.76532	6.11498	7.21197	-0.855878	0.00024709	0.00167953	12270	ENSG00000232693	65373700	65380685	6986	-	1285	upstream	1285	AC012370.2
																												1127	chr12	110577463	110579463	2001	*	8.26137	8.636	7.75397	1.12158	0.000253911	0.00172143	5508	ENSG00000196850	110533245	110583320	50076	-	0	inside	3856	PPTC7
																												1128	chr9	75889613	75891613	2001	*	9.65654	8.83388	10.1772	-1.10308	0.000253998	0.00172154	22238	ENSG00000099139	75890644	76362339	471696	+	0	overlapStart	0	PCSK5
																												1129	chr22	22786946	22788946	2001	*	6.84478	7.19221	6.38622	1.04483	0.000254221	0.00172208	14462	ENSG00000275772	22785643	22787268	1626	-	0	overlapStart	0	LL22NC03-24A12.9
																												1130	chr22	22786946	22788946	2001	*	6.84478	7.19221	6.38622	1.04483	0.000254221	0.00172208	14462	ENSG00000211668	22792491	22793007	517	+	3544	upstream	3544	IGLV2-11
																												1131	chr20	33673455	33675455	2001	*	7.17042	7.42534	6.86057	0.80409	0.000254966	0.00172638	13762	ENSG00000125967	33657087	33674463	17377	-	0	overlapStart	0	NECAB3
																												1132	chr20	33673455	33675455	2001	*	7.17042	7.42534	6.86057	0.80409	0.000254966	0.00172638	13762	ENSG00000271803	33674517	33675380	864	+	0	includeFeature	0	RP1-63M2.5
																												1133	chr19	38856511	38858511	2001	*	5.80514	6.14878	5.35318	1.03318	0.000255005	0.00172638	11217	ENSG00000104824	38836388	38852347	15960	-	4163	upstream	4163	HNRNPL
																												1134	chr9	128093554	128095554	2001	*	6.56837	5.76642	7.08078	-1.07272	0.000255795	0.00173074	22608	ENSG00000230536	128090969	128094457	3489	-	0	overlapStart	0	RP11-379C10.4
																												1135	chr4	140151219	140153219	2001	*	9.87695	9.09013	10.3832	-1.05289	0.000257669	0.00174093	17018	ENSG00000196782	139716753	140154184	437432	-	0	inside	964	MAML3
																												1136	chr10	92689117	92691117	2001	*	9.241	9.58793	8.78331	1.04444	0.000258637	0.00174696	3011	ENSG00000152804	92689951	92695646	5696	+	0	overlapStart	0	HHEX
																												1137	chr3	127628826	127630826	2001	*	8.30973	8.62393	7.90748	0.956099	0.000264508	0.00178378	15800	ENSG00000114631	127629181	127672809	43629	+	0	overlapStart	0	PODXL2
																												1138	chr21	20997317	20999317	2001	*	7.97675	7.20436	8.4771	-1.03213	0.000266187	0.00179437	14166	ENSG00000154654	20998315	21543329	545015	+	0	overlapStart	0	NCAM2
																												1139	chr17	4789540	4791540	2001	*	8.74928	9.06391	8.34633	0.957338	0.000269024	0.00181194	8802	ENSG00000182853	4785285	4786433	1149	-	3106	upstream	3106	VMO1
																												1140	chr17	4789540	4791540	2001	*	8.74928	9.06391	8.34633	0.957338	0.000269024	0.00181194	8802	ENSG00000182327	4788959	4790390	1432	+	0	overlapEnd	580	GLTPD2
																												1141	chr17	4789540	4791540	2001	*	8.74928	9.06391	8.34633	0.957338	0.000269024	0.00181194	8802	ENSG00000142507	4796144	4798503	2360	+	4603	upstream	4603	PSMB6
																												1142	chr10	70162004	70164004	2001	*	7.26202	7.62963	6.76748	1.10123	0.000269903	0.00181631	2814	ENSG00000229097	70163685	70164124	440	+	0	overlapStart	0	CALM2P2
																												1143	chr1	190848	192848	2001	*	5.67229	6.08024	5.10138	1.21565	0.000275294	0.0018489	1	ENSG00000273874	187891	187958	68	-	2889	upstream	2889	MIR6859-2
																												1144	chr15	44714632	44716632	2001	*	7.42466	7.73266	7.03254	0.939455	0.000278748	0.00186998	7294	ENSG00000229474	44665732	44711316	45585	-	3315	upstream	3315	PATL2
																												1145	chr15	44714632	44716632	2001	*	7.42466	7.73266	7.03254	0.939455	0.000278748	0.00186998	7294	ENSG00000166710	44711477	44718877	7401	+	0	inside	3154	B2M
																												1146	chr5	55061586	55063586	2001	*	7.53842	7.88133	7.08772	1.03292	0.000279215	0.00187258	17412	ENSG00000248029	55063179	55066230	3052	+	0	overlapStart	0	CTD-2313F11.3
																												1147	chr17	47693158	47695158	2001	*	8.10983	8.4102	7.73003	0.919771	0.000279332	0.00187283	9405	ENSG00000198933	47694081	47712050	17970	+	0	overlapStart	0	TBKBP1
																												1148	chr3	101520441	101522441	2001	*	7.45032	6.66331	7.95668	-1.05248	0.000280228	0.00187724	15565	ENSG00000175841	101521891	101522979	1089	+	0	overlapStart	0	FAM172BP
																												1149	chr2	213014961	213016961	2001	*	6.46231	6.81753	5.99001	1.06594	0.000281759	0.00188518	13232	ENSG00000273118	212581357	213021545	440189	-	0	inside	4583	AC079610.1
																												1150	chr1	37477735	37479735	2001	*	8.52224	8.83039	8.12987	0.940222	0.000284627	0.0019024	564	ENSG00000233621	37454879	37474411	19533	-	3323	upstream	3323	LINC01137
																												1151	chr1	37477735	37479735	2001	*	8.52224	8.83039	8.12987	0.940222	0.000284627	0.0019024	564	ENSG00000163874	37474552	37484379	9828	+	0	inside	3182	ZC3H12A
																												1152	chr1	76073637	76075637	2001	*	9.08936	8.3904	9.55818	-0.927507	0.000285365	0.00190606	872	ENSG00000184005	76074719	76634601	559883	+	0	overlapStart	0	ST6GALNAC3
																												1153	chr18	2971308	2973308	2001	*	8.79424	9.10818	8.39241	0.955528	0.000285967	0.0019092	9951	ENSG00000266397	2967018	2985410	18393	+	0	inside	4289	RP11-737O24.1
																												1154	chr9	2620664	2622664	2001	*	7.69887	8.05817	7.21931	1.07821	0.000290107	0.00193355	21915	ENSG00000147852	2621834	2660053	38220	+	0	overlapStart	0	VLDLR
																												1155	chr16	87894888	87896888	2001	*	7.92686	8.2875	7.44492	1.08203	0.000296694	0.00197634	8629	ENSG00000260603	87892938	87893685	748	-	1202	upstream	1202	GS1-21A4.1
																												1156	chr18	54716898	54718898	2001	*	7.11293	7.42339	6.71681	0.945719	0.000298989	0.00198939	10205	ENSG00000041353	54717860	54895516	177657	+	0	overlapStart	0	RAB27B
																												1157	chr5	80125099	80127099	2001	*	6.94331	6.27638	7.39765	-0.880257	0.000304792	0.00202525	17590	ENSG00000251675	80128361	80143883	15523	+	1261	upstream	1261	CTC-458I2.2
																												1158	chr19	40465274	40467274	2001	*	10.2751	10.5789	9.88989	0.928965	0.000304807	0.00202525	11258	ENSG00000090013	40447789	40465840	18052	-	0	overlapStart	0	BLVRB
																												1159	chr19	40465274	40467274	2001	*	10.2751	10.5789	9.88989	0.928965	0.000304807	0.00202525	11258	ENSG00000160460	40466241	40576464	110224	+	0	overlapStart	0	SPTBN4
																												1160	chr20	37042873	37044873	2001	*	7.08951	7.39181	6.70661	0.924351	0.00030579	0.00203064	13833	ENSG00000226144	37049254	37049707	454	+	4380	upstream	4380	RPS27AP3
																												1161	chr19	6771542	6773542	2001	*	8.36136	8.68749	7.93931	0.987828	0.000306337	0.00203313	10580	ENSG00000125731	6752160	6767588	15429	-	3953	upstream	3953	SH2D3A
																												1162	chr19	6771542	6773542	2001	*	8.36136	8.68749	7.93931	0.987828	0.000306337	0.00203313	10580	ENSG00000141968	6772714	6857366	84653	+	0	overlapStart	0	VAV1
																												1163	chr12	89351611	89353611	2001	*	10.2829	10.5892	9.8935	0.935632	0.000309622	0.0020509	5298	ENSG00000139318	89347232	89353271	6040	-	0	overlapStart	0	DUSP6
																												1164	chr12	89351611	89353611	2001	*	10.2829	10.5892	9.8935	0.935632	0.000309622	0.0020509	5298	ENSG00000274021	89351015	89353271	2257	+	0	overlapEnd	595	RP11-823E8.3
																												1165	chr22	21013356	21015356	2001	*	8.24923	8.54849	7.8712	0.916931	0.000310499	0.00205556	14434	ENSG00000161149	21002895	21014292	11398	-	0	overlapStart	0	TUBA3FP
																												1166	chr22	21013356	21015356	2001	*	8.24923	8.54849	7.8712	0.916931	0.000310499	0.00205556	14434	ENSG00000099957	21009808	21028830	19023	+	0	inside	3547	P2RX6
																												1167	chr2	68120619	68122619	2001	*	6.47569	6.74851	6.13895	0.848373	0.000312384	0.00206572	12274	ENSG00000236259	68125265	68125747	483	+	2645	upstream	2645	AC017083.2
																												1168	chr1	59925820	59927820	2001	*	6.26615	5.52609	6.7529	-0.984988	0.000319706	0.00210824	803	ENSG00000134716	59893308	59926790	33483	-	0	overlapStart	0	CYP2J2
																												1169	chr22	28810888	28812888	2001	*	7.67767	7.98755	7.2825	0.944492	0.000325287	0.00214086	14518	ENSG00000272858	28814914	28815662	749	+	2025	upstream	2025	CTA-292E10.8
																												1170	chr4	42151339	42153339	2001	*	7.95827	7.12681	8.48237	-1.11489	0.000325927	0.00214328	16583	ENSG00000188848	42110938	42152878	41941	-	0	overlapStart	0	BEND4
																												1171	chr1	161539265	161541265	2001	*	8.13445	8.49063	7.66044	1.06973	0.000327034	0.00214996	1550	ENSG00000224203	161536571	161538158	1588	-	1106	upstream	1106	RPS23P10
																												1172	chr7	114915686	114917686	2001	*	7.383	7.67453	7.01725	0.896619	0.000328336	0.00215662	20641	ENSG00000135272	114922154	115019916	97763	+	4467	upstream	4467	MDFIC
																												1173	chr8	47737099	47739099	2001	*	7.69125	8.04502	7.22154	1.06284	0.000330446	0.00216817	21337	ENSG00000221869	47736909	47739086	2178	-	0	overlapStart	0	CEBPD
																												1174	chr9	124257209	124259209	2001	*	7.05721	7.30863	6.75253	0.795376	0.000341191	0.00223218	22545	ENSG00000119408	124257606	124353307	95702	+	0	overlapStart	0	NEK6
																												1175	chr9	124257209	124259209	2001	*	7.05721	7.30863	6.75253	0.795376	0.000341191	0.00223218	22545	ENSG00000227200	124262876	124265809	2934	+	3666	upstream	3666	RP11-121A14.3
																												1176	chr20	21101832	21103832	2001	*	8.09332	8.37185	7.74784	0.863648	0.00034293	0.00224199	13671	ENSG00000225127	21087604	21106358	18755	-	0	inside	2525	LINC00237
																												1177	chr8	134323967	134325967	2001	*	6.69724	7.26607	5.74459	1.75893	0.000344388	0.0022509	21795	ENSG00000253627	134211865	134320447	108583	-	3519	upstream	3519	RP11-513H8.1
																												1178	chr12	27969218	27971218	2001	*	6.84642	6.23294	7.27551	-0.801589	0.000345714	0.00225832	4809	ENSG00000087494	27958084	27972705	14622	-	0	inside	1486	PTHLH
																												1179	chr19	45676447	45678447	2001	*	7.40453	6.75394	7.8513	-0.85664	0.000350072	0.00228363	11395	ENSG00000283212	45674932	45675008	77	-	1438	upstream	1438	MIR642B
																												1180	chr17	48645697	48647697	2001	*	6.99868	7.29752	6.62131	0.915313	0.000350488	0.00228571	9435	ENSG00000272763	48635923	48647023	11101	-	0	overlapStart	0	RP11-357H14.17
																												1181	chr17	48645697	48647697	2001	*	6.99868	7.29752	6.62131	0.915313	0.000350488	0.00228571	9435	ENSG00000244649	48646923	48707346	60424	+	0	overlapStart	0	CTD-2377D24.6
																												1182	chr3	45994629	45996629	2001	*	8.9417	9.24825	8.55193	0.936112	0.000353875	0.00230399	15227	ENSG00000163820	45917899	45995824	77926	-	0	overlapStart	0	FYCO1
																												1183	chr11	128623600	128625600	2001	*	8.22521	8.52567	7.84527	0.920041	0.000355842	0.00231539	4466	ENSG00000255465	128615867	128621806	5940	-	1793	upstream	1793	RP11-264E20.1
																												1184	chr5	157607023	157609023	2001	*	7.32646	7.75511	6.71388	1.28017	0.000357298	0.00232336	18179	ENSG00000254336	157604707	157605637	931	-	1385	upstream	1385	AC008694.2
																												1185	chr16	57666539	57668539	2001	*	6.50114	6.78167	6.15256	0.867907	0.000357801	0.00232507	8356	ENSG00000182885	57668187	57689378	21192	+	0	overlapStart	0	ADGRG3
																												1186	chr5	132465677	132467677	2001	*	8.87213	9.18449	8.47289	0.951372	0.000365085	0.00236719	17877	ENSG00000202533	132468147	132468257	111	+	469	upstream	469	Y_RNA
																												1187	chr1	1212087	1214087	2001	*	7.16563	7.41133	6.86932	0.781346	0.000367549	0.00238121	27	ENSG00000186827	1211326	1214138	2813	-	0	inside	50	TNFRSF4
																												1188	chr8	2727061	2729061	2001	*	6.64961	5.92423	7.13005	-0.96445	0.000367868	0.00238262	21029	ENSG00000254319	2666079	2728451	62373	-	0	overlapStart	0	RP11-134O21.1
																												1189	chr8	2727061	2729061	2001	*	6.64961	5.92423	7.13005	-0.96445	0.000367868	0.00238262	21029	ENSG00000253853	2727318	2822482	95165	+	0	overlapStart	0	GS1-57L11.1
																												1190	chrX	23661388	23663388	2001	*	6.08012	6.49215	5.50117	1.22855	0.000368475	0.00238525	23017	ENSG00000123131	23664262	23686399	22138	+	873	upstream	873	PRDX4
																												1191	chr6	119146553	119148553	2001	*	7.02908	7.39061	6.54553	1.08401	0.000373324	0.00241531	19303	ENSG00000111879	118959763	119149387	189625	-	0	inside	833	FAM184A
																												1192	chr7	157575637	157577637	2001	*	6.39978	5.65361	6.88913	-0.993841	0.000374075	0.00241885	20999	ENSG00000207960	157574336	157574422	87	-	1214	upstream	1214	MIR153-2
																												1193	chr19	18088218	18090218	2001	*	7.4866	7.86086	6.97987	1.1202	0.000375563	0.00242714	10938	LRG_72	18059561	18086887	27327	-	1330	upstream	1330	IL12RB1
																												1194	chr11	60985308	60987308	2001	*	9.08608	8.38325	9.55662	-0.933098	0.000382221	0.00246478	3782	ENSG00000207153	60985061	60985167	107	-	140	upstream	140	RNU6-933P
																												1195	chr3	191327914	191329914	2001	*	8.80778	9.30666	8.03891	1.50731	0.000391662	0.00251947	16233	ENSG00000188958	191267168	191330536	63369	-	0	inside	621	UTS2B
																												1196	chr3	191327914	191329914	2001	*	8.80778	9.30666	8.03891	1.50731	0.000391662	0.00251947	16233	ENSG00000152492	191329077	191398670	69594	+	0	overlapStart	0	CCDC50
																												1197	chr8	100414945	100416945	2001	*	8.10078	8.47358	7.59676	1.11632	0.000402723	0.00258009	21589	ENSG00000253824	100381260	100414459	33200	-	485	upstream	485	KB-173C10.2
																												1198	chr17	2688727	2690727	2001	*	6.07375	6.33547	5.75379	0.820153	0.000405814	0.00259778	8764	ENSG00000272770	2683305	2685088	1784	-	3638	upstream	3638	RP11-74E22.5
																												1199	chr17	2688727	2690727	2001	*	6.07375	6.33547	5.75379	0.820153	0.000405814	0.00259778	8764	ENSG00000272911	2688473	2688960	488	+	0	overlapEnd	253	RP11-74E22.6
																												1200	chr8	102534967	102536967	2001	*	7.01204	7.28833	6.66999	0.857519	0.000409026	0.00261622	21623	ENSG00000252593	102533241	102533339	99	-	1627	upstream	1627	RNU6-1224P
																												1201	chr1	54886263	54888263	2001	*	7.68842	8.01794	7.26065	0.996701	0.000415212	0.00265291	780	ENSG00000116133	54849633	54887218	37586	-	0	overlapStart	0	DHCR24
																												1202	chr1	54886263	54888263	2001	*	7.68842	8.01794	7.26065	0.996701	0.000415212	0.00265291	780	ENSG00000242396	54886875	54888001	1127	+	0	includeFeature	0	RP11-67L3.5
																												1203	chr1	54886263	54888263	2001	*	7.68842	8.01794	7.26065	0.996701	0.000415212	0.00265291	780	ENSG00000233203	54887563	54888850	1288	+	0	overlapStart	0	RP11-67L3.4
																												1204	chr16	81442006	81445826	3821	*	9.98225	10.2521	9.65007	0.841952	0.000416187	0.00265771	8561	ENSG00000153815	81445170	81711762	266593	+	0	overlapStart	0	CMIP
																												1205	chr10	3226972	3228972	2001	*	6.79	7.07918	6.42796	0.890211	0.000417949	0.00266607	2308	ENSG00000236968	3223816	3227407	3592	+	0	overlapEnd	3155	RP11-298E9.5
																												1206	chr19	17871438	17875212	3775	*	7.64704	7.09236	8.0467	-0.713824	0.000427421	0.00271989	10926	ENSG00000279617	17871273	17871705	433	-	0	overlapStart	0	AC005796.2
																												1207	chr19	17871438	17875212	3775	*	7.64704	7.09236	8.0467	-0.713824	0.000427421	0.00271989	10926	ENSG00000105641	17871973	17895174	23202	+	0	overlapStart	0	SLC5A5
																												1208	chr3	190321492	190323492	2001	*	7.58077	6.98116	8.00308	-0.781334	0.000427799	0.00272156	16230	ENSG00000163347	190305701	190322475	16775	-	0	overlapStart	0	CLDN1
																												1209	chr3	190321492	190323492	2001	*	7.58077	6.98116	8.00308	-0.781334	0.000427799	0.00272156	16230	ENSG00000113946	190322541	190412143	89603	+	0	overlapStart	0	CLDN16
																												1210	chr1	160878250	160880250	2001	*	5.7331	6.1761	5.09053	1.32217	0.000441162	0.00280054	1522	ENSG00000179914	160876539	160885170	8632	-	0	inside	4919	ITLN1
																												1211	chr11	66044300	66046300	2001	*	7.28913	7.56603	6.94616	0.859199	0.000442526	0.00280619	3943	ENSG00000175229	66041952	66049180	7229	-	0	inside	2879	GAL3ST3
																												1212	chr11	66044300	66046300	2001	*	7.28913	7.56603	6.94616	0.859199	0.000442526	0.00280619	3943	ENSG00000087365	66050729	66069308	18580	+	4428	upstream	4428	SF3B2
																												1213	chr16	28507268	28509268	2001	*	6.55652	6.80569	6.25515	0.789498	0.000456296	0.00288886	8127	ENSG00000197272	28499362	28512051	12690	-	0	inside	2782	IL27
																												1214	chr5	10632950	10634950	2001	*	6.75033	7.17629	6.14327	1.27144	0.000459531	0.00290834	17254	ENSG00000250106	10627260	10628225	966	-	4724	upstream	4724	ANKRD33B-AS1
																												1215	chr3	16337861	16339861	2001	*	8.20063	8.48813	7.8412	0.886583	0.000459703	0.00290834	15012	ENSG00000272498	16339308	16339871	564	+	0	overlapStart	0	RP11-415F23.3
																												1216	chr6	47308988	47310988	2001	*	7.76287	6.98346	8.26611	-1.04194	0.000461671	0.00291976	18970	ENSG00000146072	47231532	47309905	78374	-	0	overlapStart	0	TNFRSF21
																												1217	chr1	169311350	169313350	2001	*	7.57996	7.88447	7.19351	0.930362	0.000461897	0.00292041	1621	ENSG00000235575	169310665	169322479	11815	+	0	inside	684	RP4-800F24.1
																												1218	chr19	37778249	37780249	2001	*	8.63643	7.95673	9.0966	-0.899527	0.000462036	0.0029205	11190	ENSG00000267422	37779686	37792865	13180	+	0	overlapStart	0	CTD-2554C21.1
																												1219	chr8	41544244	41546244	2001	*	7.69914	7.01639	8.16069	-0.903664	0.00046229	0.00292056	21296	ENSG00000253174	41540381	41545044	4664	-	0	overlapStart	0	RP11-360L9.7
																												1220	chr13	67229474	67231474	2001	*	9.43556	8.69085	9.9243	-0.993205	0.000471513	0.00297282	6120	ENSG00000184226	66302834	67230445	927612	-	0	overlapStart	0	PCDH9
																												1221	chr16	81778240	81780240	2001	*	8.36024	8.64305	8.00813	0.874614	0.00047764	0.00300547	8571	LRG_376	81779294	81958294	179001	+	0	overlapStart	0	PLCG2
																												1222	chr2	241740263	241742263	2001	*	6.85665	7.14562	6.49492	0.889739	0.000478119	0.00300689	13518	ENSG00000215692	241734715	241735498	784	-	4764	upstream	4764	AC114730.8
																												1223	chr4	36285317	36287317	2001	*	9.64505	9.94889	9.25967	0.929109	0.000483461	0.00303563	16522	ENSG00000197057	36281622	36345756	64135	+	0	inside	3694	DTHD1
																												1224	chr14	61327537	61329537	2001	*	8.31896	8.62849	7.92435	0.943794	0.000484491	0.00304129	6632	ENSG00000247287	61298164	61322818	24655	-	4718	upstream	4718	RP11-902B17.1
																												1225	chr8	94641461	94643461	2001	*	6.81208	6.25175	7.21465	-0.722006	0.000485658	0.00304781	21550	ENSG00000261437	94637285	94639467	2183	-	1993	upstream	1993	RP11-22C11.2
																												1226	chr8	94641461	94643461	2001	*	6.81208	6.25175	7.21465	-0.722006	0.000485658	0.00304781	21550	ENSG00000104413	94641074	94707466	66393	+	0	inside	386	ESRP1
																												1227	chr16	89422053	89424053	2001	*	7.06977	7.42314	6.60075	1.06138	0.00048719	0.00305499	8670	ENSG00000261692	89420075	89422226	2152	-	0	overlapStart	0	RP1-168P16.1
																												1228	chr19	6488581	6490581	2001	*	5.43545	5.84363	4.8641	1.21576	0.000490322	0.00307022	10563	ENSG00000268191	6494320	6495025	706	+	3738	upstream	3738	CTD-2396E7.10
																												1229	chr19	6488581	6490581	2001	*	5.43545	5.84363	4.8641	1.21576	0.000490322	0.00307022	10563	ENSG00000268203	6494320	6494805	486	+	3738	upstream	3738	CTD-2396E7.9
																												1230	chr22	46266924	46268924	2001	*	6.66769	6.9058	6.38237	0.762502	0.000491455	0.00307602	14811	ENSG00000130943	46255663	46263355	7693	-	3568	upstream	3568	PKDREJ
																												1231	chr22	46266924	46268924	2001	*	6.66769	6.9058	6.38237	0.762502	0.000491455	0.00307602	14811	ENSG00000075234	46267961	46294008	26048	+	0	overlapStart	0	TTC38
																												1232	chr11	122726221	122728221	2001	*	6.36014	5.72777	6.79831	-0.829136	0.00049278	0.00308187	4400	ENSG00000239079	122726208	122726311	104	-	0	overlapStart	0	snoU13
																												1233	chrX	63350368	63352368	2001	*	7.961	8.22612	7.63594	0.829797	0.000502602	0.00313665	23208	ENSG00000186767	63347228	63351344	4117	-	0	overlapStart	0	SPIN4
																												1234	chrX	63350368	63352368	2001	*	7.961	8.22612	7.63594	0.829797	0.000502602	0.00313665	23208	ENSG00000233661	63349646	63352178	2533	+	0	overlapEnd	721	SPIN4-AS1
																												1235	chr7	143309996	143311996	2001	*	6.62123	6.86901	6.32188	0.786153	0.000503349	0.00314048	20861	ENSG00000188037	143316126	143352083	35958	+	4129	upstream	4129	CLCN1
																												1236	chr19	2089525	2091525	2001	*	7.2041	7.4902	6.84686	0.882603	0.000504461	0.00314576	10427	ENSG00000099840	2096429	2099593	3165	+	4903	upstream	4903	IZUMO4
																												1237	chr10	11610680	11612680	2001	*	7.77818	7.11322	8.23161	-0.877806	0.000506828	0.00315885	2400	ENSG00000148429	11453946	11611754	157809	-	0	overlapStart	0	USP6NL
																												1238	chr10	11610680	11612680	2001	*	7.77818	7.11322	8.23161	-0.877806	0.000506828	0.00315885	2400	ENSG00000271360	11611305	11612227	923	+	0	includeFeature	0	RP11-138I18.1
																												1239	chr1	35576810	35578810	2001	*	7.36462	7.61392	7.06307	0.790271	0.00051085	0.00317973	539	ENSG00000239636	35569813	35577729	7917	-	0	overlapStart	0	RP4-728D4.2
																												1240	chr1	35576810	35578810	2001	*	7.36462	7.61392	7.06307	0.790271	0.00051085	0.00317973	539	ENSG00000116819	35573370	35595328	21959	+	0	inside	3439	TFAP2E
																												1241	chr3	14141697	14145626	3930	*	10.1854	10.4809	9.81326	0.90762	0.000523603	0.00325397	14978	ENSG00000228242	14144637	14165978	21342	+	0	overlapStart	0	AC093495.4
																												1242	chr9	112179482	112181482	2001	*	7.85568	8.17307	7.44816	0.964415	0.000528451	0.00327892	22470	ENSG00000106868	112040785	112175408	134624	-	4073	upstream	4073	SUSD1
																												1243	chr2	143176549	143178549	2001	*	7.01162	7.29303	6.66169	0.870511	0.000529244	0.00328126	12785	ENSG00000257284	143162078	143172172	10095	-	4376	upstream	4376	RP11-190J23.1
																												1244	chr11	441036	443036	2001	*	5.98431	5.28655	6.4526	-0.924009	0.000530433	0.00328777	3363	ENSG00000185101	417933	442011	24079	-	0	overlapStart	0	ANO9
																												1245	chr11	441036	443036	2001	*	5.98431	5.28655	6.4526	-0.924009	0.000530433	0.00328777	3363	ENSG00000243562	440399	440693	295	-	342	upstream	342	RN7SL838P
																												1246	chr3	112296573	112298573	2001	*	5.97608	6.33478	5.4976	1.07494	0.000531294	0.00329224	15659	ENSG00000172139	112140887	112294258	153372	-	2314	upstream	2314	SLC9C1
																												1247	chr3	112296573	112298573	2001	*	5.97608	6.33478	5.4976	1.07494	0.000531294	0.00329224	15659	ENSG00000239482	112302478	112332791	30314	+	3904	upstream	3904	RP11-90K6.1
																												1248	chr13	40186381	40188381	2001	*	9.18851	8.5114	9.64751	-0.895855	0.000541126	0.00334702	5946	ENSG00000230710	40181809	40189028	7220	+	0	inside	4571	LINC00332
																												1249	chr10	27997893	27999893	2001	*	6.34499	5.77941	6.75024	-0.729599	0.000551486	0.00340308	2557	ENSG00000169126	27812164	27999048	186885	-	0	overlapStart	0	ARMC4
																												1250	chr10	27997893	27999893	2001	*	6.34499	5.77941	6.75024	-0.729599	0.000551486	0.00340308	2557	ENSG00000233472	27999788	28049615	49828	+	0	overlapStart	0	RP11-218D6.4
																												1251	chr10	27997893	27999893	2001	*	6.34499	5.77941	6.75024	-0.729599	0.000551486	0.00340308	2557	ENSG00000226395	28004702	28004932	231	+	4808	upstream	4808	RP11-218D6.3
																												1252	chr10	6274431	6276431	2001	*	9.01626	9.37113	8.5446	1.0663	0.000554471	0.00341972	2354	ENSG00000215244	6277687	6335982	58296	+	1255	upstream	1255	RP11-563J2.2
																												1253	chr6	41731995	41735279	3285	*	9.74913	10.0281	9.40304	0.86493	0.000555305	0.00342397	18879	ENSG00000112561	41683978	41736259	52282	-	0	inside	979	TFEB
																												1254	chr1	24555094	24557094	2001	*	5.86868	5.18031	6.33277	-0.910289	0.000559868	0.0034512	327	ENSG00000264443	24538802	24556024	17223	-	0	overlapStart	0	RP4-594I10.3
																												1255	chr1	24555094	24557094	2001	*	5.86868	5.18031	6.33277	-0.910289	0.000559868	0.0034512	327	ENSG00000184454	24556111	24609328	53218	+	0	overlapStart	0	NCMAP
																												1256	chr2	70102871	70104871	2001	*	6.61121	6.92569	6.20849	0.95596	0.000562176	0.00346272	12309	ENSG00000179818	69962263	70103220	140958	-	0	overlapStart	0	PCBP1-AS1
																												1257	chr9	34185443	34187443	2001	*	6.85754	7.1556	6.48141	0.913201	0.000564693	0.0034737	22073	ENSG00000227383	34191555	34191881	327	+	4111	upstream	4111	RP11-571F15.2
																												1258	chr6	90349896	90351896	2001	*	7.23873	6.65887	7.65121	-0.751636	0.000567664	0.00348653	19120	ENSG00000260271	90345219	90362632	17414	+	0	inside	4676	RP1-45N11.1
																												1259	chr5	151213309	151215309	2001	*	9.56413	9.82874	9.23985	0.828788	0.000575351	0.00352915	18123	ENSG00000196743	151212150	151270440	58291	+	0	inside	1158	GM2A
																												1260	chr7	142351982	142353982	2001	*	5.97947	5.26898	6.4534	-0.942325	0.000579759	0.00355251	20844	ENSG00000282939	142352819	142353358	540	+	0	includeFeature	0	TRBV7-2
																												1261	chr7	142351982	142353982	2001	*	5.97947	5.26898	6.4534	-0.942325	0.000579759	0.00355251	20844	ENSG00000243889	142358639	142358917	279	+	4656	upstream	4656	TRBV8-1
																												1262	chr7	128458414	128460414	2001	*	8.11642	8.41194	7.74434	0.907214	0.000580628	0.00355691	20695	ENSG00000273184	128455840	128493859	38020	+	0	inside	2573	RP11-212P7.3
																												1263	chr7	128458414	128460414	2001	*	8.11642	8.41194	7.74434	0.907214	0.000580628	0.00355691	20695	ENSG00000135245	128455849	128458418	2570	+	0	overlapEnd	2564	HILPDA
																												1264	chr7	128458414	128460414	2001	*	8.11642	8.41194	7.74434	0.907214	0.000580628	0.00355691	20695	ENSG00000240758	128455937	128469197	13261	+	0	inside	2476	RP11-155G14.6
																												1265	chr20	10218635	10220635	2001	*	7.80845	8.06429	7.49726	0.80661	0.000582796	0.00356926	13635	ENSG00000132639	10218830	10307418	88589	+	0	overlapStart	0	SNAP25
																												1266	chr17	45169794	45171794	2001	*	5.81857	6.24005	5.22065	1.25639	0.000583053	0.00356991	9369	ENSG00000267288	45168800	45171584	2785	-	0	overlapStart	0	RP13-890H12.2
																												1267	chr3	151282139	151284139	2001	*	6.54192	5.98361	6.94345	-0.718781	0.000583716	0.00357305	15977	ENSG00000174944	151212117	151278467	66351	-	3671	upstream	3671	P2RY14
																												1268	chr14	95318612	95320612	2001	*	6.98274	6.38876	7.40227	-0.772658	0.000584733	0.00357834	6946	ENSG00000165959	95181940	95319906	137967	-	0	overlapStart	0	CLMN
																												1269	chr11	108592744	108594744	2001	*	8.9512	8.29223	9.40186	-0.869342	0.000588702	0.00359798	4253	ENSG00000110723	108505431	108593738	88308	-	0	overlapStart	0	EXPH5
																												1270	chr11	44727014	44729014	2001	*	7.22937	6.62628	7.65339	-0.786369	0.000597592	0.00364759	3674	ENSG00000157570	44726465	44932421	205957	+	0	inside	548	TSPAN18
																												1271	chr11	88508187	88510187	2001	*	6.5619	6.80328	6.27187	0.770397	0.000609459	0.00371523	4160	ENSG00000255082	88504576	88524054	19479	+	0	inside	3610	GRM5-AS1
																												1272	chr3	121653703	121655703	2001	*	6.39803	6.64924	6.09366	0.794407	0.000617246	0.00375882	15738	ENSG00000243544	121653994	121654296	303	-	0	includeFeature	0	RN7SL172P
																												1273	chr3	121653703	121655703	2001	*	6.39803	6.64924	6.09366	0.794407	0.000617246	0.00375882	15738	ENSG00000222057	121655475	121655604	130	-	0	includeFeature	0	RNU4-62P
																												1274	chrX	39859501	39861501	2001	*	8.49318	8.91478	7.895	1.25934	0.000620405	0.00377611	23053	ENSG00000214047	39865424	39865888	465	+	3922	upstream	3922	RPS11P7
																												1275	chr2	317096	319096	2001	*	5.81453	6.26961	5.146	1.3603	0.00062109	0.00377834	11749	ENSG00000235779	305111	314367	9257	-	2728	upstream	2728	AC079779.5
																												1276	chr2	317096	319096	2001	*	5.81453	6.26961	5.146	1.3603	0.00062109	0.00377834	11749	ENSG00000233684	317912	342118	24207	+	0	overlapStart	0	AC079779.6
																												1277	chr1	182390758	182392758	2001	*	8.76237	9.01707	8.45284	0.804035	0.000622467	0.00378574	1713	ENSG00000135821	182381704	182392206	10503	-	0	overlapStart	0	GLUL
																												1278	chr16	67173333	67175333	2001	*	7.7598	8.04152	7.40938	0.871658	0.000624029	0.00379426	8397	ENSG00000140939	67170154	67175735	5582	+	0	inside	3178	NOL3
																												1279	chr2	42791640	42793640	2001	*	6.60357	5.96456	7.04489	-0.839118	0.000624828	0.00379802	12095	ENSG00000162882	42767089	42792593	25505	-	0	overlapStart	0	HAAO
																												1280	chr1	35505323	35507323	2001	*	7.07277	6.44447	7.509	-0.823665	0.000628006	0.00381354	536	ENSG00000236274	35509742	35511438	1697	+	2418	upstream	2418	RP4-728D4.3
																												1281	chr1	226662077	226664077	2001	*	10.4518	10.7378	10.0946	0.883172	0.000629272	0.00381759	2091	ENSG00000228548	226668897	226676345	7449	+	4819	upstream	4819	ITPKB-AS1
																												1282	chr8	19756852	19758852	2001	*	7.48988	6.90485	7.90494	-0.759482	0.000633935	0.00384263	21114	ENSG00000147408	19404161	19758029	353869	-	0	overlapStart	0	CSGALNACT1
																												1283	chr2	20445966	20447966	2001	*	9.63393	9.90797	9.29532	0.852551	0.000634405	0.00384351	11874	ENSG00000143878	20447074	20449445	2372	+	0	overlapStart	0	RHOB
																												1284	chr2	20445966	20447966	2001	*	9.63393	9.90797	9.29532	0.852551	0.000634405	0.00384351	11874	ENSG00000228950	20451042	20452947	1906	+	3075	upstream	3075	AC023137.2
																												1285	chr14	39228326	39230326	2001	*	8.45788	8.71003	8.15212	0.797657	0.00064505	0.003903	6486	ENSG00000150526	39230231	39253655	23425	+	0	overlapStart	0	MIA2
																												1286	chr14	39228326	39230326	2001	*	8.45788	8.71003	8.15212	0.797657	0.00064505	0.003903	6486	ENSG00000258941	39233902	39350423	116522	+	3575	upstream	3575	RP11-407N17.3
																												1287	chr1	186679353	186681353	2001	*	6.22112	5.53838	6.68268	-0.902592	0.000647447	0.0039165	1754	ENSG00000073756	186671791	186680427	8637	-	0	overlapStart	0	PTGS2
																												1288	chr1	186679353	186681353	2001	*	6.22112	5.53838	6.68268	-0.902592	0.000647447	0.0039165	1754	ENSG00000273129	186680622	186681446	825	+	0	overlapStart	0	PACERR
																												1289	chr14	52068147	52070147	2001	*	7.87478	8.16985	7.50341	0.90598	0.000652295	0.00394179	6548	ENSG00000087303	52004803	52069228	64426	-	0	overlapStart	0	NID2
																												1290	chr6	6683604	6685604	2001	*	5.97468	6.39628	5.37651	1.25709	0.000656213	0.00396142	18431	ENSG00000261211	6680309	6683633	3325	-	0	overlapStart	0	RP1-80N2.3
																												1291	chr6	6683604	6685604	2001	*	5.97468	6.39628	5.37651	1.25709	0.000656213	0.00396142	18431	ENSG00000279368	6685148	6686984	1837	+	0	overlapStart	0	RP1-80N2.4
																												1292	chr1	8025361	8027361	2001	*	7.85942	8.10693	7.56048	0.786054	0.00066084	0.00398731	118	ENSG00000116285	8004404	8026308	21905	-	0	overlapStart	0	ERRFI1
																												1293	chr1	8025361	8027361	2001	*	7.85942	8.10693	7.56048	0.786054	0.00066084	0.00398731	118	ENSG00000238290	8026738	8122702	95965	+	0	overlapStart	0	RP11-431K24.1
																												1294	chr12	40223949	40225949	2001	*	7.31424	6.57455	7.80083	-0.985378	0.000671125	0.00404353	4881	ENSG00000225342	40186009	40224915	38907	-	0	overlapStart	0	AC079630.4
																												1295	chr1	226736371	226738371	2001	*	8.54965	8.80356	8.24129	0.802037	0.000673432	0.00405397	2096	ENSG00000143772	226631690	226739323	107634	-	0	inside	951	ITPKB
																												1296	chr5	88501488	88503488	2001	*	7.21841	7.46807	6.91632	0.791111	0.000674484	0.00405824	17632	ENSG00000271904	88433892	88498697	64806	-	2790	upstream	2790	CTC-498M16.4
																												1297	chr3	196638721	196640721	2001	*	8.13492	8.40741	7.79869	0.848371	0.000675473	0.00406212	16287	ENSG00000174004	196639686	196662004	22319	+	0	overlapStart	0	NRROS
																												1298	chr3	196638721	196640721	2001	*	8.13492	8.40741	7.79869	0.848371	0.000675473	0.00406212	16287	ENSG00000163964	196639775	196736007	96233	+	0	overlapStart	0	PIGX
																												1299	chr6	139290564	139292564	2001	*	9.97267	10.2393	9.64539	0.833805	0.000676279	0.00406593	19469	ENSG00000164440	139240061	139292139	52079	-	0	overlapStart	0	TXLNB
																												1300	chr19	16718548	16720548	2001	*	5.13209	5.58782	4.46212	1.36035	0.000692559	0.00414798	10885	ENSG00000188039	16719976	16817963	97988	+	0	overlapStart	0	NWD1
																												1301	chr2	148887122	148889122	2001	*	6.58137	5.92355	7.0315	-0.866682	0.000695657	0.00416232	12819	ENSG00000231079	148866470	148888823	22354	-	0	overlapStart	0	AC105402.4
																												1302	chr3	127822328	127824328	2001	*	6.22079	5.46865	6.71267	-1.00211	0.000708929	0.0042372	15803	ENSG00000074416	127689062	127823250	134189	-	0	overlapStart	0	MGLL
																												1303	chr7	6025593	6027593	2001	*	7.46572	7.73775	7.13019	0.846978	0.000716722	0.00427321	19866	ENSG00000157999	6031376	6036386	5011	+	3782	upstream	3782	ANKRD61
																												1304	chr1	223363189	223365189	2001	*	8.41677	7.743	8.87425	-0.890853	0.000728338	0.0043359	2033	ENSG00000143502	223220819	223364202	143384	-	0	overlapStart	0	SUSD4
																												1305	chr10	109922478	109924478	2001	*	8.96947	9.23693	8.64087	0.835891	0.000731349	0.00435054	3166	ENSG00000108039	109864766	109923553	58788	-	0	overlapStart	0	XPNPEP1
																												1306	chr16	70685079	70687079	2001	*	6.80863	6.24082	7.21502	-0.733288	0.000736708	0.00437789	8487	ENSG00000132613	70661204	70686066	24863	-	0	overlapStart	0	MTSS1L
																												1307	chr6	31680170	31682170	2001	*	6.49889	6.69608	6.27041	0.664782	0.000736873	0.00437789	18737	ENSG00000204428	31676684	31684040	7357	-	0	inside	1869	LY6G5C
																												1308	chr2	144514760	144518671	3912	*	9.92034	10.1966	9.57828	0.858289	0.000756448	0.00448405	12803	ENSG00000238057	144518097	144521477	3381	+	0	overlapStart	0	ZEB2-AS1
																												1309	chr2	144514760	144518671	3912	*	9.92034	10.1966	9.57828	0.858289	0.000756448	0.00448405	12803	ENSG00000275372	144518447	144518574	128	+	0	includeFeature	0	ZEB2_AS1_1
																												1310	chr2	144514760	144518671	3912	*	9.92034	10.1966	9.57828	0.858289	0.000756448	0.00448405	12803	ENSG00000273537	144520456	144520555	100	+	1784	upstream	1784	ZEB2_AS1_3
																												1311	chr2	144514760	144518671	3912	*	9.92034	10.1966	9.57828	0.858289	0.000756448	0.00448405	12803	ENSG00000277444	144521039	144521116	78	+	2367	upstream	2367	ZEB2_AS1_4
																												1312	chr1	2233535	2235535	2001	*	8.52191	8.84094	8.11168	0.96895	0.00076193	0.00451315	60	ENSG00000157933	2228695	2310119	81425	+	0	inside	4839	SKI
																												1313	chr11	128868184	128870184	2001	*	6.49627	5.7484	6.98635	-0.996387	0.000769111	0.00455454	4472	ENSG00000151704	128836315	128867373	31059	-	810	upstream	810	KCNJ1
																												1314	chrX	119647174	119649174	2001	*	8.71211	9.11918	8.14295	1.21587	0.000774343	0.00458208	23410	ENSG00000211578	119646738	119646848	111	-	325	upstream	325	MIR766
																												1315	chr3	11290499	11292499	2001	*	7.94854	8.26831	7.53709	0.970749	0.000781216	0.00461697	14942	ENSG00000226621	11290406	11290663	258	-	0	overlapStart	0	AC083855.5
																												1316	chr18	79962162	79964162	2001	*	8.13901	8.46748	7.71299	0.994067	0.000787078	0.00464813	10327	ENSG00000226742	79964561	79970822	6262	+	398	upstream	398	HSBP1L1
																												1317	chr17	49208124	49211668	3545	*	8.29079	8.56203	7.95648	0.845243	0.000800074	0.00472016	9446	ENSG00000167083	49202791	49210574	7784	-	0	overlapStart	0	GNGT2
																												1318	chr17	49208124	49211668	3545	*	8.29079	8.56203	7.95648	0.845243	0.000800074	0.00472016	9446	ENSG00000108798	49210227	49223225	12999	+	0	overlapStart	0	ABI3
																												1319	chr5	96962033	96964033	2001	*	7.53598	6.89271	7.97931	-0.84594	0.000801906	0.00472978	17692	ENSG00000200884	96962656	96962757	102	-	0	includeFeature	0	Y_RNA
																												1320	chr19	52785826	52787826	2001	*	7.4001	7.66702	7.07233	0.834097	0.000806098	0.00475214	11596	ENSG00000189190	52764195	52786791	22597	-	0	overlapStart	0	ZNF600
																												1321	chr12	9868736	9870736	2001	*	8.08895	8.37899	7.72554	0.893063	0.000814491	0.00479564	4654	ENSG00000110852	9852984	9870136	17153	-	0	overlapStart	0	CLEC2B
																												1322	chr12	9868736	9870736	2001	*	8.08895	8.37899	7.72554	0.893063	0.000814491	0.00479564	4654	ENSG00000255882	9867027	9869808	2782	+	0	overlapEnd	1708	RP11-290C10.1
																												1323	chr7	142718449	142720449	2001	*	6.35943	6.74725	5.8274	1.15799	0.000815009	0.0047963	20850	ENSG00000211753	142720660	142721160	501	+	210	upstream	210	TRBV28
																												1324	chr7	142718449	142720449	2001	*	6.35943	6.74725	5.8274	1.15799	0.000815009	0.0047963	20850	ENSG00000244273	142722358	142722764	407	+	1908	upstream	1908	PGBD4P1
																												1325	chr3	101643159	101645159	2001	*	7.88486	8.15899	7.54612	0.852437	0.000818438	0.00481527	15569	ENSG00000201511	101647421	101647522	102	+	2261	upstream	2261	Y_RNA
																												1326	chr1	39788088	39790088	2001	*	7.44072	7.67518	7.16063	0.754037	0.000824614	0.0048492	601	ENSG00000116985	39757182	39788861	31680	-	0	overlapStart	0	BMP8B
																												1327	chr1	39788088	39790088	2001	*	7.44072	7.67518	7.16063	0.754037	0.000824614	0.0048492	601	ENSG00000261798	39788976	39790171	1196	+	0	overlapStart	0	RP1-118J21.25
																												1328	chr5	54637274	54639274	2001	*	6.23033	6.5344	5.84457	0.928261	0.000829958	0.00487819	17404	ENSG00000280159	54643557	54645987	2431	+	4282	upstream	4282	CTD-2591A1.1
																												1329	chr10	5774849	5776849	2001	*	7.45444	6.72841	7.93516	-0.96596	0.000832498	0.00489069	2337	ENSG00000270427	5776071	5776858	788	+	0	overlapStart	0	NRBF2P5
																												1330	chr18	12774510	12776510	2001	*	7.83443	8.21036	7.32463	1.12511	0.000841273	0.00493979	10009	ENSG00000260302	12774651	12775923	1273	-	0	includeFeature	0	RP11-973H7.1
																												1331	chr6	75748173	75750173	2001	*	8.73919	8.99947	8.42138	0.817889	0.000842812	0.0049476	19055	ENSG00000196586	75749192	75919537	170346	+	0	overlapStart	0	MYO6
																												1332	chr22	35370952	35372952	2001	*	6.2271	6.52729	5.84758	0.918153	0.000849987	0.00498723	14581	ENSG00000282602	35372174	35372621	448	+	0	includeFeature	0	CTA-286B10.7
																												1333	chr22	35370952	35372952	2001	*	6.2271	6.52729	5.84758	0.918153	0.000849987	0.00498723	14581	ENSG00000282041	35376422	35377261	840	+	3469	upstream	3469	CTA-286B10.8
																												1334	chr3	96812303	96814303	2001	*	6.44391	5.76119	6.90544	-0.902794	0.000855508	0.00501465	15531	ENSG00000080224	96814581	97752460	937880	+	277	upstream	277	EPHA6
																												1335	chr8	9134755	9136755	2001	*	6.11432	6.38021	5.78809	0.830606	0.000857643	0.00502218	21054	ENSG00000254340	9141424	9145435	4012	+	4668	upstream	4668	RP11-10A14.3
																												1336	chr12	47766303	47768303	2001	*	6.67982	6.08197	7.10126	-0.778241	0.00086396	0.00505167	4925	ENSG00000079337	47734367	47771040	36674	-	0	inside	2736	RAPGEF3
																												1337	chr12	47766303	47768303	2001	*	6.67982	6.08197	7.10126	-0.778241	0.00086396	0.00505167	4925	ENSG00000277173	47768529	47769648	1120	+	225	upstream	225	CTD-2024F21.1
																												1338	chr1	161620617	161622617	2001	*	7.44633	7.72683	7.09779	0.86843	0.0008706	0.00508798	1553	ENSG00000231586	161617992	161619585	1594	-	1031	upstream	1031	RPS23P9
																												1339	chr2	161243733	161245733	2001	*	8.60984	7.87171	9.09577	-0.98367	0.000877308	0.00512464	12889	ENSG00000227403	161244739	161249050	4312	+	0	overlapStart	0	AC009299.3
																												1340	chr8	60806959	60808959	2001	*	9.0397	9.31701	8.69609	0.860756	0.000889236	0.00518791	21395	ENSG00000254432	60808735	60809606	872	-	0	overlapEnd	646	RP11-33I11.2
																												1341	chr16	30471598	30473598	2001	*	8.45955	8.74285	8.10666	0.87591	0.000901222	0.00525524	8201	ENSG00000222701	30471587	30471703	117	+	0	overlapEnd	10	Y_RNA
																												1342	chr16	30471598	30473598	2001	*	8.45955	8.74285	8.10666	0.87591	0.000901222	0.00525524	8201	ENSG00000005844	30472658	30523185	50528	+	0	overlapStart	0	ITGAL
																												1343	chr2	230224677	230226677	2001	*	9.15879	9.45784	8.78109	0.91658	0.000911489	0.00531216	13373	ENSG00000135899	230167293	230225729	58437	-	0	overlapStart	0	SP110
																												1344	chr2	230224677	230226677	2001	*	9.15879	9.45784	8.78109	0.91658	0.000911489	0.00531216	13373	LRG_109	230168918	230220112	51195	-	4564	upstream	4564	SP110
																												1345	chr2	230224677	230226677	2001	*	9.15879	9.45784	8.78109	0.91658	0.000911489	0.00531216	13373	ENSG00000280755	230176665	230221721	45057	-	2955	upstream	2955	AC009950.1
																												1346	chr14	45089025	45091025	2001	*	6.3068	6.59737	5.94256	0.893389	0.00091472	0.00532344	6494	ENSG00000185246	45084099	45116282	32184	+	0	inside	4925	PRPF39
																												1347	chr9	137638498	137640498	2001	*	5.783	6.13461	5.3171	1.05501	0.000919209	0.00534299	22820	ENSG00000274841	137638128	137638408	281	-	89	upstream	89	Metazoa_SRP
																												1348	chr11	125062024	125064024	2001	*	7.63639	7.87696	7.34751	0.768998	0.000923169	0.0053616	4429	ENSG00000134955	125063067	125090312	27246	+	0	overlapStart	0	SLC37A2
																												1349	chr16	23181549	23183549	2001	*	7.10732	6.55335	7.5066	-0.712523	0.000924683	0.00536689	8076	ENSG00000166828	23182715	23216883	34169	+	0	overlapStart	0	SCNN1G
																												1350	chr2	70976264	70978264	2001	*	8.80366	9.06896	8.47832	0.830439	0.000924964	0.0053672	12327	ENSG00000144031	70978380	70985499	7120	+	115	upstream	115	ANKRD53
																												1351	chr6	26445089	26447089	2001	*	6.18903	6.47284	5.83536	0.875954	0.000927059	0.00537671	18614	ENSG00000111801	26440472	26453415	12944	+	0	inside	4616	BTN3A3
																												1352	chr15	85667187	85669187	2001	*	8.58841	8.85963	8.25412	0.845265	0.000950291	0.005502	7659	ENSG00000259367	85619623	85670948	51326	-	0	inside	1760	RP11-815J21.4
																												1353	chr15	44783560	44785560	2001	*	8.43351	8.70077	8.10524	0.835257	0.000953219	0.00551324	7298	ENSG00000276121	44778196	44778721	526	-	4838	upstream	4838	CTD-2008A1.3
																												1354	chr19	6590399	6592399	2001	*	6.39928	6.68269	6.04624	0.87515	0.000960273	0.00555028	10571	ENSG00000268785	6593329	6594055	727	+	929	upstream	929	RPL7P50
																												1355	chr19	46785547	46787547	2001	*	8.31515	8.62987	7.91206	0.957454	0.000962941	0.00556434	11424	ENSG00000105281	46774883	46788594	13712	-	0	inside	1046	SLC1A5
																												1356	chr19	46785547	46787547	2001	*	8.31515	8.62987	7.91206	0.957454	0.000962941	0.00556434	11424	ENSG00000275719	46787815	46789043	1229	+	267	upstream	267	CTB-147N14.6
																												1357	chr13	109785622	109787622	2001	*	10.0335	9.05336	10.6117	-1.31815	0.000977224	0.00563447	6272	ENSG00000185950	109752698	109786568	33871	-	0	overlapStart	0	IRS2
																												1358	chr13	109785622	109787622	2001	*	10.0335	9.05336	10.6117	-1.31815	0.000977224	0.00563447	6272	ENSG00000275741	109785831	109808252	22422	+	0	overlapStart	0	RP11-40E6.1
																												1359	chr18	3602535	3605817	3283	*	8.56065	8.80155	8.27129	0.770036	0.000995985	0.00573565	9967	ENSG00000262001	3603000	3608336	5337	+	0	overlapStart	0	DLGAP1-AS2
																												1360	chr1	22142215	22144215	2001	*	6.73991	6.95448	6.48776	0.705915	0.00100229	0.00576772	289	ENSG00000162552	22117305	22143969	26665	-	0	overlapStart	0	WNT4
																												1361	chr1	151436221	151438221	2001	*	5.50229	5.86481	5.01695	1.0847	0.00102283	0.00587165	1353	ENSG00000238711	151439000	151439095	96	+	778	upstream	778	RNY4P25
																												1362	chr3	184260490	184262490	2001	*	8.55377	8.82983	8.21208	0.857494	0.0010264	0.00589069	16162	ENSG00000163888	184259213	184261463	2251	-	0	overlapStart	0	CAMK2N2
																												1363	chr8	104588075	104590075	2001	*	8.44371	7.57423	8.9824	-1.16765	0.00104039	0.00596663	21640	ENSG00000147650	104489231	104589024	99794	-	0	overlapStart	0	LRP12
																												1364	chr8	104588075	104590075	2001	*	8.44371	7.57423	8.9824	-1.16765	0.00104039	0.00596663	21640	ENSG00000169946	104590733	105804532	1213800	+	657	upstream	657	ZFPM2
																												1365	chr15	70762560	70764560	2001	*	6.43598	5.86928	6.8418	-0.731355	0.00104673	0.00599574	7522	ENSG00000137831	70654554	70763593	109040	-	0	overlapStart	0	UACA
																												1366	chr15	70762560	70764560	2001	*	6.43598	5.86928	6.8418	-0.731355	0.00104673	0.00599574	7522	ENSG00000274297	70758269	70758856	588	-	3703	upstream	3703	RP11-138H8.8
																												1367	chr19	13838684	13840684	2001	*	9.49027	9.75851	9.16051	0.837886	0.00105351	0.00603165	10793	ENSG00000267519	13834516	13836359	1844	-	2324	upstream	2324	MIR24-2
																												1368	chr19	13838684	13840684	2001	*	9.49027	9.75851	9.16051	0.837886	0.00105351	0.00603165	10793	ENSG00000207808	13836440	13836517	78	-	2166	upstream	2166	MIR27A
																												1369	chr19	13838684	13840684	2001	*	9.49027	9.75851	9.16051	0.837886	0.00105351	0.00603165	10793	ENSG00000207980	13836587	13836659	73	-	2024	upstream	2024	MIR23A
																												1370	chr5	147781707	147783707	2001	*	9.25011	9.58473	8.81367	1.01088	0.00105569	0.00604267	18078	ENSG00000176049	147585439	147782848	197410	-	0	overlapStart	0	JAKMIP2
																												1371	chr19	31348391	31350391	2001	*	7.32241	7.59212	6.99042	0.841061	0.00106711	0.00610358	11084	ENSG00000121297	31274945	31349547	74603	-	0	overlapStart	0	TSHZ3
																												1372	chr19	31348391	31350391	2001	*	7.32241	7.59212	6.99042	0.841061	0.00106711	0.00610358	11084	ENSG00000267662	31348881	31417794	68914	+	0	overlapStart	0	AC007796.1
																												1373	chr12	113152022	113154022	2001	*	7.88284	7.15393	8.3648	-0.970263	0.00107508	0.00614666	5545	ENSG00000186710	113149858	113159276	9419	+	0	inside	2163	CFAP73
																												1374	chr5	126757877	126759877	2001	*	7.26688	7.5996	6.83367	1.00512	0.00108322	0.00618524	17827	ENSG00000252185	126755316	126755417	102	-	2459	upstream	2459	RNU6-752P
																												1375	chr1	245155653	245157653	2001	*	8.15011	7.47677	8.60739	-0.890144	0.00108864	0.0062087	2259	ENSG00000162849	245154985	245709431	554447	+	0	inside	667	KIF26B
																												1376	chr7	29194228	29197913	3686	*	9.34407	9.60586	9.02402	0.821712	0.00109795	0.00625612	20029	ENSG00000106066	28995231	29195451	200221	-	0	overlapStart	0	CPVL
																												1377	chr7	130667633	130669633	2001	*	8.90448	9.14654	8.61345	0.772925	0.00110131	0.00627187	20738	ENSG00000158623	130506238	130668748	162511	-	0	overlapStart	0	COPG2
																												1378	chr18	76492007	76494007	2001	*	8.84302	8.16215	9.30372	-0.901252	0.00110454	0.00628725	10298	ENSG00000101493	76358190	76495190	137001	-	0	inside	1182	ZNF516
																												1379	chr18	76492007	76494007	2001	*	8.84302	8.16215	9.30372	-0.901252	0.00110454	0.00628725	10298	ENSG00000265778	76491652	76493918	2267	+	0	overlapEnd	354	RP11-17M16.2
																												1380	chr18	76492007	76494007	2001	*	8.84302	8.16215	9.30372	-0.901252	0.00110454	0.00628725	10298	ENSG00000275763	76495521	76498088	2568	+	1513	upstream	1513	C18orf65
																												1381	chr4	78056307	78058307	2001	*	7.39024	6.78573	7.81496	-0.788559	0.00111734	0.0063479	16720	ENSG00000138759	78057570	78544269	486700	+	0	overlapStart	0	FRAS1
																												1382	chr1	236516067	236518067	2001	*	5.98143	5.22251	6.47617	-1.01139	0.00111897	0.00635407	2217	ENSG00000116977	236518000	236552981	34982	+	0	overlapStart	0	LGALS8
																												1383	chr14	105167892	105169892	2001	*	7.55436	7.81038	7.24289	0.80698	0.00112215	0.00636552	7064	ENSG00000184916	105140981	105168824	27844	-	0	overlapStart	0	JAG2
																												1384	chr3	31226404	31228404	2001	*	7.4461	6.79054	7.89519	-0.863935	0.00113112	0.0064077	15083	ENSG00000222983	31228715	31228847	133	+	310	upstream	310	RNA5SP127
																												1385	chr1	200738088	200740088	2001	*	8.25718	7.66685	8.6749	-0.767668	0.00113254	0.00641267	1812	ENSG00000118200	200739558	200860704	121147	+	0	overlapStart	0	CAMSAP2
																												1386	chr1	46532318	46534318	2001	*	7.68247	7.93689	7.37338	0.803046	0.00113462	0.00642289	714	ENSG00000282881	46532166	46533614	1449	-	0	overlapStart	0	RP11-49P4.7
																												1387	chr1	46532318	46534318	2001	*	7.68247	7.93689	7.37338	0.803046	0.00113462	0.00642289	714	ENSG00000269956	46538696	46570255	31560	+	4377	upstream	4377	MKNK1-AS1
																												1388	chr8	103297854	103299854	2001	*	7.78108	7.15936	8.21415	-0.814249	0.00114704	0.00648852	21635	ENSG00000247081	103156990	103298772	141783	-	0	overlapStart	0	BAALC-AS1
																												1389	chr8	103297854	103299854	2001	*	7.78108	7.15936	8.21415	-0.814249	0.00114704	0.00648852	21635	ENSG00000164930	103298433	103332866	34434	+	0	overlapStart	0	FZD6
																												1390	chr3	45915113	45917113	2001	*	7.66471	7.9349	7.33199	0.842411	0.00116479	0.00658267	15222	ENSG00000163818	45823316	45916042	92727	-	0	overlapStart	0	LZTFL1
																												1391	chr15	48962947	48964947	2001	*	7.90319	8.16552	7.58231	0.8228	0.00117317	0.00662211	7318	ENSG00000185634	48823735	48963444	139710	-	0	overlapStart	0	SHC4
																												1392	chr2	144523428	144525428	2001	*	7.61219	7.88228	7.27962	0.84214	0.001174	0.00662517	12804	ENSG00000169554	144384081	144524583	140503	-	0	overlapStart	0	ZEB2
																												1393	chr19	58154195	58156195	2001	*	7.36251	6.79286	7.76984	-0.736343	0.00118226	0.00666861	11722	ENSG00000181894	58126252	58155110	28859	-	0	overlapStart	0	ZNF329
																												1394	chr17	18025159	18027159	2001	*	7.0615	7.27814	6.80648	0.711032	0.0011896	0.00670627	8991	ENSG00000280198	18026072	18026771	700	-	0	includeFeature	0	RP11-384M20.1
																												1395	chr4	56680377	56682377	2001	*	5.91792	5.27079	6.36306	-0.850333	0.00119161	0.00671334	16651	ENSG00000171476	56647988	56681899	33912	-	0	overlapStart	0	HOPX
																												1396	chr2	164840726	164842726	2001	*	7.12522	6.55368	7.53349	-0.739059	0.00119278	0.00671836	12902	ENSG00000082438	164653624	164843679	190056	-	0	inside	952	COBLL1
																												1397	chr2	164840726	164842726	2001	*	7.12522	6.55368	7.53349	-0.739059	0.00119278	0.00671836	12902	ENSG00000233255	164840749	164849334	8586	+	0	overlapStart	0	AC019181.2
																												1398	chr3	33029853	33031853	2001	*	5.87357	5.23468	6.31484	-0.838182	0.00119969	0.00675245	15110	ENSG00000223899	33033863	33034810	948	+	2009	upstream	2009	SEC13P1
																												1399	chr20	56411148	56413148	2001	*	7.88899	7.25066	8.32999	-0.838817	0.00120183	0.00676127	14022	ENSG00000087589	56412112	56460387	48276	+	0	overlapStart	0	CASS4
																												1400	chr15	100596035	100598035	2001	*	8.54263	7.9064	8.98264	-0.835897	0.00121265	0.00681725	7767	ENSG00000183475	100602534	100651705	49172	+	4498	upstream	4498	ASB7
																												1401	chr1	116503568	116505568	2001	*	10.0379	10.3093	9.70326	0.846017	0.00121967	0.00685186	1185	ENSG00000224950	116493016	116499212	6197	-	4355	upstream	4355	RP5-1086K13.1
																												1402	chr12	128852456	128854456	2001	*	5.90631	6.14179	5.62475	0.755465	0.00122106	0.00685801	5730	ENSG00000151948	128853427	128984968	131542	+	0	overlapStart	0	GLT1D1
																												1403	chr5	18745219	18747219	2001	*	9.85793	10.1124	9.54868	0.803691	0.00122553	0.00687988	17281	ENSG00000248693	18704433	18746173	41741	-	0	overlapStart	0	CTD-2023M8.1
																												1404	chr1	29123551	29125551	2001	*	7.39218	7.63486	7.10025	0.774055	0.00123865	0.00694693	463	ENSG00000253304	29119428	29123935	4508	-	0	overlapStart	0	TMEM200B
																												1405	chrX	100928340	100930340	2001	*	5.96563	5.29818	6.4202	-0.880068	0.00125048	0.00700995	23324	ENSG00000182489	100913445	100929433	15989	-	0	overlapStart	0	XKRX
																												1406	chr6	26658780	26660780	2001	*	8.35835	8.58653	8.08718	0.739101	0.00125108	0.00701162	18623	ENSG00000181315	26634383	26659752	25370	-	0	overlapStart	0	ZNF322
																												1407	chr3	101517574	101519574	2001	*	8.05152	7.39981	8.49881	-0.858521	0.00125791	0.00704657	15564	ENSG00000138468	101324205	101513241	189037	-	4332	upstream	4332	SENP7
																												1408	chr3	101517574	101519574	2001	*	8.05152	7.39981	8.49881	-0.858521	0.00125791	0.00704657	15564	ENSG00000175841	101521891	101522979	1089	+	2316	upstream	2316	FAM172BP
																												1409	chr1	6459519	6461519	2001	*	8.1763	7.3175	8.71095	-1.15284	0.00126441	0.00707803	98	ENSG00000215788	6461151	6466195	5045	-	0	overlapEnd	4675	TNFRSF25
																												1410	chr7	140639538	140641538	2001	*	6.5186	5.9882	6.90556	-0.676348	0.00126443	0.00707803	20828	ENSG00000240173	140645829	140646126	298	+	4290	upstream	4290	RN7SL771P
																												1411	chr10	16520536	16522536	2001	*	6.93593	7.14084	6.69704	0.68313	0.00127281	0.00711316	2466	ENSG00000165985	16513743	16522005	8263	-	0	overlapStart	0	C1QL3
																												1412	chr10	89836833	89838833	2001	*	7.46817	6.91334	7.8679	-0.713992	0.00127919	0.00714545	2987	ENSG00000270670	89837612	89839334	1723	-	0	overlapEnd	500	RP11-248C1.3
																												1413	chr19	6480710	6482710	2001	*	7.26803	7.48119	7.01783	0.702826	0.00129388	0.00722066	10562	ENSG00000205744	6467207	6482557	15351	-	0	overlapStart	0	DENND1C
																												1414	chr17	21287002	21289002	2001	*	10.1063	10.375	9.7757	0.839259	0.00130659	0.00727955	9034	ENSG00000034152	21284672	21315240	30569	+	0	inside	2329	MAP2K3
																												1415	chr7	151428893	151430893	2001	*	7.06774	6.49184	7.47823	-0.74561	0.00131819	0.00733662	20948	ENSG00000241456	151427683	151439124	11442	+	0	inside	1209	RP4-555L14.4
																												1416	chr17	77087690	77089690	2001	*	7.2884	7.5051	7.0333	0.711256	0.0013329	0.00740556	9790	ENSG00000129657	77086716	77217101	130386	+	0	inside	973	SEC14L1
																												1417	chr17	77087690	77089690	2001	*	7.2884	7.5051	7.0333	0.711256	0.0013329	0.00740556	9790	ENSG00000234912	77086716	77094990	8275	+	0	inside	973	SNHG20
																												1418	chr17	77087690	77089690	2001	*	7.2884	7.5051	7.0333	0.711256	0.0013329	0.00740556	9790	ENSG00000275143	77089307	77089493	187	+	0	includeFeature	0	SCARNA16
																												1419	chr13	87670383	87672383	2001	*	8.01299	8.31754	7.62646	0.930649	0.00134001	0.00744034	6185	ENSG00000228824	87427214	87671259	244046	-	0	overlapStart	0	MIR4500HG
																												1420	chr13	87670383	87672383	2001	*	8.01299	8.31754	7.62646	0.930649	0.00134001	0.00744034	6185	ENSG00000165300	87672615	87696272	23658	+	231	upstream	231	SLITRK5
																												1421	chr2	47154786	47156786	2001	*	5.91755	6.27392	5.44322	1.06839	0.00134281	0.00745113	12139	ENSG00000239605	47045538	47155378	109841	-	0	overlapStart	0	C2orf61
																												1422	chrX	9165110	9167110	2001	*	7.102	7.35624	6.79316	0.802368	0.00135209	0.00749773	22932	ENSG00000177138	9024232	9164639	140408	-	470	upstream	470	FAM9B
																												1423	chr20	62739393	62741393	2001	*	9.19015	9.46143	8.85577	0.845508	0.00135817	0.00752789	14075	ENSG00000223669	62732566	62735347	2782	-	4045	upstream	4045	RP11-93B14.4
																												1424	chr7	63788900	63790900	2001	*	5.86362	4.7141	6.49517	-1.53691	0.00136244	0.00754801	20222	ENSG00000227397	63789909	63790098	190	+	0	includeFeature	0	CTD-2526L21.3
																												1425	chr8	78665047	78667047	2001	*	9.16122	8.4664	9.62821	-0.921547	0.00136611	0.00756657	21469	ENSG00000104427	78666047	78719765	53719	+	0	overlapStart	0	ZC2HC1A
																												1426	chr1	211680096	211682096	2001	*	8.99389	9.26681	8.65701	0.84963	0.00137024	0.00758768	1955	ENSG00000117650	211658657	211675630	16974	-	4465	upstream	4465	NEK2
																												1427	chr1	211680096	211682096	2001	*	8.99389	9.26681	8.65701	0.84963	0.00137024	0.00758768	1955	ENSG00000231057	211675762	211690103	14342	+	0	inside	4333	RP11-122M14.1
																												1428	chr2	237431951	237433951	2001	*	8.47572	8.74206	8.14882	0.832977	0.00138516	0.00766314	13459	ENSG00000222032	237428920	237434822	5903	-	0	inside	870	AC112721.2
																												1429	chr6	89834318	89836318	2001	*	7.35128	7.61725	7.02494	0.831696	0.00140585	0.00777033	19109	ENSG00000118412	89829894	89874436	44543	+	0	inside	4423	CASP8AP2
																												1430	chr17	35340826	35342826	2001	*	6.3196	6.68492	5.8292	1.09393	0.00140835	0.00777823	9152	ENSG00000267271	35344231	35344564	334	+	1404	upstream	1404	RP11-686D22.2
																												1431	chr14	52266655	52268655	2001	*	8.3009	8.61953	7.89133	0.967843	0.00140839	0.00777823	6553	ENSG00000168229	52267713	52276724	9012	+	0	overlapStart	0	PTGDR
																												1432	chr8	98293173	98295173	2001	*	6.74263	6.95479	6.49379	0.700211	0.00142176	0.0078454	21575	ENSG00000104361	98189833	98294393	104561	-	0	overlapStart	0	NIPAL2
																												1433	chr17	40515866	40517866	2001	*	7.74249	8.02055	7.39771	0.862357	0.00142239	0.00784703	9259	ENSG00000266088	40517026	40527002	9977	+	0	overlapStart	0	RP5-1028K7.2
																												1434	chrX	101657898	101659898	2001	*	6.96039	6.30318	7.41024	-0.866075	0.00142509	0.00785829	23333	ENSG00000184867	101655281	101659891	4611	-	0	overlapStart	0	ARMCX2
																												1435	chr21	43335888	43337888	2001	*	5.97804	6.22693	5.67708	0.788283	0.0014323	0.0078962	14311	ENSG00000237864	43322417	43332039	9623	-	3848	upstream	3848	LINC00322
																												1436	chr14	105374846	105376846	2001	*	6.55093	6.88635	6.11313	1.01184	0.00144578	0.00795936	7074	ENSG00000242085	105374618	105374971	354	+	0	overlapEnd	227	RPS20P33
																												1437	chr9	129487703	129489703	2001	*	9.12276	9.36354	8.83358	0.769827	0.00145236	0.00798818	22657	ENSG00000204054	129483451	129513686	30236	+	0	inside	4251	LINC00963
																												1438	chr1	58812148	58814148	2001	*	7.56979	7.84763	7.22536	0.861719	0.00145526	0.00800039	791	ENSG00000272226	58812808	58813342	535	-	0	includeFeature	0	RP11-63G10.3
[truncated: 19,164 more rows]
[truncated: 87 more columns]

## Sheet: Fig_2
Figure 2A																																Figure 2B														Figure 2C
[truncated: 1,275 more rows]
[truncated: 16 more columns]

## Sheet: Fig_3
Figure 3A		3B																					3C										3D
[truncated: 269,781+ more rows]
[truncated: 9 more columns]

## Sheet: Fig_4
Figure 4A									4B						4C	left													4C	right
[truncated: 1,662 more rows]

[truncated: 2 more sheets: Fig_5, Fig_6]
